# Supplementary material for: Distinct resistance mechanisms arise to allosteric vs. ATP-competitive AKT inhibitors
Source: Nat Commun. 2022 Apr 19;13:2057. doi: 10.1038/s41467-022-29655-0 (PMC9019088; doi:10.1038/s41467-022-29655-0)
Supplement: Supplementary file 3 — Supplementary Dataset 1 [file 41467_2022_29655_MOESM3_ESM.xlsx]

## Sheet: M-R5 and M-R7 vs. Par_DMSO
Table S1, related to Figure 2. Gene expression changes in M-R5 and M-R7 cells from RNA-seq analysis and alignment to GRCh37 (hg19).
Differential expression analysis was performed using limma. Expression was considered to be altered when associated with adjusted p < 0.05 and log2 fold change ≥ 1.
Entrez.ID	symbol	lev	lfc	lowExpressed	medianCount	medianCount1	medianCount2	medianRPKM	p	pval	rpkm1	rpkm2
10000	AKT3	5.14975	2.92867	FALSE	5948	981	6316	8.65024	0.00103747	5.50999e-07	1.25056	9.7095
100128340	LOC100128340	-0.303035	1.34452	FALSE	99	46	116.5	1.05298	0.0426617	0.00205681	0.488053	1.25186
100129543	ZNF730	-2.54046	-2.06647	FALSE	15	47.5	11.5	0.0475276	0.0441881	0.00231396	0.129483	0.0341661
100129550	LOC100129550	1.74374	1.11711	FALSE	369.5	214	393	0.705723	0.016399	0.000179029	0.338743	0.708571
100132080		-1.20655	1.9583	FALSE	53	18.5	62.5	1.44266	0.0203709	0.000296659	0.4159	1.60305
100133172	FAM66A	-2.36787	1.41695	FALSE	24.5	10.5	27	0.313594	0.0473499	0.00287954	0.12555	0.340976
100287413	LOC100287413	0.410936	-1.18299	FALSE	121.5	245	111.5	0.800789	0.0475661	0.00295581	1.4418	0.639813
100287428	PNMA6C	0.900384	1.16816	FALSE	212	116	241	1.01448	0.0253843	0.000485998	0.480416	1.11012
100287616	LOC100287616	2.91215	1.345	FALSE	880	432	1069	3.2653	0.0127702	0.000102309	1.42194	3.62039
100287628	LOC100287628	-2.31471	-3.29148	FALSE	11.5	98	9.5	0.206814	0.00654125	1.54402e-05	1.63	0.160286
100288181	LOC100288181	2.02745	1.04545	FALSE	464	269	492	0.85621	0.0251321	0.000461235	0.444289	0.904597
100288366	LOC100288366	9.22639	-1.01026	FALSE	54942	102290	48900	409.834	0.0474974	0.00291542	670.347	345.936
100289137	LOC100289137	1.10529	1.77088	FALSE	242.5	102	304	0.975241	0.0390825	0.00162363	0.356632	1.28883
100289298		-0.805203	1.85364	FALSE	75	25.5	84.5	1.08122	0.0257541	0.000526986	0.338128	1.20205
10039	PARP3	4.44105	1.34649	FALSE	2560	1249.5	2894	11.714	0.00794158	2.81796e-05	4.94202	12.9749
100505636	LOC100505636	2.86947	-2.32094	FALSE	519.5	2284.5	478	1.61695	0.00663094	1.62806e-05	6.62518	1.33913
100505663	LOC100505663	-2.18625	-2.86497	FALSE	18.5	88.5	14.5	0.236181	0.0348916	0.00116581	0.9836	0.161526
100505938	LOC100505938	0.877146	1.05183	FALSE	197.5	120.5	231.5	1.10823	0.03895	0.0016	0.594794	1.23577
100505948	LOC100505948	-0.0318461	1.85176	FALSE	122.5	45	169.5	2.30202	0.0442541	0.00232477	0.762862	2.91711
100506209		-2.67434	3.72661	FALSE	22	2.5	42	0.0543928	0.0489855	0.0031391	0.00621267	0.107226
100506394	LOC100506394	-1.45046	1.0578	FALSE	42	23.5	43	0.232182	0.0482733	0.00304332	0.113368	0.236228
100507115	LOC100507115	0.11822	-1.03945	FALSE	100	187.5	90	2.05785	0.0434089	0.00213125	3.6069	1.75876
100507539	LOC100507539	1.65142	1.51458	FALSE	398.5	166.5	427.5	6.33413	0.00864779	3.58959e-05	2.32398	6.59062
100507642	LOC100507642	2.05632	1.25608	FALSE	436	249.5	511	1.03187	0.0353602	0.00121708	0.51878	1.24412
100509123	LOC100509123	1.12936	1.28185	FALSE	234	130	251.5	1.59125	0.0434614	0.00216204	0.772798	1.80812
100509129	LOC100509129	1.66192	-3.68695	FALSE	301.5	1811	145.5	1.21489	0.0286492	0.000691353	6.3962	0.624576
100534589	HOXA10-HOXA9	-2.38576	1.70787	FALSE	23.5	9	26.5	0.125669	0.0311723	0.000836587	0.0395531	0.133992
100652727	LOC100652727	0.526504	1.23687	FALSE	166	86.5	200	2.24152	0.0341231	0.00108334	1.06774	2.6226
100750225	PCAT1	1.48778	-1.53855	FALSE	253.5	606	186	1.36592	0.0369896	0.0013839	2.84063	0.979887
10076	PTPRU	3.30798	1.55838	FALSE	1202	516	1461.5	2.31	0.00864779	3.3093e-05	0.853505	2.43448
10110	SGK2	-3.04021	-2.09642	FALSE	9.5	34	7	0.0380996	0.0278503	0.000622876	0.128728	0.0260566
10112	KIF20A	6.3281	-1.23186	FALSE	6612	15160	5738.5	20.229	0.0238545	0.000434972	40.8474	18.2677
10178	ODZ1	0.056764	-6.97466	FALSE	37.5	2835.5	18	0.0262172	0.0010361	4.27989e-07	2.05145	0.0157869
1026	CDKN1A	5.86097	-1.16253	FALSE	5158	10630	4393	20.6808	0.0184655	0.00022992	41.4831	19.681
10297	APC2	3.40448	1.11032	FALSE	1238.5	678	1441	1.13861	0.0369896	0.00139068	0.622436	1.36023
10321	CRISP3	-2.99967	-2.66389	FALSE	11.5	47	7.5	0.0499908	0.0436325	0.00221175	0.197529	0.0293016
10376	TUBA1B	9.35974	-1.00665	FALSE	60349	112011	53746	366.464	0.0479045	0.00301347	597.531	309.125
10417	SPON2	7.07439	2.64646	FALSE	21400	4241	23077	93.311	0.000198864	5.86757e-08	16.0134	99.3319
10449	ACAA2	2.18981	1.02561	FALSE	516.5	304	601.5	2.67681	0.0313399	0.000845175	1.4644	3.00693
10458	BAIAP2	6.42515	1.06395	FALSE	8892	5621	10211	19.3239	0.022204	0.000343294	10.7316	22.732
10477	UBE2E3	4.35513	-1.20316	FALSE	1739.5	3813	1614.5	10.0748	0.00772144	2.5972e-05	20.9212	9.15872
10536	LEPREL2	2.98857	1.36667	FALSE	908.5	450.5	1123	3.2811	0.0444635	0.00235488	1.59245	4.23881
10720	UGT2B11	3.30717	-3.8922	FALSE	947.5	6203	455	5.87476	0.0311723	0.000832396	33.6539	3.00492
10734	STAG3	2.48304	1.04284	FALSE	615.5	370.5	653	1.57475	0.0177484	0.00020947	0.822061	1.68371
10745	PHTF1	-2.03158	-2.09711	FALSE	18	68.5	14.5	0.0510945	0.0120282	8.37562e-05	0.197346	0.0416475
10964	IFI44L	-0.668186	-2.07346	FALSE	62.5	177.5	43	0.102049	0.0362049	0.00130871	0.281009	0.0659768
11069	RAPGEF4	-2.3903	-2.97803	FALSE	11.5	79	10.5	0.0261426	0.017319	0.00020018	0.156036	0.0239723
11155	LDB3	0.856781	1.40159	FALSE	219.5	101	237	0.364265	0.013129	0.000117763	0.145072	0.386876
11156	PTP4A3	2.83407	1.56354	FALSE	936.5	370.5	958	7.35973	0.00451076	7.98554e-06	2.5937	7.71554
11238	CA5B	3.53662	1.10347	FALSE	1364.5	747.5	1478	2.36675	0.0102623	5.51084e-05	1.15444	2.49469
113230	LOC113230	-1.73181	1.87568	FALSE	35	13.5	45.5	0.303966	0.0322109	0.000965238	0.0961458	0.361641
114794	ELFN2	2.51191	2.06422	FALSE	810.5	235.5	869	0.956816	0.0157122	0.000164429	0.262025	1.09254
115948	CCDC151	0.706994	1.10684	FALSE	180.5	105	198	0.891709	0.0317492	0.000921283	0.45241	0.993274
116448	OLIG1	-2.84638	3.54501	FALSE	25.5	3	32	0.104851	0.030573	0.000787477	0.0126656	0.141585
116844	LRG1	-0.726269	-2.34378	FALSE	58	192.5	41.5	0.312118	0.0291784	0.000729419	1.00819	0.203231
1191	CLU	-1.16922	-3.45297	FALSE	24	233.5	19.5	0.0763474	0.00325977	4.42433e-06	0.661761	0.0573879
1200	TPP1	7.35286	1.17907	FALSE	16290.5	10137	18546.5	49.1763	0.0369561	0.00136799	26.8054	59.3271
120376	C11orf93	3.36608	-1.12606	FALSE	929.5	1859.5	762	6.23274	0.0117057	7.586e-05	12.2991	5.80097
123591	C15orf27	1.24406	1.35362	FALSE	272	138	326.5	1.2467	0.0308676	0.000808107	0.533693	1.43769
125111	GJD3	2.63621	1.86369	FALSE	825	282	1013	2.07394	0.0110005	6.68539e-05	0.649639	2.45224
126917	IFFO2	3.15107	-1.24474	FALSE	708	1684.5	658.5	1.22396	0.0062807	1.44097e-05	2.6973	1.12804
128344	C1orf88	0.675345	1.79728	FALSE	222	74	250	0.922731	0.0127702	0.00010426	0.293911	1.04029
128989	C22orf25	4.60965	1.13385	FALSE	2397.5	1550.5	3017	11.2179	0.0467882	0.00270744	6.38131	14.5241
129804	FBLN7	-0.343727	1.78202	FALSE	96	39.5	124	0.469738	0.0372144	0.00141865	0.158176	0.515964
1303	COL12A1	-1.46919	-3.27333	FALSE	29.5	175	19	0.0280921	0.0270687	0.000587724	0.140754	0.0151985
130589	GALM	-1.17351	-3.90731	FALSE	19.5	285.5	18	0.0850764	0.00190428	1.6856e-06	1.0738	0.0791894
135138	PACRG	-0.368775	4.29948	FALSE	149	11	190.5	0.885194	0.0216666	0.000327314	0.0566683	1.18823
1397	CRIP2	-0.607778	-1.56342	FALSE	54	144.5	49	0.431471	0.0179997	0.000216685	1.11777	0.382906
140678	MLLT10P1	-1.81899	1.42677	FALSE	35	15.5	42	0.611905	0.0471497	0.00278791	0.258937	0.708773
1410	CRYAB	-1.47047	-2.41431	FALSE	23.5	117	22	0.359117	0.0108431	5.88671e-05	1.58543	0.322473
144165	PRICKLE1	-1.40058	-2.19155	FALSE	27.5	111.5	25.5	0.0578512	0.0144666	0.000141416	0.21658	0.0491208
144501	KRT80	-1.57458	2.07724	FALSE	45.5	13.5	54.5	0.123162	0.0317492	0.000902712	0.0327023	0.151471
146227	BEAN1	-2.70379	2.57014	FALSE	24.5	4.5	28.5	0.0591425	0.0201504	0.000278266	0.0107389	0.0705754
147138	TMC8	0.802837	1.58741	FALSE	195.5	89.5	242	0.484772	0.0440346	0.00229143	0.189354	0.617204
147658	ZNF534	-1.55057	-1.29284	FALSE	31	66	26.5	0.136492	0.0389289	0.00158378	0.295587	0.120373
147741	ZNF560	2.0008	2.76881	FALSE	609	118	732.5	2.05594	0.0238545	0.000434575	0.392643	2.76365
147798	TMC4	4.24966	1.05797	FALSE	2092	1254	2194	9.09946	0.017319	0.000200307	4.71189	9.97317
148213	ZNF681	1.04862	-1.44877	FALSE	183	431.5	137.5	0.301975	0.0387118	0.00153627	0.618368	0.221854
148229	ATP8B3	-1.19616	1.23682	FALSE	51	26	54	0.107281	0.034529	0.00113579	0.0460783	0.109742
1501	CTNND2	-0.806222	4.26587	FALSE	111	8	147.5	0.191412	0.0257541	0.000527361	0.0137029	0.276179
151963	MB21D2	-1.28761	2.97507	FALSE	66.5	10.5	73.5	0.193549	0.0259519	0.000532943	0.0292393	0.245851
152098	ZCWPW2	-0.351631	1.18578	FALSE	85	48	97	0.547057	0.0434614	0.00215227	0.270419	0.635
152330	CNTN4	-0.71673	-1.69474	FALSE	51.5	140	41	0.101725	0.0456295	0.00247864	0.240289	0.0850042
1524	CX3CR1	-1.50855	1.32251	FALSE	38	20	43.5	0.110451	0.047427	0.00290137	0.0510832	0.129468
154810	AMOTL1	0.905755	-1.78987	FALSE	127	456	123.5	0.147226	0.00703929	1.86928e-05	0.474824	0.145462
157855	KCNU1	-0.918359	-1.11089	FALSE	47.5	94	40.5	0.122203	0.0446983	0.00238975	0.234711	0.112357
158248	TTC16	0.877921	1.09554	FALSE	216.5	118	222	0.793765	0.0213428	0.000316454	0.381887	0.814465
159686	CCDC147	-2.56363	1.77392	FALSE	20	7.5	24.5	0.0653067	0.0353311	0.00120565	0.0212488	0.073035
161145	TMEM229B	2.137	1.01144	FALSE	455.5	298.5	503	1.22567	0.0403985	0.00177867	0.682729	1.33932
161829	EXD1	-3.03259	2.19017	FALSE	15	4.5	17.5	0.0547168	0.0464763	0.00266582	0.0141315	0.0671946
164045	HFM1	-0.240202	1.15112	FALSE	99.5	53	110	0.206411	0.0369874	0.00137944	0.100049	0.220427
164832	LONRF2	1.75433	2.61887	FALSE	512	107.5	653.5	0.337169	0.0264736	0.000565529	0.0719468	0.458725
165545	DQX1	1.03584	2.16948	FALSE	254	81	316	1.05599	0.0322775	0.000979341	0.286352	1.3518
171389	NLRP6	-2.33566	1.64879	FALSE	23.5	9.5	27.5	0.0907009	0.0477694	0.0029796	0.0334117	0.0990473
1728	NQO1	8.09172	1.37925	FALSE	31027.5	15431	40631.5	127.229	0.0182379	0.000220852	55.6517	146.671
1759	DNM1	0.83449	1.23366	FALSE	203.5	108	256	0.624672	0.048682	0.00308823	0.312206	0.723933
1780	DYNC1I1	0.47582	1.36607	FALSE	157	79	180	0.546656	0.0317492	0.000898713	0.242891	0.641506
1803	DPP4	2.54327	-1.71833	FALSE	546	1380.5	419	1.36525	0.0230644	0.000387205	3.30758	0.956898
1806	DPYD	-1.48974	4.61417	FALSE	82.5	4	105.5	0.155968	0.00794158	2.80195e-05	0.0066656	0.169022
1837	DTNA	-1.61997	-1.85934	FALSE	25.5	82	21.5	0.0250543	0.0257541	0.000526823	0.071186	0.0194911
1839	HBEGF	2.00703	-1.13521	FALSE	361	727.5	282.5	1.45303	0.0155127	0.000160199	2.89008	1.3257
1846	DUSP4	4.99876	-1.26944	FALSE	2864	6150	2199.5	4.12447	0.0389289	0.00156143	7.80883	3.1478
192683	SCAMP5	2.80346	1.57173	FALSE	867.5	363.5	878	2.6209	0.00887367	4.05058e-05	0.956871	2.76452
1950	EGF	4.60733	1.20914	FALSE	2480.5	1502.5	2987.5	4.85072	0.0469115	0.00272123	2.50739	6.02814
1953	MEGF6	1.39482	1.82563	FALSE	334.5	120	412.5	0.418598	0.0353167	0.00120251	0.151202	0.545666
199964	TMEM61	-3.26346	2.23663	FALSE	12.5	3.5	16.5	0.12131	0.0345257	0.00111038	0.029685	0.15256
200316	APOBEC3F	0.773615	-1.2518	FALSE	145	324.5	125.5	0.298128	0.0261793	0.000550199	0.603375	0.248359
201229	C17orf108	1.5693	1.46834	FALSE	350	161	382	2.51744	0.0137192	0.000131108	1.01543	2.83982
201305	SPNS3	-3.64804	1.91307	FALSE	10.5	3	11	0.0531586	0.0464763	0.00266566	0.0148339	0.0600132
201895	C4orf34	5.78646	1.40266	FALSE	6418	3092	7040.5	41.4649	0.00901543	4.28216e-05	17.4517	48.0451
2026	ENO2	3.07604	1.85731	FALSE	1054.5	383	1298	4.90933	0.00705014	2.10876e-05	1.47469	5.11522
2039	EPB49	5.41356	1.0755	FALSE	4808	2774	5363	15.7088	0.00602854	1.2807e-05	7.89655	16.5337
2045	EPHA7	4.41494	1.82661	FALSE	2893	981.5	3358	4.45985	0.00440757	7.54276e-06	1.37954	4.95059
2115	ETV1	7.41539	-1.00748	FALSE	16012	29077	15073.5	21.1757	0.0414727	0.00185998	35.8983	19.1539
2134	EXTL1	-1.0468	1.67102	FALSE	57.5	23.5	66.5	0.155907	0.0284791	0.000673874	0.054639	0.186568
2139	EYA2	-2.2547	-2.76583	FALSE	18.5	80.5	10.5	0.0644415	0.0232862	0.00040772	0.278793	0.0352605
2153	F5	-1.3774	-1.99496	FALSE	36	104	23	0.0362571	0.0369874	0.00137459	0.106309	0.0283038
216	ALDH1A1	2.61551	-3.01733	FALSE	397	2615	265	1.80899	0.00756038	2.4538e-05	10.3469	1.15505
2195	FAT1	4.47224	-1.49538	FALSE	2131.5	4768	1837.5	1.36356	0.043517	0.00219894	3.0208	1.23376
219699	UNC5B	1.7418	1.22133	FALSE	363.5	203.5	467.5	0.569809	0.0317355	0.000874703	0.275576	0.657353
221336	BEND6	-1.53265	1.87547	FALSE	49	15	54	0.180026	0.0191154	0.000248741	0.0520009	0.195746
222546	RFX6	-0.844096	-3.17393	FALSE	66	263.5	26	0.168239	0.0419507	0.00194095	0.700429	0.0840467
22807	IKZF2	2.83404	1.52026	FALSE	725	380	1062.5	0.805934	0.0496931	0.00326804	0.36715	1.0935
22808	MRAS	2.71346	1.52312	FALSE	800.5	348.5	873	1.56173	0.0328648	0.00100848	0.632274	1.76
22898	DENND3	2.31715	1.02356	FALSE	525.5	332.5	647	1.02256	0.0440346	0.00228202	0.569993	1.18225
2290	FOXG1	-1.11833	3.30493	FALSE	62	10.5	79	0.25949	0.041491	0.00186325	0.0382476	0.330404
2297	FOXD1	1.92406	2.10664	FALSE	474	154	603.5	2.21317	0.0203709	0.000290622	0.632761	2.89969
22996	TTC39A	4.46187	1.03697	FALSE	2367	1466	2606.5	8.93352	0.0127702	0.000112284	4.77422	9.71784
23057	NMNAT2	2.82324	1.22379	FALSE	777.5	433	961	1.44292	0.0400581	0.00172842	0.69983	1.78419
23101	MCF2L2	-0.0300405	1.23046	FALSE	105	59.5	111.5	0.248103	0.0424406	0.00203863	0.116174	0.24875
2322	FLT3	1.03855	1.90785	FALSE	262.5	90	292	0.661154	0.0401673	0.00175166	0.219673	0.816212
23314	SATB2	2.99944	1.59348	FALSE	949.5	413	1080.5	1.59126	0.0144666	0.000141712	0.606934	1.85325
23467	NPTXR	3.68082	2.59733	FALSE	2074.5	414.5	2145.5	3.89172	0.000614518	2.1758e-07	0.664405	4.02221
23475	QPRT	-2.90819	-1.59062	FALSE	10	29	9	0.0697676	0.0440346	0.00229137	0.174058	0.0614406
23563	CHST5	-2.07363	1.44791	FALSE	29.5	12.5	31.5	0.0966372	0.0327244	0.000996447	0.0359403	0.101448
23604	DAPK2	1.95749	1.0113	FALSE	427.5	260	492.5	1.72049	0.0238545	0.000431513	0.923358	1.89014
23650	TRIM29	-2.94654	-1.72863	FALSE	11	30.5	8.5	0.0329727	0.0317492	0.000899284	0.094368	0.0293171
253827	MSRB3	2.17914	1.2122	FALSE	529	276.5	682	1.05233	0.0489855	0.00313096	0.55303	1.34988
254827	NAALADL2	2.35764	-1.61543	FALSE	412.5	1160.5	325	0.773516	0.00376923	5.78308e-06	2.20978	0.705365
256006	ANKRD31	0.236257	1.19237	FALSE	124	72.5	137	0.223485	0.0472469	0.00284626	0.11233	0.255799
256302	C17orf103	2.97731	1.7113	FALSE	914.5	389	1141.5	2.02283	0.0304415	0.000767054	0.754964	2.59572
2571	GAD1	0.986363	1.77494	FALSE	231.5	96	288.5	0.679869	0.0280061	0.000633151	0.242213	0.841723
257407	C2orf72	5.41767	1.06785	FALSE	4872	2794.5	5575	14.0839	0.0110005	6.68623e-05	7.28374	14.8604
25759	SHC2	0.130699	2.45227	FALSE	130.5	37.5	202	0.55443	0.0389289	0.00158688	0.141133	0.806061
25805	BAMBI	5.96068	-1.77275	FALSE	5094	15129.5	3846.5	27.7816	0.00864779	3.4361e-05	82.2274	25.1839
25825	BACE2	-1.14965	1.56852	FALSE	57	23	65	0.180398	0.0434489	0.00214091	0.071405	0.224726
259173	ALS2CL	1.7755	2.02542	FALSE	387	144	512.5	0.735957	0.0345257	0.00109836	0.239616	1.02982
25981	DNAH1	2.57302	1.10879	FALSE	617	383.5	714.5	0.501725	0.0369874	0.0013771	0.272477	0.59089
26102	DKFZP434A062	-1.44693	1.45417	FALSE	47.5	19.5	48.5	0.0969917	0.0431765	0.00210771	0.0382919	0.112021
26167	PCDHB5	2.60818	-1.98263	FALSE	523	1645.5	384	1.66401	0.0111591	6.8485e-05	5.29594	1.41296
26231	LRRC29	-0.381743	1.27646	FALSE	89.5	45	110.5	0.590839	0.0442592	0.00233232	0.281334	0.673801
26999	CYFIP2	3.46581	-1.04364	FALSE	1031	1916	843	1.41622	0.0280435	0.000643747	2.50971	1.13929
27019	DNAI1	-2.60623	2.04971	FALSE	19.5	6.5	25	0.0825673	0.0419507	0.0019037	0.0243671	0.10318
2731	GLDC	1.78681	-1.3925	FALSE	274	700	237.5	0.763906	0.0201504	0.000281381	1.71245	0.690853
2743	GLRB	-0.985608	1.60624	FALSE	57	26.5	70.5	0.200042	0.0472469	0.00285339	0.076139	0.207038
27445	PCLO	2.58568	1.14444	FALSE	650.5	379.5	702	0.328972	0.0140682	0.000136136	0.159032	0.339322
2774	GNAL	3.77856	1.62171	FALSE	1675.5	696	1940	3.74026	0.00705014	2.12178e-05	1.34457	4.20835
2810	SFN	0.054674	-9.40759	FALSE	17	8601.5	10.5	0.121564	6.03125e-05	7.11819e-09	61.1397	0.074732
283070	LOC283070	0.744896	2.5043	FALSE	194.5	56.5	285.5	0.854261	0.0440346	0.00227044	0.218598	1.29931
283129	C11orf85	-0.211683	1.66592	FALSE	112	42	113	1.27443	0.0435052	0.00217805	0.465412	1.51197
283212	KLHL35	3.29968	1.20922	FALSE	1190.5	601	1333.5	6.18497	0.0124638	9.12257e-05	2.89502	6.91281
283229	EFCAB4A	4.62512	1.25549	FALSE	2674.5	1483.5	3298	15.5972	0.0252531	0.000472877	7.59843	18.1721
283234	CCDC88B	2.24777	1.1958	FALSE	524.5	292	673.5	1.10554	0.0435052	0.00218292	0.554167	1.29045
283383	GPR133	2.49127	1.32204	FALSE	625	328	686	1.25606	0.0191154	0.00025042	0.568419	1.38219
283933	ZNF843	0.246739	1.50251	FALSE	145	63.5	150	0.793522	0.0157122	0.000165348	0.29361	0.812486
283948	NHLRC4	0.562294	1.39724	FALSE	164	83.5	178	0.853893	0.0387118	0.00152803	0.384198	0.946572
284119	PTRF	0.479745	-2.37894	FALSE	120.5	447.5	84.5	0.344651	0.0264626	0.000563732	1.14934	0.211374
284307	ZIK1	2.78131	-1.21769	FALSE	593.5	1293	479.5	2.0749	0.00705014	2.06371e-05	4.51213	1.96858
284451	ODF3L2	-2.76858	2.29216	FALSE	20.5	5.5	26.5	0.120021	0.0475661	0.00294963	0.0327067	0.158532
284656	EPHA10	2.62776	1.18587	FALSE	721.5	383	831	1.12471	0.0166297	0.00018351	0.537392	1.2317
284751	LOC284751	-2.03751	-2.81388	FALSE	20	95	12.5	0.0867591	0.0224788	0.000365488	0.390694	0.0509659
285489	DOK7	-0.554278	1.15915	FALSE	79.5	42	94	0.300979	0.0484416	0.00306155	0.153053	0.335425
285513	GPRIN3	-1.65155	-1.93077	FALSE	28.5	82.5	18.5	0.0474037	0.0420853	0.00197817	0.120922	0.0309442
285577	LOC285577	2.17953	1.40555	FALSE	542.5	252.5	633	1.82263	0.0124839	9.50327e-05	0.7385	1.91654
285600	KIAA0825	1.06617	1.18654	FALSE	238.5	129	272.5	0.311758	0.0203709	0.000291547	0.145473	0.325158
286467	LOC286467	0.0391691	2.2685	FALSE	126	38.5	149	0.466225	0.0280061	0.00063793	0.122607	0.56098
2877	GPX2	-1.14883	1.29431	FALSE	57.5	26	60	0.559221	0.0424406	0.00203655	0.245623	0.616198
28983	TMPRSS11E	0.160618	-1.80553	FALSE	107.5	275	79	0.507467	0.0444635	0.0023667	1.20361	0.334789
2905	GRIN2C	0.379225	1.75874	FALSE	170.5	61.5	184.5	0.450915	0.00864779	3.60683e-05	0.134405	0.453731
2946	GSTM2	-2.61432	-2.16401	FALSE	11.5	47	9.5	0.0524147	0.0124839	9.45786e-05	0.217808	0.0439671
29767	TMOD2	3.10667	1.57578	FALSE	1023.5	445.5	1233	1.25936	0.0110005	6.49619e-05	0.453242	1.44353
29944	PNMA3	3.35244	1.03382	FALSE	1115	681	1273	3.20713	0.0177484	0.000208884	1.6913	3.44489
29958	DMGDH	-1.77033	2.69974	FALSE	48.5	8.5	56.5	0.156156	0.0110005	6.52204e-05	0.0257429	0.176981
30061	SLC40A1	0.545718	1.4874	FALSE	176.5	78	222.5	0.526738	0.0278419	0.000621045	0.217497	0.62961
3128	HLA-DRB6	0.249722	1.44464	FALSE	130.5	65	161	1.13914	0.0317492	0.000898564	0.492323	1.37767
3158	HMGCS2	5.40593	4.01501	FALSE	9892.5	711.5	10131.5	41.8218	6.03125e-05	6.98021e-09	2.68942	43.7698
319	APOF	1.29013	1.8775	FALSE	310	110	338	1.9508	0.013268	0.000123708	0.60937	2.17215
3205	HOXA9	-2.23741	1.79994	FALSE	27	9.5	28.5	0.142245	0.026277	0.000555126	0.0429428	0.150163
3213	HOXB3	-0.574235	-1.03116	FALSE	63	115.5	53	0.167674	0.0472739	0.00286779	0.297782	0.143655
3218	HOXB8	-3.74275	3.08555	FALSE	9.5	1.5	16	0.0547423	0.0437228	0.00222549	0.0078093	0.0962316
326343	MT1DP	-0.121838	1.517	FALSE	97.5	48.5	125.5	1.86169	0.0429455	0.00208823	0.799559	2.33957
3291	HSD11B2	5.20218	1.01671	FALSE	3788.5	2466	4209	21.7685	0.0230644	0.0003879	12.2354	24.2929
339524	LOC339524	-0.0407808	1.17969	FALSE	114	59.5	128.5	0.235713	0.0475661	0.00294468	0.119824	0.284872
339529	LOC339529	-3.74574	4.80009	FALSE	14	0.5	23.5	0.0820262	0.0257541	0.000518145	0.0027105	0.116184
340156	MYLK4	-2.47942	1.6325	FALSE	23.5	8.5	25.5	0.0398404	0.0348916	0.0011638	0.0137787	0.0443745
340542	BEX5	-0.531118	1.53082	FALSE	79	36	97	0.843339	0.0322109	0.000962108	0.330562	0.942513
340706	VWA2	2.30781	1.39842	FALSE	540	280	594	1.99549	0.0383439	0.0014866	0.886035	2.27297
341	APOC1	0.413099	1.60366	FALSE	158	68	179.5	3.68636	0.0321706	0.000945501	1.37387	4.39173
342346	C16orf96	-0.847097	1.87108	FALSE	75.5	24.5	94.5	0.208059	0.0283062	0.000656459	0.0668792	0.257516
3425	IDUA	3.8045	1.28071	FALSE	1399.5	835.5	1714	6.8163	0.0462394	0.00259705	3.55857	8.5947
343637	RSPO4	-1.18966	-2.74806	FALSE	46	164	22.5	0.181195	0.0456295	0.00247992	0.565288	0.092321
344887	LOC344887	-1.76552	2.72347	FALSE	38	9.5	57	0.192802	0.0489828	0.00312755	0.04022	0.295838
348110	C15orf38	1.06564	1.24208	FALSE	238	125.5	288.5	1.22914	0.0257541	0.000502675	0.57771	1.37305
348645	C22orf34	1.37858	1.79627	FALSE	343	120	402.5	1.27496	0.0253843	0.000485746	0.44297	1.6134
3592	IL12A	-0.527521	-1.08167	FALSE	56.5	122	51	0.414915	0.0444635	0.00236471	0.787017	0.390837
3669	ISG20	1.92421	1.81892	FALSE	413.5	176.5	510	4.61204	0.03895	0.00159876	1.72175	6.03015
3675	ITGA3	1.44363	1.9099	FALSE	331	121.5	451	0.694845	0.0348916	0.00116745	0.224787	0.91022
3709	ITPR2	3.46455	2.21732	FALSE	1618	424	1862	1.36392	0.00244862	3.03441e-06	0.314905	1.46846
374383	B7H6	4.96083	1.36359	FALSE	3627	1783	3698.5	6.0627	0.0114041	7.13346e-05	2.60478	6.53773
374819	LRRC37A3	0.702772	1.17079	FALSE	173.5	101.5	199	0.333297	0.0394493	0.00165129	0.16698	0.395704
374977	HEATR8	-1.92975	1.84656	FALSE	33.5	11.5	38.5	0.0845061	0.0232015	0.000402528	0.0245589	0.0949116
375190	LOC375190	-0.627775	1.00494	FALSE	73.5	43	76.5	0.585252	0.0432316	0.00211489	0.29689	0.588404
3767	KCNJ11	2.74569	1.06866	FALSE	739.5	439	833.5	2.29621	0.0127702	0.000104187	1.14618	2.39939
3778	KCNMA1	3.66265	-1.22444	FALSE	1079.5	2384.5	968.5	0.713207	0.00864779	3.82085e-05	1.51846	0.665703
3791	KDR	-3.65496	-3.08754	FALSE	9.5	35	2.5	0.0134939	0.043517	0.00220076	0.0541698	0.00453018
387264	KRTAP5-1	-3.99277	3.26013	FALSE	9.5	1	12.5	0.106397	0.0183755	0.000227715	0.00993649	0.144287
387496	RASL11A	1.74282	-1.54608	FALSE	318.5	726	259	2.20152	0.0429249	0.00208469	4.40534	1.57632
388394	RPRML	-1.88314	-2.7591	FALSE	23.5	102	14.5	0.228283	0.0313127	0.000842594	0.873143	0.148534
388523	ZNF728	1.15483	-1.54774	FALSE	182	486.5	167	0.684045	0.0137192	0.000131152	1.71277	0.600527
388662	SLC6A17	-0.99941	3.17287	FALSE	82	12	115	0.128325	0.0224788	0.000363434	0.0174196	0.172978
388962	BOLA3	3.45669	-1.11491	FALSE	956.5	1963.5	866	16.7054	0.0114257	7.21438e-05	33.182	14.8412
390	RND3	4.43963	-2.04169	FALSE	1921.5	5931	1312	7.73264	0.0329964	0.00101569	20.7036	4.47873
390667	PTX4	-0.564742	2.5498	FALSE	78.5	22	135.5	0.584877	0.0470651	0.00276069	0.143985	0.866119
3959	LGALS3BP	3.56141	1.26203	FALSE	1374.5	703.5	1773	5.80857	0.0419507	0.00195308	2.90854	7.1485
400617	FLJ36644	-2.02154	2.27563	FALSE	38	10	40.5	0.157721	0.0389289	0.00158695	0.039133	0.167676
400745	SH2D5	-1.61367	1.52527	FALSE	40.5	17	45	0.114038	0.030573	0.00078933	0.0411962	0.118657
400850	FLJ44790	1.66741	-2.43838	FALSE	261	1054	183	0.759461	0.00864779	3.87839e-05	3.03153	0.55602
400954	EML6	0.471715	1.57689	FALSE	165	72	176	0.223666	0.0232015	0.000400321	0.085319	0.243456
401321	LOC401321	-0.432792	3.83637	FALSE	139.5	13	213.5	0.308268	0.0257541	0.000521455	0.0261457	0.415995
401331	RASA4P	-0.580208	1.19677	FALSE	76.5	41	88	0.530525	0.0384707	0.00149606	0.24978	0.588127
401337	FLJ45974	-0.946146	-1.36964	FALSE	44	104	37.5	0.120094	0.0253435	0.000478575	0.278958	0.101144
4017	LOXL2	0.509747	1.80679	FALSE	179.5	66	194	0.501876	0.0132619	0.000120734	0.161527	0.561723
4023	LPL	-2.49231	-2.85869	FALSE	11.5	71	9.5	0.0282287	0.00864779	3.41323e-05	0.17757	0.0236791
4053	LTBP2	3.15234	1.65439	FALSE	934	446	1223.5	1.17831	0.0377543	0.0014526	0.486749	1.53541
4060	LUM	-0.95447	-1.2075	FALSE	48.5	96.5	37.5	0.216329	0.0423284	0.00201175	0.424924	0.184967
4071	TM4SF1	-1.39445	-1.45907	FALSE	28	79.5	26	0.178909	0.0283948	0.00066354	0.43762	0.166868
4082	MARCKS	5.93238	-1.14814	FALSE	5355	11094	4675.5	12.0477	0.0110005	6.49597e-05	24.1885	10.5275
4094	MAF	-1.26852	-4.32699	FALSE	51.5	337	15.5	0.0647828	0.0368994	0.00135528	0.460101	0.0252978
4103	MAGEA4	-3.1219	-2.5561	FALSE	8.5	39.5	5.5	0.0460323	0.0264626	0.000561334	0.188015	0.0315905
414918	FAM116B	2.63456	1.21275	FALSE	724.5	378.5	805	3.87366	0.0096442	4.83996e-05	1.76269	4.07551
4162	MCAM	0.580134	-3.82587	FALSE	117	925.5	73	0.382796	0.0151659	0.000153038	2.5883	0.211491
4192	MDK	2.69547	-3.10334	FALSE	560	2881.5	231	4.89291	0.0215147	0.000323749	22.4692	2.12371
4352	MPL	0.0228375	1.15548	FALSE	122.5	63	133.5	0.326546	0.0400581	0.0017183	0.161996	0.375735
440356	LOC440356	2.5829	1.04467	FALSE	670.5	396	718.5	8.8102	0.015785	0.000167668	4.56059	9.29219
441208	ZNRF2P1	-1.82185	2.18656	FALSE	39.5	10.5	51	0.19158	0.0270687	0.000587825	0.048223	0.227778
441601	LOC441601	3.14847	1.41901	FALSE	958	492	1360	9.9827	0.0482733	0.00304806	4.5271	12.0342
4494	MT1F	3.33012	1.71082	FALSE	1266	488	1581	29.8003	0.013268	0.000122996	10.3364	36.1074
4495	MT1G	5.10319	1.1061	FALSE	3714	2208	4163	99.6196	0.017319	0.000201719	52.1782	114.19
4547	MTTP	-3.16304	1.88789	FALSE	14.5	4.5	16.5	0.0372284	0.0322775	0.000980644	0.0102505	0.0400589
460	ASTN1	0.394628	3.35787	FALSE	261.5	29.5	267.5	0.366998	0.00240085	2.83353e-06	0.0378062	0.391147
4776	NFATC4	4.19608	1.52695	FALSE	2152	970.5	2761	3.78337	0.0224788	0.000364427	1.5017	4.30573
4828	NMB	-2.01963	-1.38925	FALSE	21.5	49.5	17.5	0.21305	0.0495014	0.00323661	0.448501	0.15385
4854	NOTCH3	4.00954	-1.02036	FALSE	1540.5	2768.5	1281	1.93162	0.0419507	0.00194958	3.19693	1.50755
4880	NPPC	-2.07631	-3.20837	FALSE	13	111.5	11.5	0.362714	0.00588496	1.07656e-05	2.72639	0.291113
4883	NPR3	2.11406	-2.94978	FALSE	316	1815.5	282.5	0.443833	0.0127702	0.000108688	2.23249	0.344248
4919	ROR1	3.08802	-1.10304	FALSE	754	1517	609.5	1.70778	0.00794158	2.85871e-05	3.45115	1.59467
492311	IGIP	2.9599	-1.32691	FALSE	669.5	1537	563.5	2.407	0.0201504	0.00027964	4.98928	1.91075
4925	NUCB2	7.05402	1.28119	FALSE	14907.5	7875.5	18312.5	98.0465	0.0155341	0.000161336	45.6087	110.962
4986	OPRK1	1.83896	-1.73209	FALSE	333	847	214	0.708326	0.0433348	0.00212376	1.59034	0.485634
4987	OPRL1	0.1091	1.71535	FALSE	125	52	159	0.366859	0.035578	0.0012345	0.134835	0.480165
5004	ORM1	-2.45623	-2.17907	FALSE	16.5	53	11	0.191088	0.0322553	0.000970741	0.589884	0.114768
5071	PARK2	-0.939638	3.70982	FALSE	92	10.5	133.5	0.213036	0.0284791	0.000674749	0.0245634	0.318666
5075	PAX1	5.62467	1.54767	FALSE	6403	2583.5	6903	23.8934	0.00142706	9.26333e-07	8.4993	25.4081
50940	PDE11A	-0.137491	1.32701	FALSE	109	52	129	0.105586	0.0419894	0.00195953	0.0496769	0.12751
51176	LEF1	6.45003	4.17444	FALSE	20416.5	1359	23728.5	49.6178	0.000178172	4.20565e-08	3.07761	55.9739
51225	ABI3	-0.670283	1.80429	FALSE	79.5	29	98	0.403242	0.0286492	0.000689096	0.127964	0.486778
51278	IER5	3.09306	-1.0951	FALSE	773.5	1506.5	667.5	3.50925	0.0362873	0.00132335	6.00782	2.88141
51302	CYP39A1	1.42853	1.6284	FALSE	339.5	135	438	1.43887	0.0317492	0.000910796	0.555309	1.7711
5154	PDGFA	2.54263	1.41122	FALSE	692	324	829	2.59434	0.0124839	9.4311e-05	1.07824	2.91307
51547	SIRT7	4.74133	1.00408	FALSE	2792	1804	3066	17.2545	0.0345338	0.00113919	9.7318	19.9844
5264	PHYH	5.98318	1.0829	FALSE	6523	4103	7844	36.3432	0.0213428	0.000316262	19.8103	42.7038
5317	PKP1	0.716811	-1.3225	FALSE	133.5	323	118	0.233891	0.0110005	6.65928e-05	0.554974	0.220589
5318	PKP2	4.87862	1.01032	FALSE	3347.5	1970.5	3617	7.95428	0.00734653	2.29204e-05	4.15181	8.46207
534	ATP6V1G2	0.412041	1.14254	FALSE	142.5	84	149.5	0.989292	0.0372144	0.00141288	0.489266	1.00929
5349	FXYD3	3.59537	2.50163	FALSE	1599.5	408	2012.5	7.31551	0.0136648	0.00012902	1.64034	9.47127
5376	PMP22	3.2003	1.81545	FALSE	1208.5	426	1429	6.4887	0.00772144	2.56557e-05	1.99628	6.739
53942	CNTN5	1.71079	-4.74313	FALSE	419	3000.5	127.5	0.571178	0.0406957	0.00181005	3.63387	0.18801
54020	SLC37A1	3.99072	1.11274	FALSE	1787.5	1019	1799	6.2012	0.0124638	9.1711e-05	3.08059	6.54138
54361	WNT4	-0.105537	1.35472	FALSE	102	53	121	0.295148	0.0322018	0.000950415	0.126638	0.3349
54453	RIN2	1.01092	1.27686	FALSE	234.5	119.5	271.5	0.554437	0.0257541	0.000527145	0.247178	0.619426
54490	UGT2B28	1.15148	-3.08069	FALSE	172	967	108	1.00221	0.0201504	0.000283933	4.94096	0.666309
54507	ADAMTSL4	1.43734	1.15203	FALSE	315	169.5	361	0.719801	0.0336833	0.00105745	0.367642	0.82474
5454	POU3F2	2.97495	1.05869	FALSE	889.5	516.5	986.5	2.34856	0.0112977	7.00024e-05	1.17844	2.46751
54658	UGT1A1	-1.73201	1.94712	FALSE	40	12.5	42.5	0.166198	0.0472314	0.002817	0.0497235	0.203347
54664	TMEM106B	6.1697	1.35955	FALSE	8473.5	4108.5	9116	14.6683	0.00142706	9.09967e-07	5.89668	14.8903
547	KIF1A	7.80045	1.01613	FALSE	24563.5	14954.5	28706	27.8961	0.0191154	0.000246006	15.1251	31.5321
54842	MFSD6	4.22392	1.0539	FALSE	2122.5	1229	2244.5	4.29059	0.0439137	0.00225451	2.38689	4.99375
5493	PPL	1.60881	-1.01784	FALSE	286	523	246.5	0.434797	0.0280904	0.000646479	0.782377	0.381025
55036	CCDC40	2.3517	1.17208	FALSE	516.5	319.5	594	1.10535	0.0475661	0.00293872	0.597706	1.34561
55063	ZCWPW1	0.938051	1.71663	FALSE	248	92	273	1.05767	0.0218532	0.000334001	0.367304	1.19785
55080	TAPBPL	0.784349	1.30241	FALSE	188	101	206	1.12457	0.0419507	0.00193422	0.519362	1.2778
55086	CXorf57	2.13599	1.55883	FALSE	542.5	228.5	584.5	1.51064	0.0096442	4.89703e-05	0.547597	1.68769
55259	CASC1	-0.541647	1.16412	FALSE	74	42.5	89	0.30465	0.0362143	0.00131642	0.144933	0.317975
55286	C4orf19	1.95442	1.11473	FALSE	435.5	247.5	481.5	1.24067	0.0157122	0.000165968	0.609315	1.30158
55329	MNS1	4.01138	-1.39197	FALSE	1521.5	3267.5	1278	8.0105	0.0424406	0.00203588	15.1314	6.11097
55450	CAMK2N1	0.0254154	-2.57233	FALSE	66.5	358.5	54.5	0.254841	0.0019127	1.80592e-06	1.42323	0.246554
55558	PLXNA3	4.75754	1.02001	FALSE	2754	1812	3515	4.3274	0.0442541	0.00232944	2.50464	5.11937
55620	STAP2	1.78583	-1.55597	FALSE	378	766.5	203.5	2.22758	0.0435052	0.00217249	4.66421	1.48805
5563	PRKAA2	4.27705	-1.07599	FALSE	1676	3418.5	1653	1.9323	0.0283948	0.000662388	3.4054	1.64108
55786	ZNF415	2.01001	-1.66809	FALSE	333	931.5	296.5	1.10285	0.0124638	8.91963e-05	2.93293	0.956849
55859	BEX1	-1.73351	-3.41325	FALSE	22	153	13	0.273311	0.017319	0.000201778	1.65774	0.17097
5587	PRKD1	7.3164	-1.35644	FALSE	14175	31958	12291.5	36.4173	0.0188181	0.000236147	81.0971	32.9625
5600	MAPK11	3.95502	1.34408	FALSE	1819	894	2028.5	8.09483	0.00887367	4.08442e-05	3.4917	8.92923
56127	PCDHB9	-2.78625	-1.913	FALSE	12.5	38	10	0.0267183	0.0431765	0.00210965	0.0835622	0.0255683
56128	PCDHB8	-1.03192	-1.65629	FALSE	48.5	113.5	27	0.161584	0.0369561	0.00136955	0.390358	0.112064
56129	PCDHB7	-1.98263	-1.69109	FALSE	24	59.5	17.5	0.0576397	0.0461512	0.00253708	0.149122	0.0508562
56130	PCDHB6	-3.06599	-2.07124	FALSE	9.5	33.5	6	0.0287823	0.0257541	0.000506122	0.102646	0.0222745
56133	PCDHB2	2.00462	-1.03876	FALSE	378.5	695	298.5	1.29875	0.0201504	0.000284194	2.38307	1.15267
5625	PRODH	-0.682833	1.70118	FALSE	87	30	88.5	0.351101	0.0286492	0.000695007	0.117265	0.407525
56479	KCNQ5	0.0630007	-3.39961	FALSE	86	539.5	57	0.139667	0.0238327	0.000428949	0.757649	0.0793472
56981	PRDM11	-1.2535	1.33108	FALSE	46	24	49.5	0.223336	0.0472314	0.00280537	0.101134	0.240076
57088	PLSCR4	-4.43734	3.75354	FALSE	7	0.5	12	0.0170781	0.0418619	0.00188979	0.00122513	0.0305865
57125	PLXDC1	1.07666	1.26035	FALSE	233	126	292	0.395063	0.0387118	0.00152949	0.187825	0.448721
57134	MAN1C1	1.96223	1.47119	FALSE	457.5	210	534	1.4226	0.034529	0.00111623	0.613824	1.61481
57205	ATP10D	1.05037	1.69942	FALSE	235.5	101.5	274	0.388792	0.0266059	0.000569925	0.144538	0.447717
57211	GPR126	6.9347	-3.21763	FALSE	10548.5	57991.5	6479	15.0206	0.0369561	0.00136766	77.8434	8.24215
57577	KIAA1407	1.26264	1.20668	FALSE	278.5	147	312	0.744919	0.0235517	0.000417697	0.344386	0.768525
57604	KIAA1456	0.223257	1.94754	FALSE	155	50.5	187	0.149659	0.0261295	0.000542015	0.046967	0.178339
57626	KLHL1	2.60103	-1.446	FALSE	628	1275.5	413	1.40497	0.0358939	0.00129206	2.8715	1.11836
57633	LRRN1	5.95827	-1.08669	FALSE	5638	10973	4599.5	14.7903	0.0311723	0.000824323	26.8741	12.0733
57639	CCDC146	-0.130451	2.05422	FALSE	124.5	37.5	138.5	0.421139	0.00794158	2.80737e-05	0.104901	0.441651
57685	CACHD1	1.90827	-1.73427	FALSE	349	891	246.5	0.69935	0.0353167	0.00120127	1.57724	0.455028
57717	PCDHB16	-2.00829	-1.70467	FALSE	23	59.5	15.5	0.0423829	0.0400581	0.00171594	0.114681	0.0342678
5797	PTPRM	3.7135	2.23992	FALSE	1502	501.5	1910.5	2.85947	0.0358939	0.00128117	0.837641	3.84555
5803	PTPRZ1	-2.65242	2.34443	FALSE	20.5	5.5	23	0.0268189	0.0351925	0.00118997	0.00638182	0.0318422
5813	PURA	6.34144	-2.0186	FALSE	6079.5	21999	4498.5	12.1237	0.016399	0.000178177	38.8523	9.32187
5836	PYGL	2.82792	-1.60294	FALSE	626	1581.5	456.5	2.32583	0.0286891	0.000705968	5.19138	1.6838
59307	SIGIRR	4.47956	1.29825	FALSE	2559.5	1315	2974.5	14.7408	0.0153567	0.000156775	6.6397	17.2163
59345	GNB4	5.67837	-1.15759	FALSE	4732.5	9362	4276	7.07645	0.0260465	0.000537961	13.6359	6.56611
5973	RENBP	2.23057	5.0251	FALSE	804	50	1413.5	5.83091	0.0464763	0.00265624	0.315757	10.9143
5983	RFC3	5.05256	-1.25369	FALSE	3149	6307	2435.5	11.6636	0.0489855	0.00314795	20.5656	8.93661
6218	RPS17	0.177252	-1.08485	FALSE	89.5	198	87.5	2.00264	0.0358756	0.00127658	3.82369	1.87673
6262	RYR2	1.92745	1.34589	FALSE	388	220	458.5	0.257932	0.0497378	0.00329609	0.126048	0.315437
6310	ATXN1	2.42757	-1.16373	FALSE	513.5	991	417.5	0.462537	0.0293758	0.000736736	0.868364	0.397041
63827	BCAN	-2.45436	-1.45726	FALSE	15.5	38	12	0.0343757	0.0314721	0.000850893	0.0876198	0.0315201
64077	LHPP	3.361	1.20011	FALSE	1156.5	629	1290.5	7.00394	0.0358701	0.00125734	3.48827	7.73528
64094	SMOC2	2.02052	2.08267	FALSE	514.5	166.5	591	1.59132	0.0474974	0.00291187	0.490705	2.08848
64122	FN3K	3.76276	1.45866	FALSE	1648.5	742	1757	12.2344	0.00663094	1.68146e-05	4.83296	13.3018
641518	LOC641518	3.43665	3.77346	FALSE	2278.5	202	2664.5	11.7259	0.00103747	5.13022e-07	0.948716	13.1384
64285	RHBDF1	4.47347	1.0566	FALSE	2208.5	1462	2600	7.87832	0.0423284	0.00201825	4.56402	9.82288
643988	LOC643988	6.62206	1.0248	FALSE	10714	6565.5	12393	56.6975	0.00618016	1.34938e-05	29.364	59.0293
64411	ARAP3	-2.31561	-3.13681	FALSE	18	92	11	0.0330547	0.0236363	0.000424019	0.162981	0.017887
6443	SGCB	4.34828	-1.08131	FALSE	1803.5	3589.5	1604.5	4.04062	0.00864779	3.83518e-05	7.83463	3.59736
645079	FLJ41309	-3.27993	2.85709	FALSE	15	2.5	17	0.0672799	0.0182606	0.000223457	0.00978672	0.0780459
64641	EBF2	-0.650163	1.21247	FALSE	70	38.5	84	0.343174	0.0358701	0.00125106	0.156971	0.372002
64800	EFCAB6	-2.81366	2.62703	FALSE	19.5	4	27.5	0.0362046	0.0437228	0.00223488	0.007596	0.0553395
65055	REEP1	1.10477	2.90631	FALSE	306.5	59	387.5	0.741985	0.0419507	0.00192249	0.141188	1.06354
6514	SLC2A2	-1.86688	-1.15931	FALSE	23.5	49.5	21	0.0669789	0.0470651	0.00275734	0.134557	0.0552315
653067	XAGE1E	-0.845716	-1.11578	FALSE	46	99	41	0.482349	0.0317584	0.000929551	0.965236	0.439585
653677	SEC1	-0.0129553	1.50449	FALSE	125	52.5	130.5	0.5127	0.0132619	0.000121303	0.184989	0.530596
6623	SNCG	0.13505	-3.02956	FALSE	94.5	481	56.5	1.07478	0.0132619	0.000119987	5.43641	0.725593
6649	SOD3	-1.35419	-4.20474	FALSE	21	293.5	15	0.129657	0.00268556	3.4865e-06	1.79456	0.107237
6678	SPARC	1.21972	-2.47419	FALSE	245.5	796.5	130.5	0.706588	0.0418849	0.0018933	2.36139	0.469255
6711	SPTBN1	0.707195	1.24761	FALSE	180.5	97.5	224	0.141666	0.0424406	0.00203177	0.0699966	0.165454
6778	STAT6	2.16063	-2.03971	FALSE	326.5	1232.5	246	0.71276	0.00219301	2.24584e-06	2.69734	0.650242
6781	STC1	-0.139545	-1.21061	FALSE	75.5	169.5	69	0.211666	0.0461512	0.0025406	0.411092	0.176459
6817	SULT1A1	3.92206	1.01019	FALSE	1533.5	1020.5	1736	7.62072	0.0317492	0.000909642	4.36625	8.88702
6820	SULT2B1	-2.6668	-1.78667	FALSE	12	38	9.5	0.0807333	0.0223181	0.000354295	0.253437	0.0699449
6833	ABCC8	1.78994	2.23112	FALSE	476	131.5	643	0.872098	0.0358939	0.00128707	0.246276	1.26909
685	BTC	-1.58506	1.81705	FALSE	36	15	48.5	0.288859	0.0472314	0.00281899	0.105828	0.401668
6861	SYT5	-0.897466	2.20515	FALSE	73	20.5	96.5	0.430647	0.0273232	0.000598189	0.105679	0.544856
6909	TBX2	2.40411	-1.21368	FALSE	442	989	403	1.28537	0.0096442	4.96016e-05	2.7365	1.17878
7052	TGM2	-1.78389	-1.8097	FALSE	23	71.5	19.5	0.0531772	0.0188181	0.000236531	0.163264	0.0472071
7075	TIE1	2.68686	5.61925	FALSE	2192	51	2411.5	5.20962	0.00190428	1.51189e-06	0.119102	6.06824
7091	TLE4	0.965901	2.60352	FALSE	270.5	62.5	425	0.597975	0.0440346	0.0022709	0.123197	0.846285
7092	TLL1	0.660976	-4.71346	FALSE	99	1467	55.5	0.134525	0.00864779	3.3932e-05	1.75954	0.0799831
7098	TLR3	1.68985	1.35157	FALSE	374	184.5	461.5	1.19903	0.0400581	0.00173644	0.569502	1.47035
7108	TM7SF2	5.53594	2.1057	FALSE	5842.5	1881	6902.5	39.2752	0.00901543	4.25994e-05	11.0606	49.0399
7145	TNS1	0.272056	-4.53357	FALSE	111.5	1038.5	49	0.115587	0.0216675	0.000328606	0.941232	0.0510284
726	CAPN5	2.48142	-1.47607	FALSE	550	1180.5	438	1.24299	0.0464763	0.00266354	2.5098	0.897537
727910	TLCD2	3.57156	1.03269	FALSE	1299.5	789.5	1457	2.45352	0.00901543	4.30927e-05	1.24955	2.57751
728485	LOC728485	-0.699612	-1.09231	FALSE	48.5	108.5	46.5	0.287727	0.047427	0.00290214	0.536529	0.263215
728609	SDHAP3	1.46166	1.06889	FALSE	300.5	180	337	2.77187	0.0286492	0.000699915	1.45548	3.02848
728621	CCDC30	-0.597101	1.3776	FALSE	77.5	37	87.5	0.279234	0.0257541	0.000501715	0.112043	0.289335
730091	LOC730091	-0.280872	1.93444	FALSE	107	36.5	137.5	0.342123	0.0280253	0.000641674	0.101382	0.406895
7365	UGT2B10	-1.08526	-2.74846	FALSE	33	179.5	25.5	0.126901	0.0117057	7.65587e-05	0.606574	0.0900028
7366	UGT2B15	5.75849	-2.76445	FALSE	3366	20707.5	2862.5	16.7471	0.00734653	2.29769e-05	90.3033	15.0759
7367	UGT2B17	6.17557	-2.68714	FALSE	4317	26702.5	3725.5	22.2265	0.00436644	7.21471e-06	119.974	19.3739
7439	BEST1	1.79151	1.0981	FALSE	393.5	223.5	425.5	1.23384	0.0280002	0.000629533	0.615975	1.38336
7483	WNT9A	-0.655624	1.71036	FALSE	74.5	31	90.5	0.656607	0.0366828	0.00134084	0.232106	0.79055
770	CA11	3.10491	1.62505	FALSE	1075	436	1180.5	7.02369	0.00602854	1.27279e-05	2.45961	7.62069
7782	SLC30A4	7.61959	1.10863	FALSE	20291	12587	21826.5	50.5725	0.034529	0.00113698	27.4565	57.4508
7846	TUBA1A	7.57484	-1.00563	FALSE	17396	32464.5	15543	111.188	0.0461512	0.00255868	182.357	94.8168
7852	CXCR4	-0.839073	-1.25323	FALSE	45.5	106.5	40	0.213218	0.0257541	0.000523981	0.498458	0.204625
79054	TRPM8	4.09374	-1.2244	FALSE	1479.5	3222.5	1199	2.46152	0.00908817	4.39767e-05	5.377	2.38268
79149	ZSCAN5A	-0.229863	-1.18717	FALSE	75	157.5	66.5	0.367267	0.0268273	0.00057625	0.767742	0.329703
7941	PLA2G7	-1.12909	-1.60079	FALSE	43	102	31	0.210766	0.0399496	0.00169737	0.482054	0.14
79589	RNF128	2.11787	1.4004	FALSE	540.5	244	589.5	1.68249	0.0109334	6.12929e-05	0.665769	1.71286
79633	FAT4	0.946812	2.02599	FALSE	223	81.5	240	0.147553	0.0466057	0.00268149	0.0472676	0.166833
79674	VEPH1	1.23294	1.59677	FALSE	272	121	291	0.570321	0.034529	0.00112218	0.221229	0.643598
79788	ZNF665	-0.226263	-1.43248	FALSE	73.5	177.5	66	0.212936	0.022023	0.000337896	0.502993	0.190102
79815	NIPAL2	2.68478	1.62877	FALSE	780	325	818	3.75615	0.0125882	9.8055e-05	1.34903	4.0896
79986	ZNF702P	2.35924	-1.6672	FALSE	378.5	1185	335	1.19565	0.00190428	1.68116e-06	3.6939	1.1404
80108	ZFP2	-1.11788	1.43779	FALSE	56	25	58	0.248654	0.0314721	0.000860814	0.0976252	0.272022
80221	ACSF2	2.86336	1.05999	FALSE	792.5	477	894.5	3.99239	0.0117057	7.75699e-05	1.98973	4.07153
80270	HSD3B7	4.88359	1.43541	FALSE	3587	1626.5	4140.5	16.1495	0.0062807	1.44546e-05	6.39894	17.2732
80312	TET1	1.16744	-1.21248	FALSE	197	418.5	158	0.209647	0.0322018	0.000955117	0.408542	0.169938
80326	WNT10A	0.502004	1.2533	FALSE	146.5	85	178	0.65568	0.0465187	0.002671	0.333674	0.818282
80736	SLC44A4	5.71864	1.90129	FALSE	6979	2344.5	7106.5	27.1408	0.00341539	5.03864e-06	7.97567	29.2272
80835	TAS1R1	-0.56748	1.28656	FALSE	75	39.5	88	0.284443	0.0423284	0.00201686	0.132492	0.340622
822	CAPG	-0.607285	1.89789	FALSE	86.5	29	99	0.641599	0.0222725	0.000348971	0.18933	0.715631
8277	TKTL1	-2.48916	-1.43497	FALSE	13.5	37.5	12.5	0.0460532	0.0426551	0.00205163	0.119793	0.0409525
83547	RILP	3.68096	1.12574	FALSE	1328	818.5	1456.5	7.90092	0.0345257	0.00110999	4.27035	9.14331
83849	SYT15	2.41215	1.55275	FALSE	681	278	699	1.27982	0.00597583	1.13102e-05	0.455697	1.34579
83857	TMTC1	1.03474	1.87496	FALSE	272.5	92.5	312.5	0.326012	0.00864779	3.78615e-05	0.0935634	0.334299
83953	FCAMR	-3.50285	3.98904	FALSE	14	1	22.5	0.0550184	0.0169985	0.000191592	0.00336334	0.0865593
8406	SRPX	0.030274	-1.45642	FALSE	96	214.5	76.5	0.535897	0.0495014	0.00322439	1.04856	0.393426
8416	ANXA9	2.26733	2.56559	FALSE	648.5	158	889	3.77342	0.0178697	0.000213011	0.806934	4.7894
84166	NLRC5	2.34227	1.70268	FALSE	630	248.5	842.5	0.934943	0.0389916	0.00161525	0.339203	1.22647
84217	ZMYND12	1.36187	1.48997	FALSE	273	139	347.5	1.66442	0.0347033	0.001155	0.729237	2.05585
84333	PCGF5	5.5477	1.00501	FALSE	5093	3147.5	5559.5	8.05503	0.00428031	6.8198e-06	4.12578	8.30251
84448	ABLIM2	-2.17015	3.19065	FALSE	38	5.5	51	0.0752179	0.0314721	0.000860128	0.0108571	0.096106
84460	ZMAT1	-1.81654	3.85641	FALSE	54	5	61	0.0828785	0.0133323	0.000125093	0.00659356	0.0986156
84518	CNFN	2.05638	1.04878	FALSE	423	275	469.5	8.69142	0.0419507	0.00191579	4.87732	10.0135
84875	PARP10	4.4734	3.08411	FALSE	3971	572	4219	12.6064	0.000124383	2.20199e-08	1.51766	12.7722
8492	PRSS12	0.589005	-1.43443	FALSE	120	311.5	109.5	0.254722	0.0096442	4.99966e-05	0.636517	0.234263
84958	SYTL1	4.7406	1.30954	FALSE	2883.5	1565	3565.5	15.613	0.0252048	0.000465062	7.42407	17.611
8514	KCNAB2	5.16287	1.52058	FALSE	4436.5	1898.5	4984.5	8.50969	0.00190428	1.40394e-06	3.07975	8.68752
85417	CCNB3	1.95048	1.01673	FALSE	405	259.5	424	0.975086	0.0420725	0.00197247	0.537216	1.05939
8551	INE2	1.18571	1.38414	FALSE	277.5	128	309.5	1.58466	0.0117057	7.83601e-05	0.637445	1.67556
8608	RDH16	1.43927	1.42899	FALSE	316.5	150	404.5	1.90675	0.0350503	0.00117483	0.81076	2.23281
8647	ABCB11	1.03958	-3.08347	FALSE	148	915	108.5	0.301572	0.00694507	1.80328e-05	1.79017	0.211138
8869	ST3GAL5	2.1704	1.05311	FALSE	472.5	296.5	526.5	2.05617	0.0317492	0.000915675	1.13105	2.37699
8878	SQSTM1	8.42183	1.1437	FALSE	38419.5	21640	41046	128.718	0.00326575	4.62516e-06	60.5562	130.992
8908	GYG2	2.69427	-1.61317	FALSE	541	1462.5	460	1.45852	0.00663094	1.68258e-05	4.02219	1.33418
89765	RSPH1	0.290906	1.40709	FALSE	146	68	169	1.08566	0.0311723	0.000831317	0.463317	1.20293
89766	UMODL1	-0.961229	1.85206	FALSE	55	23	75.5	0.10574	0.0488923	0.003116	0.0390148	0.149947
89927	C16orf45	1.09816	1.47362	FALSE	251	115	279.5	1.06746	0.0424406	0.00203623	0.458611	1.20998
8997	KALRN	2.34485	2.40418	FALSE	749	179	803	0.569145	0.00219301	2.45882e-06	0.113826	0.59007
9024	BRSK2	-0.11003	2.32861	FALSE	119	34.5	181	0.357514	0.0471497	0.00278306	0.0910439	0.464235
9048	ARTN	1.45139	1.32655	FALSE	283	159	360.5	1.55079	0.0441259	0.00229926	0.761938	1.87222
90485	ZNF835	-1.72862	-2.05743	FALSE	22	82.5	19	0.0862621	0.0194938	0.000261129	0.278446	0.064728
9050	PSTPIP2	-1.49857	-1.39328	FALSE	29	71	24.5	0.101977	0.0435052	0.00218733	0.219506	0.091232
9111	NMI	0.231085	1.88436	FALSE	143.5	52	184.5	0.948904	0.0434614	0.00215555	0.328563	1.20713
9119	KRT75	-1.74267	2.94557	FALSE	45	8	56.5	0.239297	0.0148777	0.000149252	0.0356074	0.286567
91373	UAP1L1	5.94581	1.91012	FALSE	6214.5	2733	10180.5	19.5488	0.0475661	0.00295849	7.57794	30.9856
91543	RSAD2	-0.556069	1.15851	FALSE	80.5	42	92	0.217325	0.0488658	0.00311143	0.111603	0.254788
9215	LARGE	-0.690411	3.5264	FALSE	102	13	120.5	0.273734	0.0127702	0.000105311	0.0292451	0.304277
92270	ATP6AP1L	0.116038	1.34407	FALSE	129.5	63	152.5	1.67265	0.0419507	0.00195321	0.770712	1.94986
9232	PTTG1	5.8263	-1.24021	FALSE	4799.5	10723.5	3998	71.5544	0.0317355	0.00087202	140.906	63.2683
92558	CCDC64	3.2899	1.99913	FALSE	1078.5	417	1516.5	3.71727	0.0373935	0.00143315	1.26508	5.34669
9256	BZRAP1	2.18129	1.40207	FALSE	556	253.5	621.5	0.76017	0.0117057	7.73997e-05	0.307453	0.803887
92565	FANK1	-0.705144	1.17601	FALSE	69.5	38	76	0.604479	0.0400878	0.00174583	0.275963	0.610072
93664	CADPS2	3.88512	-1.36075	FALSE	1237	2947	978.5	2.14273	0.0231457	0.000390886	4.52714	1.7425
9429	ABCG2	-2.28301	-3.19987	FALSE	16.5	95.5	10.5	0.0410243	0.0270687	0.00058745	0.201162	0.0220452
9459	ARHGEF6	0.471086	1.30226	FALSE	156.5	81	176.5	0.315361	0.0275681	0.000610057	0.143514	0.363849
9503	XAGE1D	-0.908351	-1.05262	FALSE	44	92	40.5	0.452817	0.0353311	0.00121134	0.89807	0.429044
9644	SH3PXD2A	4.69078	1.35759	FALSE	3042.5	1473	3408.5	2.80551	0.0140682	0.00013615	1.2239	3.05224
9721	GPRIN2	4.9255	1.06601	FALSE	3016.5	1993	3521	17.6051	0.0419507	0.00194922	10.2098	21.0677
9734	HDAC9	-1.57667	2.00244	FALSE	46	14	51.5	0.0643259	0.016688	0.000185138	0.0164262	0.0675271
9750	FAM65B	1.62707	-2.61204	FALSE	297.5	1119	228	0.465741	0.0317492	0.000907393	1.70792	0.329404
9785	DHX38	5.22939	-1.05704	FALSE	3243.5	6543	2760.5	6.69396	0.00219301	2.40126e-06	13.7274	6.5904
98	ACYP2	1.672	1.46588	FALSE	402.5	173	419	3.58753	0.00864779	3.82379e-05	1.32617	3.64842
9806	SPOCK2	0.105444	-1.39426	FALSE	96	218	75	0.152034	0.0334482	0.00104523	0.325281	0.110818
9856	KIAA0319	-1.21523	1.55625	FALSE	51	22	58.5	0.0737813	0.0434614	0.00215333	0.0288216	0.0801312
9957	HS3ST1	-1.53656	-3.26474	FALSE	20.5	166	16.5	0.112711	0.00705014	2.03219e-05	0.78694	0.0841536

## Sheet: G-R1 and G-R3 vs. Par_DMSO
Table S1, related to Figure 2. Gene expression changes in G-R1 and G-R3 cells from RNA-seq analysis and alignment to GRCh37 (hg19).
Differential expression analysis was performed using limma. Expression was considered to be altered when associated with adjusted p < 0.05 and log2 fold change ≥ 1.
Entrez.ID	symbol	lev	lfc	lowExpressed	medianCount	medianCount1	medianCount2	medianRPKM	p	pval	rpkm1	rpkm2
10003	NAALAD2	-1.13437	-1.4977	FALSE	26	96.5	20	0.121676	0.00172885	0.000415535	0.282314	0.0947932
100124534	SNORA84	-1.73112	-1.22829	FALSE	21	56.5	13.5	2.10332	0.00997952	0.00394071	3.97484	1.40338
100126348	MIR760	-2.51956	1.07673	FALSE	12	11	13.5	2.2515	0.0291361	0.0145903	1.28212	2.54472
100126693	LINC00322	-3.05947	1.24512	FALSE	9.5	7	10.5	0.0376932	0.0206734	0.00967067	0.0175365	0.038666
100128164	LOC100128164	-2.54623	-1.57742	FALSE	10	37	8	0.021522	0.00850107	0.00321481	0.0494465	0.0186752
100128340	LOC100128340	0.0845965	1.9334	FALSE	91	46	111	1.57182	0.00122023	0.000258922	0.488053	1.86353
100128343	LOC100128343	-2.06043	-1.2111	FALSE	12.5	46.5	12	0.0961481	0.0168754	0.00752991	0.217852	0.0929666
100128531	LOC100128531	1.3412	-1.43261	FALSE	135	523.5	123.5	1.92827	5.3721e-05	1.78934e-06	5.03219	1.89928
100128640	LOC100128640	1.09637	1.58354	FALSE	191.5	112	204	1.16472	0.000442519	6.25002e-05	0.412452	1.22138
100128770	LOC100128770	0.670679	1.43092	FALSE	130.5	88	147	0.597472	0.00501962	0.00165628	0.267171	0.713906
100128811	LOC100128811	0.249761	-6.31239	FALSE	24	2353.5	21	0.149035	1.08079e-05	3.26788e-08	9.04408	0.122451
100128816	LOC100128816	-2.53914	5.69743	FALSE	37	1.5	44.5	0.35202	0.00042204	5.82443e-05	0.00793624	0.365347
100128840	LOC100128840	1.50642	1.46098	FALSE	175.5	155.5	273.5	1.54555	0.0316443	0.0161703	0.847817	2.48041
100128893	LOC100128893	-1.84619	1.32654	FALSE	20.5	15.5	23	0.164056	0.0280926	0.0139547	0.0812521	0.210643
100129033	LOC100129033	-0.0593974	1.38071	FALSE	81	54	83	1.3374	0.000947027	0.000183402	0.550508	1.47722
100129046	LOC100129046	-2.10744	1.23259	FALSE	20	14.5	21	0.173775	0.0192922	0.00886582	0.0855091	0.19013
100129195	LOC100129195	0.845986	1.47144	FALSE	155.5	97	162	1.59011	0.000129852	9.03149e-06	0.590338	1.65898
100129515	LOC100129515	-1.40772	1.13411	FALSE	28	23.5	30.5	0.71231	0.00410604	0.00127799	0.348355	0.730818
100129518	LOC100129518	2.60193	-1.10641	FALSE	394	1088.5	300	3.16	0.000568644	8.97663e-05	5.91689	2.69153
100129722	LOC100129722	1.259	1.00864	FALSE	186.5	160	204.5	1.5017	0.00989929	0.00390178	0.875597	1.86213
100129744	LOC100129744	-1.54554	-2.73046	FALSE	18.5	128.5	14	0.430587	0.000762774	0.000135723	1.83222	0.28629
100129792	CCDC152	6.04469	1.09339	FALSE	5121.5	4262.5	5479.5	23.4408	2.86192e-05	4.50676e-07	11.419	24.0481
100129845	LOC100129845	0.168611	1.54094	FALSE	93	59	110.5	0.599001	0.000377689	4.88774e-05	0.216356	0.637431
100129885	SCXA	-1.59992	1.18745	FALSE	28	20	30.5	0.618641	0.0151253	0.00659135	0.306328	0.763869
100130097	LOC100130097	0.866035	-1.69096	FALSE	92	427.5	82	0.698122	0.000208551	1.95393e-05	2.19506	0.659955
100130157	LOC100130157	-2.41147	1.48692	FALSE	15	10.5	17	0.0723527	0.0147045	0.00635775	0.0306403	0.0822439
100130172	LOC100130172	1.24551	-1.02331	FALSE	144.5	408.5	120	1.20412	0.00029062	3.34643e-05	2.37935	1.16756
100130417	LOC100130417	2.13278	1.66345	FALSE	399	217	434	12.1807	7.06599e-05	3.06674e-06	4.09112	12.8122
100130418	CECR7	1.95631	-1.10397	FALSE	231	691.5	198	1.13669	6.38913e-05	2.61719e-06	2.37085	1.0999
100130507	LOC100130507	-2.19561	-1.66177	FALSE	12.5	50	11.5	0.0460527	0.00316368	0.0009195	0.121592	0.0404196
100130547	LOC100130547	4.22128	1.41838	FALSE	1602	1034	1805.5	8.47271	4.27998e-05	1.15503e-06	3.32382	9.02941
100130705	LOC100130705	2.58966	1.4938	FALSE	498	329	538	2.03477	0.000509599	7.67583e-05	0.803154	2.16877
100130776	LOC100130776	1.6212	1.78153	FALSE	270.5	145.5	311	2.66538	0.000459689	6.57666e-05	0.893523	3.06116
100130899	LOC100130899	1.57962	-1.84479	FALSE	215.5	739.5	150.5	0.773212	0.00566965	0.00193677	1.62757	0.48959
100130932	LOC100130932	-1.17739	1.04477	FALSE	37.5	29	38.5	0.537623	0.0102955	0.00408555	0.288107	0.60949
100131089	LOC100131089	1.53133	1.12843	FALSE	232.5	183.5	256.5	1.09327	0.000263461	2.86828e-05	0.514925	1.1475
100131096	LOC100131096	3.82553	1.52383	FALSE	1195	753	1321.5	5.66362	0.000178741	1.53494e-05	2.2018	6.37833
100131187	TSTD1	4.14254	1.04181	FALSE	1383	1167.5	1477	33.0502	4.99536e-05	1.55296e-06	16.2526	33.1812
100131262	LOC100131262	2.0351	-1.21309	FALSE	237.5	767.5	207.5	2.39505	5.46054e-05	1.8623e-06	5.47958	2.35059
100131320	LOC100131320	1.98402	-1.11513	FALSE	249.5	702.5	210.5	1.53371	0.00255161	0.000694947	2.67226	1.32022
100131373	LOC100131373	-0.432341	1.10463	FALSE	60	47.5	70	0.31297	0.00853926	0.00323508	0.16317	0.381609
100131434	LOC100131434	0.143022	1.3348	FALSE	91	63	99	0.56957	0.00177414	0.000429665	0.25124	0.636506
100131564	LOC100131564	0.74107	1.37912	FALSE	138.5	94	161.5	0.528505	0.000288331	3.31655e-05	0.217775	0.576663
100131814	LINC00271	-3.09168	1.5862	FALSE	9.5	5.5	10	0.082443	0.0162506	0.00720157	0.0313477	0.100182
100132111	LOC100132111	-0.888213	4.3273	FALSE	87.5	7.5	96.5	1.86464	4.88118e-05	1.49664e-06	0.0930218	1.93775
100132526	LOC100132526	-1.17189	-1.52638	FALSE	30	95	19.5	0.132847	0.00762959	0.00280348	0.263432	0.0895636
100133311	LOC100133311	-1.31622	-2.22412	FALSE	33.5	119.5	18	0.119778	0.0123874	0.00515129	0.268223	0.0639045
100133445	LOC100133445	-2.22063	-1.7931	FALSE	11.5	52.5	9.5	0.181979	0.00385909	0.00117897	0.505606	0.14968
100133941	CD24	2.0336	3.3303	FALSE	558.5	95.5	612.5	3.86135	3.38494e-05	6.51507e-07	0.403589	4.0614
100144604	LOC100144604	-2.48836	2.30582	FALSE	17	6.5	22.5	0.14426	0.00360921	0.00108683	0.0339731	0.172569
100233156	LOC100233156	-0.877892	1.16908	FALSE	44	33.5	53.5	0.376741	0.00809189	0.00301949	0.194164	0.433864
100271722	LOC100271722	0.538319	-1.05296	FALSE	84	251.5	81	0.771368	0.000813798	0.000148175	1.4635	0.692614
100271927	RASA4B	-0.892368	1.09038	FALSE	43.5	34	46.5	0.190242	0.0147653	0.00638853	0.102083	0.229402
100287166	LOC100287166	-2.0882	1.18364	FALSE	19.5	14	21	0.410257	0.00529856	0.00176899	0.188279	0.445311
100287216	LOC100287216	0.49501	-1.16534	FALSE	85	259.5	79.5	0.44678	0.00153148	0.00035288	0.864676	0.398557
100287227	TIPARP-AS1	0.963315	1.0767	FALSE	162.5	127.5	178	0.897618	0.00472311	0.0015308	0.472304	0.980377
100287290	LOC100287290	-0.737412	1.86161	FALSE	52.5	27	67	0.676716	0.00401856	0.00124317	0.230332	0.853178
100287329	LOC100287329	-2.42634	-1.09015	FALSE	12.5	32.5	10.5	0.136431	0.0382709	0.0203381	0.240873	0.131352
100287413	LOC100287413	-1.66078	-4.29958	FALSE	24.5	245	13	0.232506	0.0029688	0.000848023	1.4418	0.127258
100287428	PNMA6C	1.04653	1.36955	FALSE	163.5	116	202	1.01098	0.00615838	0.00214201	0.480416	1.20866
100287526	LOC100287526	-3.04245	1.32403	FALSE	9.5	6.5	11.5	0.222101	0.0240834	0.0116607	0.110775	0.299561
100287628	LOC100287628	-2.8288	-4.09046	FALSE	16.5	98	6.5	0.437079	0.0120508	0.0049709	1.63	0.183494
100288092	LOC100288092	0.658137	1.32224	FALSE	130	91.5	150	0.95487	0.0022765	0.00059948	0.443056	1.107
100288152	LOC100288152	2.52698	2.34686	FALSE	603.5	209.5	682	3.03453	5.09285e-05	1.61431e-06	0.628657	3.19123
100288181	LOC100288181	2.02384	1.02994	FALSE	316	269	351	0.78548	0.00627328	0.0021923	0.444289	0.962053
100288366	LOC100288366	9.17	-1.09705	FALSE	35277.5	102290	28722	330.893	4.36406e-05	1.21039e-06	670.347	309.085
100288413	ERVMER34-1	4.00702	-1.4633	FALSE	945.5	3395	756.5	4.38367	0.000110125	6.82031e-06	10.6315	3.90098
100289178	LOC100289178	0.0202641	1.86807	FALSE	93	47	104	0.623016	0.0014703	0.000335206	0.193341	0.678049
100289298		-0.991824	1.5574	FALSE	47	25.5	48	0.87452	0.00314606	0.000910738	0.338128	1.04888
100293534	LOC100293534	0.310716	1.26322	FALSE	102	73.5	117.5	0.283021	0.000650239	0.000108208	0.126877	0.303431
100302133	MIR1287	-3.21091	3.8632	FALSE	12	1.5	19.5	2.06014	0.00272267	0.000756538	0.153824	3.2768
100313843	MIR711	-0.874649	1.07963	FALSE	45	36	50	7.50234	0.0232466	0.011172	4.38732	9.38182
10039	PARP3	4.61399	1.60183	FALSE	2145.5	1249.5	2517.5	13.3398	0.000172708	1.45388e-05	4.94202	14.9132
100422832	MIR3191	-2.3531	1.36351	FALSE	14.5	11	18	2.84551	0.0175612	0.0079044	1.33928	3.59908
100422899	MIR3190	-2.3531	1.36351	FALSE	14.5	11	18	2.70324	0.0175612	0.0079044	1.27232	3.41913
100422914	MIR4253	-0.956033	-1.69902	FALSE	27.5	120.5	25	5.65998	0.000279864	3.17139e-05	16.5781	5.11548
100422974	MIR3178	-3.334	2.10759	FALSE	9.5	3.5	10	1.60568	0.00431601	0.00136571	0.387672	1.95116
100423037	MIR3176	-1.08769	-1.09347	FALSE	36.5	83.5	25	5.69063	0.0244936	0.0118952	8.64276	4.18721
100499467	LOC100499467	0.968577	3.08568	FALSE	243	50	267.5	1.69879	2.71957e-05	4.05379e-07	0.20788	1.76609
100500861	MIR3665	-0.509271	-1.06993	FALSE	50.5	124	37	6.24282	0.0037482	0.00113646	11.0278	5.20115
100500918	MIR3651	-1.72601	-1.242	FALSE	20	57	14	2.99262	0.00628563	0.00219739	5.91939	2.16587
100505483	LOC100505483	-0.348008	3.51726	FALSE	85.5	16	136.5	1.49251	0.00529184	0.0017661	0.188342	2.30157
100505531	LOC100505531	0.44413	2.7086	FALSE	133	41.5	178.5	1.54186	0.00376541	0.00114282	0.318275	2.23544
100505532	LOC100505532	-3.08287	2.64894	FALSE	13	3.5	14	0.0743408	0.00272517	0.000757997	0.0136452	0.081711
100505536	LOC100505536	-3.65212	4.95884	FALSE	14	0.5	21	0.191351	0.0013317	0.000291668	0.00466175	0.279272
100505576	LOC100505576	-2.78396	1.44079	FALSE	12.5	8	14.5	0.04221	0.0260018	0.0127544	0.0199634	0.0550285
100505606	LOC100505606	-1.94988	1.11373	FALSE	21	16.5	25.5	0.281238	0.0478834	0.0265934	0.167724	0.360652
100505635	LOC100505635	-0.996393	-2.09175	FALSE	33.5	139.5	21.5	0.129575	0.00494114	0.00162141	0.327935	0.0809182
100505636	LOC100505636	2.63739	-2.66926	FALSE	263	2284.5	234.5	1.14001	1.98563e-05	2.04722e-07	6.62518	1.0182
100505703	LOC100505703	-1.97688	1.95386	FALSE	24	10.5	27	0.330744	0.00585473	0.00201499	0.0991676	0.414814
100505741	SPATA1	0.119249	1.00582	FALSE	88	72.5	98.5	0.901968	0.00492555	0.00161052	0.514508	1.05298
100505813	LOC100505813	-0.237789	-3.11741	FALSE	39.5	383	29.5	0.529827	0.000137374	9.95661e-06	3.42812	0.43866
100505814	LOC100505814	-1.3847	2.83915	FALSE	36.5	10.5	53.5	1.28103	0.00534494	0.00179229	0.245461	1.84019
100505832	LOC100505832	-1.85781	3.69181	FALSE	34.5	5	44	0.14545	0.000672848	0.000114062	0.0132639	0.190978
100505863	LOC100505863	-1.82774	1.24459	FALSE	22.5	16.5	25.5	0.150208	0.00820927	0.00307454	0.0713446	0.164494
100505903	LOC100505903	-0.757394	3.11909	FALSE	72.5	14.5	80.5	2.34656	5.3721e-05	1.78726e-06	0.271053	2.43699
100505905	LOC100505905	-1.82865	-2.73017	FALSE	14.5	107.5	10	0.341827	0.000215074	2.07011e-05	1.8246	0.273278
100505933	LOC100505933	3.52476	1.21994	FALSE	899.5	702.5	976.5	10.6392	0.000416097	5.70438e-05	5.12533	11.9055
100505938	LOC100505938	1.09283	1.37861	FALSE	176.5	120.5	197.5	1.4482	0.000212317	2.01493e-05	0.594794	1.57027
100505993	TMEM210	1.53628	1.03148	FALSE	202	190.5	267.5	4.71322	0.0468732	0.0259296	3.14377	6.83824
100506001	NARF-OT1	-2.67106	1.17918	FALSE	12	9.5	14.5	0.214608	0.0265212	0.0130545	0.113619	0.241026
100506066	LOC100506066	-0.714711	-1.53939	FALSE	33	132	31	0.82757	0.000539278	8.33125e-05	2.08949	0.684166
100506070	LOC100506070	-2.17595	1.05433	FALSE	17.5	14	19	0.308613	0.0120795	0.00499454	0.163927	0.35956
100506080	HMGA1P4	-2.66395	-1.29107	FALSE	10.5	30	7.5	0.385355	0.0249649	0.0121682	0.681064	0.299199
100506114	LOC100506114	-0.875921	1.00351	FALSE	44.5	36.5	48	0.520332	0.00743971	0.00271603	0.286884	0.58522
100506209		-2.91653	3.41043	FALSE	15	2.5	17.5	0.0604698	0.00101576	0.000202532	0.00621267	0.0721357
100506211	MIR210HG	0.0199992	-1.01943	FALSE	67	174.5	53	0.375881	0.00191895	0.000476434	0.710164	0.351448
100506233	LOC100506233	2.53621	-1.04529	FALSE	359.5	1009	291.5	7.17194	0.000109333	6.66463e-06	14.0012	6.65776
100506258	LOC100506258	0.82812	1.02608	FALSE	141	119	150	0.391895	0.020893	0.00979124	0.234805	0.496017
100506282	LOC100506282	-0.196403	-1.03016	FALSE	54.5	149.5	47	0.660111	0.00215537	0.000556412	1.19857	0.555427
100506303	LOC100506303	-0.250852	1.00339	FALSE	72.5	57.5	79.5	1.12847	0.0212662	0.0100245	0.663472	1.30076
100506311	HOTAIRM1	-0.499221	-1.04937	FALSE	50	123	42	0.725716	0.0237859	0.0114868	1.10766	0.558792
100506356	ARSD-AS1	3.35262	1.11185	FALSE	798	654	848	13.7179	0.000278368	3.14592e-05	6.92986	15.2366
100506379	LOC100506379	-0.538913	1.0734	FALSE	55	44	57.5	0.391362	0.00940404	0.00365098	0.205811	0.47029
100506476	LOC100506476	-0.941021	1.06615	FALSE	42.5	33.5	50.5	0.572782	0.00869016	0.00330973	0.318066	0.670663
100506536	LOC100506536	0.606149	1.77435	FALSE	146	71	159.5	1.48573	0.000209992	1.97743e-05	0.459508	1.64286
100506554		-1.25732	-4.15207	FALSE	21.5	307.5	11.5	0.0986987	0.000319455	3.83352e-05	0.949458	0.0627097
100506562	LOC100506562	-0.966697	-1.25916	FALSE	33	97.5	26.5	0.886342	0.0030909	0.000891638	1.74943	0.690442
100506596	LOC100506596	-0.675501	-1.45192	FALSE	40	132.5	32.5	0.468301	0.00198058	0.000494872	1.10016	0.398224
100506662	LOC100506662	-1.75199	1.38904	FALSE	21	16.5	30	0.421768	0.0115931	0.00472841	0.197761	0.525249
100506705	LOC100506705	2.64418	1.10312	FALSE	499.5	401.5	526.5	3.17338	6.63977e-05	2.77185e-06	1.51072	3.25154
100506711		-1.7215	1.17603	FALSE	22	18.5	27	0.189976	0.00532868	0.0017859	0.0907179	0.19668
100506748	LOC100506748	3.61617	1.54975	FALSE	1047	642.5	1113.5	11.0418	7.73535e-05	3.59031e-06	4.08178	11.6701
100506749	AGAP1-IT1	-1.5118	1.22319	FALSE	28	21.5	30	0.642379	0.00608508	0.00211133	0.299829	0.68493
100506762	LOC100506762	-2.48426	1.0844	FALSE	13	11.5	15	0.305856	0.0383428	0.0203911	0.184106	0.384471
100506798	LOC100506798	-3.50402	-1.86975	FALSE	8	22	3.5	0.196139	0.0445143	0.0243967	0.342881	0.0869262
100506802	LOC100506802	0.437758	1.55352	FALSE	123.5	70.5	136	3.27582	0.000414166	5.66025e-05	1.19015	3.49254
100506810	LOC100506810	-2.48474	2.11585	FALSE	14	7.5	20.5	0.0604506	0.0073899	0.00269424	0.0181462	0.0730267
100506813	LOC100506813	-0.449768	2.40418	FALSE	75	25.5	94	0.385383	0.000275974	3.08217e-05	0.0804446	0.447792
100506898	LOC100506898	-2.33468	1.3875	FALSE	15.5	11	19.5	0.245148	0.0362602	0.0190838	0.125906	0.36144
100506913	LOC100506913	0.727728	1.53245	FALSE	145	88	159	1.6001	0.000471111	6.82328e-05	0.583658	1.63763
100506914	LOC100506914	1.61429	1.13406	FALSE	251.5	193	273.5	1.20612	0.000934902	0.000179971	0.592679	1.34908
100506939	LOC100506939	-0.36127	3.07154	FALSE	89.5	20.5	104.5	0.601072	0.000416716	5.71794e-05	0.0861255	0.692192
100506966	LOC100506966	-0.454091	1.50118	FALSE	63	39.5	81	1.12337	0.0109346	0.00439652	0.509041	1.51653
100506994	LOC100506994	-0.362317	-2.11419	FALSE	38.5	221.5	34	0.189071	0.000106501	6.40759e-06	0.745601	0.179947
100507025	LOC100507025	3.61095	1.21417	FALSE	947.5	747.5	1074.5	22.4037	9.47085e-05	5.27666e-06	10.1444	23.7859
100507047	LOC100507047	1.38814	-1.15729	FALSE	184.5	480.5	136.5	3.45854	0.00381187	0.00116064	6.00551	2.69407
100507049	LOC100507049	0.680015	1.49373	FALSE	131.5	86	138.5	2.81468	0.000944879	0.00018287	1.13321	3.0371
100507101	LOC100507101	0.471481	-1.16163	FALSE	87.5	257.5	70.5	1.78711	0.00282306	0.000793174	3.73979	1.66483
100507171	BOLA3-AS1	0.832464	1.00304	FALSE	139	120	149.5	1.18287	0.000722038	0.00012535	0.619801	1.25371
100507258	LOC100507258	0.00257752	-1.38545	FALSE	66	205	47	0.56751	0.000752983	0.000132927	1.27943	0.475907
100507291	LOC100507291	0.533588	1.16352	FALSE	110	90.5	118.5	1.7272	0.00207685	0.00053032	0.875801	1.88186
100507305	LOC100507305	-2.96883	1.74338	FALSE	10	6	12	0.167282	0.0136317	0.00578672	0.0635552	0.205737
100507347	LOC100507347	0.114933	1.27207	FALSE	85.5	64.5	92	1.02861	0.000742933	0.000130698	0.446724	1.04246
100507405	LOC100507405	-1.08745	-1.12093	FALSE	33	84	25.5	0.335028	0.00959406	0.00375048	0.562535	0.244098
100507419	LOC100507419	0.585181	1.11248	FALSE	115.5	95	121.5	2.9959	0.0106202	0.00424807	1.61019	3.42801
100507487	LOC100507487	-2.22688	1.39756	FALSE	17.5	11.5	19	0.345561	0.00282306	0.000793313	0.140452	0.378955
100507488	DNAPTP3	3.30984	-1.8575	FALSE	520	2504.5	474.5	4.06326	3.97667e-05	9.30934e-07	13.0929	3.68982
100507503	LOC100507503	-1.35302	1.52909	FALSE	26.5	20.5	38	0.324734	0.0166394	0.00739924	0.154635	0.462517
100507508	LOC100507508	4.11149	2.46969	FALSE	1789.5	589	2217.5	16.8101	0.00046653	6.72484e-05	3.73573	21.3528
100507520	LOC100507520	1.55929	1.86307	FALSE	294	132	318.5	1.89687	0.000188028	1.65621e-05	0.561254	2.023
100507539	LOC100507539	1.58942	1.41163	FALSE	257	166.5	305.5	5.35123	0.00122162	0.000259366	2.32398	6.16513
100507561	LOC100507561	-2.67401	1.26545	FALSE	12.5	9	14	0.130456	0.00888768	0.00340392	0.0582394	0.143026
100507634	LOC100507634	-0.76878	1.09268	FALSE	48	38	52	0.332463	0.00928318	0.00359387	0.175016	0.378454
100507642	LOC100507642	2.08156	1.27057	FALSE	308.5	249.5	405.5	0.958108	0.0134604	0.00570169	0.51878	1.32993
100507650	LOC100507650	-2.66239	1.54499	FALSE	14	8	15	0.236917	0.0076803	0.00282998	0.0920508	0.261634
100508233	LOC100508233	0.475008	1.45891	FALSE	126	75	134	1.02517	0.000466194	6.70514e-05	0.389132	1.12967
100509123	LOC100509123	-0.945109	-1.86812	FALSE	26.5	130	23	0.256788	0.00060039	9.66919e-05	0.772798	0.222759
100509129	LOC100509129	2.91646	-1.75845	FALSE	421.5	1811	363	2.40825	0.000310052	3.6609e-05	6.3962	1.95179
100509323	LOC100509323	-0.762395	1.33247	FALSE	49.5	33.5	52	0.218876	0.0043889	0.0013968	0.0976518	0.253636
100509541	LOC100509541	-3.2126	1.62538	FALSE	8.5	5	11.5	0.274802	0.0209552	0.00983063	0.101108	0.376597
100509860	LOC100509860	-1.50393	1.3208	FALSE	29.5	20	32.5	0.445121	0.00217596	0.00056425	0.187221	0.459831
10052	GJC1	2.10069	-2.14891	FALSE	195	1231.5	178	0.376741	3.42705e-05	6.77369e-07	1.47269	0.345629
100526664	LY75-CD302	4.91829	1.00847	FALSE	2283.5	2037.5	2480	4.0606	9.89886e-05	5.67585e-06	2.1307	4.25494
100526761	CCDC169-SOHLH2	-2.17254	-5.77764	FALSE	9	352.5	3	0.0440569	0.000173881	1.47135e-05	1.2382	0.0178418
100533496	FAM18B2-CDRT4	3.93982	1.06447	FALSE	1170.5	1006.5	1275.5	6.07304	0.000421808	5.81609e-05	3.22309	6.73217
100533997	MAGEA10-MAGEA5	3.20135	1.05097	FALSE	711.5	604	865	4.82776	0.0214328	0.0101265	3.0563	6.66049
100616116	MIR4648	-1.24586	1.76075	FALSE	37.5	19.5	49	6.4592	0.00389562	0.00119398	2.3129	8.11268
100616117	MIR4653	-2.66253	1.20053	FALSE	12.5	9.5	13.5	2.29189	0.0111866	0.00452782	1.05953	2.46513
100616259	MIR378I	-2.65323	1.57973	FALSE	13.5	8	18	2.4259	0.0210226	0.00988144	0.995603	3.34285
100616366	MIR4743	-0.827831	1.52475	FALSE	51.5	30.5	54.5	8.38986	0.00264106	0.000727635	3.13066	8.91335
100616396	MIR4712	-2.86993	1.20139	FALSE	11.5	8.5	11.5	1.91194	0.0370522	0.0195572	0.953521	2.29754
100652727	LOC100652727	0.749645	1.56043	FALSE	146	86.5	174.5	2.68189	0.00183347	0.000449621	1.06774	3.04964
100652739	LOC100652739	3.41256	1.17197	FALSE	850	662.5	960	9.73075	6.20785e-05	2.39535e-06	4.50277	10.1845
100652757	LOC100652757	5.03172	1.35458	FALSE	2728.5	1887.5	3009.5	75.2892	0.000191651	1.71958e-05	31.4178	79.2298
100652767	LOC100652767	3.24147	-1.73348	FALSE	463	2251.5	438	4.67192	2.96974e-05	4.96879e-07	14.6669	4.58021
100652789		4.0751	1.85854	FALSE	1563.5	764	1825	3.89846	2.67732e-05	3.74688e-07	1.14129	4.09895
100652809	LOC100652809	-0.253731	-2.37761	FALSE	46	266	33.5	0.464205	0.000632939	0.000104519	1.65574	0.358556
100652832		3.24079	1.3618	FALSE	733	537.5	960.5	13.2233	0.0064759	0.00228206	6.5909	17.9407
100652839		2.54659	1.19018	FALSE	455	359.5	572.5	10.3876	0.00889857	0.00341134	5.75065	13.4339
100652840	LOC100652840	-3.01919	1.19587	FALSE	10	7.5	12	0.0595889	0.0472026	0.026161	0.0313784	0.075441
100652843	LOC100652843	-1.78551	1.07136	FALSE	24.5	19	26	0.639629	0.0262907	0.012925	0.362449	0.79444
100652860	LOC100652860	0.434566	-1.52534	FALSE	100.5	290.5	63	0.988036	0.0100016	0.00395066	1.78387	0.607074
100652888		1.37208	1.35751	FALSE	210.5	146.5	240	2.0912	0.00384327	0.00117348	0.965838	2.63018
100652898	LOC100652898	-2.92763	1.66128	FALSE	11	6	13.5	0.287405	0.00682536	0.00243391	0.103048	0.322413
100652935	LOC100652935	2.45898	2.3046	FALSE	563	202.5	658.5	10.8493	0.000267245	2.9502e-05	2.56403	12.4693
100652966	LOC100652966	0.289602	1.38817	FALSE	101.5	68	114	2.79268	0.00295671	0.000843127	1.24251	3.37969
100652973	LOC100652973	3.2627	1.225	FALSE	782	582	858.5	8.06021	3.34688e-05	6.32448e-07	3.51206	8.26738
100652983	LOC100652983	9.58011	1.04129	FALSE	59314	50608.5	65973.5	981.957	1.45545e-05	8.86506e-08	489.248	1009.61
100652991	LOC100652991	-1.62203	1.46727	FALSE	28	17	31.5	0.836344	0.00450747	0.0014425	0.339281	0.980428
100653021	LOC100653021	-0.371749	-1.2324	FALSE	54.5	147.5	40.5	1.66524	0.00334747	0.000987815	3.26713	1.43652
100653026	LOC100653026	2.14182	1.51919	FALSE	382.5	234	433.5	5.29033	6.22987e-05	2.45895e-06	1.9293	5.55487
100653031	LOC100653031	2.14182	1.51919	FALSE	382.5	234	433.5	5.29033	6.22987e-05	2.45895e-06	1.9293	5.55487
100653032	LOC100653032	2.14182	1.51919	FALSE	382.5	234	433.5	5.29033	6.22987e-05	2.45895e-06	1.9293	5.55487
100653033	LOC100653033	2.14182	1.51919	FALSE	382.5	234	433.5	5.29033	6.22987e-05	2.45895e-06	1.9293	5.55487
100653069	LOC100653069	0.652145	1.00806	FALSE	130.5	105	148.5	1.37531	0.0113582	0.00461666	0.819846	1.62624
100653072	LOC100653072	2.14182	1.51919	FALSE	382.5	234	433.5	5.29033	6.22987e-05	2.45895e-06	1.9293	5.55487
100653082	LOC100653082	-1.78551	1.07136	FALSE	24.5	19	26	0.639629	0.0262907	0.012925	0.362449	0.79444
100653089	LOC100653089	5.03172	1.35458	FALSE	2728.5	1887.5	3009.5	75.2892	0.000191651	1.71958e-05	31.4178	79.2298
100653092	LOC100653092	-1.62203	1.46727	FALSE	28	17	31.5	0.836344	0.00450747	0.0014425	0.339281	0.980428
100653103	LOC100653103	3.24147	-1.73348	FALSE	463	2251.5	438	4.34406	2.96974e-05	4.96879e-07	13.6376	4.25879
100653105	LOC100653105	-0.371749	-1.2324	FALSE	54.5	147.5	40.5	1.66524	0.00334747	0.000987815	3.26713	1.43652
100653112	LOC100653112	-2.58462	-1.67994	FALSE	12	38	7	0.022986	0.0148561	0.00643691	0.0455622	0.0136079
100653131	LOC100653131	9.58011	1.04129	FALSE	59314	50608.5	65973.5	981.957	1.45545e-05	8.86506e-08	489.248	1009.61
100653132	LOC100653132	-2.92763	1.66128	FALSE	11	6	13.5	0.287405	0.00682536	0.00243391	0.103048	0.322413
100653155	LOC100653155	-0.43768	1.70748	FALSE	66.5	35.5	71	2.0769	0.000478741	6.96094e-05	0.678751	2.23965
100653167	LOC100653167	2.45898	2.3046	FALSE	563	202.5	658.5	10.8493	0.000267245	2.9502e-05	2.56403	12.4693
100653193	LOC100653193	-0.671399	1.09202	FALSE	53	40	54.5	1.95986	0.00390583	0.00119925	1.00156	2.14469
100653206	LOC100653206	-1.97402	1.03043	FALSE	20	16.5	22	0.564679	0.0402608	0.0215722	0.353952	0.70747
100653301	LOC100653301	3.52672	1.23701	FALSE	949	697.5	1022.5	3.74958	0.00273757	0.000763319	1.80846	4.5178
100653329	LOC100653329	-1.94822	1.23084	FALSE	21.5	15.5	25	0.163938	0.0105857	0.00423104	0.0787451	0.181529
100653337	LOC100653337	0.289602	1.38817	FALSE	101.5	68	114	2.79268	0.00295671	0.000843127	1.24251	3.37969
100653349	LOC100653349	2.54659	1.19018	FALSE	455	359.5	572.5	10.3876	0.00889857	0.00341134	5.75065	13.4339
100653350	LOC100653350	3.24079	1.3618	FALSE	733	537.5	960.5	13.2233	0.0064759	0.00228206	6.5909	17.9407
100653359	LOC100653359	-1.78551	1.07136	FALSE	24.5	19	26	0.639629	0.0262907	0.012925	0.362449	0.79444
100750225	PCAT1	1.74881	-1.11439	FALSE	241	606	166	1.66534	0.00396018	0.00122076	2.84063	1.29454
10076	PTPRU	3.5114	1.87977	FALSE	823	516	1203	2.19746	0.00898769	0.00345364	0.853505	3.33427
10090	UST	3.18682	1.02618	FALSE	678.5	609	768	2.52187	0.000128686	8.79499e-06	1.29292	2.66529
1010	CDH12	5.51252	6.64128	FALSE	12888	226.5	13833.5	44.8765	7.79207e-06	1.13995e-08	0.487529	48.8296
10112	KIF20A	6.35588	-1.19029	FALSE	4694	15160	4473	20.3947	0.000316601	3.77488e-05	40.8474	18.0338
10125	RASGRP1	0.465663	1.59444	FALSE	127.5	70	144	0.354526	0.000694885	0.00011938	0.129922	0.388904
10128	LRPPRC	7.85549	-1.03288	FALSE	14290.5	39939	11936	29.926	0.000130126	9.10488e-06	56.4031	27.6994
10133	OPTN	3.38184	1.22594	FALSE	733.5	633.5	903	3.09966	0.00551697	0.00186511	1.6467	3.98102
10144	FAM13A	5.17266	-1.11447	FALSE	2161	6463.5	1840.5	4.57394	1.06841e-05	3.0579e-08	9.84152	4.55363
10156	RASA4	-1.26958	1.50961	FALSE	36.5	22.5	40	0.0926922	0.0095357	0.00372535	0.0370429	0.108969
10158	PDZK1IP1	-1.70107	-1.57247	FALSE	22.5	68	14	0.347108	0.00947403	0.00368682	0.712837	0.257413
10170	DHRS9	-2.15022	1.96913	FALSE	18.5	10	24.5	0.0712467	0.0149557	0.00649192	0.0262902	0.0993285
10174	SORBS3	5.44574	1.60873	FALSE	3822	2219.5	4161.5	18.5935	1.08079e-05	3.29408e-08	6.31339	19.3927
10178	ODZ1	-0.263654	-7.52679	FALSE	29.5	2835.5	13	0.0342387	0.000169136	1.39186e-05	2.05145	0.016392
1018	CDK3	4.08669	1.25463	FALSE	1392	1017.5	1554.5	13.9853	2.81624e-05	4.29175e-07	6.05111	14.527
10184	LHFPL2	1.25281	-4.26486	FALSE	72	1836.5	59.5	0.184985	5.26995e-06	2.90916e-09	3.39982	0.180107
10219	KLRG1	-0.805846	1.04871	FALSE	49	37.5	56	0.311596	0.0409998	0.0220725	0.194998	0.440405
10231	RCAN2	0.918999	2.9455	FALSE	189	51	274.5	0.673669	0.00421712	0.00132233	0.122528	1.0178
10235	RASGRP2	-2.03168	1.4952	FALSE	18.5	12.5	24.5	0.103459	0.0225918	0.0107815	0.0450867	0.146423
10257	ABCC4	10.1278	1.46128	FALSE	94835.5	60948	106354	244.612	6.84217e-06	8.92591e-09	91.0948	252.901
1026	CDKN1A	5.71171	-1.38435	FALSE	2917.5	10630	2439	16.7686	2.12366e-05	2.4337e-07	41.4831	16.1206
10265	IRX5	3.20801	2.20306	FALSE	805	358.5	968.5	5.91851	0.00114759	0.000238962	1.62626	7.5848
10279	PRSS16	3.73071	1.16482	FALSE	1046.5	830.5	1117	5.70496	8.47946e-05	4.37703e-06	2.70831	5.98883
1028	CDKN1C	-0.521755	-1.10967	FALSE	55.5	126.5	35	0.39493	0.0299726	0.0151443	0.608728	0.297918
10297	APC2	3.81653	1.73969	FALSE	1267	678	1354.5	1.94971	4.14986e-05	1.02724e-06	0.622436	2.04645
1031	CDKN2C	4.22234	-1.19564	FALSE	1095.5	3466	989	6.0268	4.14986e-05	1.03394e-06	13.092	5.67881
1032	CDKN2D	2.59427	-1.22542	FALSE	347	1139	290.5	3.38807	0.000113192	7.17359e-06	7.50008	3.25666
10333	TLR6	-1.13387	-1.06519	FALSE	32.5	80.5	25.5	0.0719398	0.00765952	0.00281838	0.12714	0.0596253
10345	TRDN	-1.67791	-1.43707	FALSE	26	65	19	0.050139	0.0440377	0.0240764	0.0771729	0.0355068
10346	TRIM22	-1.4821	-1.51077	FALSE	20	77	15	0.0876792	0.000722481	0.000125559	0.232283	0.0768579
10376	TUBA1B	9.31037	-1.08297	FALSE	38947.5	112011	31773	297.699	4.37421e-05	1.2209e-06	597.531	278.624
10381	TUBB3	1.78579	1.13847	FALSE	255.5	219	281	1.93447	0.00242489	0.000651563	1.01718	2.28575
10392	NOD1	1.59525	1.32796	FALSE	210	173.5	306.5	0.607684	0.0444156	0.0243101	0.360379	0.993239
10396	ATP8A1	2.85897	1.84883	FALSE	547	329	800.5	0.915568	0.0146539	0.00632997	0.36714	1.43373
10417	SPON2	4.18079	-1.69367	FALSE	1014.5	4241	879	6.12135	0.000309658	3.65436e-05	16.0134	4.99025
10437	IFI30	1.57072	1.20254	FALSE	230.5	184.5	252.5	3.57676	0.000608932	9.88099e-05	1.66181	3.70608
10449	ACAA2	2.70419	1.79771	FALSE	561	304	742.5	3.9782	0.00304891	0.000877037	1.4644	5.39337
10458	BAIAP2	6.54296	1.24186	FALSE	7275.5	5621	8047	22.4909	0.000284234	3.24267e-05	10.7316	25.6352
10460	TACC3	6.97905	-1.11059	FALSE	7539.5	22541.5	6323.5	36.0154	1.46583e-05	1.03241e-07	75.8268	35.1688
10468	FST	-0.917648	5.38636	FALSE	87.5	4.5	116.5	0.630014	0.00157564	0.000367378	0.020357	0.865272
10472	ZNF238	4.1187	-1.27129	FALSE	983.5	3340.5	895.5	3.09295	1.86245e-05	1.83918e-07	7.1202	2.95535
10475	TRIM38	-0.760386	-6.86378	FALSE	11	1506.5	8.5	0.047857	1.41768e-05	7.25905e-08	4.28766	0.0349147
10477	UBE2E3	4.15401	-1.50721	FALSE	1061.5	3813	930.5	9.414	0.000823299	0.000150357	20.9212	7.75647
10501	SEMA6B	2.76572	5.10617	FALSE	1180.5	69	1616	4.13228	0.00150621	0.000346137	0.162545	5.88415
10529	NEBL	1.75983	-1.291	FALSE	199	659	177.5	0.280165	0.000199026	1.82466e-05	0.618843	0.248727
10534	SSSCA1	4.41743	-1.17401	FALSE	1280.5	3936	1088.5	25.4132	1.39177e-05	6.69373e-08	56.2476	24.743
10536	LEPREL2	0.305571	-2.65767	FALSE	52.5	450.5	46.5	0.288789	4.6135e-05	1.35531e-06	1.59245	0.259595
10551	AGR2	1.27825	4.36796	FALSE	325.5	34	497	4.60811	0.00417242	0.00130399	0.325346	7.19776
10555	AGPAT2	4.93962	1.09151	FALSE	2356	1984	2859.5	23.3352	0.000233341	2.35688e-05	11.9691	25.8806
10570	DPYSL4	2.41205	2.05689	FALSE	515.5	223.5	578.5	3.06153	9.48252e-05	5.28894e-06	0.774665	3.17384
1058	CENPA	3.98376	-1.19331	FALSE	950	2935	870	9.84893	0.000445757	6.31477e-05	19.1603	8.53787
10590	SCGN	-3.99811	5.60574	FALSE	11.5	0	16.5	0.10671	0.000200991	1.84758e-05	0	0.160423
10595	ERN2	0.992782	-1.14681	FALSE	116	360	103	0.465932	0.000400596	5.36733e-05	0.928206	0.424699
10628	TXNIP	7.33626	1.26974	FALSE	13373.5	9656.5	14593.5	70.2481	0.000168779	1.3856e-05	30.9282	73.2513
10637	LEFTY1	-2.85977	1.60345	FALSE	9.5	6.5	14.5	0.081146	0.0289308	0.0144416	0.0375383	0.119141
10647	SCGB1D2	-1.24881	4.82747	FALSE	53	4.5	101.5	1.66676	0.0120578	0.00497647	0.0948229	3.44698
10663	CXCR6	-2.15896	-1.28531	FALSE	14	43	11.5	0.10217	0.0060478	0.0020936	0.205083	0.0760495
10687	PNMA2	1.02544	3.58269	FALSE	222.5	41.5	296.5	0.697729	0.00222697	0.00058213	0.0803606	1.00534
10693	CCT6B	1.31996	1.32971	FALSE	210	144	245	1.54948	0.00136348	0.000301953	0.711803	1.79622
107	ADCY1	5.4297	2.6386	FALSE	4879.5	1362	5727.5	5.5828	4.59529e-05	1.34455e-06	1.01758	6.40932
10715	CERS1	4.56748	3.56421	FALSE	3309	489	3487.5	14.7601	4.66409e-06	1.28926e-09	1.27505	15.1524
10720	UGT2B11	4.52805	-1.9988	FALSE	1151.5	6203	1073	10.1313	7.88065e-05	3.75503e-06	33.6539	8.55428
10734	STAG3	2.65503	1.29677	FALSE	511	370.5	571.5	1.96351	5.99328e-05	2.21026e-06	0.822061	2.04987
10736	SIX2	0.289684	2.94329	FALSE	106	33	186	0.675707	0.0171247	0.00766513	0.142673	1.27182
10742	RAI2	-0.367207	4.48526	FALSE	135	10	143	0.753702	3.53566e-05	7.43556e-07	0.0342793	0.796896
10745	PHTF1	-1.79298	-1.75673	FALSE	20.5	68.5	13	0.0949075	0.00939307	0.00364443	0.197346	0.0603696
10763	NES	-0.677646	-1.05153	FALSE	44	108.5	31.5	0.110344	0.00807789	0.00301253	0.182618	0.0902262
10809	STARD10	5.81178	1.53078	FALSE	4836	2967	5199	39.5725	8.54493e-06	1.70083e-08	13.9318	39.8656
10811	NOXA1	3.34689	1.64144	FALSE	925.5	518	1025	8.79395	0.000158065	1.24101e-05	2.9427	9.28748
10846	PDE10A	1.77283	-2.2539	FALSE	203	1044	144	0.339564	0.000397849	5.29657e-05	1.17377	0.265298
10858	CYP46A1	1.13008	2.13349	FALSE	215.5	87	252	1.6151	7.93817e-05	3.84691e-06	0.391317	1.75582
10877	CFHR4	-1.77977	1.12318	FALSE	23.5	18	26	0.160203	0.00441546	0.0014074	0.0770705	0.171193
10891	PPARGC1A	2.07264	-1.28508	FALSE	238.5	814.5	208	0.503273	3.43147e-05	7.00728e-07	1.2038	0.490398
10903	MTMR11	2.08815	1.34983	FALSE	325.5	243	387	1.53144	0.0097189	0.00381469	0.753106	2.01322
10912	GADD45G	4.71523	1.23475	FALSE	2001	1588.5	2543	25.2992	0.00943764	0.0036692	13.9791	34.0297
10928	RALBP1	6.93405	1.00837	FALSE	9636.5	8210	11193	31.9013	0.000378849	4.91892e-05	17.6197	35.4147
10950	BTG3	4.3882	-1.06494	FALSE	1358	3683	1019.5	11.6625	0.000519138	7.89229e-05	21.5985	9.85236
10979	FERMT2	5.02501	1.70979	FALSE	2880	1583.5	3149	12.9015	4.83471e-05	1.46114e-06	4.29984	14.0372
1101	CHAD	-1.16528	1.58828	FALSE	39	23.5	49.5	0.323555	0.00757764	0.0027807	0.128037	0.383199
11015	KDELR3	0.401671	-2.7738	FALSE	58.5	510.5	44	0.432008	3.44343e-05	7.09466e-07	2.5493	0.372191
11023	VAX1	-1.22528	-1.69969	FALSE	32	99.5	23	0.0838255	0.0123572	0.00513571	0.160264	0.0558653
11033	ADAP1	1.10591	2.69846	FALSE	212.5	66.5	286	1.26613	0.00341458	0.00101261	0.265787	1.76707
11037	STON1	-1.03899	-1.30306	FALSE	31.5	95	25	0.0733106	0.00176955	0.00042823	0.157719	0.0612096
11057	ABHD2	10.9164	1.29309	FALSE	161067	113732	185344	265.135	4.66461e-05	1.37621e-06	116.457	287.209
11067	C10orf10	1.21784	1.58656	FALSE	205	121.5	231	1.5142	0.000685209	0.000117106	0.556162	1.61732
11093	ADAMTS13	3.49487	1.44464	FALSE	968	617	1113.5	2.7607	0.000111626	6.97087e-06	1.10132	3.02533
11098	PRSS23	1.07021	-2.03304	FALSE	98.5	573.5	87.5	0.350853	1.7603e-05	1.62405e-07	1.40893	0.341189
11099	PTPN21	2.49628	-1.61206	FALSE	360.5	1277	255.5	0.805773	0.000674908	0.000114494	1.92286	0.646185
11116	FGFR1OP	4.40501	-1.05388	FALSE	1271	3688	1073.5	9.39253	6.36162e-05	2.59278e-06	18.2836	8.89948
11135	CDC42EP1	-1.34053	-2.62274	FALSE	21	141.5	12.5	0.139898	0.000545955	8.49823e-05	0.611773	0.0808665
11141	IL1RAPL1	1.78312	1.73331	FALSE	326.5	165	367.5	1.75359	0.000183248	1.59784e-05	0.573713	1.85948
11147	HHLA3	2.56619	1.15133	FALSE	476	371.5	524.5	7.89128	6.08072e-05	2.28328e-06	3.64624	8.06366
11156	PTP4A3	2.53797	1.1245	FALSE	453	370.5	500.5	5.36453	0.000154722	1.20348e-05	2.5937	5.73502
11167	FSTL1	2.1022	-2.17628	FALSE	322.5	1243	203	1.26602	0.00557542	0.00189459	3.03089	0.790238
11170	FAM107A	-0.417768	2.0011	FALSE	52.5	32	81.5	0.228878	0.0155226	0.00680865	0.0870091	0.364787
11174	ADAMTS6	-1.71399	-2.38091	FALSE	17	99.5	10.5	0.0311509	0.000896126	0.000170103	0.12709	0.0197979
11184	MAP4K1	1.41146	1.03054	FALSE	202	176.5	233	1.08307	0.00211968	0.000544618	0.592437	1.16556
11209	MST1P2	-1.13267	1.38046	FALSE	35	25	40	0.188368	0.0196769	0.00910548	0.0884749	0.22501
11214	AKAP13	6.48712	1.49325	FALSE	7896.5	4815.5	8786.5	8.85358	4.14986e-05	1.03448e-06	3.35098	9.64154
11221	DUSP10	2.83569	1.21739	FALSE	568.5	435.5	611	2.77508	6.45824e-05	2.66518e-06	1.23781	2.83635
11228	RASSF8	4.45587	1.07363	FALSE	1704	1430	2042.5	3.5433	0.00115549	0.000241115	1.92229	4.09988
112476	PRRT2	1.52406	1.11395	FALSE	225	183.5	255.5	1.37534	0.000343651	4.25494e-05	0.668111	1.46195
11255	HRH3	-0.982097	2.81777	FALSE	48	14.5	63	0.250112	0.00702703	0.00253059	0.0501305	0.34765
11278	KLF12	-2.11057	2.83404	FALSE	22.5	7.5	31	0.0282344	0.0107912	0.00433028	0.00627338	0.0406131
112885	PHF21B	-3.0077	1.72098	FALSE	10	5.5	10.5	0.0374936	0.0116911	0.00477763	0.0130962	0.0418533
113	ADCY7	2.05333	-1.03431	FALSE	246	715.5	242	0.609286	0.000908006	0.000173299	1.08641	0.515153
113146	AHNAK2	3.17344	1.95727	FALSE	852.5	390	985	0.731002	2.67732e-05	3.72342e-07	0.19908	0.767882
11320	MGAT4A	3.30049	1.53463	FALSE	746.5	516	997	1.22286	0.0095221	0.00371597	0.565374	1.72451
113230	LOC113230	-1.7321	1.85145	FALSE	22	13.5	36	0.232335	0.0242799	0.0117707	0.0961458	0.374704
113278	C20orf54	-2.63907	-2.25406	FALSE	9	48.5	6	0.0518853	0.00317084	0.000922164	0.167211	0.0290694
113451	ADC	1.22511	2.19617	FALSE	236	90.5	271	1.5111	0.000500514	7.46507e-05	0.385973	1.77007
1135	CHRNA2	5.22484	1.556	FALSE	3297	1948.5	3853.5	12.0891	7.0791e-05	3.094e-06	4.48692	13.1732
113691	MGC16703	-2.39826	2.32872	FALSE	19	8	28	0.113981	0.0319885	0.0163989	0.0371285	0.187842
113791	PIK3IP1	2.34548	2.39585	FALSE	527.5	179	664	2.92971	0.00058386	9.28961e-05	0.677664	3.69145
113828	FAM83F	1.64092	-2.4419	FALSE	187.5	1024	142	1.37338	0.000936797	0.000180564	4.62546	0.948
114112	TXNRD3	4.90193	1.00726	FALSE	2279	2010.5	2595.5	12.4257	4.50908e-05	1.29493e-06	6.42954	13.0838
114625	ERMAP	3.79841	1.06688	FALSE	1064.5	910.5	1148	4.87881	6.22987e-05	2.43604e-06	2.43168	5.01642
114770	PGLYRP2	-2.1385	-1.71497	FALSE	13	53	10.5	0.108636	0.00552225	0.00186948	0.264639	0.0789058
114792	KLHL32	0.198266	2.13621	FALSE	114.5	45.5	135.5	0.429056	0.00040359	5.42958e-05	0.1112	0.499356
114796	KIAA1908	2.32736	1.54444	FALSE	450	262.5	515.5	1.03647	0.000478741	6.9664e-05	0.403538	1.19295
114805	GALNT13	-2.09052	2.04212	FALSE	16.5	9.5	26.5	0.0436271	0.0176563	0.00795692	0.0158033	0.0732443
114879	OSBPL5	3.9399	-1.71867	FALSE	787.5	3635	697	2.71739	8.54493e-06	1.5778e-08	8.73033	2.62721
114881	OSBPL7	-2.16004	1.69648	FALSE	20.5	11	22	0.0781014	0.00833262	0.0031314	0.0277333	0.0847747
114884	OSBPL10	0.818296	-1.38758	FALSE	107.5	356	94	0.38855	0.00186894	0.000461118	0.792148	0.293958
114899	C1QTNF3	0.695203	1.22719	FALSE	133	99	153.5	0.518185	0.00171341	0.000410834	0.240355	0.552212
114904	C1QTNF6	-0.394355	1.85178	FALSE	65	34.5	78.5	0.362567	0.000403014	5.41938e-05	0.109387	0.403268
115196	ZNF554	1.75412	1.68973	FALSE	292	165.5	342.5	1.29357	6.36162e-05	2.5955e-06	0.41726	1.34263
1152	CKB	9.49764	-1.02628	FALSE	45596	124235	36681	415.802	4.41198e-05	1.25865e-06	811.921	391.756
115362	GBP5	-3.37545	2.70157	FALSE	10.5	2.5	12	0.038992	0.000650252	0.000108256	0.00572663	0.0430913
115557	ARHGEF25	4.02945	1.14431	FALSE	1312.5	1039	1529.5	6.93533	0.000541385	8.37603e-05	3.44607	7.60073
115827	RAB3C	-2.77494	4.1364	FALSE	13	2	33.5	0.174496	0.0215003	0.0101663	0.0181646	0.486742
115948	CCDC151	0.635958	1.00326	FALSE	125	105	135.5	0.804761	0.00465702	0.00150342	0.45241	0.960531
116236	ABHD15	3.57233	1.35021	FALSE	1006.5	682.5	1050.5	4.53291	6.87581e-05	2.95486e-06	1.89304	4.87912
116443	GRIN3A	-0.414964	-1.19216	FALSE	46.5	139	39.5	0.0870591	0.00296633	0.000846774	0.167779	0.071182
116448	OLIG1	-3.30704	2.8601	FALSE	8.5	3	15	0.0496189	0.0293643	0.0147439	0.0126656	0.0873988
116984	ARAP2	1.89144	-2.70943	FALSE	178	1396	133	0.335526	4.56932e-05	1.33138e-06	1.77117	0.280118
116986	AGAP2	1.88142	1.72408	FALSE	313	178.5	361	0.914615	0.000569451	9.00251e-05	0.324294	1.07764
117531	TMC1	-3.00214	-2.42371	FALSE	8	41	4	0.0334606	0.0025639	0.000699543	0.119645	0.0195696
117852	TRIM78P	1.53131	-1.32694	FALSE	173.5	574.5	135.5	1.8814	0.000480321	7.00352e-05	4.18902	1.74007
1183	CLCN4	3.23186	-1.19441	FALSE	550.5	1747	471.5	1.12784	5.3224e-05	1.76494e-06	2.40442	1.04593
118471	PRAP1	-1.53836	1.37502	FALSE	27.5	19	32	0.55864	0.00198987	0.000498651	0.228884	0.580183
1191	CLU	-0.536872	-2.46745	FALSE	38.5	233.5	27	0.149476	0.000414166	5.65229e-05	0.661761	0.124848
119385	AGAP11	-0.0361448	-1.02386	FALSE	76	169	51.5	0.32945	0.0201606	0.0093755	0.50126	0.252837
119548	PNLIPRP3	-0.00117899	2.93157	FALSE	108.5	27	149	0.64528	0.00179775	0.000437026	0.109622	0.850253
120	ADD3	8.87839	1.61702	FALSE	37544.5	23870.5	44389	122.667	0.000480472	7.00865e-05	48.1713	148.416
120224	TMEM45B	-1.09427	-1.12617	FALSE	31	83.5	27	0.200281	0.013222	0.00557571	0.354401	0.176645
120376	C11orf93	0.83417	-4.88091	FALSE	105	1859.5	42	0.998061	0.000484328	7.10881e-05	12.2991	0.489906
121214	SDR9C7	2.64104	1.32324	FALSE	497.5	363	558	4.2609	0.000522494	7.9615e-05	1.92862	4.79719
121504	HIST4H4	-2.25041	-1.23342	FALSE	14	39	9	0.526285	0.0299277	0.0151162	0.889843	0.332668
121643	FOXN4	1.14448	2.54618	FALSE	234	75	268	1.08199	0.000204676	1.89618e-05	0.207091	1.2257
122481	AK7	1.1266	1.63645	FALSE	177.5	110.5	205	1.01674	0.00131929	0.000286938	0.388004	1.23606
122618	PLD4	-1.78573	1.40845	FALSE	25	16	27.5	0.183047	0.00695626	0.00250052	0.0766256	0.212605
122622	ADSSL1	2.64111	1.34455	FALSE	532	357.5	589	3.60787	0.00119098	0.000250974	1.60249	4.29329
122945	NOXRED1	-1.42067	1.32343	FALSE	30.5	22	34.5	0.24214	0.00767473	0.00282662	0.109623	0.284428
123099	DEGS2	-0.61811	3.18411	FALSE	82.5	15.5	96.5	0.822958	0.000327025	3.95499e-05	0.10368	0.980487
1236	CCR7	-3.28216	1.64831	FALSE	8.5	5	11.5	0.0509772	0.0298466	0.0150625	0.0210601	0.0706938
1238	CCBP2	-0.427288	1.34894	FALSE	54	42.5	70	0.258458	0.0269682	0.0133139	0.133136	0.34644
124220	ZG16B	5.18733	1.15531	FALSE	2917	2283	3420.5	51.9342	0.000239318	2.45226e-05	25.778	57.7176
124221	PRSS30P	0.499159	1.78804	FALSE	121.5	66	146	0.622451	0.000652338	0.000109074	0.208363	0.745972
124989	C17orf57	-0.571769	-1.2674	FALSE	40	129	39.5	0.127585	0.00226563	0.000595237	0.25649	0.111123
125	ADH1B	0.318657	1.15734	FALSE	87.5	78	109.5	0.497047	0.0108879	0.00437708	0.273097	0.620462
125050	RN7SK	-0.463284	1.80916	FALSE	58	38.5	62.5	2.60886	0.0208296	0.00975517	1.0624	3.00834
125111	GJD3	2.8739	2.22871	FALSE	702	282	863	2.84336	6.63991e-05	2.77658e-06	0.649639	3.14709
126006	PCP2	-1.57796	1.46982	FALSE	24.5	17.5	33	0.489708	0.0183493	0.00834863	0.231738	0.701102
126353	C19orf21	-1.96538	1.38384	FALSE	22.5	15	25	0.0938464	0.0359561	0.0189019	0.0484213	0.114884
126432	RINL	0.850169	1.70384	FALSE	116	88.5	177.5	0.572922	0.0259339	0.0127164	0.269317	0.911386
126520	PLK5	-2.48141	1.14035	FALSE	13.5	11	15	0.0974566	0.0184381	0.00839465	0.0528595	0.119824
1266	CNN3	-2.88745	1.73962	FALSE	12	6	13.5	0.0845602	0.00423408	0.00133049	0.0269936	0.0886468
126868	MAB21L3	-1.07079	-1.38503	FALSE	29	96.5	24	0.12515	0.0016519	0.000390696	0.279672	0.111505
126969	SLC44A3	1.3659	1.38802	FALSE	206.5	145.5	227.5	1.21722	0.000763754	0.000136037	0.526943	1.41143
127731	VWA5B1	-2.19359	1.70906	FALSE	16	10.5	19	0.0538657	0.0150662	0.00655548	0.0217433	0.0654899
1281	COL3A1	-2.13657	1.37046	FALSE	15	12.5	22	0.0391208	0.0459907	0.0253657	0.0212047	0.0617245
128434	VSTM2L	-2.88243	2.54867	FALSE	13	4	14.5	0.0999465	0.00148117	0.000338908	0.0190441	0.113602
128439	SNHG11	3.76641	1.69582	FALSE	1217	663	1445	15.5289	0.000715692	0.000123855	5.70982	18.7751
1288	COL4A6	1.38515	-1.04279	FALSE	173	449.5	148.5	0.384346	0.00496106	0.00163242	0.616596	0.308204
1289	COL5A1	4.49875	-3.86726	FALSE	1720.5	14705	856.5	2.8338	0.00294725	0.000838811	16.29	1.61935
129080	EMID1	0.673885	1.13417	FALSE	125	101	137	0.917977	0.00100063	0.000197993	0.456827	0.991378
1292	COL6A2	4.63903	1.42603	FALSE	1638.5	1386.5	2356	5.70203	0.0144596	0.00623159	2.9793	8.40783
1294	COL7A1	4.35008	1.02234	FALSE	1692	1376	1842.5	2.58102	0.00209225	0.000535148	1.39417	2.73524
1298	COL9A2	2.43169	2.17705	FALSE	567.5	211	639	2.90942	6.78989e-05	2.86827e-06	0.694307	3.05728
1302	COL11A2	1.56313	1.83404	FALSE	271.5	136.5	294.5	0.622421	0.000197312	1.79451e-05	0.192045	0.685064
130271	PLEKHH2	-2.95091	-2.18972	FALSE	7.5	37.5	4	0.015966	0.003189	0.000929777	0.0504473	0.00826114
130612	TMEM198	0.116296	3.41923	FALSE	142	24	173	0.881308	0.000492109	7.28339e-05	0.100221	1.09957
1307	COL16A1	-0.502314	1.41772	FALSE	58	39	68	0.158702	0.00167739	0.000399258	0.0649522	0.165646
130733	TMEM178	-3.00917	3.78995	FALSE	12.5	2	24.5	0.0929973	0.00854701	0.00323854	0.0104497	0.180056
131583	FAM43A	4.84337	-1.28153	FALSE	1642.5	5548	1472	7.07685	1.46583e-05	1.00193e-07	16.4933	6.79232
132671	SPATA18	1.53172	-2.17409	FALSE	179.5	850	120.5	0.583979	0.000627049	0.000103317	1.84397	0.423106
133308	SLC9B2	5.15703	1.19467	FALSE	2556.5	2203	3041.5	11.5096	0.00276956	0.000773552	6.1267	14.0976
134	ADORA1	-2.42264	-1.90219	FALSE	14	50	10.5	0.0622435	0.0197031	0.00912072	0.158585	0.0529286
134548	ANKRD43	-2.6481	-1.04158	FALSE	9.5	27	8.5	0.0423875	0.0160614	0.00710107	0.0728783	0.0325176
135154	C6orf57	2.01082	1.01366	FALSE	315.5	269.5	348.5	9.33919	0.000311391	3.6805e-05	4.81273	9.66852
1365	CLDN3	5.39816	1.14245	FALSE	3259.5	2665.5	3594	41.9214	2.33583e-05	3.02479e-07	19.5419	42.6629
136895	C7orf31	-0.093826	-1.5786	FALSE	63	206	49.5	0.264948	0.00459591	0.00147977	0.53297	0.186852
137868	SGCZ	0.0213294	-3.21509	FALSE	67.5	473.5	40	0.474903	0.00173605	0.000418431	2.03464	0.249472
138046	RALYL	-1.58236	-4.166	FALSE	15	246.5	8.5	0.0642273	0.000199241	1.82784e-05	0.71736	0.0434336
1381	CRABP1	-3.1433	2.18683	FALSE	11	4	12.5	0.215164	0.00158069	0.000369042	0.0479902	0.226173
139221	MUM1L1	-2.64341	-3.10693	FALSE	19	70	9.5	0.0667577	0.025688	0.0125739	0.152421	0.0347966
1396	CRIP1	-1.55582	1.5131	FALSE	32.5	18.5	33	0.897668	0.00663153	0.00234984	0.355445	1.02769
139741	ACTRT1	-2.42126	1.20532	FALSE	14	11	15.5	0.146802	0.00773272	0.00285505	0.0711301	0.165536
140564	APOBEC3D	-1.80724	-3.4332	FALSE	27	145.5	13.5	0.165131	0.00989379	0.00389841	0.541053	0.0778377
140678	MLLT10P1	-1.63566	1.68587	FALSE	28.5	15.5	32.5	0.725665	0.00458791	0.00147691	0.258937	0.849421
140730	RIMS4	-0.53722	-1.35401	FALSE	41.5	138.5	35.5	0.110348	0.00114085	0.000237072	0.247584	0.0989685
140862	ISM1	-1.51985	2.05091	FALSE	31.5	14	39	0.199019	0.000462487	6.63565e-05	0.0505565	0.21472
142680	SLC34A3	4.59518	1.5131	FALSE	2041.5	1290	2235.5	13.3905	0.000144617	1.07908e-05	5.22477	14.921
142684	RAB40A	-0.362103	1.17434	FALSE	56.5	49	67.5	0.669591	0.00502303	0.00165801	0.34308	0.753177
143188	LOC143188	-0.863708	1.08626	FALSE	43	35	48	0.189431	0.013068	0.00549963	0.101696	0.201962
144481	LOC144481	-1.51443	4.44917	FALSE	58.5	4.5	63.5	1.55479	0.000158065	1.24035e-05	0.0723562	1.80239
144501	KRT80	-0.710452	3.35376	FALSE	54.5	13.5	110	0.192673	0.019368	0.00891953	0.0327023	0.381372
145282	MIPOL1	5.91923	1.43732	FALSE	5171	3329.5	6028.5	11.2906	0.00051084	7.71632e-05	4.87423	13.2877
145864	HAPLN3	-1.13349	2.05886	FALSE	38.5	18.5	52	0.306031	0.00255701	0.000697195	0.0909575	0.385542
145957	NRG4	-0.260487	-3.60437	FALSE	26	469	25	0.186595	1.46583e-05	1.0363e-07	1.99585	0.16151
146206	RLTPR	0.93527	1.90237	FALSE	179	84.5	198.5	0.604236	0.000159508	1.26061e-05	0.176719	0.64774
146212	KCTD19	-2.10012	1.01919	FALSE	17.5	15	19	0.0860784	0.0308529	0.0156869	0.0483665	0.106918
146330	FBXL16	4.36762	1.54107	FALSE	1630	1087	1864	6.9641	0.000955802	0.000185505	2.86995	8.21751
146336	LOC146336	2.42148	6.02652	FALSE	1320	35	1396.5	6.8116	1.7603e-05	1.631e-07	0.111257	7.41868
146429	SLC22A31	3.27325	1.15687	FALSE	745	609	860	6.56453	0.000126794	8.56282e-06	3.04952	6.63447
146439	CCDC64B	2.63329	1.2941	FALSE	503	366	599	3.82252	0.00311961	0.00090156	1.88128	4.66699
146556	C16orf89	-0.670565	3.058	FALSE	65	16.5	79.5	0.527022	0.00139794	0.000312542	0.0815587	0.688582
146760	RTN4RL1	3.22715	2.19954	FALSE	636	366	1045	3.0558	0.0212578	0.0100192	1.07866	5.43458
1469	CST1	-1.50942	3.01778	FALSE	24	9	54.5	0.475754	0.0310939	0.015836	0.11136	1.10057
147111	NOTUM	1.93113	2.9688	FALSE	453	103.5	544.5	3.14571	3.93024e-05	9.10976e-07	0.434765	3.44414
147138	TMC8	0.465977	1.07269	FALSE	106.5	89.5	125.5	0.370466	0.000901083	0.000171483	0.189354	0.40537
147685	C19orf18	-2.79467	1.88233	FALSE	12.5	6	15	0.208131	0.00325046	0.000951858	0.0609495	0.232761
147699	PPM1N	-0.497441	1.6857	FALSE	64.5	34.5	73.5	0.535468	0.00100854	0.000200109	0.186711	0.6146
147741	ZNF560	2.40427	3.39374	FALSE	707.5	118	743	3.82675	2.55292e-05	3.42361e-07	0.392643	4.19315
147798	TMC4	4.61682	1.60536	FALSE	2190.5	1254	2350	13.3514	4.514e-05	1.30426e-06	4.71189	14.219
148	ADRA1A	-0.937589	-1.7753	FALSE	32.5	128	27.5	0.123606	0.00317595	0.000924424	0.336766	0.117225
148014	TTC9B	-2.188	1.25549	FALSE	17	13	21.5	0.292229	0.0207377	0.0097058	0.142948	0.353934
148229	ATP8B3	-1.19919	1.2294	FALSE	34.5	26	40	0.103125	0.00198453	0.000496344	0.0460783	0.107533
148252	DIRAS1	4.59283	1.28087	FALSE	1928.5	1431	2092	8.58738	0.000217988	2.11657e-05	3.934	9.52695
148254	ZNF555	1.91243	1.88288	FALSE	349	169	421	0.622059	0.000115691	7.44598e-06	0.184161	0.688084
148641	SLC35F3	-1.0237	1.82332	FALSE	44	22.5	52.5	0.21754	0.00199609	0.00050094	0.0722376	0.254674
148870	CCDC27	-1.13584	1.32358	FALSE	38	27	45	0.24889	0.00747851	0.00273566	0.114805	0.287618
148932	MOB3C	3.12386	1.11273	FALSE	698	563	798	3.48783	0.000691091	0.000118587	1.75267	3.76659
148979	GLIS1	-0.365706	2.70558	FALSE	74.5	23.5	95	0.398505	0.00139134	0.000310413	0.0779033	0.522908
149134	LOC149134	0.534758	-1.69592	FALSE	68	337.5	66.5	0.955873	0.000238231	2.43401e-05	2.82056	0.911894
1496	CTNNA2	0.219866	4.78889	FALSE	147.5	13.5	239.5	0.561392	0.00653351	0.00230758	0.0318915	0.98137
150084	IGSF5	-3.27753	-2.24603	FALSE	6.5	30.5	3	0.051849	0.0102492	0.00406468	0.139037	0.0204527
150384	CN5H6.4	-0.0365948	-1.02308	FALSE	61.5	167	55	0.551112	0.00105287	0.000212821	1.02845	0.501882
150946	FAM59B	1.53416	-2.99796	FALSE	143	1226.5	105	0.36394	0.000188568	1.67173e-05	1.92903	0.265308
151126	ZNF385B	6.13514	1.31034	FALSE	5811	4103.5	6451	24.3441	1.63941e-05	1.38908e-07	10.0916	24.9672
151176	FAM132B	-1.69278	-3.83543	FALSE	39.5	200	15	0.240357	0.0122405	0.00507679	0.836441	0.110201
151473	SLC16A14	6.41137	1.49182	FALSE	7135.5	4571.5	7823.5	24.5378	9.97697e-05	5.74109e-06	9.71815	27.3813
151516	ASPRV1	-0.384193	1.66421	FALSE	66.5	38	78.5	0.48268	0.000552799	8.63316e-05	0.162123	0.506621
151647	FAM19A4	1.95235	1.24664	FALSE	322	233	363	2.04935	0.00100999	0.00020052	0.967158	2.35138
151963	MB21D2	0.466179	5.65519	FALSE	161.5	10.5	408	0.72537	0.0410807	0.0221342	0.0292393	1.8873
152	ADRA2C	-1.29025	1.68234	FALSE	38.5	19.5	41.5	0.275895	0.00120626	0.000255223	0.0933194	0.301139
152007	GLIPR2	3.52811	1.2311	FALSE	934.5	698	1042	7.91556	3.20794e-05	5.76993e-07	3.4678	8.13106
152110	NEK10	-0.425666	-1.26953	FALSE	47.5	143.5	37.5	0.233965	0.000654759	0.000109918	0.508306	0.207298
152189	CMTM8	1.6931	-1.84007	FALSE	177.5	806.5	151.5	2.29146	0.00027686	3.1036e-05	6.43753	1.84302
152330	CNTN4	1.96891	2.35268	FALSE	404.5	140	496.5	1.03282	0.000493424	7.32348e-05	0.240289	1.20941
152485	ZNF827	2.21586	-2.49433	FALSE	514	1533.5	268	1.85001	0.0266643	0.0131362	3.4225	1.02864
152573	SHISA3	-0.972302	-2.622	FALSE	20.5	181.5	18	0.161939	0.000101635	5.92824e-06	0.858451	0.139682
152756	C4orf39	1.03031	1.16115	FALSE	160.5	128	167	1.1648	0.000501442	7.50099e-05	0.54894	1.20989
152789	JAKMIP1	2.41251	-1.75798	FALSE	288.5	1283.5	231	1.21484	7.43891e-05	3.34649e-06	3.62699	1.12381
152831	KLB	-1.3912	-1.47443	FALSE	23	79.5	19	0.0579244	0.00648336	0.00228508	0.121733	0.0493122
153	ADRB1	3.7907	3.68219	FALSE	1547.5	268.5	2450	7.47338	0.00440618	0.00140391	0.876416	12.3826
153222	C5orf41	3.30296	1.18604	FALSE	782	615.5	915	1.36865	0.000533131	8.18951e-05	0.656889	1.47024
153571	C5orf38	1.52452	1.62682	FALSE	244.5	145	296.5	4.20521	0.000405844	5.47722e-05	1.52806	4.62876
153684	LOC153684	-2.80534	-1.72948	FALSE	8.5	34	5.5	0.0506108	0.00348966	0.00104122	0.139949	0.0398495
153770	PLAC8L1	-2.07615	1.08898	FALSE	18.5	15	19	0.357939	0.0218645	0.0103638	0.192036	0.418337
154043	CNKSR3	4.88622	1.92449	FALSE	2278	1304	3396.5	9.79252	0.00967159	0.00378904	3.75956	15.3145
154091	SLC2A12	3.64419	1.56839	FALSE	1092.5	648	1307.5	2.91618	0.00011046	6.85449e-06	1.08001	3.25471
154197	PNLDC1	-1.56558	-1.22795	FALSE	18	63	17.5	0.13822	0.00142326	0.000320396	0.306722	0.13108
1543	CYP1A1	0.462556	1.33721	FALSE	119.5	80.5	130	0.675193	0.00212695	0.000547005	0.291247	0.699983
1544	CYP1A2	-1.93168	2.26332	FALSE	21.5	9.5	27.5	0.104633	0.00454402	0.00145891	0.0282486	0.144432
154442	C6orf112	-2.6497	1.80381	FALSE	13	7	15.5	0.124067	0.00200286	0.000503493	0.0379539	0.136344
154810	AMOTL1	1.02634	-1.61504	FALSE	104.5	456	95	0.17922	0.000215074	2.06755e-05	0.474824	0.150352
154860	LOC154860	-1.1574	-2.90255	FALSE	45.5	178.5	24	0.261553	0.0153714	0.00672667	0.628813	0.130404
155382	VPS37D	1.32731	2.53838	FALSE	275	82.5	318	2.38918	0.000301502	3.52687e-05	0.481986	2.80383
1559	CYP2C9	2.87697	1.24918	FALSE	618.5	442.5	671.5	5.04121	0.00015005	1.14424e-05	2.21329	5.22863
1564	CYP2D7P1	-0.426116	1.02544	FALSE	60.5	49	66.5	0.493598	0.0160464	0.00709347	0.271137	0.606286
1571	CYP2E1	1.96257	2.35291	FALSE	408.5	141	463.5	3.85322	3.12714e-05	5.47083e-07	0.787242	4.04876
157310	PEBP4	-0.525083	1.58948	FALSE	62.5	35	70	1.01864	0.0011775	0.000247416	0.366888	1.06792
158067	AK8	1.41871	1.17277	FALSE	210.5	166	239	1.5595	0.000473305	6.86083e-05	0.734998	1.63832
158471	PRUNE2	10.6412	1.33906	FALSE	136600	92274.5	151748	162.615	4.94243e-05	1.5238e-06	68.4006	177.821
158521	FMR1NB	2.1797	1.40142	FALSE	286	255.5	417	4.23341	0.0294006	0.0147688	2.33254	6.71464
158866	ZDHHC15	-3.0001	5.32458	FALSE	11	1	35	0.0240275	0.0303131	0.0153607	0.0013744	0.0872979
1594	CYP27B1	1.51276	2.07303	FALSE	287	117	319.5	1.7522	6.264e-05	2.50865e-06	0.43798	1.88353
160364	CLEC12A	-2.85917	1.7832	FALSE	11	7	14	0.0982327	0.0316893	0.0161972	0.0400704	0.132504
1604	CD55	1.84155	4.16264	FALSE	323	56.5	683.5	1.68029	0.0303441	0.0153802	0.180611	3.8032
160428	ALDH1L2	-1.90723	-1.58578	FALSE	15.5	59	13.5	0.0310341	0.00288358	0.000814891	0.0729923	0.0253637
160851	DGKH	3.00404	-2.10843	FALSE	379	2281	334.5	1.17102	2.33583e-05	3.0328e-07	4.67705	1.05088
161145	TMEM229B	2.21975	1.11176	FALSE	370.5	298.5	434.5	1.18369	0.0102735	0.0040756	0.682729	1.52083
1612	DAPK1	2.77454	7.3408	FALSE	1698.5	24	2802.5	3.97067	0.011768	0.00481695	0.0378316	6.94925
161357	MDGA2	-3.27495	-4.21408	FALSE	8	77.5	3.5	0.0217544	0.00597346	0.00206313	0.126944	0.00893639
161436	EML5	1.88363	-1.10447	FALSE	289	654.5	226	0.612196	0.0284263	0.0141482	0.850615	0.423065
161725	OTUD7A	0.347488	2.55962	FALSE	127	41	171.5	0.579123	0.00184807	0.000454442	0.126285	0.756328
1620	DBC1	-2.66242	7.60543	FALSE	42	0	65.5	0.180811	0.000623309	0.000102435	0	0.298361
163033	ZNF579	3.53623	1.21951	FALSE	893.5	709.5	996.5	6.75399	7.26549e-05	3.22862e-06	3.05317	6.93946
163688	CALML6	-1.19842	1.48516	FALSE	39.5	24.5	40.5	0.512383	0.0103402	0.00410554	0.204903	0.602817
163747	C1orf177	0.213921	1.02013	FALSE	93	77.5	109.5	0.717122	0.0138272	0.00589585	0.405595	0.896954
163782	KANK4	-3.01047	-2.32608	FALSE	9	40.5	6	0.0235353	0.0144781	0.00624221	0.0683192	0.0138988
164045	HFM1	-0.192613	1.21609	FALSE	69	53	74	0.209209	0.00453083	0.00145219	0.100049	0.229344
1643	DDB2	4.7429	-1.09639	FALSE	1569.5	4749	1413	11.5953	2.18826e-05	2.60111e-07	24.0262	11.0389
1644	DDC	4.18563	1.78234	FALSE	1683	853.5	2016	9.93725	0.00010053	5.80457e-06	3.21234	11.1412
164832	LONRF2	2.49232	3.71562	FALSE	718	107.5	909	0.724483	0.00130428	0.000282402	0.0719468	0.989661
165	AEBP1	-2.7144	-1.00551	FALSE	10	25.5	9	0.0373489	0.0378869	0.0200786	0.0583426	0.031432
165055	CCDC138	4.13353	-1.05054	FALSE	1084.5	3055.5	892	6.44728	3.93024e-05	9.12784e-07	13.0222	6.20713
165545	DQX1	1.35067	2.62599	FALSE	285.5	81	335.5	1.63607	9.5244e-05	5.35294e-06	0.286352	1.76016
165829	GPR156	-1.43169	-2.13886	FALSE	24.5	106.5	18	0.0889026	0.00444579	0.0014187	0.236106	0.0576388
1662	DDX10	5.58243	-1.24986	FALSE	2706	9124.5	2367.5	11.5304	1.4313e-05	7.46272e-08	26.7335	11.249
166614	DCLK2	3.43875	1.07695	FALSE	875	705.5	910	3.06241	0.000150788	1.15538e-05	1.50397	3.14997
167555	FAM151B	1.60785	-1.4215	FALSE	164.5	626	154.5	1.44654	0.000137298	9.94195e-06	3.43043	1.31591
168544	ZNF467	3.9183	-1.21825	FALSE	902.5	2848.5	809.5	5.77579	0.000404961	5.46037e-05	11.6405	4.97317
168620	BHLHA15	3.15657	-2.17483	FALSE	687	2576	448	14.7342	0.00702703	0.0025311	34.0966	9.30818
170393	C10orf91	-0.572922	-1.01666	FALSE	48.5	115.5	32	0.894501	0.0112268	0.0045504	1.46039	0.711348
170712	COX7B2	-2.64552	-2.9896	FALSE	9.5	68.5	4.5	0.280013	0.00157139	0.000366004	1.35627	0.132584
170961	ANKRD24	1.44713	1.25855	FALSE	222.5	163.5	242	0.883794	0.000175648	1.49518e-05	0.378129	0.904168
171022	ABHD11-AS1	-0.811373	2.30514	FALSE	58	20.5	68.5	1.83212	0.00027691	3.10585e-05	0.406088	2.01947
171389	NLRP6	-2.27656	1.75498	FALSE	17.5	9.5	18.5	0.102768	0.00268124	0.000742019	0.0334117	0.107031
171425	CLYBL	2.48619	1.27096	FALSE	469	333.5	497	1.2743	7.11766e-05	3.12387e-06	0.538663	1.28752
1740	DLG2	3.75308	2.96516	FALSE	1351	367.5	1765	2.18662	0.000903554	0.000172008	0.367166	2.96108
1745	DLX1	0.213717	-1.18102	FALSE	70.5	214.5	56	0.407636	0.000539278	8.33186e-05	0.841957	0.360996
1759	DNM1	1.03016	1.5238	FALSE	182	108	202	0.783244	0.00118255	0.000248764	0.312206	0.915949
1767	DNAH5	4.61965	3.7176	FALSE	3305	470	4023.5	2.98158	0.000278368	3.13933e-05	0.282444	3.91947
1769	DNAH8	-1.95217	-1.17756	FALSE	17.5	47.5	13	0.0174417	0.0253148	0.0123585	0.0305456	0.0115194
1780	DYNC1I1	-2.02591	-2.40147	FALSE	10.5	79	9	0.0487527	0.000149215	1.1347e-05	0.242891	0.0428768
1796	DOK1	2.50795	1.00041	FALSE	441	383.5	456	2.86695	0.000157478	1.23256e-05	1.48795	3.00418
18	ABAT	4.07416	1.17365	FALSE	1366	1047.5	1582	3.24729	0.00094232	0.000182112	1.6473	3.76991
1803	DPP4	1.52783	-3.21612	FALSE	144.5	1380.5	82	0.502374	0.000114982	7.37343e-06	3.30758	0.343342
1808	DPYSL2	5.82032	1.12696	FALSE	4531	3589	5010.5	13.7416	2.12877e-05	2.45253e-07	6.50936	14.1377
1809	DPYSL3	0.149876	-3.19059	FALSE	56.5	514.5	42.5	0.152599	0.0003071	3.61107e-05	0.853758	0.101242
182	JAG1	4.02125	-2.05376	FALSE	785	4513.5	657	1.7126	1.31319e-05	4.99899e-08	7.02349	1.67668
1823	DSC1	1.20054	-2.09751	FALSE	134.5	653.5	85.5	0.429681	0.000287849	3.29895e-05	1.43067	0.324834
1824	DSC2	7.24248	-1.82067	FALSE	11925	37649.5	6988.5	31.4768	0.0161604	0.00715569	67.1509	21.2555
1825	DSC3	0.260983	-2.24797	FALSE	72.5	364	47	0.143954	0.000584178	9.30839e-05	0.487139	0.110705
1828	DSG1	-1.21769	-2.45518	FALSE	40.5	146	20	0.10153	0.0138495	0.00590704	0.251392	0.0585992
183	AGT	-0.587679	2.49359	FALSE	65.5	22	84.5	0.351916	0.00200852	0.000505529	0.0799954	0.468134
1831	TSC22D3	5.08788	1.03052	FALSE	2831	2360	2831	15.1674	0.00340743	0.00100925	7.76806	15.2537
1850	DUSP8	2.59007	-1.05316	FALSE	360.5	1048	313	1.06525	4.27998e-05	1.13392e-06	2.18778	1.04866
1889	ECE1	5.89598	1.30772	FALSE	4979.5	3480	5781	12.0589	0.000651789	0.000108665	5.66506	14.2222
189	AGXT	-1.63599	2.14856	FALSE	29	12.5	37	0.297646	0.000728887	0.000126894	0.0726042	0.328829
19	ABCA1	-0.489453	1.16061	FALSE	57	46	60.5	0.0776315	0.0120355	0.00496314	0.0404719	0.0914798
1903	S1PR3	2.1678	-2.40714	FALSE	206.5	1471	164	0.666303	1.63529e-05	1.34948e-07	3.26149	0.598128
1907	EDN2	0.43283	1.23803	FALSE	97.5	81.5	111.5	1.18974	0.0052873	0.00176426	0.6123	1.43912
1917	EEF1A2	7.11847	-1.53423	FALSE	7730.5	30220	6816	55.8639	1.68522e-05	1.4998e-07	153.246	53.5183
192683	SCAMP5	3.11268	2.02111	FALSE	880.5	363.5	1017.5	3.49787	0.000122859	8.14627e-06	0.956871	3.80716
1943	EFNA2	0.230833	1.95487	FALSE	107.5	51	122	0.822516	0.000159953	1.27143e-05	0.221293	0.868953
1946	EFNA5	7.05541	-1.29239	FALSE	7876.5	25855.5	6359	20.4996	0.00012252	8.09504e-06	45.3277	18.8184
1949	EFNB3	3.21513	1.73558	FALSE	743.5	446.5	893.5	3.50222	0.00133667	0.000293408	1.29741	4.44256
1953	MEGF6	1.77948	2.41404	FALSE	367	120	410	0.768235	3.42705e-05	6.78934e-07	0.151202	0.80313
1954	MEGF8	6.47784	1.00318	FALSE	7175	5999.5	8106.5	8.55887	0.00359703	0.00108229	5.11031	10.4227
1960	EGR3	-1.85967	2.56247	FALSE	31.5	9	32.5	0.100751	0.00129743	0.000280364	0.018965	0.114608
196743	PAOX	2.87178	1.33097	FALSE	596	424.5	630.5	4.90769	0.000207095	1.93272e-05	2.13723	5.26855
196883	ADCY4	-2.30007	1.00077	FALSE	16	13.5	17.5	0.0571409	0.0408244	0.0219414	0.0337048	0.0710629
197	AHSG	1.76447	1.55825	FALSE	296	176	352	2.61021	0.0010809	0.000220727	1.04455	3.13391
1995	ELAVL3	-2.92569	1.52783	FALSE	9.5	6.5	11	0.0312972	0.0119921	0.0049328	0.0129528	0.0384707
199720	GGN	-1.37654	1.28857	FALSE	33	22.5	34	0.219452	0.00336808	0.000994578	0.096954	0.23777
199777	ZNF626	0.0311169	2.67008	FALSE	100.5	31.5	122	0.222615	0.000762311	0.000135495	0.0431726	0.279925
1999	ELF3	5.86071	1.45417	FALSE	4970	3174.5	5865.5	21.9043	0.000312974	3.70643e-05	9.15796	25.3264
199920	C1orf168	0.323424	2.56126	FALSE	140	40.5	161	0.602027	0.000112066	7.01851e-06	0.109733	0.638003
199974	CYP4Z1	1.23484	3.06505	FALSE	201	61.5	310	1.59878	0.0104024	0.00413369	0.300525	2.63091
200008	CDCP2	-0.809462	1.51705	FALSE	48.5	30.5	55.5	0.263483	0.00250971	0.000681086	0.103762	0.292137
2001	ELF5	-1.92876	1.83356	FALSE	24	11.5	28	0.133894	0.00273719	0.00076301	0.0417265	0.167078
200197	C1orf126	-1.29098	-1.22478	FALSE	22	76.5	21.5	0.0504794	0.00277843	0.000777722	0.102011	0.0437427
200315	APOBEC3A	-0.234688	-3.46795	FALSE	64.5	445.5	34.5	0.542008	0.00301949	0.000866918	2.32841	0.296809
200316	APOBEC3F	-1.40953	-4.54011	FALSE	31.5	324.5	15.5	0.0960142	0.00333982	0.000984743	0.603375	0.0427452
200558	APLF	-0.45077	1.3105	FALSE	60	42.5	69.5	0.239116	0.00121035	0.000256532	0.102793	0.257927
200765	TIGD1	3.49194	1.05918	FALSE	911.5	738.5	942	5.64189	0.000222404	2.18099e-05	2.83086	5.84001
201161	CENPV	0.795581	-2.37418	FALSE	75	551.5	67.5	0.991599	4.18551e-05	1.06647e-06	4.43061	0.825345
2012	EMP1	2.8031	4.24727	FALSE	624	106	1413	3.35964	0.032199	0.016548	0.354683	8.05238
201229	C17orf108	1.57234	1.46291	FALSE	267	161	276	2.68161	8.52322e-05	4.42705e-06	1.01543	2.80625
2014	EMP3	-1.42861	1.02302	FALSE	26	24.5	28	0.455724	0.0249203	0.0121404	0.276391	0.520292
202	AIM1	-1.36959	-2.51463	FALSE	16	132	15	0.0320504	0.00014135	1.03782e-05	0.16405	0.027999
202500	TCTE1	-2.57096	1.28474	FALSE	12	9.5	15.5	0.11706	0.00940121	0.00364931	0.0527187	0.140411
2026	ENO2	0.195083	-2.44906	FALSE	79	383	46.5	0.454235	0.00177471	0.000429968	1.47469	0.305587
203062	TSNARE1	2.14264	1.34594	FALSE	373	253	430.5	2.92005	0.000188346	1.66626e-05	1.24043	3.14239
2034	EPAS1	1.60319	-2.17252	FALSE	168	878.5	132	0.493121	0.000460591	6.59791e-05	1.58631	0.379822
2040	STOM	-2.03518	-1.89763	FALSE	15	63	11.5	0.0637133	0.00127929	0.000275743	0.191066	0.050696
2042	EPHA3	-0.981883	3.21934	FALSE	56.5	12	76.5	0.138889	0.000324888	3.92076e-05	0.0169473	0.161048
2044	EPHA5	-1.24005	1.602	FALSE	31.5	21.5	44.5	0.0564008	0.0196251	0.00907745	0.0253355	0.0810294
2045	EPHA7	5.0369	2.76849	FALSE	2388	981.5	4539.5	5.43478	0.0139231	0.00594862	1.37954	10.6819
2048	EPHB2	3.50337	-1.43363	FALSE	640	2345.5	596	1.99104	0.000254114	2.69837e-05	4.5042	1.68606
204801	NLRP11	0.2815	-1.19883	FALSE	98	228	60.5	0.33139	0.0212982	0.0100486	0.526369	0.245898
205428	C3orf58	6.15052	1.04123	FALSE	5406.5	4699.5	5889.5	18.5098	9.29926e-05	5.08419e-06	9.57828	19.6402
2059	EPS8	4.59999	1.10423	FALSE	1936	1555	2321.5	6.39023	0.00315941	0.000916527	3.55846	7.73362
206358	SLC36A1	4.54099	-1.17523	FALSE	1348.5	4276	1262	3.53427	0.000312974	3.70685e-05	6.91722	3.13505
2066	ERBB4	-2.61889	-1.59273	FALSE	9.5	36.5	7.5	0.0112596	0.00424525	0.00133491	0.0284077	0.00857485
2086	ERV3-1	1.2883	1.77844	FALSE	223	114.5	231	1.03744	0.000165945	1.35346e-05	0.32797	1.15964
2104	ESRRG	-2.77436	-1.66003	FALSE	12	33.5	6.5	0.0240255	0.0355272	0.0186136	0.0426503	0.0125589
2115	ETV1	1.70255	-9.5696	FALSE	33	29077	25	0.0611701	4.66409e-06	1.32708e-09	35.8983	0.047086
2122	MECOM	-1.60035	-5.90445	FALSE	17.5	536	7.5	0.0382757	0.00058386	9.28398e-05	0.731486	0.0171978
2134	EXTL1	-1.01108	1.71837	FALSE	43	23.5	52.5	0.148966	0.00294249	0.000836382	0.054639	0.18391
2139	EYA2	-1.30977	-1.3808	FALSE	32.5	80.5	17.5	0.178761	0.0305563	0.0155212	0.278793	0.102808
2153	F5	-2.16379	-3.24563	FALSE	10.5	104	7	0.0186846	0.00124252	0.000266046	0.106309	0.011715
2155	F7	-1.0585	5.14392	FALSE	98	4.5	109.5	0.445324	0.000131273	9.30631e-06	0.0136669	0.513446
2157	F8	4.31117	1.09672	FALSE	1553	1277	1873.5	2.25097	0.00606479	0.0021019	1.29776	2.88126
2162	F13A1	-0.810178	2.46021	FALSE	43	19.5	65.5	0.16833	0.0121549	0.00503016	0.0475029	0.266504
2195	FAT1	3.45573	-3.03324	FALSE	503	4768	381	0.481365	5.0214e-05	1.5733e-06	3.0208	0.360591
2196	FAT2	-1.36129	-1.24399	FALSE	25	73	23	0.0260611	0.0367063	0.0193455	0.0466292	0.0251987
219699	UNC5B	1.82411	1.33635	FALSE	273	203.5	361.5	0.533449	0.0105162	0.00419088	0.275576	0.737907
219736	STOX1	2.19477	1.71849	FALSE	437.5	220	487.5	1.64945	0.000265453	2.91748e-05	0.551723	1.8458
219970	GLYATL2	-1.53424	-3.48363	FALSE	34	182.5	15.5	0.369132	0.00888331	0.00340118	1.23287	0.176011
220042	C11orf82	5.5288	-1.37587	FALSE	2687	9329.5	2162.5	10.4787	0.000104603	6.2041e-06	24.5039	9.59347
220047	CCDC83	-3.05218	2.70961	FALSE	9	3.5	14.5	0.0596294	0.034583	0.0180367	0.0137195	0.101523
220296	HEPACAM	-1.27456	5.00576	FALSE	77	4	78.5	0.329643	0.00012918	8.9375e-06	0.010448	0.358279
220441	RNF152	-1.45882	1.04224	FALSE	29.5	24.5	29.5	0.209367	0.0404341	0.0216873	0.12542	0.240393
220963	SLC16A9	3.27927	1.30622	FALSE	738.5	564.5	935	2.58593	0.00678668	0.00241681	1.32285	3.44269
221400	TDRD6	-1.60777	2.1874	FALSE	28.5	12.5	33	0.0479515	0.00267458	0.000739524	0.0130991	0.0567368
221527	ZBTB12	4.31891	1.06367	FALSE	1582.5	1309	1738	13.2693	6.79727e-05	2.8866e-06	6.54361	13.5073
221584	ZSCAN12P1	2.25508	1.48305	FALSE	417.5	256	465	1.64695	0.000260641	2.80898e-05	0.644752	1.84262
221662	RBM24	2.36489	-3.79948	FALSE	272	3229	164	1.38949	0.000255469	2.72988e-05	11.0739	0.923264
221711	SYCP2L	-1.61376	2.38792	FALSE	26	11	43	0.115999	0.0140001	0.00598663	0.0327176	0.189518
221914	GPC2	2.6456	1.24744	FALSE	514.5	375	573.5	3.17411	8.52322e-05	4.43176e-06	1.38396	3.33015
222	ALDH3B2	4.83504	1.09503	FALSE	2249.5	1837.5	2680	11.417	0.00293183	0.000832458	6.39027	13.949
222008	VSTM2A	-0.0188242	4.86002	FALSE	134	11	233	1.45107	0.00904575	0.003481	0.0809786	2.60745
222171	PRR15	1.66756	1.30518	FALSE	265.5	187.5	312	2.04817	0.0076693	0.00282369	1.03854	2.61892
222255	ATXN7L1	3.35175	1.0394	FALSE	802	677	858	1.71542	0.000249441	2.63962e-05	0.891447	1.81375
222256	CDHR3	-1.0065	1.5282	FALSE	32.5	25.5	52.5	0.0707315	0.0466541	0.0257884	0.0365698	0.116851
222389	BEND7	4.67128	2.14109	FALSE	2552.5	1014	2928	12.7663	1.45545e-05	8.79203e-08	3.05798	13.5133
222553	SLC35F1	1.25062	3.94207	FALSE	302	40.5	455.5	0.856246	0.00298668	0.000854854	0.0779279	1.28834
222950	NYAP1	0.254845	1.21623	FALSE	94	72.5	112.5	0.407993	0.000817603	0.000148968	0.188682	0.435631
2237	FEN1	6.80121	-1.05124	FALSE	7045	19394.5	5620.5	42.5994	0.000366559	4.71083e-05	78.9992	38.9174
2239	GPC4	2.65805	-2.04583	FALSE	298	1743	255	1.11815	1.82446e-05	1.74605e-07	4.37419	1.06506
2256	FGF11	1.72742	1.3734	FALSE	262.5	188.5	284.5	1.46809	0.000942253	0.000182018	0.647051	1.70372
2258	FGF13	1.64058	3.75226	FALSE	434	58.5	560	1.72982	0.000445131	6.29777e-05	0.157885	2.20058
2262	GPC5	0.979234	1.14188	FALSE	164.5	123.5	172	0.84591	0.000392836	5.21235e-05	0.400897	0.903983
2263	FGFR2	3.9822	2.52029	FALSE	1514	527	2050.5	3.7627	0.00209048	0.000534313	0.881151	5.28614
2272	FHIT	2.30793	1.16334	FALSE	385.5	308	480	4.81659	0.00576008	0.00197468	2.64093	6.04478
2275	FHL3	2.67282	1.31435	FALSE	540	372	560	4.83862	7.96164e-05	3.89087e-06	2.03582	5.10613
22822	PHLDA1	3.10345	1.39733	FALSE	637	481	850.5	1.46221	0.0156519	0.00687879	0.758761	2.06118
22824	HSPA4L	6.29275	-1.1149	FALSE	4640	14033	4363	20.2147	9.29926e-05	5.07458e-06	40.1505	18.557
22832	KIAA1009	1.56954	-1.89422	FALSE	150	761	133.5	0.394441	2.70838e-05	3.94576e-07	1.38574	0.363519
22836	RHOBTB3	6.96899	2.89562	FALSE	14778.5	3517	15897	40.5288	8.54493e-06	2.18767e-08	5.90541	43.8434
22837	COBLL1	6.0493	-1.04345	FALSE	4928	11502	3467.5	13.9142	0.011132	0.00449894	21.8394	10.9316
22848	AAK1	5.39347	-1.03999	FALSE	2501	7263.5	2222	1.5828	1.49555e-05	1.15779e-07	3.19344	1.56826
22871	NLGN1	3.9945	2.95823	FALSE	1548.5	432	2346	4.37589	0.0041864	0.00130989	0.821565	6.87148
22874	PLEKHA6	5.51811	2.25361	FALSE	4773.5	1729	5551	9.07243	8.379e-05	4.21887e-06	2.18352	10.5111
22881	ANKRD6	3.18367	1.73068	FALSE	820.5	436	984.5	2.00844	0.000220676	2.15497e-05	0.686647	2.32074
22885	ABLIM3	-1.35228	-1.89847	FALSE	27.5	100	20	0.0906807	0.00618084	0.00215246	0.21574	0.0615322
22897	CEP164	3.79354	-1.61279	FALSE	706	3116.5	661	1.79677	1.82869e-05	1.77239e-07	5.17096	1.72624
22898	DENND3	2.69159	1.57321	FALSE	591.5	332.5	640	1.58041	0.000178802	1.5376e-05	0.569993	1.7799
2290	FOXG1	-0.684058	3.92577	FALSE	84	10.5	101	0.49254	0.000292049	3.37534e-05	0.0382476	0.598501
22953	P2RX2	-2.1035	1.59533	FALSE	18.5	12	23	0.144957	0.0151092	0.00658248	0.0580467	0.192597
2297	FOXD1	1.75212	1.84861	FALSE	294.5	154	324	1.96374	0.000459689	6.5794e-05	0.632761	2.22238
22978	NT5C2	8.02981	1.27123	FALSE	21340.5	15546	24057.5	62.9991	1.39177e-05	6.27312e-08	27.0913	65.6698
22999	RIMS1	1.81586	-1.97922	FALSE	182.5	940	144	0.288411	5.46376e-05	1.88176e-06	0.996934	0.261502
23015	GOLGA8A	4.3776	1.12735	FALSE	1799	1322	1836	3.81086	0.000842859	0.000155419	1.87653	4.32416
23025	UNC13A	-0.125076	3.22627	FALSE	107.5	21.5	136.5	0.152108	0.0010125	0.000201574	0.0203959	0.201088
23046	KIF21B	1.18073	-1.86447	FALSE	107	571	99	0.159763	5.69914e-05	2.01934e-06	0.535916	0.156513
23057	NMNAT2	4.1988	3.27946	FALSE	2400	433	2566	6.70711	5.26995e-06	2.4585e-09	0.69983	6.82209
2306	FOXD2	0.753015	1.82162	FALSE	150.5	77.5	187.5	0.493942	0.000282955	3.2185e-05	0.154539	0.55691
23075	SWAP70	3.98692	-1.67019	FALSE	902	3654.5	784.5	2.81783	0.000406674	5.49834e-05	7.04043	2.26692
23086	EXPH5	4.748	-1.03336	FALSE	1591	4648.5	1416.5	2.13297	6.22987e-05	2.46081e-06	4.25201	2.0685
23089	PEG10	8.82413	1.57193	FALSE	29787.5	23459	44720.5	67.9814	0.00966365	0.00378299	33.0705	104.176
23105	FSTL4	-3.04489	1.87164	FALSE	9.5	5.5	12	0.0249439	0.0237213	0.011442	0.00974758	0.034943
23111	SPG20	-1.04474	-2.55058	FALSE	36	167	23.5	0.101769	0.00532132	0.00178207	0.289159	0.0590331
23114	NFASC	3.46197	2.4131	FALSE	951.5	384.5	1432	1.19075	0.0068549	0.00244908	0.324518	1.88389
23149	FCHO1	0.601898	1.50071	FALSE	126	80.5	148	0.524695	0.00353036	0.00105836	0.226252	0.626757
23150	FRMD4B	1.69524	-2.13024	FALSE	160	928.5	136	0.425574	3.43147e-05	6.91103e-07	1.64849	0.377145
23189	KANK1	2.76787	-1.83697	FALSE	353.5	1701.5	318.5	0.986095	0.000114199	7.26756e-06	2.93152	0.829992
23208	SYT11	-0.695233	1.73967	FALSE	53	30.5	67	0.158373	0.00227931	0.000600358	0.0533635	0.184628
2321	FLT1	-1.70329	1.49315	FALSE	25.5	17	28.5	0.029782	0.0212021	0.0099852	0.0134451	0.0329572
23220	DTX4	2.48707	1.73599	FALSE	499	268	619	1.19109	0.00120405	0.00025433	0.433554	1.45525
23228	PLCL2	2.34351	-1.91195	FALSE	336.5	1305.5	249.5	1.16478	0.00246407	0.000665396	2.795	0.83482
23231	SEL1L3	6.15371	-1.32133	FALSE	5192	14095.5	3466	15.7966	0.0073561	0.00267698	28.9224	11.9947
23236	PLCB1	3.30446	1.4099	FALSE	726.5	548.5	1002.5	1.47352	0.0128415	0.00538631	0.750422	2.11509
2324	FLT4	1.91411	4.41768	FALSE	618.5	52	691	1.46244	4.30227e-05	1.18199e-06	0.0762437	1.64714
23242	COBL	5.96995	1.33407	FALSE	5104	3616.5	6194.5	13.3352	0.00136755	0.000303342	6.36547	16.2166
23254	KAZN	0.728282	-1.99657	FALSE	77.5	442	69	0.130171	0.000110506	6.87081e-06	0.440207	0.108099
23314	SATB2	3.04816	1.64749	FALSE	739	413	872	1.62828	0.000777674	0.000139607	0.606934	1.93148
23316	CUX2	1.23277	4.17059	FALSE	234	36.5	451.5	0.515888	0.016325	0.00723552	0.0498904	1.03602
23331	TTC28	1.15142	-1.79359	FALSE	115	540.5	103.5	0.147879	0.000175648	1.49577e-05	0.427645	0.127712
23336	SYNM	2.72284	-1.6076	FALSE	462	1476.5	325.5	0.947127	0.00541623	0.00182313	1.87105	0.662744
2335	FN1	6.65271	-1.86731	FALSE	4937.5	25474	4620	8.12091	3.78614e-05	8.45471e-07	26.5244	7.43952
23359	FAM189A1	1.43669	2.25477	FALSE	245	103.5	280.5	0.787795	0.00116684	0.000244392	0.204441	0.929216
23362	PSD3	5.62755	1.23868	FALSE	4030	2983	4367	5.53888	1.06841e-05	3.12611e-08	2.35936	5.54374
23414	ZFPM2	0.250463	-1.13068	FALSE	64.5	212.5	63	0.230518	0.000868708	0.000162462	0.44385	0.205532
23462	HEY1	1.00428	-1.03098	FALSE	127.5	345.5	115	0.775551	0.00107812	0.000219763	1.40327	0.694382
23467	NPTXR	3.52643	2.35781	FALSE	1263.5	414.5	1457	3.08278	6.58774e-05	2.74219e-06	0.664405	3.34559
23491	CES3	0.270919	1.23726	FALSE	92.5	72.5	124	0.264332	0.0360345	0.0189519	0.157495	0.408404
23493	HEY2	0.178773	-2.1144	FALSE	63.5	321	51.5	0.359355	0.000616793	0.00010095	1.11978	0.277474
23500	DAAM2	2.0004	-1.95496	FALSE	297	1044	203	0.72087	0.0064353	0.00226226	1.55775	0.466378
2353	FOS	-0.103356	1.46627	FALSE	79.5	52.5	94.5	0.471848	0.0179987	0.00814646	0.23035	0.614318
23541	SEC14L2	4.56651	1.94679	FALSE	2297.5	1030.5	2597	7.22571	2.15318e-05	2.50117e-07	1.98848	7.58492
23604	DAPK2	2.27533	1.47484	FALSE	375	260	489.5	1.99431	0.0070205	0.00252704	0.923358	2.6998
23612	PHLDA3	3.49737	-2.02057	FALSE	616	3094.5	467	5.59522	8.52322e-05	4.42217e-06	19.072	4.74789
23620	NTSR2	-3.11609	1.65199	FALSE	8.5	5.5	11.5	0.0867937	0.0111615	0.0045163	0.0323814	0.108747
23639	LRRC6	0.415913	1.35141	FALSE	95.5	75.5	128	0.84509	0.0200073	0.00929054	0.445097	1.21387
23641	LDOC1	4.6522	1.17296	FALSE	1804	1568	2146	19.7676	0.0027063	0.000750274	10.6123	24.2286
23649	POLA2	5.39251	-1.08924	FALSE	2489.5	7429	2189.5	13.4168	1.49331e-05	1.11842e-07	28.0521	13.0264
23657	SLC7A11	6.59012	-1.12215	FALSE	5835.5	17508	5234.5	8.81806	0.00105649	0.000213754	16.8734	7.61623
23671	TMEFF2	6.08156	-1.2067	FALSE	4730	12605	3809	39.5269	0.0130613	0.0054952	65.0545	29.4357
23741	EID1	8.88884	1.6221	FALSE	40738.5	23956.5	44652	303.879	4.0778e-05	9.84339e-07	107.188	327.269
23768	FLRT2	2.65373	2.70638	FALSE	426	195	870	0.897029	0.0324731	0.0167364	0.253208	1.93025
23769	FLRT1	-1.52923	-1.89518	FALSE	17	89.5	15	0.0756117	0.000695154	0.000119539	0.255889	0.0644228
238	ALK	-2.11225	2.68238	FALSE	19.5	7	28	0.047374	0.00645016	0.00227063	0.0105835	0.0734643
2444	FRK	-0.280968	-3.23832	FALSE	37.5	384	30	0.200894	0.000397814	5.29368e-05	1.25775	0.15966
246	ALOX15	6.32188	1.1143	FALSE	6403	5111.5	7214.5	36.5082	5.92006e-05	2.17604e-06	17.8294	38.166
2494	NR5A2	-2.10099	-2.60352	FALSE	14	81.5	9.5	0.0423593	0.00319663	0.000932586	0.150286	0.0280917
2498	FTH1P3	-3.23499	-1.59924	FALSE	7.5	23.5	4.5	0.118089	0.0255937	0.0125106	0.22872	0.0610083
2529	FUT7	-2.09596	1.58388	FALSE	20.5	11.5	23	0.123485	0.00255428	0.00069583	0.0446719	0.130457
252946	FAM197Y2P	-3.62961	-3.14018	FALSE	8.5	36.5	3	0.242144	0.0192094	0.00881607	0.728637	0.106005
253018	HCG27	-1.83761	1.12335	FALSE	22	17.5	26	0.163272	0.0381078	0.0202165	0.0946642	0.212768
2531	KDSR	5.11845	1.0096	FALSE	2632.5	2334	2849	8.28587	2.19563e-05	2.65578e-07	4.19369	8.35655
253827	MSRB3	3.34005	2.95158	FALSE	1232.5	276.5	1417	4.01414	1.49331e-05	1.13672e-07	0.55303	4.30014
254827	NAALADL2	2.58284	-1.29039	FALSE	341	1160.5	323	1.02319	0.000158746	1.24733e-05	2.20978	0.908472
2550	GABBR1	3.11967	1.63284	FALSE	775.5	438	875	2.35424	4.30227e-05	1.18961e-06	0.797212	2.48379
255189	PLA2G4F	3.91878	-1.25445	FALSE	867.5	2886	775	3.39492	2.19563e-05	2.688e-07	7.72638	3.22764
255394	TCP11L2	1.8195	1.92271	FALSE	344.5	155	390	2.31755	7.67812e-05	3.52899e-06	0.650815	2.51268
255426	RASGEF1C	-1.27061	1.42546	FALSE	33	22.5	42	0.224984	0.00386604	0.00118138	0.0949493	0.262644
255743	NPNT	-1.30725	-3.71156	FALSE	20.5	242	11	0.0585674	0.000314413	3.7373e-05	0.477926	0.0381978
2558	GABRA5	0.0300744	3.65036	FALSE	130.5	20	161.5	0.67726	6.79727e-05	2.90244e-06	0.0589252	0.7518
255809	C19orf38	-2.49932	1.90298	FALSE	15.5	7.5	21	0.209796	0.00431823	0.00136711	0.0639237	0.269263
255967	PAN3	6.86416	1.0714	FALSE	9214.5	7610.5	10724.5	21.3172	0.00590099	0.00203414	12.6091	26.9991
2562	GABRB3	6.01926	1.95506	FALSE	6174.5	2810.5	7423.5	14.6854	6.264e-05	2.50511e-06	4.24747	16.7427
256236	NAPSB	-1.37332	1.27555	FALSE	30.5	22.5	34	0.322515	0.00990096	0.00390305	0.157317	0.387737
2563	GABRD	-1.38448	1.7986	FALSE	30.5	17.5	38	0.259812	0.00126822	0.000272738	0.0851943	0.299516
256302	C17orf103	3.32905	2.21476	FALSE	891	389	1218.5	2.58838	0.00382089	0.00116432	0.754964	3.69189
256472	TMEM151A	-1.55206	1.09482	FALSE	27.5	21.5	33.5	0.137732	0.0196193	0.00907357	0.0793104	0.176346
2567	GABRG3	-1.37535	5.41629	FALSE	71.5	3	98.5	0.494141	0.000993547	0.000195863	0.0138165	0.702814
256714	MAP7D2	0.419588	1.30783	FALSE	104	78	119	0.368849	0.0014255	0.000321073	0.170963	0.429187
257019	FRMD3	2.1127	1.60005	FALSE	375	223.5	437	0.96221	0.000347876	4.33017e-05	0.34442	1.06635
2571	GAD1	0.771347	1.43521	FALSE	149	96	161.5	0.622827	0.00088263	0.00016668	0.242213	0.632135
257144	GCET2	-2.44866	1.34273	FALSE	15	10	16	0.0667936	0.00541623	0.00182346	0.0280077	0.0735626
257194	NEGR1	-1.83455	3.94233	FALSE	24.5	4.5	58	0.0597671	0.0300467	0.0151981	0.00732624	0.155038
257313	UTS2D	-2.85472	-1.18587	FALSE	10	25	7	0.0593804	0.0321614	0.0165208	0.097015	0.039518
257407	C2orf72	5.86208	1.73419	FALSE	5307	2794.5	6200	22.2152	4.18551e-05	1.06411e-06	7.28374	24.2672
25759	SHC2	1.14055	3.98403	FALSE	208.5	37.5	415.5	1.25725	0.0183665	0.00835869	0.141133	2.58591
25780	RASGRP3	-2.48106	-1.84987	FALSE	9.5	46	8	0.0243304	0.00239358	0.000640374	0.0804574	0.0211065
25787	DGCR9	-0.957881	2.13227	FALSE	50.5	21.5	58.5	0.307867	0.00292473	0.000829729	0.0819502	0.315807
25789	TMEM59L	2.38568	2.92019	FALSE	612.5	144.5	751.5	5.40989	0.000173638	1.46489e-05	0.834087	6.50561
258010	SVIP	4.93459	-1.01375	FALSE	1907	5236	1559.5	18.0832	7.94451e-05	3.86309e-06	35.3201	17.1711
25805	BAMBI	5.3153	-2.7493	FALSE	1715	15129.5	1500.5	15.0217	5.0576e-05	1.58773e-06	82.2274	12.3316
25823	TPSG1	0.884636	1.49818	FALSE	146	99	180	1.98428	0.00203481	0.000515122	0.835764	2.48012
25825	BACE2	0.732948	4.40764	FALSE	273.5	23	348	1.34704	0.00011456	7.33822e-06	0.071405	1.61176
2583	B4GALNT1	2.964	-1.61262	FALSE	479.5	1745.5	376.5	2.41003	0.00142567	0.000321287	5.40822	1.93721
25833	POU2F3	-0.503021	1.30462	FALSE	50.5	41	60	0.253492	0.0081562	0.00304984	0.126272	0.324671
25849	PARM1	1.64509	1.25097	FALSE	253	187	299.5	0.707786	0.00163607	0.000385956	0.345476	0.832356
25859	PART1	2.90511	2.45534	FALSE	817	258	828	1.31523	3.19523e-05	5.66786e-07	0.254683	1.40976
25894	PLEKHG4	4.99209	1.22952	FALSE	2437.5	1932.5	2926	5.01405	0.00505451	0.00167034	2.64579	6.37836
25907	TMEM158	3.1048	1.75926	FALSE	773.5	410	934	6.36161	0.000129047	8.89616e-06	2.05446	7.16015
259173	ALS2CL	-0.519339	-1.44234	FALSE	39	144	35	0.105018	0.000901053	0.000171422	0.239616	0.0876568
259230	SGMS1	5.8616	1.13277	FALSE	4628.5	3687	5494.5	17.9287	0.000390214	5.14973e-05	9.17278	20.3569
25937	WWTR1	2.97547	1.41741	FALSE	653	436.5	755.5	1.94635	5.12985e-05	1.63542e-06	0.760791	1.99354
25956	SEC31B	1.38582	1.18764	FALSE	214.5	161.5	229	0.68196	0.00147541	0.000336986	0.32577	0.7624
25976	TIPARP	5.04952	1.91675	FALSE	3157.5	1461	3426.5	11.3058	6.84217e-06	8.35722e-09	3.01834	11.3309
26	ABP1	-3.0032	-1.77055	FALSE	11	30.5	5	0.0607746	0.0308649	0.0156949	0.116692	0.0338896
26010	SPATS2L	5.10827	1.12625	FALSE	2765	2193.5	2904	6.25886	4.42778e-05	1.26585e-06	2.98143	6.52978
26011	ODZ4	-2.99373	3.82054	FALSE	18.5	2	21.5	0.0194779	0.000348212	4.33646e-05	0.00135283	0.0218016
26025	PCDHGA12	4.88173	1.728	FALSE	2582	1419.5	3196	7.42482	0.00104699	0.000210834	2.75086	9.39257
260293	CYP4X1	-2.34033	1.5376	FALSE	19.5	11	23	0.0899067	0.0431881	0.0235093	0.0428514	0.136428
26038	CHD5	1.89907	1.02644	FALSE	294	247	316.5	0.452613	0.00145647	0.000330537	0.239503	0.49856
26047	CNTNAP2	3.56218	-1.43448	FALSE	810	2464.5	570	1.13958	0.00180665	0.000440401	2.32679	0.880264
26050	SLITRK5	0.201236	-2.37623	FALSE	85	365	54.5	0.291575	0.00493778	0.00161904	0.764558	0.166378
26102	DKFZP434A062	-1.59441	1.24552	FALSE	27	19.5	34	0.0689253	0.0361612	0.0190207	0.0382919	0.093067
26112	CCDC69	1.93733	-1.41466	FALSE	203	785	195	0.891612	0.000106082	6.35002e-06	2.15458	0.82801
26140	TTLL3	2.92699	1.23265	FALSE	583	461	690.5	1.97456	0.00123034	0.000262431	0.961121	2.18575
26154	ABCA12	0.734655	-1.67914	FALSE	92.5	388	78	0.135248	0.000131016	9.24522e-06	0.390424	0.128516
26157	GIMAP2	-0.235629	-1.3841	FALSE	47	172	46.5	0.489265	0.00064452	0.000106942	1.11135	0.42528
26167	PCDHB5	2.8864	-1.58171	FALSE	403	1645.5	342	1.83637	1.49331e-05	1.14695e-07	5.29594	1.78346
2619	GAS1	-2.85757	2.14024	FALSE	13	5	15.5	0.0722748	0.00106058	0.000214919	0.0165491	0.08021
2620	GAS2	-1.97798	-2.34635	FALSE	11.5	80	9.5	0.0589444	0.00011699	7.58296e-06	0.295195	0.054341
26206	SPAG8	-0.288047	1.60761	FALSE	68.5	41.5	80.5	0.411245	0.00472414	0.00153142	0.165311	0.512196
26207	PITPNC1	3.11674	1.68909	FALSE	719.5	426	848	5.15603	0.000543079	8.43833e-05	1.88897	6.16949
26232	FBXO2	3.75606	1.2296	FALSE	1061.5	822.5	1225.5	10.1398	6.073e-05	2.2631e-06	4.46928	10.5084
26240	FAM50B	-1.02446	-3.61774	FALSE	18	274.5	15.5	0.169667	0.000113192	7.16823e-06	1.58544	0.146052
26257	NKX2-8	0.201252	3.68123	FALSE	159.5	22	206.5	1.28656	0.000234999	2.37936e-05	0.114212	1.57625
26261	FBXO24	0.849477	1.59713	FALSE	159	91.5	180	1.00697	0.000130638	9.1658e-06	0.345805	1.05271
2627	GATA6	3.93057	1.22036	FALSE	1226	932	1489.5	5.15565	0.000558909	8.7797e-05	2.4843	5.91976
26278	SACS	8.41363	1.33822	FALSE	29132.5	19765	31948	26.1574	0.000415073	5.68096e-05	11.7744	30.6591
26287	ANKRD2	-1.93276	-1.17244	FALSE	16	49	13.5	0.156787	0.0147653	0.00638766	0.312577	0.120335
26289	AK5	0.628175	-1.68384	FALSE	113	362.5	72.5	0.363017	0.00405179	0.00125542	0.78312	0.256358
2634	GBP2	-1.6924	2.20352	FALSE	31.5	11.5	35	0.172094	0.00103845	0.000208829	0.0417072	0.187502
2642	GCGR	-0.82595	-4.56637	FALSE	18	504	12	0.119446	4.09163e-05	9.95161e-07	2.28596	0.0957298
2657	GDF1	4.28973	3.63474	FALSE	2785	390	2936	17.3269	4.66409e-06	1.42154e-09	1.42386	17.8416
266675	BEST4	-2.00764	2.23037	FALSE	21.5	9	31.5	0.139052	0.00930141	0.0036015	0.0400044	0.19808
266722	HS6ST3	-2.58462	-1.67994	FALSE	12	38	7	0.0229801	0.0148561	0.00643691	0.0455505	0.0136044
266727	MDGA1	-2.22891	2.02082	FALSE	19.5	9	24	0.031639	0.00451546	0.00144588	0.00959001	0.0377125
2669	GEM	-1.14494	-1.1743	FALSE	30	84	25	0.207013	0.0146326	0.00631596	0.356464	0.162964
26790	SNORD58B	3.83983	-1.22123	FALSE	875.5	2703.5	685.5	174.979	6.45125e-05	2.65836e-06	383.106	158.927
2692	GHRHR	0.45699	1.21977	FALSE	112.5	83.5	131.5	0.918294	0.00774947	0.00286265	0.483793	1.15191
26973	CHORDC1	7.20373	-1.95822	FALSE	7550	39054.5	6119.5	28.8128	8.54493e-06	1.55215e-08	107.741	27.6001
26996	GPR160	3.31226	-1.36537	FALSE	597.5	1989.5	525.5	4.48751	0.000767165	0.000136925	9.23511	3.7026
26999	CYFIP2	5.49622	2.00466	FALSE	4466	1916	4852	9.84669	8.54493e-06	1.38838e-08	2.50971	10.036
27010	TPK1	1.29696	1.35452	FALSE	148.5	141.5	217	0.925311	0.0402258	0.0215461	0.543759	1.46288
27090	ST6GALNAC4	5.06462	1.53157	FALSE	2884.5	1767	3469.5	25.1542	0.000163225	1.31734e-05	9.74676	28.6532
27112	FAM155B	5.37914	2.22899	FALSE	4243	1589.5	4689.5	17.0001	5.26995e-06	2.41286e-09	3.69679	17.3726
27124	INPP5J	4.38256	1.37646	FALSE	1813	1186	1885.5	12.4049	4.14986e-05	1.03715e-06	4.94117	12.7779
27163	NAAA	6.06699	1.12349	FALSE	5298	4270	5782	33.1656	1.37006e-05	5.63459e-08	15.5704	33.9778
27184	DISC2	-3.16925	1.88972	FALSE	10	5.5	11	0.0366204	0.0249489	0.0121588	0.0128747	0.0431096
2719	GPC3	-0.328883	-2.69563	FALSE	41	299.5	30.5	0.221856	0.000121165	7.99147e-06	1.17107	0.191694
27239	GPR162	-1.93295	-3.25062	FALSE	10	126.5	8.5	0.0524417	7.22039e-05	3.19537e-06	0.468196	0.051455
27253	PCDH17	1.40333	-2.59813	FALSE	143.5	931.5	105.5	0.270889	0.000382261	4.98796e-05	1.08574	0.197749
27303	RBMS3	-1.53781	3.90581	FALSE	35	5.5	68	0.0582571	0.0122308	0.00506977	0.00613088	0.112671
27324	TOX3	4.06075	2.31929	FALSE	1744.5	615	2048.5	7.17617	0.000255735	2.73936e-05	1.68997	8.56077
27345	KCNMB4	0.34539	2.4276	FALSE	81	44.5	160.5	0.748276	0.0403228	0.0216104	0.25454	1.56263
2737	GLI3	3.66453	1.5248	FALSE	1055.5	669.5	1266.5	1.7879	0.0020654	0.000526264	0.759987	2.21425
2740	GLP1R	-1.70519	6.10887	FALSE	83.5	1.5	84.5	0.364232	5.31923e-05	1.75416e-06	0.00455855	0.409007
275	AMT	0.28477	1.04295	FALSE	100	80	105.5	0.664311	0.00136318	0.000301802	0.338458	0.697794
2770	GNAI1	8.25837	2.0853	FALSE	29808.5	12517	32016.5	136.694	1.99446e-05	2.09112e-07	35.2167	148.161
2774	GNAL	3.46409	1.15477	FALSE	765	696	947.5	2.31725	0.0105162	0.00419125	1.34457	3.07818
2786	GNG4	5.36359	1.05839	FALSE	3200.5	2702.5	3596	9.56475	2.67806e-05	3.78732e-07	4.75113	9.93923
2788	GNG7	2.91315	2.23126	FALSE	791	289.5	867	2.9295	3.36227e-05	6.43555e-07	0.649093	2.9978
2793	GNGT2	-2.70511	1.20093	FALSE	11.5	9	14.5	0.132027	0.0349089	0.0182429	0.0707912	0.18557
2810	SFN	0.541467	-8.65863	FALSE	20.5	8601.5	12.5	0.212551	8.42308e-06	1.28362e-08	61.1397	0.148297
2825	GPR1	-2.24984	-1.08606	FALSE	14	38	12.5	0.0812699	0.027107	0.013394	0.151753	0.074572
283	ANG	3.84945	1.43875	FALSE	1193.5	795	1439	14.0413	0.000105935	6.31543e-06	5.60079	15.5428
283050	LOC283050	0.312226	1.41264	FALSE	104.5	69	108.5	0.653658	0.000880045	0.000165898	0.266261	0.731007
283070	LOC283070	1.77124	4.01718	FALSE	526	56.5	607.5	3.25645	3.67797e-05	7.9938e-07	0.218598	3.56975
283212	KLHL35	3.36166	1.30387	FALSE	852	601	1033.5	6.06372	0.00146716	0.000334123	2.89502	7.27298
283284	IGSF22	-0.627656	1.29113	FALSE	54	37.5	62	0.173329	0.00277883	0.000778175	0.0809438	0.202268
283316	CD163L1	-2.61085	-1.71137	FALSE	10	38.5	7.5	0.028732	0.00315005	0.000912275	0.0788451	0.0223505
283358	B4GALNT3	1.16651	1.66866	FALSE	201.5	110.5	229	0.895677	0.000152989	1.18251e-05	0.299873	0.960183
283455	KSR2	3.20154	2.28622	FALSE	991.5	340.5	1068.5	0.835107	9.29926e-05	5.09603e-06	0.186895	0.954872
283521	LINC00282	-3.1149	2.45965	FALSE	11.5	3.5	16	0.0372115	0.00468985	0.00151859	0.00789251	0.0540664
283547	LOC283547	-2.90785	2.60091	FALSE	11	4.5	17.5	0.0397694	0.0287377	0.0143347	0.0100096	0.0667068
283571	PROX2	0.268274	1.76045	FALSE	113	56.5	130	0.424376	0.000261433	2.83505e-05	0.135971	0.45587
283652	SLC24A5	-1.41205	-4.65709	FALSE	10	341	9	0.095001	3.11684e-05	5.41481e-07	1.9693	0.0839323
283860	LINC00304	-3.18166	1.88874	FALSE	8.5	4.5	14.5	0.0587554	0.0381416	0.0202414	0.0186913	0.0895685
283876	FLJ39639	-1.15953	1.33083	FALSE	32	25.5	42	0.199022	0.0120581	0.00497833	0.0981027	0.238293
284018	C17orf58	3.85475	2.94019	FALSE	1802.5	397	2039.5	16.8951	2.05769e-05	2.28097e-07	2.36893	18.2155
284029	LINC00324	0.101794	2.17018	FALSE	99	42.5	130.5	0.650724	0.00347045	0.00103344	0.191567	0.886935
284040	CDRT4	3.83238	1.08641	FALSE	1093	925.5	1185.5	6.6173	0.000413587	5.63467e-05	3.45715	7.29871
284119	PTRF	-1.82004	-5.81384	FALSE	7.5	447.5	4.5	0.0284189	3.5182e-05	7.35035e-07	1.14934	0.0171476
284185	LINC00482	-1.35357	2.41533	FALSE	37	14	50	0.170575	0.00514862	0.00170575	0.0434617	0.240001
284207	METRNL	1.59709	1.46284	FALSE	247	165	279	3.00729	0.000146051	1.09772e-05	1.15479	3.19819
284339	TMEM145	0.189939	1.97623	FALSE	105	48.5	127.5	0.819197	0.00163558	0.00038564	0.253969	1.01608
284403	WDR62	4.25287	-1.10361	FALSE	1130	3397	976	3.14336	1.45545e-05	9.12186e-08	6.68584	3.10264
284451	ODF3L2	-1.92521	3.55669	FALSE	27	5.5	42.5	0.231293	0.00958631	0.00374687	0.0327067	0.385859
284486	THEM5	-0.655576	4.96694	FALSE	115	6.5	127	1.52202	0.000108352	6.56521e-06	0.0525766	1.77517
284578	LOC284578	-2.9574	2.01117	FALSE	10.5	5	15	0.0608935	0.00967353	0.00379145	0.0196397	0.0898175
284600	LOC284600	4.29443	1.89639	FALSE	1892	873	2077.5	8.43291	1.98563e-05	2.04005e-07	2.36455	8.67309
284656	EPHA10	2.72169	1.33546	FALSE	499.5	383	585.5	1.13588	0.00168245	0.000401102	0.537392	1.36175
284751	LOC284751	-1.72955	-2.31552	FALSE	20.5	95	9.5	0.119662	0.00230026	0.000607139	0.390694	0.0685345
284756	C20orf197	0.386942	2.83909	FALSE	162	37	165.5	0.845677	0.00031928	3.82825e-05	0.126192	0.992772
284836	LINC00319	-1.42915	1.06349	FALSE	28.5	24.5	30	0.123064	0.0309909	0.015776	0.0756215	0.154606
2850	GPR27	2.05474	1.48564	FALSE	328.5	224.5	449.5	4.42786	0.00259083	0.000708943	1.86517	5.53418
285025	CCDC141	3.1698	3.33448	FALSE	1203	209	1355.5	2.01039	2.86192e-05	4.50513e-07	0.2158	2.10193
28514	DLL1	2.59611	1.33673	FALSE	482	351	558.5	2.19174	0.000762311	0.00013556	0.987834	2.57534
285456	LOC285456	-2.74815	1.12232	FALSE	10.5	9	12.5	0.042592	0.030377	0.0154098	0.0224314	0.0441089
285489	DOK7	-2.04328	-1.06252	FALSE	15	42	13	0.07736	0.00493033	0.00161429	0.153053	0.0758947
285676	ZNF454	2.20644	1.16281	FALSE	384.5	287	437.5	2.4767	0.000816164	0.000148656	1.23465	2.76932
285847	LOC285847	-0.741131	1.23837	FALSE	55	39	55	0.428424	0.0177967	0.008031	0.206916	0.459133
285905	INTS4L1	-2.53335	1.65127	FALSE	12	8.5	18	0.0771335	0.0105734	0.0042255	0.0307919	0.0960129
285973	ATG9B	-0.681155	1.64335	FALSE	47.5	31	57	0.156707	0.00492908	0.00161198	0.0634102	0.192656
286046	XKR6	-1.54301	-3.01955	FALSE	22.5	151	10	0.0794445	0.00123579	0.000264107	0.374132	0.0417984
286097	EFHA2	3.77911	1.36724	FALSE	1117.5	783.5	1223	4.39916	8.46254e-05	4.32713e-06	1.83384	4.69895
286223	C9orf47	-1.47432	-2.47695	FALSE	18	122	11.5	0.0491644	0.000263461	2.86607e-05	0.232038	0.0384801
286256	LCN12	0.993439	1.78338	FALSE	168	93	198	3.47525	0.00612421	0.00212789	1.25431	4.70268
2867	FFAR2	-1.20892	1.49328	FALSE	35	23	45	0.259515	0.00543307	0.00183012	0.10429	0.324567
2875	GPT	2.53391	1.14037	FALSE	439.5	365	536.5	2.99703	0.0211174	0.00994145	1.80338	4.07639
28959	TMEM176B	-1.54088	1.54009	FALSE	25.5	17.5	35	0.210915	0.015887	0.00701044	0.0974998	0.300874
28965	SLC27A6	1.61067	1.98226	FALSE	228	131.5	328.5	1.21178	0.00738879	0.00269338	0.434285	1.78783
28983	TMPRSS11E	-0.631691	-2.98721	FALSE	26.5	275	21	0.171969	3.35608e-05	6.36234e-07	1.20361	0.151587
2905	GRIN2C	0.216259	1.51063	FALSE	89	61.5	119.5	0.280313	0.0167955	0.00748862	0.134405	0.3995
29074	MRPL18	6.51524	-1.34182	FALSE	5230	18189.5	4620	71.5439	1.46583e-05	1.01175e-07	174.123	69.5324
29091	STXBP6	3.35812	2.07385	FALSE	1016.5	420.5	1133	8.12164	1.39177e-05	5.9576e-08	1.99207	8.4016
29103	DNAJC15	2.11451	5.06887	FALSE	864.5	44.5	941.5	4.93781	8.54493e-06	2.12578e-08	0.148986	4.97625
29106	SCG3	-2.0091	3.90394	FALSE	37	4	47	0.152357	0.000506781	7.61302e-05	0.0114299	0.185401
2916	GRM6	-3.14305	2.0864	FALSE	9.5	5	13.5	0.0240669	0.0157558	0.00693522	0.00742702	0.0313566
2934	GSN	3.43224	2.39592	FALSE	1109.5	382.5	1215	5.31203	5.46054e-05	1.84603e-06	1.11968	5.83432
2938	GSTA1	-2.2287	-2.50001	FALSE	16.5	72	9.5	0.189536	0.00682609	0.00243498	0.534669	0.0969455
2946	GSTM2	-2.69665	-2.28856	FALSE	10	47	7	0.0694857	0.0056671	0.00193521	0.217808	0.0526608
29767	TMOD2	3.26943	1.80594	FALSE	889.5	445.5	1041	1.35189	0.000528331	8.09324e-05	0.453242	1.6317
2977	GUCY1A2	0.228352	1.83336	FALSE	110	53	117.5	0.525275	0.00112425	0.000232114	0.167407	0.612664
29785	CYP2S1	-3.13361	-2.26015	FALSE	9.5	34.5	4.5	0.0536991	0.0189443	0.0086648	0.122384	0.0254058
29887	SNX10	4.37801	1.283	FALSE	1629	1230.5	1994	8.63532	0.000115691	7.447e-06	3.8159	9.26777
29895	MYLPF	-2.29211	1.08769	FALSE	16	13	16.5	0.360339	0.014649	0.00632483	0.183978	0.407907
29906	ST8SIA5	-1.41906	1.87445	FALSE	27	16.5	43	0.141439	0.0278501	0.0138172	0.0583569	0.218277
29941	PKN3	1.62918	-1.78349	FALSE	175	755	159.5	0.785852	0.000520359	7.9193e-05	2.08535	0.64112
29942	PURG	-1.88328	1.88173	FALSE	23.5	12	29.5	0.100696	0.00159609	0.000374103	0.0294972	0.112616
29944	PNMA3	0.370043	-3.52546	FALSE	200.5	681	95.5	0.807363	0.0276024	0.0136708	1.6913	0.413372
29958	DMGDH	-1.63801	2.86765	FALSE	23.5	8.5	45	0.108266	0.0346278	0.0180622	0.0257429	0.235401
29980	DONSON	3.68889	-1.45695	FALSE	845	2716	595	5.39707	0.000939941	0.000181333	11.7112	4.39749
29995	LMCD1	-2.18241	4.18047	FALSE	18	3	51.5	0.145293	0.0409827	0.0220557	0.0159679	0.444018
3001	GZMA	-3.11741	6.92466	FALSE	37	0	37.5	0.579188	1.91928e-05	1.94209e-07	0	0.627433
3081	HGD	1.99087	3.03185	FALSE	459.5	104	607	3.14417	0.000751607	0.000132545	0.483332	4.08585
30811	HUNK	-0.403389	3.97234	FALSE	115	14	127.5	0.220384	0.000652694	0.000109173	0.0173726	0.271584
30812	SOX8	1.54484	1.12389	FALSE	194	186.5	254	0.890624	0.032666	0.0168637	0.571188	1.29727
30818	KCNIP3	0.864438	1.29278	FALSE	137	106.5	179.5	0.634219	0.0108165	0.00434369	0.328659	0.826992
30848	CTAG2	-2.90636	-2.83588	FALSE	10	53	4.5	0.134248	0.00623643	0.00217504	0.499586	0.074527
3106	HLA-B	5.59263	1.04875	FALSE	3620.5	3173	4445	30.3388	0.013263	0.00560109	18.8568	40.356
3115	HLA-DPB1	-0.964676	-1.64493	FALSE	36	118	25	0.124261	0.00465746	0.00150441	0.271026	0.0903709
3122	HLA-DRA	-0.908746	-3.1448	FALSE	24	241.5	16.5	0.281676	0.000173881	1.47224e-05	1.76064	0.204348
3133	HLA-E	4.09772	1.25247	FALSE	1390	1029.5	1550	8.39523	3.34359e-05	6.29789e-07	3.60484	8.55612
3135	HLA-G	-1.19762	1.25367	FALSE	30.5	26	36	0.316839	0.00562839	0.00191822	0.153478	0.346667
3140	MR1	3.10065	1.19102	FALSE	688	532	803.5	1.3399	0.000263958	2.88549e-05	0.629846	1.4336
3158	HMGCS2	6.8873	6.23609	FALSE	25221	711.5	37365.5	141.85	0.000182617	1.58739e-05	2.68942	212.569
316	AOX1	-0.204611	1.80161	FALSE	68.5	40	85	0.211047	0.0031602	0.000917097	0.075883	0.276886
3174	HNF4G	3.5054	1.26857	FALSE	875	674	1147	2.88075	0.00836408	0.00314883	1.53471	3.83162
3176	HNMT	-2.72593	1.8539	FALSE	11	6.5	13.5	0.0364218	0.0356515	0.0186874	0.0144214	0.0457676
317649	EIF4E3	3.98354	1.41779	FALSE	1273.5	878	1584	2.69434	0.00294297	0.000837056	1.24662	3.42424
317761	C14orf39	-3.74034	4.81737	FALSE	12.5	0.5	14	0.0685529	0.000248771	2.62798e-05	0.00162287	0.0801712
319	APOF	1.36399	1.96498	FALSE	241.5	110	292	1.99356	0.000862394	0.000160808	0.60937	2.42927
319089	TTC6	3.45379	-1.46296	FALSE	754.5	2292.5	589	3.92396	0.00518208	0.00171999	7.34326	2.84877
3196	TLX2	-2.65329	2.92868	FALSE	18.5	4	19.5	0.133671	0.000347401	4.32001e-05	0.0172158	0.140936
3202	HOXA5	0.358086	-2.454	FALSE	160	418	89	1.469	0.0381405	0.0202385	2.36146	0.746821
3203	HOXA6	-0.949888	-2.33561	FALSE	66	160.5	34	1.24141	0.0488586	0.0272508	1.87051	0.66374
3204	HOXA7	-2.33874	-2.22239	FALSE	11.5	59.5	8.5	0.0746828	0.00132395	0.000289222	0.27705	0.0571784
3207	HOXA11	-3.48535	3.43772	FALSE	9.5	3.5	12	0.0506024	0.0239262	0.0115701	0.0118311	0.070887
3212	HOXB2	-2.62069	-1.60861	FALSE	10	35.5	7.5	0.0942801	0.0142275	0.00611156	0.207039	0.0766876
3213	HOXB3	-0.956362	-1.62341	FALSE	26.5	115.5	24	0.111431	0.000652845	0.000109318	0.297782	0.0989524
3216	HOXB6	-1.1566	-1.83371	FALSE	28.5	111.5	24	0.258678	0.00382865	0.00116725	0.621421	0.18962
3219	HOXB9	0.317466	-1.40272	FALSE	74	255.5	65.5	0.380354	0.000614465	0.000100195	0.885494	0.346985
3248	HPGD	5.54813	1.53678	FALSE	3664	2465	4293.5	18.343	0.00088551	0.000167432	7.6356	22.0624
330	BIRC3	-0.685275	-2.49553	FALSE	28.5	211	24	0.0829116	0.000317966	3.80667e-05	0.37485	0.0680089
3358	HTR2C	0.0267586	-1.74871	FALSE	82	244	53	0.260944	0.0165232	0.00733875	0.477166	0.169828
3363	HTR7	-1.27171	1.60897	FALSE	34.5	20.5	44	0.142225	0.00530407	0.00177277	0.057069	0.172385
3382	ICA1	5.26173	1.10437	FALSE	3118.5	2463.5	3592.5	18.066	0.000263958	2.88288e-05	9.21276	19.4546
338645	LUZP2	3.30522	-2.28114	FALSE	462.5	3034	425	1.21828	1.45545e-05	9.29121e-08	5.35404	1.11535
338699	ANKRD42	3.62136	1.46242	FALSE	893	673	1153	5.26669	0.00438031	0.00139326	2.46261	6.90047
338761	C1QL4	1.48032	1.03366	FALSE	217	185	243	1.58566	0.000769382	0.000137509	0.836663	1.74114
338811	FAM19A2	0.409802	1.0443	FALSE	101.5	88	108	0.358581	0.0053094	0.00177487	0.202404	0.409038
339263	C17orf51	3.20116	-1.11065	FALSE	626.5	1654.5	451	1.09552	0.00181566	0.000443041	1.94967	0.924286
339352	LOC339352	0.0950581	1.01458	FALSE	88	71.5	92	1.25168	0.0112255	0.00454837	0.675728	1.48723
339366	ADAMTSL5	-0.178923	1.38421	FALSE	73.5	50	88	0.337586	0.00915582	0.00353066	0.162576	0.433842
339398	LINGO4	-0.874584	3.66731	FALSE	70	11.5	81	0.408918	0.000763803	0.000136092	0.0404777	0.510007
339451	KLHL17	6.06091	1.07031	FALSE	5233.5	4380	5808.5	32.1239	7.56892e-05	3.43846e-06	15.9097	33.3007
339457	C1orf222	-2.06424	1.25663	FALSE	20	14.5	23	0.0900413	0.038773	0.0206711	0.0485002	0.115743
339488	TFAP2E	0.935999	1.55891	FALSE	166.5	100.5	171	1.15452	0.000612028	9.96108e-05	0.432157	1.26196
339535	LOC339535	-3.33692	-4.20561	FALSE	13	73.5	5	0.116506	0.0137941	0.00587584	0.448209	0.0540736
339541	C1orf228	-0.587902	2.60166	FALSE	70	21.5	86.5	0.590678	0.00106005	0.000214724	0.118152	0.719891
339804	C2orf74	2.19742	1.87626	FALSE	430	206	492.5	6.85463	7.49769e-05	3.38207e-06	1.98043	7.21866
339983	NAT8L	5.76985	1.15449	FALSE	4234	3431	4613	11.3344	8.17313e-05	4.02055e-06	5.45571	12.033
3400	ID4	-0.724622	3.6633	FALSE	80.5	11.5	96.5	0.542341	0.000123327	8.20926e-06	0.046006	0.623988
340156	MYLK4	-2.03899	2.28679	FALSE	23	8.5	30	0.0557114	0.00237551	0.000633227	0.0137787	0.0705547
340267	COL28A1	-2.80798	2.64973	FALSE	13	4	18.5	0.0545247	0.0237594	0.0114691	0.0105401	0.0863334
340273	ABCB5	-2.13491	-1.30238	FALSE	20.5	44.5	11.5	0.036466	0.0481503	0.026774	0.0537716	0.0235559
340371	NRBP2	3.5279	1.23564	FALSE	949.5	698.5	1023.5	3.61421	0.00273146	0.000760747	1.74491	4.35494
340393	C8ORFK29	0.400519	1.23797	FALSE	101.5	79.5	124.5	1.66855	0.000876963	0.000164755	0.763057	1.79373
340542	BEX5	1.28212	4.24261	FALSE	355	36	469.5	4.83009	0.00102855	0.000206462	0.330562	6.60852
340706	VWA2	3.35801	2.9472	FALSE	1038	280	1462	4.88648	0.00304814	0.000876596	0.886035	7.17203
341676	NEK5	-2.28821	3.63843	FALSE	30.5	4	31.5	0.146825	0.000432415	6.04933e-05	0.012588	0.161986
342346	C16orf96	-0.598441	2.24525	FALSE	65.5	24.5	83	0.277358	0.000841625	0.000155038	0.0668792	0.31503
3434	IFIT1	0.370062	-1.30876	FALSE	76	253	72	0.585631	0.000614252	0.000100122	1.27292	0.533225
343578	ARHGAP40	-3.01349	2.58687	FALSE	13	3.5	14.5	0.064475	0.00220183	0.000572814	0.0114744	0.0724415
343637	RSPO4	-1.12702	-2.62784	FALSE	18.5	164	16.5	0.0998209	5.3721e-05	1.79125e-06	0.565288	0.0919769
343990	C2orf55	-2.24341	-1.45168	FALSE	15	44	9.5	0.0514815	0.00827321	0.00310493	0.106347	0.033507
344558	SH3RF3	1.71021	-1.06368	FALSE	208.5	576.5	181	1.09889	0.000493271	7.31563e-05	2.16178	1.03995
345557	PLCXD3	0.395363	3.32656	FALSE	140.5	29.5	206	0.253543	0.0042944	0.00135507	0.035705	0.396995
345643	IDAS	-1.58371	-1.9267	FALSE	21.5	86.5	14.5	0.152575	0.00378109	0.00114943	0.383978	0.0985928
346007	EYS	-1.80001	1.11815	FALSE	23.5	19	24	0.0231097	0.0278018	0.0137899	0.0126818	0.0266151
346389	MACC1	-3.70536	4.3065	FALSE	12	1	14	0.0181704	0.00157019	0.000365533	0.00106479	0.0215298
347454	ANKRD58	-1.49131	-1.77287	FALSE	23.5	88.5	16.5	0.201231	0.00735669	0.00267765	0.524567	0.159789
3479	IGF1	3.03972	3.48245	FALSE	1059.5	175	1312.5	1.87869	0.000426469	5.91912e-05	0.209477	2.38512
3480	IGF1R	7.28935	1.07887	FALSE	12610.5	10158.5	14372.5	16.1887	0.000265453	2.91326e-05	8.45649	17.9678
348093	RBPMS2	3.06115	-2.60133	FALSE	476.5	2954	354	3.61102	0.000601439	9.71294e-05	13.8269	2.58984
348094	ANKDD1A	2.3175	1.11671	FALSE	388.5	319.5	439.5	1.84312	0.00107594	0.000219189	0.956326	2.07934
3484	IGFBP1	-2.45642	2.41642	FALSE	16.5	6	29.5	0.146021	0.0300295	0.0151822	0.0337993	0.231091
348487	FAM131C	-1.94171	-1.60282	FALSE	14	58	14	0.125054	0.00182919	0.000448349	0.319159	0.107465
3486	IGFBP3	3.17401	4.11555	FALSE	1252	144.5	1493	7.20531	0.000263958	2.87985e-05	0.5149	8.91727
3488	IGFBP5	5.88781	5.87185	FALSE	12890	419.5	16701.5	28.7281	0.000103615	6.1031e-06	0.628639	37.676
348825	TPRXL	-1.50706	-1.28997	FALSE	25.5	67	18	0.171892	0.0229094	0.0109806	0.276257	0.119017
349075	ZNF713	-0.433246	1.12371	FALSE	58	47	67.5	0.428044	0.00223898	0.00058578	0.211711	0.468427
349565	NMNAT3	1.08781	1.19902	FALSE	183.5	129.5	189.5	1.22497	0.000694885	0.000119408	0.584909	1.3566
352909	C19orf51	2.33638	1.02442	FALSE	407	336	456	2.46382	0.005469	0.00184423	1.44613	2.95959
352954	GATS	3.49348	1.24028	FALSE	912.5	679	982	2.29948	0.000150477	1.14841e-05	1.05632	2.49086
353091	RAET1G	-0.275678	1.73906	FALSE	79	39	80	1.05253	0.000247	2.5964e-05	0.330116	1.1131
353500	BMP8A	2.30436	1.01462	FALSE	395.5	330.5	432	0.964935	0.00483807	0.00157661	0.546623	1.16614
354	KLK3	5.26111	-1.4098	FALSE	2643.5	7899	1832.5	16.583	0.00264106	0.000727156	33.3398	13.0514
3590	IL11RA	2.13001	-1.04101	FALSE	262.5	757	229.5	1.76201	6.44284e-05	2.65097e-06	3.55057	1.7154
3592	IL12A	-0.691049	-1.33007	FALSE	37.5	122	31.5	0.393075	0.00316097	0.000918122	0.787017	0.328294
3595	IL12RB2	-2.55792	-1.47701	FALSE	10.5	35	7	0.0427008	0.0145016	0.00625413	0.0807023	0.0265808
36	ACADSB	7.8626	1.18145	FALSE	18554.5	14430	21221.5	49.0492	2.33583e-05	2.98705e-07	22.6931	51.7852
360	AQP3	-1.79593	1.63438	FALSE	18.5	14.5	28	0.140484	0.0488098	0.0272091	0.0736566	0.241715
3613	IMPA2	4.85292	-1.07101	FALSE	1744.5	5072.5	1463	15.0036	1.82378e-05	1.73428e-07	30.8715	14.6736
3619	INCENP	6.48297	-1.21899	FALSE	5148.5	16807.5	4580.5	16.734	1.21177e-05	3.8499e-08	37.8805	16.1188
3655	ITGA6	4.70684	-1.00902	FALSE	1598.5	4455.5	1447.5	3.7696	4.83471e-05	1.47372e-06	7.16069	3.58062
3656	IRAK2	0.440808	-1.64926	FALSE	70	310	62.5	0.284664	9.53327e-05	5.36374e-06	0.833965	0.269256
3659	IRF1	1.84305	1.92914	FALSE	290.5	156	404	1.1342	0.00766034	0.00281945	0.410195	1.6408
3664	IRF6	6.46316	1.26116	FALSE	7242	5272	8491	24.0827	8.4072e-05	4.2629e-06	10.9314	26.2993
3665	IRF7	1.75557	-1.80179	FALSE	177.5	831.5	155.5	1.09811	2.33583e-05	2.99174e-07	3.63453	1.05185
3673	ITGA2	4.22761	1.33646	FALSE	1589	1084	1695	3.10645	4.705e-05	1.3996e-06	1.28374	3.19097
3675	ITGA3	1.58527	2.11819	FALSE	277.5	121.5	352.5	0.90124	0.000152799	1.17979e-05	0.224787	0.965346
3679	ITGA7	1.91455	1.16171	FALSE	314	234.5	366.5	0.987045	0.00114273	0.00023781	0.496849	1.08427
3689	ITGB2	0.782861	1.96885	FALSE	168.5	73.5	187	0.823962	7.94451e-05	3.86935e-06	0.219078	0.87517
3691	ITGB4	1.87308	1.543	FALSE	314.5	192	376	0.719479	0.0015685	0.000364851	0.294068	0.876426
3695	ITGB7	1.74159	1.39326	FALSE	259.5	188.5	297.5	1.41381	0.00137425	0.000305379	0.635673	1.65508
3696	ITGB8	0.101862	2.36197	FALSE	101	38.5	127.5	0.159547	0.00336836	0.0009952	0.0407229	0.206922
3699	ITIH3	-0.871297	1.4511	FALSE	42	29.5	52.5	0.208771	0.00352855	0.0010576	0.0905975	0.244978
3700	ITIH4	1.48984	1.3031	FALSE	243	167	272.5	1.0559	0.00154954	0.000358458	0.471594	1.11617
3709	ITPR2	3.63733	2.48278	FALSE	1125.5	424	1479	1.35499	0.00116299	0.000243444	0.314905	1.7919
3716	JAK1	4.0245	3.10595	FALSE	2119.5	414.5	2257	6.36001	8.54493e-06	1.86884e-08	0.764676	6.68154
374286	CDRT1	-2.23772	1.06325	FALSE	14	13.5	18	0.0801106	0.0171213	0.00766022	0.0458047	0.0981634
374393	FAM111B	4.73309	-2.9035	FALSE	1073	10903	922.5	4.19121	7.7592e-06	1.08785e-08	28.6201	3.88793
374654	KIF7	2.31297	-1.04777	FALSE	284.5	857.5	263.5	0.947775	0.000268446	2.96779e-05	1.75952	0.846136
374819	LRRC37A3	0.989474	1.58489	FALSE	170.5	101.5	207.5	0.41859	0.00186394	0.000459593	0.16698	0.509472
374875	HSD11B1L	3.30742	1.01433	FALSE	762	662.5	846.5	7.07858	5.8282e-05	2.11386e-06	3.59295	7.27355
374946	C1orf187	-2.77751	2.76601	FALSE	14	4	20.5	0.129701	0.00202622	0.000511959	0.0213384	0.163614
374977	HEATR8	-2.15739	1.52767	FALSE	16	11.5	21	0.057654	0.0156519	0.00687624	0.0245589	0.073195
3751	KCND2	1.65305	-3.34273	FALSE	252	1542.5	129.5	0.711217	0.00405516	0.0012587	2.7108	0.389029
375190	LOC375190	-0.265413	1.544	FALSE	73.5	43	83.5	0.793858	0.000637766	0.00010551	0.29689	0.881433
375260	WASH2P	-1.04439	1.18771	FALSE	40	29.5	45	0.296523	0.00278762	0.000780976	0.140251	0.323129
375616	KCP	-1.72693	-1.60903	FALSE	20.5	68.5	15.5	0.0526136	0.0087217	0.003326	0.119135	0.0444258
375775	PNPLA7	4.39014	1.95511	FALSE	1993.5	910.5	2200.5	6.5063	1.68522e-05	1.48869e-07	1.76778	6.925
375791	C9orf169	3.00193	1.13553	FALSE	641.5	505.5	719	13.4624	0.000139765	1.01554e-05	6.38632	14.2064
3759	KCNJ2	-1.65429	1.30808	FALSE	24	18	25	0.0649573	0.0203459	0.00947906	0.0312701	0.0730056
3760	KCNJ3	7.54876	1.7879	FALSE	16482.5	8767.5	18408	86.2056	8.46248e-05	4.30733e-06	28.371	98.1195
3761	KCNJ4	-0.722227	2.04987	FALSE	55.5	25	72	0.408335	0.000878448	0.000165248	0.109588	0.492814
3768	KCNJ12	-2.59141	-1.87888	FALSE	9	42.5	6	0.0232046	0.00132171	0.000288109	0.0755751	0.0176233
376940	ZC3H6	2.02445	1.59168	FALSE	323	207.5	427	0.388176	0.00606479	0.00210243	0.167724	0.530333
377677	CA13	0.429186	-1.20055	FALSE	81.5	250.5	67	0.295642	0.000472946	6.85274e-05	0.607059	0.260951
377841	ENTPD8	-1.29829	1.01667	FALSE	34	27.5	34	0.181867	0.0431739	0.0234989	0.11452	0.220907
3780	KCNN1	-1.15052	1.61371	FALSE	32.5	22.5	47	0.161599	0.0349808	0.0182847	0.0796328	0.254783
3781	KCNN2	3.8821	-3.05251	FALSE	830.5	6404	580.5	4.3153	0.000675168	0.000114579	20.5502	2.86776
3782	KCNN3	-0.286956	1.37932	FALSE	68.5	46.5	79.5	0.0726243	0.00558138	0.00189777	0.033133	0.086399
3785	KCNQ2	0.843633	2.60153	FALSE	208.5	57.5	227.5	0.920293	5.79788e-05	2.08872e-06	0.158201	0.961052
3792	KEL	-0.610336	1.04579	FALSE	55	43	61.5	0.272186	0.0115597	0.00471197	0.1571	0.33968
3797	KIF3C	4.05152	1.15794	FALSE	1296.5	1047	1396.5	3.78029	0.000146311	1.10235e-05	1.79472	3.93648
3800	KIF5C	5.61942	1.82751	FALSE	4256	2258	5493.5	9.39985	0.0013393	0.000294066	3.36133	12.2154
3855	KRT7	-3.04718	2.06308	FALSE	11.5	4.5	13.5	0.096796	0.00254103	0.000691444	0.024863	0.10324
387509	GPR153	0.705015	1.89409	FALSE	142	72.5	176	0.570025	0.000170833	1.4204e-05	0.165717	0.596919
387644	LINC00202	-2.85313	2.06307	FALSE	12.5	7	14	0.0494011	0.0348985	0.0182353	0.017558	0.0501903
387775	SLC22A10	0.36325	-1.25501	FALSE	86.5	245	71.5	0.507206	0.00627445	0.00219309	0.89123	0.396649
387836	CLEC2A	-0.529407	6.13831	FALSE	145.5	4	181.5	2.40729	0.000666939	0.000112819	0.0413023	3.15571
387849	REP15	-0.34868	1.3108	FALSE	57.5	45.5	75.5	0.677291	0.0260742	0.0127947	0.375808	0.96116
387856	C12orf68	-0.952089	1.27924	FALSE	40.5	30.5	52	0.259857	0.00553545	0.00187507	0.121041	0.309546
387911	C1QTNF9B	2.46763	2.32284	FALSE	576	202	648	9.1056	1.46583e-05	1.03036e-07	1.8815	9.47316
3880	KRT19	-0.486394	-2.89039	FALSE	41	296.5	22.5	0.375319	0.000652338	0.00010903	1.8948	0.238625
388121	TNFAIP8L3	-3.09421	1.44119	FALSE	9	6	12	0.0600322	0.0116408	0.0047528	0.0246874	0.0688689
388152	LOC388152	2.17462	-1.01372	FALSE	288.5	775.5	249.5	1.12393	0.000290477	3.34301e-05	2.15435	1.10835
388228	SBK1	4.83396	2.15199	FALSE	2736.5	1127	3395.5	7.581	0.000600612	9.68438e-05	2.109	9.64751
388284	C16orf86	0.0346003	1.64062	FALSE	88.5	50.5	103	0.98036	0.00233486	0.000620258	0.372335	1.23151
388335	TMEM220	-1.33959	2.1508	FALSE	39	16	43.5	0.199461	0.00118544	0.000249589	0.0490698	0.207775
388403	YPEL2	3.25209	2.04792	FALSE	917.5	395.5	1120.5	2.61292	0.00010017	5.77631e-06	0.705647	2.98607
388507	ZNF788	-3.2192	1.72955	FALSE	9.5	6	9.5	0.0366919	0.0304039	0.0154271	0.0144884	0.0413001
388588	LOC388588	0.574431	1.0095	FALSE	111.5	99.5	123	3.09623	0.00231349	0.000612415	1.70754	3.42066
388610	TRNP1	3.80779	1.02587	FALSE	1079	935	1180.5	8.18216	0.000597766	9.59778e-05	4.47911	9.28633
388633	LDLRAD1	-0.270399	2.95667	FALSE	95	22	120	1.68374	0.00066469	0.000112212	0.262323	2.09037
388662	SLC6A17	-1.03105	3.10632	FALSE	40.5	12	75.5	0.0867311	0.0239654	0.0115919	0.0174196	0.174593
388692	LOC388692	0.944736	1.41723	FALSE	154	105.5	184	0.177801	0.00560735	0.00190968	0.0803565	0.232106
388743	CAPN8	-3.37968	3.01143	FALSE	11	2	15.5	0.0729411	0.00788567	0.00292485	0.00880129	0.110481
388780	LOC388780	-0.915089	-1.07058	FALSE	29.5	92	28.5	1.01648	0.00272158	0.000755671	1.94476	0.930865
389333	C5orf65	1.83442	1.77023	FALSE	310.5	168.5	388	1.51237	0.000160176	1.27418e-05	0.48339	1.65013
389337	ARHGEF37	4.81924	1.43231	FALSE	2269	1554.5	2828	6.46164	0.00271632	0.000753549	2.98764	8.26095
389524	GTF2IRD2B	-3.15485	2.76656	FALSE	11	3	14.5	0.0502426	0.00160124	0.000375981	0.00794218	0.0554787
389549	FEZF1	-3.70073	-3.76993	FALSE	10	46.5	3	0.0702272	0.0219274	0.010399	0.206862	0.0231195
389610	XKR5	-0.359286	-3.241	FALSE	43.5	381.5	27.5	0.125507	0.000742183	0.000130385	0.723038	0.0793542
389668	XKR9	1.01525	-1.08782	FALSE	154	356.5	117.5	0.732345	0.0236481	0.0113937	1.04718	0.535899
389692	MAFA	-1.59533	1.69677	FALSE	29	16.5	39	0.153426	0.0173762	0.00780208	0.0641743	0.221962
3899	AFF3	4.95366	1.03332	FALSE	2164.5	2058.5	2593	3.95909	0.00458751	0.00147646	2.34428	4.84671
39	ACAT2	6.49849	-1.21327	FALSE	5517	16966.5	4463.5	49.1864	0.000182174	1.58132e-05	102.272	44.2362
390190	OR5B2	-1.63151	-2.20308	FALSE	15.5	94.5	14.5	0.22663	0.000556526	8.72829e-05	0.842284	0.19937
390213	DOC2GP	-2.89908	1.42903	FALSE	8.5	7	14.5	0.302888	0.0365198	0.0192383	0.15097	0.452288
390598	SKOR1	-1.54729	1.65392	FALSE	31.5	16.5	37	0.157731	0.00156731	0.000364097	0.0557653	0.17466
392307	C9orf128	-0.908618	1.24118	FALSE	44	31.5	48.5	0.216608	0.00246589	0.000666339	0.0998836	0.244619
392465	GLOD5	-2.68923	1.30959	FALSE	11.5	8.5	14.5	0.225799	0.0206281	0.00964825	0.107687	0.272765
392862	GRID2IP	0.25927	1.05558	FALSE	95.5	78	102.5	0.319675	0.000652338	0.00010905	0.157281	0.329835
393	ARHGAP4	1.5131	1.04639	FALSE	227.5	187	244.5	0.977446	0.00184805	0.000454269	0.517805	1.10525
3936	LCP1	4.60166	-1.10511	FALSE	1440.5	4330	1201.5	5.15711	2.71957e-05	4.09079e-07	10.6808	5.02758
3939	LDHA	9.49386	-1.31509	FALSE	41323	141576	34479	219.777	3.20794e-05	5.81336e-07	519.316	208.683
3948	LDHC	-0.874562	-1.43558	FALSE	31.5	112.5	29	0.370435	0.00304938	0.000877358	0.822399	0.319445
395	ARHGAP6	7.47672	1.29245	FALSE	14530	10508	15563	38.4609	1.68522e-05	1.47248e-07	16.3686	39.7647
3955	LFNG	2.62458	1.83784	FALSE	501.5	280.5	691	2.19506	0.00621948	0.00216819	0.830736	3.14755
3959	LGALS3BP	5.32193	3.90386	FALSE	5168	703.5	7196.5	31.6487	0.000652338	0.000108984	2.90854	45.8945
399473	SPRED3	-1.45497	1.82081	FALSE	32.5	17.5	34.5	0.345699	0.0030909	0.000891755	0.112059	0.375627
399694	SHC4	0.299108	1.53343	FALSE	105	64	125	0.32291	0.00220898	0.000575501	0.131056	0.391567
399753	LOC399753	-3.47298	-1.60184	FALSE	7	20.5	4	0.0433698	0.0390847	0.0208563	0.0887989	0.0287
399948	C11orf92	4.89028	-4.90263	FALSE	1716.5	31088	854.5	4.33683	0.000886113	0.000167806	52.8465	2.50348
400046	FLJ41278	-0.30434	1.2168	FALSE	61.5	49	72	0.318453	0.000848769	0.00015713	0.144743	0.338334
400617	FLJ36644	-2.09457	2.16922	FALSE	22	10	24	0.126515	0.0113006	0.00458952	0.039133	0.147518
400619	LINC00511	-2.7721	2.29832	FALSE	11.5	5	14	0.0832521	0.00586557	0.00202015	0.0206626	0.0938949
400752	LOC400752	1.8021	1.09761	FALSE	252	225.5	306.5	2.41494	0.000662567	0.000111706	1.23675	2.57329
4008	LMO7	2.78264	1.97859	FALSE	568.5	296	738	1.00868	0.00155088	0.000358863	0.324603	1.29679
400830	DEFB132	0.0442018	-2.71469	FALSE	40	383.5	37	0.308937	0.000106387	6.3813e-06	1.69751	0.268542
400850	FLJ44790	4.10662	1.20603	FALSE	1399.5	1054	1606.5	6.57956	7.82109e-05	3.69958e-06	3.03153	7.05792
400954	EML6	0.832232	2.07951	FALSE	153	72	196	0.277391	0.00662958	0.00234834	0.085319	0.406061
401097	C3orf80	0.834528	1.29358	FALSE	140	105	168	0.881656	0.000615094	0.000100429	0.38245	0.897985
4013	VWA5A	3.40839	1.72523	FALSE	969.5	511.5	1062	3.83571	1.31662e-05	5.13645e-08	1.17746	3.88224
401331	RASA4P	-0.541751	1.25862	FALSE	55	41	67.5	0.535878	0.00300873	0.000862546	0.24978	0.631303
401427	OR2A7	-0.534381	1.14912	FALSE	58	44.5	64	0.8411	0.0102276	0.00405426	0.441184	0.954727
4015	LOX	3.80828	-1.06107	FALSE	856.5	2439.5	771	2.39411	0.000897351	0.000170445	4.22522	2.03078
401546	C9orf152	4.22646	1.79616	FALSE	1362	877.5	1923	7.74019	0.00612725	0.00212932	3.07684	11.0578
4017	LOXL2	0.574418	1.88958	FALSE	133.5	66	156.5	0.487004	0.00225603	0.000591923	0.161527	0.584029
4018	LPA	-2.28601	-1.96099	FALSE	13	54.5	6.5	0.0264227	0.00246202	0.000664692	0.0785842	0.0164305
401934	RNF223	-1.70824	1.90072	FALSE	29.5	13	34.5	0.338851	0.0029695	0.000848402	0.108102	0.43405
4026	LPP	7.00045	1.10484	FALSE	10195	8227	11319.5	7.93041	0.00060818	9.86057e-05	4.15653	9.03314
4038	LRP4	-2.42664	-1.1256	FALSE	13.5	33.5	9	0.0217627	0.0228639	0.0109542	0.037852	0.0150316
404093	CUEDC1	2.81116	1.30769	FALSE	586.5	408.5	685	3.72296	0.00108245	0.000221169	1.73972	4.35942
4053	LTBP2	1.03711	-1.53248	FALSE	132.5	446	106	0.23289	0.00273068	0.000760362	0.486749	0.176039
4059	BCAM	3.84692	2.2208	FALSE	1315.5	555	1598	6.5048	0.000431871	6.03909e-05	1.69058	7.91303
4060	LUM	-1.6799	-2.31156	FALSE	15.5	96.5	13	0.104947	0.000487934	7.18993e-05	0.424924	0.0845141
4069	LYZ	-1.53439	3.42529	FALSE	25	7.5	64.5	0.250562	0.0323255	0.0166327	0.0456601	0.559347
406962	MIR186	-1.95528	1.20828	FALSE	18.5	15.5	24	2.88525	0.0326951	0.0168886	1.67561	3.99613
406975	MIR198	-2.02175	-2.24161	FALSE	13.5	74	9	2.9887	0.000755278	0.000133653	11.1402	2.01014
407004	MIR22	-2.53884	-1.19471	FALSE	12.5	31.5	10	2.25203	0.0389636	0.0207869	3.45262	1.64554
407026	MIR29C	-1.36557	1.02721	FALSE	32.5	27	32.5	5.38418	0.0224906	0.0107264	2.8273	5.50175
4088	SMAD3	3.57915	1.00764	FALSE	939.5	801.5	1010	2.23229	4.80516e-05	1.44111e-06	1.13159	2.24525
4092	SMAD7	3.37882	1.55644	FALSE	893.5	542.5	971	3.93399	0.000171468	1.4309e-05	1.47675	4.34026
4093	SMAD9	6.19222	1.56527	FALSE	6390	3793.5	7575.5	16.8315	0.00010458	6.19637e-06	6.35007	18.9261
4100	MAGEA1	-0.592619	-3.98448	FALSE	49	455.5	26	0.400558	0.00185453	0.00045637	2.48869	0.229559
4104	MAGEA5	0.462794	1.94612	FALSE	127.5	60	177.5	1.00794	0.00561005	0.00191128	0.330298	1.41259
4124	MAN2A1	4.71259	-1.04977	FALSE	1625.5	4539.5	1471	4.79875	0.00137302	0.000304986	8.27225	4.0967
4137	MAPT	4.72141	1.9275	FALSE	2491.5	1165	2654.5	5.64644	3.29861e-05	6.10455e-07	1.59203	5.99378
414149	ACBD7	2.02946	-1.35827	FALSE	244.5	816	204	1.09092	0.000827013	0.000151287	2.26027	0.861791
4143	MAT1A	-0.761137	-2.13764	FALSE	34	170	25.5	0.139651	0.000526468	8.03702e-05	0.466422	0.110386
4148	MATN3	-0.0242751	1.82926	FALSE	85.5	45	100.5	0.49876	0.000849754	0.000157364	0.163525	0.59398
414918	FAM116B	2.67408	1.27384	FALSE	507	378.5	603.5	3.89281	0.000287849	3.3049e-05	1.76269	4.17727
4155	MBP	4.77399	-1.65097	FALSE	1448	6271	1358	3.10247	6.79727e-05	2.89296e-06	8.4886	2.74924
4162	MCAM	-0.546073	-5.44606	FALSE	32.5	925.5	16	0.134523	0.000260994	2.82705e-05	2.5883	0.077354
4163	MCC	3.03014	1.69749	FALSE	755.5	399	775	1.23834	5.59212e-05	1.94642e-06	0.401574	1.33049
4192	MDK	-0.0769963	-7.24518	FALSE	13	2881.5	12	0.150833	8.54493e-06	1.85735e-08	22.4692	0.143102
4211	MEIS1	2.90854	-1.73072	FALSE	387	1788	340	1.61529	1.28018e-05	4.40205e-08	5.24631	1.58147
4216	MAP3K4	5.56566	-1.03156	FALSE	2837	8140	2663.5	7.83099	0.000686342	0.000117354	13.881	6.91055
4217	MAP3K5	4.88163	1.17211	FALSE	2247	1830	2785.5	6.00502	0.00475163	0.00154468	3.2967	7.61001
4221	MEN1	5.39907	-1.1261	FALSE	2576.5	7618	2142.5	9.19357	2.15318e-05	2.50691e-07	19.5007	8.97631
4233	MET	5.52483	4.94767	FALSE	4428	501	11787	10.0319	0.016355	0.00725182	0.701258	28.2167
4246	SCGB2A1	-0.530483	1.50766	FALSE	57	37	67.5	1.55931	0.01053	0.00419899	0.670756	1.97973
4248	MGAT3	-1.13765	1.66784	FALSE	38	22	46.5	0.100877	0.00491312	0.00160526	0.0393817	0.126351
427	ASAH1	7.36984	1.20764	FALSE	13132.5	10126	14500	72.6494	8.54493e-06	2.11397e-08	31.9672	74.0108
4285	MIPEP	7.2446	1.39637	FALSE	12917	8523	15296.5	74.6299	0.000348927	4.35388e-05	32.7496	87.2436
429	ASCL1	-3.97675	5.62485	FALSE	7.5	0	20	0.0407139	0.00454318	0.00145826	0	0.109593
4291	MLF1	5.61475	1.32332	FALSE	4090	2843.5	4533.5	24.4521	1.37006e-05	5.67902e-08	10.0729	25.0921
4296	MAP3K11	6.11926	-1.08075	FALSE	4287.5	12261.5	3565	15.5462	1.45545e-05	8.5557e-08	32.0906	15.1381
4300	MLLT3	4.41861	-1.86419	FALSE	2070	5342	1247.5	9.1151	0.0387741	0.020674	14.5119	5.38893
4306	NR3C2	4.32316	1.12992	FALSE	1602	1269	1774.5	4.2653	4.09163e-05	9.92737e-07	2.01411	4.43835
4352	MPL	-0.0836839	1.00005	FALSE	76.5	63	88.5	0.284413	0.00586012	0.00201756	0.161996	0.316869
4359	MPZ	-0.491504	2.83081	FALSE	53	21.5	96	0.410333	0.0210253	0.009884	0.101433	0.783352
440073	IQSEC3	-1.08861	3.96805	FALSE	53.5	7.5	86	0.0995287	0.00687265	0.00245916	0.00946655	0.169871
440157	LOC440157	0.109555	1.17129	FALSE	87	66.5	97.5	0.294205	0.00199813	0.000501717	0.144826	0.33118
440270	GOLGA8B	4.38978	1.15316	FALSE	1814	1318	1869.5	3.89216	0.000679798	0.00011582	1.87276	4.37389
440300	LOC440300	1.6468	-1.09528	FALSE	201	560	163	0.334299	0.000321855	3.87286e-05	0.671593	0.31685
440356	LOC440356	2.62039	1.09757	FALSE	481.5	396	545	9.33075	0.000129047	8.89682e-06	4.56059	9.74518
440461	LOC440461	-1.08318	2.54831	FALSE	55.5	15	57	0.478434	0.000164897	1.3439e-05	0.0852163	0.512312
440689	HIST2H2BF	1.9217	1.72832	FALSE	335	182	388.5	2.27495	4.68161e-05	1.38978e-06	0.713813	2.33385
440836	ODF3B	1.60153	1.16405	FALSE	231.5	189.5	267.5	3.91097	0.000189959	1.69126e-05	1.82881	4.0344
441027	TMEM150C	-0.245505	1.82611	FALSE	82	39	90	0.612922	0.00155378	0.000360053	0.195013	0.694037
441058	MGC39584	-2.53526	-4.03237	FALSE	24	122.5	11.5	0.279582	0.0169773	0.00758466	0.944289	0.134554
441204	LOC441204	-3.05048	1.60456	FALSE	9.5	6	11	0.0832497	0.0164541	0.0073018	0.0339317	0.102411
441476	C9orf173	1.13733	1.09727	FALSE	173	141	179.5	2.09813	0.00942594	0.00366236	1.11912	2.47919
441549	CDNF	0.741335	1.23867	FALSE	143.5	100	150.5	1.58091	0.000421203	5.79748e-05	0.703772	1.71467
441601	LOC441601	3.12264	1.37179	FALSE	773	492	838	11.1671	0.000129271	8.95166e-06	4.5271	12.0614
442117	GALNTL6	-2.55999	-1.7664	FALSE	9	41	6.5	0.0487347	0.00420134	0.00131687	0.133417	0.0323403
4430	MYO1B	7.84262	1.27518	FALSE	19070.5	13615	22183.5	55.334	9.4488e-05	5.2451e-06	25.0086	60.6463
4440	MSI1	3.42837	1.43761	FALSE	927.5	591	1063	4.52505	0.000288331	3.31572e-05	1.87135	5.14711
445347	TARP	4.65545	1.00869	FALSE	1928.5	1692.5	2403	23.2138	0.0294506	0.0148106	15.4754	31.4047
445372	TRIM6-TRIM34	-2.64827	-1.54299	FALSE	12.5	35	7	0.0482009	0.0285966	0.0142381	0.0934366	0.0330066
4477	MSMB	1.3814	1.88313	FALSE	257	116	265.5	7.73969	6.08499e-05	2.30714e-06	2.19396	8.05925
4485	MST1	2.42937	1.22739	FALSE	440	328.5	504.5	2.59294	0.00301949	0.000866889	1.31026	3.0887
4496	MT1H	-2.78796	-1.00493	FALSE	9.5	24	7	0.37006	0.0444468	0.0243408	0.566842	0.230224
4504	MT3	-0.535881	-1.00422	FALSE	46	115.5	33.5	1.22112	0.021252	0.0100152	1.85183	0.852688
4542	MYO1F	-1.03324	1.18937	FALSE	41	30	51.5	0.114897	0.0340283	0.0176893	0.066821	0.164033
4547	MTTP	-2.78644	2.4359	FALSE	14.5	4.5	17	0.0508108	0.00264106	0.000727612	0.0102505	0.0667293
4582	MUC1	0.349993	1.35903	FALSE	101	71.5	118.5	0.788215	0.0105514	0.00421134	0.362946	1.05545
4602	MYB	3.78421	-1.40433	FALSE	772.5	2817	716.5	2.99589	5.43299e-05	1.81817e-06	7.15621	2.7186
4604	MYBPC1	2.40202	3.06666	FALSE	511	136	830	1.76354	0.00764669	0.00281207	0.319633	2.93125
4605	MYBL2	7.63522	-1.02109	FALSE	12099	34084.5	10168.5	59.4816	1.68522e-05	1.49716e-07	117.492	58.1693
4648	MYO7B	-2.85325	1.43956	FALSE	11	7	13	0.0215541	0.0235526	0.0113449	0.00975744	0.0295683
4671	NAIP	1.45435	1.34699	FALSE	228.5	156.5	265	0.45849	0.000384961	5.03582e-05	0.198144	0.50656
4675	NAP1L3	1.9666	1.64748	FALSE	344.5	195	419.5	1.76155	0.000861731	0.000160632	0.662934	2.1358
4681	NBL1	-1.49637	1.51634	FALSE	30	18.5	39.5	0.133427	0.0165924	0.00737529	0.0601406	0.194701
4685	NCAM2	6.82686	-1.01852	FALSE	8359	19400.5	6480.5	25.2632	0.0324816	0.0167434	36.2733	19.0654
4739	NEDD9	0.142959	-1.27755	FALSE	83	214.5	53	0.204834	0.00776937	0.00287237	0.358888	0.150142
4747	NEFL	1.79985	-4.73541	FALSE	99	3312	89	0.420146	1.39177e-05	6.66424e-08	8.62868	0.32555
4756	NEO1	6.30309	1.61206	FALSE	7061	4011	7547	15.3937	1.39177e-05	6.77947e-08	5.28888	16.0432
4776	NFATC4	4.78287	2.40943	FALSE	2909.5	970.5	3156	7.3017	2.71957e-05	4.08715e-07	1.5017	7.98167
481	ATP1B1	6.95331	-1.17547	FALSE	7629.5	22806.5	6822	52.3944	0.00212377	0.000546057	96.9322	43.8417
4810	NHS	-2.1818	1.16394	FALSE	15	13.5	20.5	0.0233686	0.0355227	0.0186091	0.0137729	0.0337645
4821	NKX2-2	-3.30449	3.06167	FALSE	11	2.5	14	0.0762993	0.00463611	0.00149497	0.0109411	0.108795
4825	NKX6-1	-0.921356	-2.04761	FALSE	49	143.5	29	0.66528	0.0243694	0.011826	1.19707	0.390448
4828	NMB	-2.5361	-2.14909	FALSE	9	49.5	8	0.133067	0.00180791	0.000440818	0.448501	0.1107
4843	NOS2	-2.34441	2.43688	FALSE	18.5	6.5	23.5	0.0721099	0.000726193	0.000126381	0.0143254	0.0800083
4846	NOS3	0.771428	1.63686	FALSE	107	86.5	159	0.315339	0.0335813	0.017416	0.157622	0.486575
4855	NOTCH4	-0.701637	1.30162	FALSE	50.5	35.5	58	0.104831	0.00566153	0.00193183	0.0490024	0.118239
4861	NPAS1	1.14438	1.7473	FALSE	200.5	108	219.5	1.52993	0.000350102	4.37921e-05	0.489627	1.63445
4881	NPR1	0.505674	1.35029	FALSE	112	81	138	0.368768	0.00678302	0.0024151	0.180415	0.465986
4883	NPR3	-0.596391	-7.01775	FALSE	11	1815.5	8.5	0.0201131	6.56962e-06	6.40743e-09	2.23249	0.0159747
4885	NPTX2	-0.666761	2.09414	FALSE	57	26.5	63.5	0.321426	0.00171977	0.000412515	0.0901993	0.365091
4886	NPY1R	0.149551	-3.08938	FALSE	42.5	493.5	39	0.217089	2.76464e-05	4.19625e-07	1.55902	0.185706
489	ATP2A3	-2.44822	1.2699	FALSE	15	10.5	17.5	0.042902	0.0378909	0.020083	0.0199184	0.0572258
4892	NRAP	-3.14797	3.01808	FALSE	12	2.5	15	0.0310516	0.00230561	0.000608923	0.00421284	0.0411833
4897	NRCAM	0.180184	2.35449	FALSE	119	41	135.5	0.276247	0.00014135	1.0362e-05	0.0569378	0.292773
4902	NRTN	0.262359	1.05037	FALSE	88	79	103.5	1.28854	0.00265623	0.00073364	0.666242	1.30174
4919	ROR1	3.15019	-1.01662	FALSE	523.5	1517	449.5	1.78384	8.65125e-05	4.52997e-06	3.45115	1.73826
492311	IGIP	3.01936	-1.22883	FALSE	488	1537	422.5	2.23711	8.4072e-05	4.26382e-06	4.98928	2.08954
4938	OAS1	-3.25534	-1.97837	FALSE	9	27.5	4.5	0.0679679	0.0287412	0.0143382	0.128921	0.0287044
493861	EID3	-2.70087	-1.65915	FALSE	9	35.5	8	0.0955117	0.00843943	0.00318286	0.229782	0.0794574
4940	OAS3	2.88485	-2.98108	FALSE	435	3171	264	0.90808	0.000433008	6.06813e-05	4.47207	0.628562
4942	OAT	1.34497	-3.10331	FALSE	162	1131	110.5	1.17856	0.00134339	0.000295455	5.05909	0.714854
4983	OPHN1	3.79742	1.2662	FALSE	1156.5	829	1203	2.33021	9.29926e-05	5.08376e-06	1.02718	2.50325
4987	OPRL1	-0.289257	1.12529	FALSE	59.5	52	66.5	0.244775	0.00838165	0.00315595	0.134835	0.283947
5029	P2RY2	-2.10803	-4.24598	FALSE	14.5	179.5	5.5	0.067828	0.000874917	0.000164157	0.585477	0.0317239
50511	SYCP3	6.71816	1.38412	FALSE	8483	5942.5	10614	116.468	0.000143085	1.05799e-05	49.2123	130.596
5067	CNTN3	-3.02599	-1.56219	FALSE	8	27	5	0.0261387	0.0416506	0.0225143	0.0511247	0.0153709
50804	MYEF2	-1.23664	-7.84248	FALSE	9	1637	5	0.027208	7.11766e-05	3.12072e-06	2.8318	0.0144372
50805	IRX4	4.32587	1.52344	FALSE	1753	1060	1984.5	12.1853	2.71957e-05	4.02258e-07	4.46496	12.7838
5083	PAX9	6.26214	3.30658	FALSE	9941.5	1787	11477.5	50.41	5.26995e-06	3.82456e-09	5.36194	53.4793
50853	VILL	-0.0282598	1.49384	FALSE	79	52.5	100.5	0.447318	0.00106238	0.00021552	0.175407	0.510876
50861	STMN3	1.4486	2.07149	FALSE	271	111.5	316.5	1.79039	8.43165e-05	4.28649e-06	0.462559	1.95003
5087	PBX1	5.6093	1.45999	FALSE	4214.5	2662.5	4933.5	8.53869	0.000417199	5.72966e-05	3.59486	10.0434
50940	PDE11A	-0.0244315	1.48425	FALSE	64.5	52	98.5	0.0919007	0.0441718	0.0241632	0.0496769	0.15009
5097	PCDH1	3.41882	1.13249	FALSE	796.5	674.5	1000.5	2.07501	0.00807846	0.00301323	1.18144	2.66767
5098	PCDHGC3	5.45206	1.34016	FALSE	3527	2521	4353.5	9.82919	0.00198068	0.000495139	4.72845	12.134
5101	PCDH9	0.442083	-3.10471	FALSE	54	613	43	0.116108	1.45545e-05	8.5623e-08	0.919862	0.104756
51028	VPS36	4.95442	1.75517	FALSE	2832.5	1474	3028.5	10.3563	6.84217e-06	9.17572e-09	3.11767	10.4961
5104	SERPINA5	-2.11888	2.17043	FALSE	18	9	27	0.117404	0.00846399	0.00319518	0.0359277	0.162044
51053	GMNN	5.13727	-1.00835	FALSE	2175	5995.5	2058	23.0212	0.00035801	4.53817e-05	41.2679	20.9043
51062	ATL1	1.08647	1.02644	FALSE	170.5	141	215.5	0.673009	0.0499521	0.0279555	0.449443	1.01502
51083	GAL	5.83274	-1.05582	FALSE	3768.5	9957.5	2871	66.7699	0.000957412	0.000186522	119.671	56.8909
51085	MLXIPL	2.53372	1.87277	FALSE	545.5	261	607	2.54164	6.05747e-05	2.2524e-06	0.742521	2.73
51100	SH3GLB1	5.9042	1.40181	FALSE	4989	3351.5	5777	12.1021	2.36118e-05	3.08012e-07	4.83115	12.7614
51148	CERCAM	-0.728126	1.2361	FALSE	48	36	58.5	0.266699	0.00324619	0.000950211	0.125313	0.29677
51157	ZNF580	4.96754	1.05921	FALSE	2469	2051	2649	24.7617	2.23616e-05	2.78072e-07	12.1639	25.2205
51162	EGFL7	5.13686	1.04932	FALSE	2677	2321	3038.5	28.4838	3.57696e-05	7.63143e-07	14.1311	29.8986
51170	HSD17B11	4.57997	1.23811	FALSE	1787	1449.5	2022	14.4509	0.00136755	0.000303354	7.22251	16.9883
51176	LEF1	4.56379	1.3409	FALSE	2023	1359	2361.5	7.01159	0.000217846	2.11083e-05	3.07761	7.70493
51191	HERC5	3.13496	-2.16326	FALSE	532	2534.5	416	2.2989	0.00102485	0.000205032	6.74414	1.60881
51225	ABI3	-0.452657	2.12079	FALSE	72	29	86	0.491553	0.000487934	7.18749e-05	0.127964	0.571316
51237	MZB1	-1.45364	2.67035	FALSE	40.5	11	44	0.693805	0.00104252	0.000209711	0.125449	0.841569
5125	PCSK5	-0.0923121	1.18514	FALSE	70.5	58	87	0.117651	0.00151663	0.00034881	0.0554392	0.127039
51268	PIPOX	-2.23348	1.62884	FALSE	18	11	22.5	0.110927	0.00967668	0.0037934	0.0433378	0.12992
51280	GOLM1	8.78304	1.15967	FALSE	35051.5	27564	41749.5	155.133	0.000465532	6.69028e-05	78.9881	179.078
51286	CEND1	-0.19285	1.80311	FALSE	80	40	90	0.680117	0.00135199	0.000297676	0.227226	0.805525
5129	CDK18	4.9235	1.28471	FALSE	2545.5	1798	2942	11.268	0.000246734	2.58991e-05	5.11653	12.5214
51294	PCDH12	-1.01226	1.23227	FALSE	46.5	31.5	50.5	0.108386	0.0249489	0.0121567	0.0560276	0.132901
51302	CYP39A1	1.6425	1.95739	FALSE	298	135	316	1.99143	7.43891e-05	3.33828e-06	0.555309	2.15097
51332	SPTBN5	3.918	1.2137	FALSE	1220.5	922	1354.5	1.65247	2.83544e-05	4.35556e-07	0.735029	1.7066
51334	PRR16	0.798098	-2.20234	FALSE	90.5	511	72	0.775726	0.000382982	5.0006e-05	2.71837	0.634978
51351	ZNF117	1.1369	1.32717	FALSE	185	127	194.5	0.445708	0.000181862	1.57529e-05	0.185747	0.465526
5136	PDE1A	-0.20059	-1.54073	FALSE	56	189.5	46.5	0.297268	0.00397794	0.00122745	0.624359	0.233593
51363	CHST15	-2.03546	-1.68603	FALSE	14	55.5	11	0.0360195	0.0045539	0.00146291	0.0815193	0.0254287
51365	PLA1A	1.91319	-3.06682	FALSE	308.5	1692	156.5	2.40611	0.00367834	0.00111236	8.91086	1.4248
5139	PDE3A	1.36739	2.5415	FALSE	179.5	84.5	372.5	0.329933	0.0462583	0.025533	0.104653	0.731424
5142	PDE4B	1.75771	1.97186	FALSE	223	143.5	424.5	0.592454	0.0466541	0.0257877	0.257773	1.16575
51421	AMOTL2	1.12662	2.11333	FALSE	199	89	234.5	0.654003	0.000171976	1.43619e-05	0.165965	0.710042
51454	GULP1	2.60099	-5.55228	FALSE	255	8341	155	0.913442	0.000188137	1.65831e-05	18.4353	0.545179
51466	EVL	6.0748	1.42938	FALSE	5761.5	3725.5	6100.5	48.8987	1.39177e-05	6.85647e-08	18.9066	51.1409
51480	VCX2	0.0492246	1.71187	FALSE	82	50	95	1.52747	0.00264867	0.000730099	0.574725	1.89303
51512	GTSE1	5.56144	-1.31176	FALSE	2688	9259.5	2467.5	11.9996	2.86192e-05	4.5707e-07	27.8051	11.2509
51621	KLF13	6.79086	1.3798	FALSE	9476	6264	11123.5	19.4845	0.000327702	3.9689e-05	8.60403	22.4415
51661	FKBP7	2.3703	1.05793	FALSE	405.5	339	438.5	2.23289	8.67906e-05	4.56041e-06	1.08969	2.25622
5167	ENPP1	4.72629	1.00308	FALSE	2039	1777	2399	3.57094	0.0107939	0.00433236	2.23017	4.61945
5169	ENPP3	-1.43939	1.59073	FALSE	30	19	43	0.109802	0.0489108	0.0272916	0.055571	0.196088
51703	ACSL5	-0.796612	1.35104	FALSE	40.5	33	49	0.163917	0.0201161	0.00935358	0.0825015	0.200728
51760	SYT17	-2.27342	-1.43397	FALSE	13.5	42	10.5	0.1117	0.0189089	0.00864705	0.204995	0.0767912
5184	PEPD	5.38818	1.1882	FALSE	3303.5	2587	3810	26.2549	3.34359e-05	6.23725e-07	12.0409	27.2638
5218	CDK14	7.23635	1.92992	FALSE	14395.5	6611	16614	44.5431	1.39177e-05	6.58236e-08	12.4807	47.7047
5223	PGAM1	2.86114	-1.23095	FALSE	425.5	1373.5	363.5	3.27293	3.55535e-05	7.54197e-07	7.47214	3.20333
5228	PGF	-1.71038	-3.15217	FALSE	12	138.5	8.5	0.0983232	0.000134213	9.58841e-06	0.676635	0.0643084
5236	PGM1	4.27869	-3.08018	FALSE	789	8591.5	694	3.55909	3.11684e-05	5.40135e-07	23.9478	2.94033
5265	SERPINA1	-1.0095	3.99298	FALSE	59.5	8	84	0.243665	0.00155278	0.000359492	0.0202032	0.356143
5318	PKP2	5.31118	1.66374	FALSE	3487	1970.5	3811.5	12.4816	1.69044e-05	1.52682e-07	4.15181	13.1412
5320	PLA2G2A	-2.48934	1.16686	FALSE	12.5	10.5	15	0.171518	0.0399139	0.0213487	0.0950443	0.212941
5321	PLA2G4A	-1.64958	-3.78826	FALSE	13.5	194.5	9.5	0.069879	0.000188346	1.6637e-05	0.619295	0.0480038
5347	PLK1	6.68898	-1.08623	FALSE	6104	18219	5702.5	39.8203	7.51156e-05	3.40206e-06	78.5474	36.7288
5349	FXYD3	4.05864	3.18896	FALSE	2167	408	2240.5	14.2438	8.54493e-06	2.13497e-08	1.64034	15.1803
5352	PLOD2	3.81626	3.19248	FALSE	1768.5	355	2111	6.65935	6.47293e-05	2.67519e-06	0.826167	7.35537
5364	PLXNB1	5.85549	1.46101	FALSE	4959.5	3157	5355.5	10.6202	1.39177e-05	6.42646e-08	4.00794	11.0282
5376	PMP22	5.2736	4.93133	FALSE	4517.5	426	8718	34.3708	0.0059115	0.00203921	1.99628	69.7426
53832	IL20RA	0.36367	-1.107	FALSE	94.5	229	71.5	0.388147	0.0212703	0.0100277	0.578422	0.292786
53833	IL20RB	-2.19381	-1.20532	FALSE	16	40.5	10	0.104225	0.0174915	0.00786132	0.184904	0.0673754
53838	C11orf24	5.08004	-1.03319	FALSE	2061	5834.5	1744	13.0372	1.82869e-05	1.76742e-07	25.9549	12.681
53840	TRIM34	-2.57914	-1.35796	FALSE	13	33.5	7.5	0.0702578	0.028612	0.0142493	0.124422	0.0491519
53842	CLDN22	-1.51395	-1.39404	FALSE	22	71	16.5	0.118544	0.00449635	0.00143812	0.244542	0.0854266
53947	A4GALT	-0.498827	1.19236	FALSE	50	43.5	62	0.391564	0.00266439	0.00073622	0.194912	0.445388
54	ACP5	-2.7974	-1.25731	FALSE	11.5	28	7	0.0820397	0.0297852	0.015019	0.143498	0.0574279
54020	SLC37A1	4.00897	1.13598	FALSE	1271	1019	1378.5	6.59634	2.86192e-05	4.51386e-07	3.08059	6.79008
54039	PCBP3	-1.52972	1.84899	FALSE	30	16.5	36	0.214973	0.0129826	0.00545658	0.0789302	0.281554
54106	TLR9	-1.69525	1.85788	FALSE	23.5	13.5	34.5	0.0913339	0.00888331	0.0034017	0.0327024	0.11425
542767	C1QTNF9B-AS1	2.99672	2.35247	FALSE	838	287.5	970	14.2298	2.19563e-05	2.67343e-07	2.96595	15.28
54361	WNT4	0.177626	1.76906	FALSE	105.5	53	113.5	0.412724	0.000154647	1.20192e-05	0.126638	0.428058
54429	TAS2R5	-1.70944	1.59415	FALSE	26.5	15	28.5	0.325033	0.00635201	0.00222524	0.122089	0.371944
54453	RIN2	1.08771	1.37915	FALSE	184.5	119.5	213.5	0.570413	0.0010885	0.00022298	0.247178	0.633086
54456	MOV10L1	-1.68243	1.34264	FALSE	21.5	17.5	29	0.068391	0.0402236	0.0215425	0.0382417	0.102386
54463	FAM134B	4.34763	1.1409	FALSE	1586.5	1287	1686	6.722	0.000292075	3.37742e-05	3.35904	7.54257
54498	SMOX	2.09852	1.16942	FALSE	362.5	265.5	378.5	2.33311	0.000175982	1.50076e-05	1.09241	2.4708
54507	ADAMTSL4	1.54382	1.30432	FALSE	214.5	169.5	282	0.695166	0.0128505	0.00539085	0.367642	0.959791
54508	FLJ11235	-2.33879	1.97039	FALSE	18.5	8	21	0.20945	0.000718367	0.000124581	0.0536399	0.217139
54522	ANKRD16	4.76735	1.44643	FALSE	2358	1492.5	2562.5	14.14	1.21177e-05	3.98877e-08	5.28611	14.3052
54558	SPATA6	3.16858	1.54154	FALSE	766	471.5	945.5	2.30394	0.000202994	1.87093e-05	0.881371	2.63202
54575	UGT1A10	-1.08841	3.1291	FALSE	49.5	11.5	62.5	0.311684	0.00143457	0.000324166	0.0452151	0.404815
54576	UGT1A8	-1.09387	3.13845	FALSE	49.5	11.5	62.5	0.310253	0.00148117	0.000338934	0.0451712	0.402957
54577	UGT1A7	-1.10455	3.2042	FALSE	50	11	62.5	0.322108	0.00130081	0.000281254	0.0443009	0.413838
54578	UGT1A6	-1.0775	3.24526	FALSE	52	11	65.5	0.296506	0.00125408	0.000269239	0.0392981	0.384172
54579	UGT1A5	-1.05625	3.1171	FALSE	50.5	12	63.5	0.323919	0.00143822	0.000325342	0.048233	0.418781
54587	MXRA8	5.35453	1.09353	FALSE	3161	2643.5	3509.5	22.794	1.49331e-05	1.14106e-07	10.8601	23.1628
54600	UGT1A9	-1.10883	3.19748	FALSE	49.5	11	63	0.312865	0.00139794	0.000312519	0.0434992	0.409833
5462	POU5F1B	-2.06382	1.44642	FALSE	18.5	12.5	24	0.171386	0.0460774	0.0254191	0.07354	0.245895
54625	PARP14	-0.337157	-4.29988	FALSE	204.5	644.5	79.5	0.363934	0.0358365	0.0188128	0.780992	0.170462
5465	PPARA	4.00371	-1.03317	FALSE	985.5	2766.5	883.5	1.47888	0.00116161	0.000242872	2.5667	1.25974
54657	UGT1A4	-1.06757	3.10138	FALSE	49.5	12	63.5	0.313129	0.00172582	0.000414506	0.0476438	0.413665
54658	UGT1A1	-0.967486	3.13351	FALSE	54	12.5	68.5	0.344614	0.00119368	0.000251687	0.0497235	0.449744
54659	UGT1A3	-0.921955	2.91102	FALSE	50	15	65	0.32046	0.00410456	0.00127728	0.0605422	0.429372
54660	PCDHB18	-1.63476	1.79388	FALSE	26	15	36	0.124266	0.00685436	0.00244843	0.0438515	0.146717
54664	TMEM106B	6.21995	1.43537	FALSE	6169.5	4108.5	7435.5	14.7562	5.46054e-05	1.85864e-06	5.89668	16.0455
5468	PPARG	2.46249	-1.35112	FALSE	415	1095.5	309	2.77092	0.0129559	0.00544375	4.52156	1.99123
54681	P4HTM	5.50327	1.13606	FALSE	3651	2874.5	3887	25.4725	1.45545e-05	9.15935e-08	11.7488	25.8951
54733	SLC35F2	6.08387	-1.15677	FALSE	4038	12400	3315	17.3734	3.78614e-05	8.56237e-07	36.5462	16.4072
54734	RAB39A	-2.51378	2.14385	FALSE	14.5	7	21	0.11274	0.0127959	0.0053633	0.0361081	0.164309
54749	EPDR1	1.53082	-1.19558	FALSE	211.5	542.5	142.5	1.06837	0.00549725	0.00185627	1.8507	0.813294
54796	BNC2	-2.04088	-2.54457	FALSE	11	86.5	8.5	0.0119507	0.000682907	0.000116507	0.0619246	0.00993854
5480	PPIC	2.80136	-1.76939	FALSE	398.5	1680	314	4.85839	0.00051805	7.85995e-05	12.6794	3.87085
54800	KLHL24	4.91274	1.42046	FALSE	2404.5	1672.5	2945	4.56644	0.00301762	0.0008657	2.12658	5.80152
54809	SAMD9	-1.32316	-2.83026	FALSE	29	159.5	14.5	0.0579424	0.00263383	0.000724565	0.217818	0.0348517
54830	NUP62CL	1.89463	-1.1278	FALSE	257.5	663.5	208	2.21551	0.00812371	0.00303655	3.51989	1.70357
54842	MFSD6	4.49014	1.45779	FALSE	1939	1229	2268	5.72484	0.000431871	6.03016e-05	2.38689	6.6411
54843	SYTL2	3.42072	2.95379	FALSE	955	293.5	1453	1.91069	0.00436157	0.00138571	0.362128	2.96687
54855	FAM46C	1.87718	-1.05673	FALSE	278	643.5	198	0.678598	0.00948495	0.00369164	1.05086	0.516357
54885	TBC1D8B	3.55651	1.21612	FALSE	945	717.5	1136	2.17141	0.000693851	0.000119145	1.06241	2.52338
54886	LPPR1	-1.68975	-3.38924	FALSE	11.5	156	9.5	0.0704656	0.000126447	8.50944e-06	0.543901	0.0545163
54905	CYP2W1	-0.391082	1.25113	FALSE	58	45.5	68.5	0.40087	0.00253784	0.000689959	0.183911	0.412444
54910	SEMA4C	3.23755	1.2605	FALSE	757	569	862	3.44511	0.00013593	9.76077e-06	1.48948	3.58473
54932	EXD3	2.30979	1.35895	FALSE	404	285.5	443	2.23927	0.000160575	1.28419e-05	0.922056	2.32955
54933	RHBDL2	-0.351704	-1.15472	FALSE	45.5	141.5	41	0.378775	0.00188781	0.000467322	0.7211	0.314342
54937	SOHLH2	-2.17254	-5.77764	FALSE	9	352.5	3	0.0532379	0.000173881	1.47135e-05	1.49623	0.0215598
5494	PPM1A	8.992	1.47471	FALSE	43088.5	27560	46680.5	59.5316	1.46583e-05	1.08117e-07	22.5655	62.6231
54997	TESC	3.26095	1.29765	FALSE	751	565	850.5	11.0921	0.000568644	8.97252e-05	5.1454	12.6415
55008	HERC6	1.26404	-4.82258	FALSE	79	2366	58.5	0.307326	3.43147e-05	7.00586e-07	5.68751	0.219042
55018	LINC00483	-2.58528	1.29206	FALSE	12	9.5	14.5	0.192091	0.00926939	0.00358571	0.0874975	0.213853
5502	PPP1R1A	-3.3746	2.37758	FALSE	8.5	3	13	0.0620266	0.0262966	0.0129295	0.0155249	0.108822
55036	CCDC40	2.27341	1.04631	FALSE	363	319.5	414.5	1.19225	0.000136315	9.82994e-06	0.597706	1.24824
55061	SUSD4	2.84032	2.06897	FALSE	613.5	291.5	844.5	2.67532	0.00440313	0.00140213	0.847213	3.7323
55063	ZCWPW1	0.784394	1.49075	FALSE	150.5	92	170	0.979076	0.000183355	1.60051e-05	0.367304	1.03845
55086	CXorf57	1.96398	1.29123	FALSE	305.5	228.5	375.5	1.0855	0.00475163	0.00154445	0.547597	1.36543
55137	FIGN	1.10403	-2.26835	FALSE	153	652.5	105.5	0.511478	0.00392917	0.00120857	1.33996	0.329763
55165	CEP55	5.45671	-1.09708	FALSE	2591.5	7793	2456.5	14.02	0.000114095	7.25393e-06	27.4059	12.698
55188	RIC8B	4.51561	1.21268	FALSE	1839	1397	2044	5.93299	2.03915e-05	2.16283e-07	2.62013	6.09279
55194	FAM176B	1.09822	-2.02546	FALSE	103	583	91	1.38661	4.27998e-05	1.14937e-06	5.15879	1.26677
55220	KLHDC8A	0.00376205	2.28733	FALSE	74	36.5	126	0.409895	0.0270363	0.0133542	0.136266	0.743227
55243	KIRREL	1.00942	-2.97647	FALSE	197.5	830.5	105.5	0.826778	0.011067	0.00446526	2.14593	0.46426
55259	CASC1	-0.591404	1.07628	FALSE	48.5	42.5	56	0.237427	0.0305088	0.0154934	0.144933	0.301713
55273	TMEM100	2.88002	3.27151	FALSE	845	174	984.5	5.36483	0.000328118	3.98022e-05	0.681694	6.58148
55286	C4orf19	2.17704	1.43747	FALSE	349.5	247.5	470	1.27316	0.00737331	0.00268594	0.609315	1.70638
553103	LOC553103	1.75203	1.01855	FALSE	268.5	223.5	294.5	2.09553	0.00227463	0.00059876	1.16103	2.44107
55329	MNS1	4.19319	-1.10677	FALSE	1129	3267.5	911.5	7.75822	0.00024854	2.61948e-05	15.1314	7.11761
55332	DRAM1	5.69429	1.22958	FALSE	3937	3168	4432	16.8091	0.00100216	0.000198417	8.32076	19.3368
55337	C19orf66	0.908956	1.26203	FALSE	149.5	112.5	169.5	1.06776	0.0016178	0.00038056	0.492356	1.151
5534	PPP3R1	5.56736	-1.13276	FALSE	2894	8571	2412.5	12.4406	1.45545e-05	9.52473e-08	26.6159	12.1106
5540	PPYR1	-0.0780924	1.22277	FALSE	63.5	58	84.5	0.436523	0.047192	0.0261442	0.275947	0.677995
554235	ASPDH	-1.92588	1.87488	FALSE	22.5	12	28.5	0.267472	0.00579914	0.0019909	0.0881091	0.347879
55450	CAMK2N1	0.887284	-1.29067	FALSE	147.5	358.5	114	0.950859	0.0259521	0.0127285	1.42323	0.679481
55502	HES6	5.81775	1.25219	FALSE	4571.5	3398.5	5491.5	47.3588	0.000905885	0.000172618	23.1102	56.2566
55504	TNFRSF19	8.29926	2.12848	FALSE	30980.5	12696	35366.5	102.627	1.28018e-05	4.41816e-08	24.4335	107.511
55506	H2AFY2	0.943792	-2.23525	FALSE	100	579	74.5	0.639285	9.44336e-05	5.22105e-06	2.48159	0.547056
55553	SOX6	-0.170436	4.51419	FALSE	154	12	176	0.251842	8.1501e-05	4.00426e-06	0.0121639	0.269449
55592	GOLGA2P5	1.89741	1.23159	FALSE	317.5	226.5	345	1.00258	0.00120847	0.000255838	0.468502	1.14365
55612	FERMT1	2.20813	-2.60563	FALSE	248.5	1654	175.5	0.676184	0.000157153	1.2281e-05	3.00276	0.495715
55620	STAP2	0.53243	-3.48038	FALSE	61.5	766.5	48.5	0.609632	8.52322e-05	4.42237e-06	4.66421	0.419589
5563	PRKAA2	5.92027	1.39208	FALSE	5138	3418.5	5901.5	7.66134	0.000652338	0.000109007	3.4054	8.99109
55635	DEPDC1	6.23242	-1.09492	FALSE	4553	13337	4082	11.5618	3.67797e-05	8.01113e-07	23.3841	10.904
55640	FLVCR2	2.12495	-1.2995	FALSE	267.5	854	215	0.908222	7.25691e-05	3.22038e-06	2.09318	0.848024
55646	LYAR	5.40093	-1.05631	FALSE	2577	7367.5	2220.5	21.2409	4.14986e-05	1.02957e-06	42.9914	20.7889
55672	NBPF1	5.63266	1.02721	FALSE	3784.5	3302	4137.5	13.3785	0.00027686	3.10338e-05	7.20711	14.6198
55691	FRMD4A	0.586386	1.0604	FALSE	127.5	98.5	129	0.260208	0.00512892	0.00169828	0.134439	0.302348
5570	PKIB	3.1784	1.55588	FALSE	673	475	841	4.66423	0.00361785	0.00109054	2.03319	5.98765
55711	FAR2	-0.238659	-2.36043	FALSE	47	268	37	0.339888	0.000574209	9.09704e-05	1.19514	0.248359
55713	ZNF334	-0.0515552	-2.44265	FALSE	54	320	39.5	0.21605	0.000600612	9.68209e-05	0.857838	0.183507
55733	HHAT	-0.724576	1.46795	FALSE	47	32.5	58	0.194427	0.00136857	0.000303746	0.0769293	0.202247
55752	2019-09-11	6.608	-1.6811	FALSE	5122	22671	4702.5	13.6627	9.89886e-05	5.66309e-06	38.1474	11.9475
55753	OGDHL	4.49609	2.52381	FALSE	2265.5	753.5	2882	8.39712	0.000873403	0.00016382	1.86481	11.2062
55765	C1orf106	0.115315	-1.22975	FALSE	71.5	206.5	55	0.211878	0.00123337	0.000263437	0.442988	0.191103
5577	PRKAR2B	6.50823	2.02149	FALSE	8669	3829	10077	37.8439	9.27302e-06	2.54365e-08	9.76945	40.2182
5578	PRKCA	3.53053	-1.84732	FALSE	551	2887	525.5	0.943824	3.43147e-05	6.957e-07	3.08088	0.88959
55784	MCTP2	7.27012	1.74203	FALSE	14186.5	7380	16661.5	24.27	4.54869e-05	1.31705e-06	8.02513	26.9432
55793	FAM63A	0.197084	1.03501	FALSE	88.5	75	99.5	0.413179	0.00530011	0.00177015	0.226276	0.444991
55800	SCN3B	-0.729387	3.16096	FALSE	75.5	14.5	86.5	0.174165	0.000359194	4.56346e-05	0.0224713	0.210445
55840	EAF2	3.05595	1.33004	FALSE	688.5	482	729.5	10.69	6.79727e-05	2.90172e-06	4.42929	11.0604
55841	WWC3	4.11313	1.40021	FALSE	1477.5	969.5	1569.5	3.51195	3.40613e-05	6.64408e-07	1.40335	3.68767
55848	C9orf46	4.24426	1.13146	FALSE	1502.5	1200	1795	20.9963	0.00179782	0.000437249	11.2461	25.3013
5587	PRKD1	7.40149	-1.22935	FALSE	9698.5	31958	9176	37.7698	8.47946e-05	4.38316e-06	81.0971	34.3996
55890	GPRC5C	-0.87163	-1.44562	FALSE	37	114	29.5	0.215713	0.00495119	0.00162826	0.439042	0.160198
55901	THSD1	-2.82556	4.99639	FALSE	26.5	1	30.5	0.125366	4.27778e-05	1.12127e-06	0.00279575	0.13372
55906	ZC4H2	2.49751	4.78398	FALSE	1022	65.5	1194	4.47779	0.000188346	1.66704e-05	0.192429	5.43875
55911	APOBR	-0.863684	1.46362	FALSE	50	29.5	54	0.188432	0.00206541	0.0005264	0.0743364	0.208268
5592	PRKG1	1.87621	2.60136	FALSE	363	118	442	1.2911	0.00044602	6.32123e-05	0.259852	1.58908
55924	FAM212B	2.51607	1.24101	FALSE	457	344	547	1.04111	0.00288471	0.0008154	0.528236	1.27098
55937	APOM	-0.538368	1.26311	FALSE	47	41.5	61.5	0.990488	0.0077179	0.00284817	0.513278	1.20831
55959	SULF2	-1.56242	1.13837	FALSE	23.5	21	29	0.0771531	0.0239795	0.0116046	0.0439854	0.104133
5596	MAPK4	-0.208106	1.29998	FALSE	59.5	50	86.5	0.173339	0.0444197	0.0243178	0.101076	0.269989
55973	BCAP29	6.23394	1.41922	FALSE	6405	4176.5	7559.5	14.8833	0.000340024	4.19511e-05	6.40802	17.4084
56097	PCDHGC5	4.87322	1.74393	FALSE	2576.5	1401	3191.5	7.40061	0.00101986	0.000203723	2.71194	9.35898
56098	PCDHGC4	4.87235	1.74407	FALSE	2574	1400	3188.5	7.42582	0.00102664	0.000205641	2.72195	9.39917
56099	PCDHGB7	4.88974	1.71347	FALSE	2588.5	1437	3199.5	7.21588	0.00106123	0.000215223	2.69897	9.12084
56100	PCDHGB6	4.913	1.68875	FALSE	2625.5	1477.5	3235	7.82579	0.00103318	0.000207626	2.96711	9.84469
56101	PCDHGB5	5.16821	1.77419	FALSE	3321.5	1696.5	3926	9.92902	0.000348795	4.34585e-05	3.41072	11.8238
56102	PCDHGB3	4.9048	1.74458	FALSE	2655	1431.5	3263	7.94439	0.000858276	0.00015936	2.88617	9.92973
56103	PCDHGB2	4.97863	1.69379	FALSE	2773.5	1542	3383.5	8.32094	0.00083388	0.000152848	3.11569	10.331
56104	PCDHGB1	5.08945	1.78147	FALSE	3061.5	1600	3745	9.17953	0.000682907	0.000116517	3.23436	11.4146
56105	PCDHGA11	4.89283	1.69718	FALSE	2583	1451.5	3200	6.74738	0.00112438	0.000232372	2.55483	8.53499
56106	PCDHGA10	4.96007	1.59114	FALSE	2606.5	1595	3265.5	7.62322	0.00172358	0.000413847	3.14439	9.79229
56107	PCDHGA9	4.91755	1.71935	FALSE	2645	1461	3273.5	7.84485	0.00102257	0.00020439	2.91915	9.87278
56108	PCDHGA7	4.89829	1.77267	FALSE	2644.5	1407	3266.5	7.46539	0.000928525	0.00017846	2.67669	9.42881
56109	PCDHGA6	4.90806	1.73914	FALSE	2650	1438.5	3257.5	7.91046	0.000914857	0.000175067	2.89258	9.93979
56110	PCDHGA5	4.97883	1.82079	FALSE	2856.5	1455.5	3490.5	8.55008	0.000676884	0.000115241	2.93596	10.6731
56111	PCDHGA4	4.97212	1.76011	FALSE	2806.5	1489.5	3416	8.25602	0.000722424	0.000125505	2.94921	10.2333
56112	PCDHGA3	4.89692	1.75461	FALSE	2628	1417.5	3249.5	7.78498	0.00098619	0.000193811	2.82998	9.85389
56113	PCDHGA2	4.94296	1.76264	FALSE	2688	1458	3372.5	7.68587	0.00120576	0.00025497	2.81028	9.84792
56114	PCDHGA1	4.90827	1.76945	FALSE	2675.5	1419	3292.5	7.95638	0.000839198	0.000154368	2.8439	9.96695
56121	PCDHB15	0.0207275	2.72503	FALSE	106	30.5	124	0.653983	8.68234e-05	4.56742e-06	0.107265	0.703168
56122	PCDHB14	0.25202	1.11641	FALSE	87.5	76	101.5	0.515218	0.00101576	0.000202393	0.256036	0.549532
56124	PCDHB12	-2.27474	1.19828	FALSE	15.5	12.5	18.5	0.0599745	0.02958	0.0148865	0.0340439	0.0832337
56130	PCDHB6	-2.457	-1.17291	FALSE	10.5	33.5	10	0.052483	0.0107142	0.0042936	0.102646	0.04543
56165	TDRD1	2.29405	2.57	FALSE	560.5	159.5	605	1.90756	1.88303e-05	1.88246e-07	0.33003	1.90991
5625	PRODH	-0.923629	1.352	FALSE	43	30	50.5	0.273969	0.00228927	0.00060368	0.117265	0.292465
56271	BEX4	5.06395	1.89637	FALSE	3124	1491	3344.5	37.0292	4.27274e-05	1.11735e-06	10.9168	40.7081
563	AZGP1	2.38391	-2.25935	FALSE	295.5	1596.5	206.5	3.24102	0.000222404	2.18245e-05	11.8222	2.54594
5649	RELN	-0.761496	-1.16031	FALSE	39	107.5	34.5	0.050945	0.00926939	0.00358472	0.0868417	0.042273
56521	DNAJC12	4.26691	1.08728	FALSE	1494	1248	1628.5	14.7719	0.000242236	2.51169e-05	7.63135	16.3563
5654	HTRA1	3.09787	2.85867	FALSE	848.5	243	1191.5	5.6017	0.00329111	0.000968376	1.06826	8.44373
56849	TCEAL7	-3.25685	1.75953	FALSE	8.5	4.5	12	0.095508	0.0180067	0.00815454	0.0354093	0.142754
56892	C8orf4	-1.94782	2.35592	FALSE	20	11	32.5	0.148481	0.0399808	0.0213881	0.0546734	0.242938
56898	BDH2	4.15004	1.45377	FALSE	1533.5	971	1611.5	7.96503	4.50908e-05	1.29734e-06	3.10532	8.56731
56901	NDUFA4L2	-0.821232	-1.53038	FALSE	50.5	124.5	27	0.575789	0.0243531	0.0118165	0.979771	0.35718
56902	PNO1	4.60389	-1.40158	FALSE	1329	4968	1182.5	9.18786	1.37006e-05	5.53803e-08	23.4787	8.72582
56917	MEIS3	-1.98316	3.89576	FALSE	28.5	4	48	0.196907	0.00342079	0.00101529	0.0173336	0.30612
56950	SMYD2	4.53841	1.1314	FALSE	1838	1476	1943	16.8793	6.66941e-05	2.79882e-06	8.18055	17.8843
56963	RGMA	-2.1995	-2.0683	FALSE	10.5	61	8	0.0358385	0.000600612	9.69057e-05	0.141135	0.032657
56964	WDR93	-1.88999	1.51477	FALSE	22	14	25.5	0.14599	0.00290323	0.000822035	0.0547226	0.149678
56975	FAM20C	1.14075	2.78823	FALSE	250.5	65	297	1.42527	6.2462e-05	2.4863e-06	0.220019	1.57083
56977	STOX2	-1.75687	-3.8562	FALSE	20	190.5	10.5	0.0597635	0.00150561	0.000345817	0.383178	0.0356111
56981	PRDM11	-1.38831	1.09794	FALSE	28.5	24	33.5	0.181718	0.0217698	0.0103136	0.101134	0.2311
56985	C17orf48	3.00563	1.33639	FALSE	642	464.5	715.5	6.9291	5.46054e-05	1.84177e-06	2.85783	7.12743
56994	CHPT1	9.48545	1.39345	FALSE	59737.5	40273.5	71668	576.253	7.38387e-05	3.29922e-06	240.29	644.028
57007	CXCR7	6.34245	3.89897	FALSE	12394.5	1438.5	13050	93.5421	4.66409e-06	3.01693e-10	6.37282	96.1
57030	SLC17A7	-1.08067	1.88841	FALSE	41	21	54	0.200658	0.00323632	0.000946517	0.0655224	0.253422
57045	TWSG1	6.91352	2.13164	FALSE	11757	4820.5	14308	46.0689	6.37747e-05	2.60852e-06	11.9842	53.2024
57088	PLSCR4	-4.04131	4.33154	FALSE	9.5	0.5	11	0.0340426	0.000734352	0.000127935	0.00122513	0.0459461
57101	ANO2	-1.53493	2.60236	FALSE	35.5	10.5	44	0.139533	0.00496187	0.00163329	0.0262829	0.193878
57111	RAB25	5.78269	1.657	FALSE	5029.5	2739	5205	71.2178	1.4313e-05	7.50331e-08	23.5882	75.3701
57118	CAMK1D	2.17353	3.25852	FALSE	597	106.5	624	3.47504	9.27302e-06	2.50649e-08	0.369673	3.5665
57125	PLXDC1	1.07143	1.24378	FALSE	170	126	197	0.378702	0.00290746	0.000823915	0.187825	0.452799
57134	MAN1C1	2.57162	2.3783	FALSE	496	210	760	2.14728	0.0100487	0.00397322	0.613824	3.46367
57159	TRIM54	-0.878412	-1.01131	FALSE	35.5	92.5	32.5	0.243938	0.0083432	0.00313761	0.419823	0.213889
57194	ATP10A	0.713546	-1.07326	FALSE	102.5	287	92	0.29563	0.00237872	0.000634374	0.512706	0.24794
57198	ATP8B2	6.02615	2.23797	FALSE	6477.5	2481	8000	14.2595	0.000265453	2.91672e-05	3.67267	17.3774
57211	GPR126	4.86991	-6.26044	FALSE	1946	57991.5	864	3.8732	0.00147052	0.000335427	77.8434	2.03944
57216	VANGL2	2.37996	1.4792	FALSE	365	279.5	539.5	0.92701	0.0286257	0.0142579	0.487318	1.46355
5737	PTGFR	8.84371	1.0789	FALSE	35079.5	29878	42576.5	98.2917	0.000277026	3.10883e-05	51.3847	108.923
574029	DUSP5P	-0.813317	2.31831	FALSE	48.5	20.5	62.5	0.29748	0.00262924	0.000722499	0.0773848	0.405389
574042	SNORA10	1.68628	-1.01987	FALSE	233.5	553	179	24.6847	0.00642582	0.00225814	38.8213	19.0329
57419	SLC24A3	0.665118	5.46482	FALSE	283.5	13	400	1.02447	0.00271464	0.000752752	0.0313897	1.56944
574431	C1orf147	-1.79964	-1.14229	FALSE	23	53	14.5	0.146342	0.0357113	0.0187255	0.235299	0.0941406
57451	ODZ2	-2.02523	-1.09006	FALSE	15	43.5	13	0.0203064	0.00782634	0.00289773	0.042439	0.0185414
57463	AMIGO1	3.30265	1.32101	FALSE	831	571.5	1003.5	4.65142	0.00105585	0.000213552	2.16064	5.35192
57484	RNF150	3.03936	2.98053	FALSE	981	220.5	1144	2.94092	0.000241025	2.49179e-05	0.44268	3.59841
575	BAI1	-2.01412	1.61365	FALSE	22.5	12.5	24.5	0.0539242	0.00827966	0.00310847	0.0214137	0.0622315
57507	ZNF608	-1.73498	-5.57821	FALSE	16.5	418	8	0.043956	0.000654759	0.000109902	0.691155	0.0222326
57512	GPR158	3.2459	-5.37913	FALSE	275.5	12107	212	0.626466	2.63057e-05	3.55455e-07	16.9955	0.448545
57514	ARHGAP31	0.0996979	-2.8171	FALSE	45	423.5	37	0.077961	4.22539e-05	1.09724e-06	0.488061	0.0670915
57523	NYNRIN	-2.70222	2.60604	FALSE	10	4.5	20	0.0194691	0.0293317	0.0147222	0.00538588	0.0419121
57526	PCDH19	-1.48206	3.58897	FALSE	36	7	67.5	0.0499944	0.0120578	0.00497673	0.00663558	0.0970253
5753	PTK6	-0.569138	1.55827	FALSE	61	34.5	65	0.366261	0.000390697	5.15849e-05	0.128118	0.382295
57556	SEMA6A	5.20357	-1.6522	FALSE	2412.5	8482	1669.5	4.89525	0.00141941	0.000319136	11.5725	3.8268
57561	ARRDC3	6.91277	1.4001	FALSE	10427.5	7050.5	11800.5	37.1846	0.00295309	0.000841373	16.0495	39.2052
57571	CARNS1	1.12996	-1.00307	FALSE	142	374.5	126.5	0.480768	0.00115549	0.00024115	0.878793	0.447672
57577	KIAA1407	1.28803	1.2287	FALSE	180	147	228.5	0.636547	0.0133234	0.00562902	0.344386	0.863736
57584	ARHGAP21	4.14894	-1.88269	FALSE	1079	4500	853	2.28461	0.00132171	0.000288	5.85718	1.68215
57593	EBF4	2.34547	1.20476	FALSE	415.5	310.5	476	2.15054	0.000176087	1.50273e-05	0.996847	2.33138
57597	BAHCC1	5.6911	1.47711	FALSE	4372.5	2794.5	4769	6.96987	8.54493e-06	2.11431e-08	2.56769	7.16519
576	BAI2	2.64972	1.57032	FALSE	456	327	585.5	1.27285	0.00543934	0.00183257	0.563647	1.68185
57600	FNIP2	7.01649	1.27006	FALSE	10894.5	7718.5	12329.5	27.9031	6.31958e-05	2.55805e-06	12.4366	30.0688
57604	KIAA1456	0.486757	2.34625	FALSE	146	50.5	184	0.199132	0.000831454	0.000152252	0.046967	0.252038
57613	KIAA1467	7.75019	1.61305	FALSE	18279.5	10928.5	20111	58.7399	0.000104536	6.18743e-06	21.6955	66.5931
57620	STIM2	5.77251	1.02404	FALSE	4293	3640.5	4796.5	12.5881	4.92506e-05	1.51309e-06	6.49066	13.0873
57626	KLHL1	1.66035	-2.84882	FALSE	192.5	1275.5	108	0.637516	0.000528331	8.08464e-05	2.8715	0.428225
57633	LRRN1	0.871254	-8.71039	FALSE	24	10973	19.5	0.0948473	1.21177e-05	3.92954e-08	26.8741	0.0732414
57639	CCDC146	-0.187709	1.93139	FALSE	66.5	37.5	98.5	0.283332	0.0189875	0.00868993	0.104901	0.435589
5764	PTN	-3.10108	-3.1239	FALSE	7.5	53.5	3.5	0.0614299	0.00157214	0.000366274	0.322652	0.0333358
57643	ZSWIM5	1.72617	2.71936	FALSE	288	99	455	0.696402	0.0117999	0.00483507	0.15846	1.1899
57658	CALCOCO1	4.62551	1.26323	FALSE	2027.5	1476.5	2358	10.0602	0.000108664	6.59069e-06	4.51859	10.8804
57664	PLEKHA4	-2.6435	1.80172	FALSE	15	7	17	0.0671431	0.00296633	0.000846605	0.0213796	0.0755555
57685	CACHD1	1.04904	-3.035	FALSE	112.5	891	82	0.324398	0.000434206	6.08762e-05	1.57724	0.209108
57692	MAGEE1	3.89266	1.44824	FALSE	1290.5	813.5	1357.5	5.50555	1.45545e-05	8.98733e-08	2.05217	5.62196
57701	NCKAP5L	3.91518	1.01448	FALSE	1174.5	1013	1340	3.67053	0.000177297	1.51629e-05	1.92643	3.87858
57713	SFMBT2	-0.44962	2.75932	FALSE	53	21	106.5	0.0922456	0.0406457	0.0218188	0.0243268	0.185421
57716	PRX	-1.69672	4.20208	FALSE	27	4.5	68.5	0.0735741	0.0242728	0.0117658	0.00754312	0.17462
57718	PPP4R4	1.16866	1.93005	FALSE	211	98	258.5	0.675433	0.000886113	0.000167824	0.212057	0.841691
57822	GRHL3	-2.187	-2.48361	FALSE	10	73.5	9	0.0416258	0.000249212	2.63568e-05	0.200755	0.0339965
5793	PTPRG	3.45218	-2.42419	FALSE	492	3588	422.5	1.03851	1.31319e-05	4.74774e-08	5.04211	0.910527
5797	PTPRM	3.97298	2.61704	FALSE	1503	501.5	1980	4.05687	0.00066521	0.000112362	0.837641	5.07935
5801	PTPRR	2.95017	3.99274	FALSE	818	129	1522	2.79295	0.0146129	0.0063057	0.296046	5.45514
5813	PURA	6.54798	-1.70206	FALSE	5068	21999	4209	12.4114	8.54493e-06	1.69773e-08	38.8523	12.0911
5836	PYGL	4.63752	1.12185	FALSE	1922	1581.5	2336.5	9.24248	0.0046571	0.00150373	5.19138	11.502
58472	SQRDL	-0.168957	-2.26983	FALSE	95.5	278	46	0.78306	0.0231839	0.0111362	1.55184	0.441938
58480	RHOU	7.54774	2.13269	FALSE	18669.5	7470.5	19790.5	62.9637	5.90035e-06	5.39501e-09	14.7053	64.3091
585	BBS4	5.23979	1.10658	FALSE	3034	2423	3246.5	16.6642	2.86192e-05	4.52802e-07	7.89338	16.8337
5865	RAB3B	7.45676	1.12145	FALSE	13203.5	11193	14929.5	15.567	0.000547603	8.53866e-05	8.14719	17.7939
5909	RAP1GAP	4.17422	1.39501	FALSE	1530	1015.5	1596.5	6.46044	6.31958e-05	2.55854e-06	2.63614	6.97633
59271	C21orf63	0.399953	1.06675	FALSE	100	86.5	119	0.800174	0.00288277	0.000813916	0.420787	0.859544
59335	PRDM12	0.688855	1.02663	FALSE	115.5	106	143.5	0.636116	0.0236882	0.0114232	0.397988	0.86752
59345	GNB4	5.39646	-1.58803	FALSE	2496.5	9362	2179.5	5.88226	0.00110169	0.000226516	13.6359	4.72051
5937	RBMS1	0.32397	-2.94244	FALSE	89.5	513	56	0.316922	0.0027783	0.000776877	1.1197	0.185153
5949	RBP3	-3.00544	-1.68941	FALSE	11.5	29	5	0.0359062	0.0377246	0.0199834	0.0632976	0.0192432
5954	RCN1	2.93857	-2.86021	FALSE	348.5	3049.5	292.5	2.1056	7.73535e-05	3.59773e-06	11.3258	1.59265
5972	REN	-1.20915	1.1546	FALSE	32	28	35	0.307829	0.0313885	0.0160147	0.180772	0.362105
5979	RET	-0.507855	3.56746	FALSE	94	14	103.5	0.226594	0.000145166	1.08665e-05	0.0204173	0.264977
6014	RIT2	-2.28535	2.23796	FALSE	18.5	7.5	25.5	0.272119	0.00196044	0.000489006	0.0647663	0.321766
6038	RNASE4	4.26502	1.78326	FALSE	1767.5	902	2096	14.0417	5.46054e-05	1.85416e-06	4.4501	15.5153
604	BCL6	6.59916	1.66479	FALSE	8621	4819	9897.5	34.1379	1.45545e-05	9.51479e-08	11.3063	35.7205
60495	HPSE2	-2.06597	1.74219	FALSE	18.5	11	24	0.0549265	0.0426258	0.0231356	0.0231223	0.0709137
6050	RNH1	5.57509	-1.15019	FALSE	2907.5	8694.5	2408.5	17.5991	3.75399e-05	8.30661e-07	36.9383	16.7645
606293	KLKP1	2.50191	1.27681	FALSE	462.5	339	485.5	6.47529	0.000191612	1.7131e-05	2.8024	6.73868
60677	CELF6	-0.664474	2.64773	FALSE	70	19.5	80.5	0.296612	0.000181765	1.57334e-05	0.0507812	0.329258
6095	RORA	3.05926	1.73719	FALSE	770.5	399	845	1.03943	2.68204e-05	3.89104e-07	0.323058	1.06639
6097	RORC	3.46334	3.2272	FALSE	1411	265	1566	6.64358	2.86192e-05	4.5546e-07	0.772129	7.02179
610	HCN2	0.864986	1.08915	FALSE	144	118	161	0.603856	0.00284243	0.000799919	0.32294	0.71818
618	BCYRN1	-2.84889	-2.05378	FALSE	8.5	39.5	5	0.54106	0.00431041	0.00136288	1.8653	0.374711
6197	RPS6KA3	8.8434	1.07822	FALSE	36355	29872	42432	68.5152	0.000308234	3.63003e-05	36.1967	76.7293
6253	RTN2	1.50103	1.94138	FALSE	252.5	125	295	1.81144	0.000114497	7.30862e-06	0.508491	1.94625
6262	RYR2	0.0639543	-1.4514	FALSE	71.5	220	57.5	0.0614965	0.00501628	0.00165456	0.126048	0.0493165
6286	S100P	0.600387	3.56001	FALSE	192.5	31	229	6.18485	4.22539e-05	1.09401e-06	0.567413	6.75792
629	CFB	1.18283	2.54935	FALSE	184	75	281	1.06539	0.00761495	0.00279671	0.265886	1.66666
631	BFSP1	-2.37699	1.80484	FALSE	17.5	8.5	20	0.0992194	0.00299348	0.000857524	0.0318568	0.119148
6310	ATXN1	0.613909	-3.92167	FALSE	71	991	41.5	0.100074	0.00022733	2.26568e-05	0.868364	0.063706
6337	SCNN1A	5.53319	1.05698	FALSE	3712	3035.5	4303.5	13.6629	0.000717971	0.000124469	7.42421	15.3665
6339	SCNN1D	2.31179	1.25226	FALSE	403.5	297.5	464	2.05678	0.000148559	1.12834e-05	0.90853	2.1647
6340	SCNN1G	-2.40607	-1.51546	FALSE	11	40	7.5	0.0472681	0.00624198	0.00217832	0.107228	0.0351549
638	BIK	2.82393	1.12396	FALSE	561.5	450.5	642.5	8.98326	0.000351399	4.40498e-05	4.43848	9.6366
63827	BCAN	-0.741257	1.10718	FALSE	47	38	47.5	0.1765	0.00256645	0.000700552	0.0876198	0.192436
6383	SDC2	1.39251	-1.06292	FALSE	204	453.5	146	0.896489	0.0308291	0.015673	1.2146	0.57013
6385	SDC4	5.13658	1.51224	FALSE	3054.5	1876.5	3595.5	16.9501	0.000208822	1.95902e-05	6.69212	19.2662
63876	PKNOX2	4.1619	2.18056	FALSE	1384.5	694	2217.5	5.18372	0.012922	0.00542797	1.73976	8.68492
639	PRDM1	-0.602381	-1.71207	FALSE	39	155.5	28.5	0.110032	0.00220314	0.000573449	0.271711	0.0830236
63940	GPSM3	-0.408843	1.645	FALSE	60.5	37	74	0.588273	0.00835224	0.00314241	0.23867	0.8033
63976	PRDM16	-2.48611	-1.48349	FALSE	14	38.5	7.5	0.0203202	0.017951	0.00811595	0.0415146	0.012887
6398	SECTM1	4.65282	1.54894	FALSE	2191	1317	2430.5	15.3944	1.39177e-05	6.29992e-08	5.38704	15.821
64005	MYO1G	-1.04632	2.17556	FALSE	34.5	19	57.5	0.150311	0.0360345	0.0189517	0.0535193	0.286258
64077	LHPP	3.31168	1.13772	FALSE	771	629	837.5	7.36926	6.264e-05	2.49911e-06	3.48827	7.52601
64080	RBKS	0.723148	1.34174	FALSE	123.5	94	168	1.43417	0.0119997	0.00493741	0.73337	1.86287
64094	SMOC2	1.94095	1.98437	FALSE	357	166.5	401	1.71449	0.000262661	2.85449e-05	0.490705	1.91828
64129	TINAGL1	1.99715	2.67311	FALSE	444.5	124.5	540	2.687	0.000425876	5.90207e-05	0.507709	3.3401
64135	IFIH1	2.07972	-2.23184	FALSE	210.5	1260.5	182	0.934466	0.00014135	1.03678e-05	3.43549	0.755948
641364	LOC641364	2.6348	-1.05879	FALSE	381.5	1093	335	1.22216	0.00243926	0.000656913	2.18232	1.03937
6414	SEPP1	6.65169	1.00258	FALSE	7637.5	6769	8164.5	54.8541	4.66825e-05	1.38297e-06	28.732	56.8344
641518	LOC641518	1.73305	1.20976	FALSE	282.5	202	312	2.05975	0.000542386	8.40795e-05	0.948716	2.17
641654	HEPN1	-2.05292	4.68419	FALSE	44	2.5	44.5	0.473328	6.20497e-05	2.37154e-06	0.0162495	0.510686
64208	POPDC3	-1.51815	-2.22841	FALSE	19	106	13.5	0.130979	0.000534064	8.21036e-05	0.515294	0.0964651
6422	SFRP1	-2.65879	-2.21911	FALSE	17	47.5	7	0.0506297	0.0410807	0.0221324	0.0991366	0.0257961
64221	ROBO3	4.21222	1.03008	FALSE	1466	1232.5	1650.5	4.87318	0.000140908	1.02728e-05	2.52373	5.21547
642423	LOC642423	1.8303	-1.02074	FALSE	228.5	614	190	1.1645	0.00037342	4.81656e-05	2.24555	1.12815
642441	LOC642441	-0.384139	1.21229	FALSE	54.5	46	75	0.867622	0.0476441	0.0264333	0.531597	1.23546
642477	FLJ39632	3.19721	1.17221	FALSE	750	573	816.5	2.22796	0.000805241	0.000146225	1.07266	2.47282
642658	SCXB	-1.40541	1.36401	FALSE	31	21	34	0.694968	0.0191517	0.00877792	0.321773	0.850776
64283	RGNEF	2.13077	1.42971	FALSE	379.5	241.5	428.5	0.863037	0.000213648	2.03762e-05	0.345923	0.955051
643382	C14orf176	0.63422	1.18562	FALSE	121.5	95.5	144.5	1.24332	0.000559888	8.8019e-05	0.585649	1.32127
643596	RNF224	3.34723	2.47769	FALSE	1131.5	346.5	1214.5	11.5586	1.46583e-05	1.00779e-07	2.14966	11.7123
643677	CCDC168	-3.0992	-1.6733	FALSE	9	26	4	0.0069013	0.0376773	0.0199514	0.0113716	0.00287864
64386	MMP25	0.970353	1.088	FALSE	153	126	172.5	0.659083	0.000860746	0.000160174	0.331736	0.705345
643911	CRNDE	4.49247	1.24215	FALSE	1749	1361.5	1925.5	20.4658	0.000388911	5.11516e-05	9.68546	22.499
643988	LOC643988	6.87844	1.40932	FALSE	9767	6565.5	11846.5	68.6178	0.000237184	2.4116e-05	29.364	79.2341
644075		-1.3409	1.07193	FALSE	31.5	25	36.5	0.147163	0.0325251	0.0167751	0.0795992	0.191079
6445	SGCG	-2.24428	2.59472	FALSE	16.5	7.5	29	0.145578	0.0387257	0.0206388	0.0413512	0.286179
6446	SGK1	0.393396	-1.10479	FALSE	90	230.5	73.5	0.344884	0.0166047	0.00738279	0.54518	0.279786
644873	FLJ33630	2.94641	1.38605	FALSE	621.5	435	756	3.14462	0.000682803	0.000116416	1.37358	3.56709
64518	TEKT3	-1.89669	3.069	FALSE	24	6.5	37.5	0.206133	0.00635264	0.00222623	0.0339938	0.345502
645206	LOC645206	-2.29656	6.42459	FALSE	49.5	1	59.5	0.456895	0.000284234	3.24343e-05	0.00542198	0.570527
645460	FLJ44342	3.41167	1.00305	FALSE	875.5	712	933.5	2.47826	0.000740207	0.000129745	1.32452	2.73597
64581	CLEC7A	0.119794	-1.52509	FALSE	88.5	240.5	48.5	0.439344	0.0125131	0.00521426	0.818599	0.278617
645811	CCDC154	1.90152	2.9472	FALSE	450	102	477	3.24667	1.44718e-05	7.79531e-08	0.435217	3.36676
645840	TXNRD3NB	2.78501	1.08105	FALSE	532.5	448	600.5	7.55494	9.49497e-05	5.31904e-06	3.68712	7.91337
646019	CBY3	-0.652974	1.41539	FALSE	47.5	34.5	61.5	0.834383	0.0167955	0.00748913	0.397463	1.16243
646282	AZGP1P1	-2.7273	-2.08616	FALSE	9.5	42.5	4.5	0.105158	0.00275921	0.000770158	0.337337	0.0623794
64641	EBF2	0.352229	2.71578	FALSE	137	38.5	155	0.904429	0.000197835	1.80168e-05	0.156971	1.04962
64718	UNKL	5.5911	-1.11926	FALSE	3002	8690.5	2421.5	6.6704	0.000103659	6.12288e-06	13.4472	6.15273
64762	FAM59A	3.42003	1.62952	FALSE	977	539	1142.5	2.00056	0.000143618	1.06893e-05	0.714268	2.19047
64780	MICAL1	1.5102	-1.16122	FALSE	217	529	157	0.82828	0.0125411	0.00522973	1.35059	0.658774
6480	ST6GAL1	2.91042	1.04561	FALSE	595.5	497.5	626.5	1.98567	0.000109877	6.75354e-06	0.979484	2.0417
64800	EFCAB6	-1.82874	4.1152	FALSE	42	4	50	0.139411	7.73535e-05	3.58384e-06	0.007596	0.140839
64801	ARV1	4.1397	-1.00954	FALSE	1070.5	3006	929	9.87448	2.82547e-05	4.32303e-07	19.4593	9.59205
64816	CYP3A43	-2.91924	2.29763	FALSE	12	5.5	15	0.0897271	0.0092709	0.00358742	0.0231233	0.105782
64839	FBXL17	6.77173	-1.54645	FALSE	5932.5	23881.5	5004.5	14.8528	5.42725e-06	4.6316e-09	42.9638	14.7005
6487	ST3GAL3	3.19794	1.76877	FALSE	871.5	432.5	953.5	5.41182	3.29861e-05	6.0983e-07	1.64731	5.74725
648740	LOC648740	-2.3217	1.44191	FALSE	15.5	10.5	19	0.108227	0.0158022	0.00696531	0.0491416	0.125394
64881	PCDH20	6.11352	1.7566	FALSE	5382.5	3296	6696	17.0528	0.00146453	0.000333329	6.44238	22.0014
649	BMP1	4.16093	1.05735	FALSE	1453.5	1172	1663.5	4.90233	0.00045999	6.58651e-05	2.58796	5.26705
6505	SLC1A1	4.72732	2.7254	FALSE	2883.5	804	3638.5	10.6714	0.000379691	4.93447e-05	2.0058	13.6473
65055	REEP1	1.23499	3.09862	FALSE	176	59	408	0.619813	0.0482485	0.0268492	0.141188	1.52792
6507	SLC1A3	2.52426	-2.0745	FALSE	502.5	1581	306	1.56378	0.0151668	0.0066159	3.03174	0.950553
6508	SLC4A3	1.5001	2.48344	FALSE	285	96.5	330	1.00395	0.000254274	2.70472e-05	0.208689	1.17183
651	BMP3	0.632994	-1.37716	FALSE	91.5	315	82	0.219265	0.000556526	8.72461e-05	0.511948	0.206906
652	BMP4	-1.15848	2.03825	FALSE	39	18.5	50.5	0.260232	0.00551803	0.00186672	0.0841542	0.347596
6521	SLC4A1	-2.48262	-1.66244	FALSE	11.5	41.5	7	0.0295324	0.0036882	0.00111602	0.0787038	0.021469
653113	FAM86FP	0.871114	1.0196	FALSE	140.5	121	165.5	0.920995	0.00778344	0.00287852	0.529417	1.0828
653160	LOC653160	0.794472	1.78	FALSE	158	81	178	1.32769	7.92273e-05	3.80079e-06	0.40158	1.39383
6533	SLC6A6	6.57987	1.59048	FALSE	8522	4911.5	9729	18.8441	2.05769e-05	2.29522e-07	6.66549	20.0797
653677	SEC1	0.197546	1.81274	FALSE	98	52.5	119.5	0.512489	0.00411538	0.00128259	0.184989	0.639028
654342	LOC654342	1.78978	1.3858	FALSE	254	193.5	348	5.82197	0.0138419	0.00590294	2.99379	8.28862
6550	SLC9A3	1.81814	2.34457	FALSE	376.5	130.5	419	2.09106	8.80357e-05	4.65803e-06	0.435274	2.15716
6578	SLCO2A1	-1.32028	-1.34913	FALSE	21.5	79.5	18.5	0.0718196	0.000754082	0.000133349	0.175513	0.0685237
658	BMPR1B	-0.231568	-2.62212	FALSE	33	303.5	31.5	0.0927803	4.11066e-05	1.00229e-06	0.509773	0.0839455
6581	SLC22A3	-2.1946	-2.42107	FALSE	13	71.5	9.5	0.0329454	0.00145014	0.000328656	0.118476	0.0213656
6583	SLC22A4	-0.134734	1.6384	FALSE	73	45.5	95	0.464142	0.0080162	0.00298415	0.195455	0.628922
6584	SLC22A5	5.41453	1.26816	FALSE	3533	2535	4150	14.9515	0.000842016	0.000155212	7.23141	17.4423
6591	SNAI2	2.07087	1.58974	FALSE	277	216.5	417.5	1.98694	0.0180067	0.00815541	0.956813	3.0034
6594	SMARCA1	-1.41661	-2.16151	FALSE	20.5	110	15.5	0.0704052	0.00122695	0.000261321	0.253619	0.0529906
6595	SMARCA2	5.11528	1.42812	FALSE	3032	1915.5	3130	8.13045	1.39177e-05	6.95673e-08	3.10929	8.42969
660	BMX	-1.84329	-1.89952	FALSE	14.5	71.5	13.5	0.0770147	0.00083748	0.00015382	0.249621	0.0703061
6623	SNCG	0.734758	-2.12186	FALSE	161	481	83.5	2.69994	0.0171313	0.00766914	5.43641	1.66688
6624	FSCN1	4.6628	1.37792	FALSE	1955.5	1429	2569.5	9.75797	0.00523572	0.00174354	4.81165	12.7716
6649	SOD3	-0.408879	-2.80412	FALSE	32.5	293.5	25.5	0.305979	5.83567e-05	2.12016e-06	1.79456	0.236043
6662	SOX9	2.57583	5.30849	FALSE	793.5	54	1625	2.79823	0.026388	0.0129793	0.127951	6.19784
667	DST	3.30525	-1.32814	FALSE	592.5	1938.5	514	0.404526	0.00095685	0.000186296	0.814949	0.340682
6678	SPARC	0.640096	-3.36366	FALSE	72.5	796.5	48	0.319806	0.00011739	7.63518e-06	2.36139	0.251105
6695	SPOCK1	4.42412	2.95708	FALSE	2654	590	3046	7.70245	8.65125e-05	4.52729e-06	1.14994	8.87888
6711	SPTBN1	1.10497	1.84093	FALSE	207.5	97.5	226	0.239915	0.00011699	7.58776e-06	0.0699966	0.240929
6720	SREBF1	8.48228	-1.11719	FALSE	21883	64259	17907.5	58.1896	4.16795e-05	1.04421e-06	119.903	54.8101
6755	SSTR5	3.86498	3.25276	FALSE	1832.5	347	2006.5	10.5723	1.46583e-05	1.08096e-07	1.19398	11.3094
6769	STAC	-0.0511815	2.72096	FALSE	109	29	112	0.569084	9.49541e-05	5.32507e-06	0.0913468	0.602817
6775	STAT4	-3.05851	1.61164	FALSE	9	5.5	10.5	0.039175	0.0432778	0.0235713	0.0169369	0.0534661
6778	STAT6	2.31806	-1.82161	FALSE	242	1232.5	231.5	0.85385	3.97702e-05	9.46675e-07	2.69734	0.781397
677806	SNORA20	-2.29999	-1.08474	FALSE	13	35	10.5	1.48081	0.0355005	0.0185931	2.48781	1.3031
677821	SNORA39	-2.41578	2.45942	FALSE	20.5	6	22	2.20312	0.000735736	0.000128311	0.415833	2.47113
677837	SNORA60	-1.64518	1.28168	FALSE	26.5	18.5	31	2.80572	0.0036999	0.00111978	1.26605	3.07223
6785	ELOVL4	-1.42042	-5.34328	FALSE	11	479	8.5	0.0469369	3.78614e-05	8.50378e-07	1.45867	0.0377079
6812	STXBP1	5.98516	1.21761	FALSE	5127.5	3866.5	5513	20.5999	1.43659e-05	7.61863e-08	9.09709	21.1384
6833	ABCC8	1.68779	2.08796	FALSE	312	131.5	359.5	0.942799	0.000163639	1.32368e-05	0.246276	1.07462
6855	SYP	1.18686	1.84371	FALSE	216.5	104	253	1.23464	0.000595659	9.53851e-05	0.397527	1.43681
6860	SYT4	3.05255	1.44849	FALSE	555.5	458	747	2.05874	0.014244	0.00612044	1.04901	2.96687
688	KLF5	5.43712	1.58125	FALSE	3804.5	2230.5	4490	16.8252	8.47435e-05	4.3392e-06	6.22429	18.7117
6913	TBX15	-1.35053	-1.9414	FALSE	26	103.5	18	0.0984028	0.00231652	0.000613408	0.277021	0.0700953
6915	TBXA2R	-1.10426	-1.89293	FALSE	28.5	118.5	21	0.165103	0.00214223	0.000552205	0.42486	0.117007
692089	SNORD19	-0.954251	1.05987	FALSE	42.5	33	45	7.50989	0.0122909	0.00510069	4.05396	8.98296
692195	SNORD75	-2.17992	-1.01304	FALSE	14	37.5	12.5	3.58439	0.0292805	0.0146947	5.88606	2.74793
6928	HNF1B	2.8046	-1.27476	FALSE	570.5	1356.5	373	2.81633	0.015444	0.00676411	4.46597	1.92782
693216	MIR631	-1.29699	1.61644	FALSE	38.5	20	40	6.69519	0.00252412	0.000685767	2.48559	8.11439
693220	MIR635	-1.34125	1.03005	FALSE	34	26.5	34.5	4.59093	0.0171398	0.00767401	2.50105	5.10588
6950	TCP1	9.52199	-1.19663	FALSE	43482.5	136706	36485.5	229.836	8.54493e-06	1.68806e-08	521.106	225.326
7012	TERC	-2.74026	-1.82437	FALSE	9	37	5.5	0.266861	0.00294531	0.000837927	0.768777	0.199689
7031	TFF1	-2.07313	3.50417	FALSE	28	4.5	38	0.815812	0.00239802	0.000642636	0.0860099	1.1646
7033	TFF3	-0.0588659	4.37984	FALSE	153.5	13.5	173.5	2.38685	3.60684e-05	7.73916e-07	0.118586	2.49872
7035	TFPI	2.82521	-1.67101	FALSE	400	1633	356.5	1.46508	0.00034537	4.28419e-05	3.68318	1.16383
7038	TG	-1.61194	1.48659	FALSE	23	17	32.5	0.0382352	0.0256838	0.0125671	0.0188708	0.0582736
7041	TGFB1I1	-2.91066	1.38489	FALSE	9	7	13	0.07281	0.028431	0.0141523	0.0351132	0.0897765
7043	TGFB3	0.975117	-1.13326	FALSE	117.5	353.5	106	0.552399	0.000889314	0.000168593	1.03873	0.473038
7048	TGFBR2	2.64236	1.5055	FALSE	535	338.5	565.5	1.7226	0.000347876	4.32963e-05	0.668097	1.88431
7052	TGM2	-2.89264	-3.45833	FALSE	13	71.5	6	0.0473349	0.0140887	0.00603882	0.163264	0.022252
7060	THBS4	-0.110251	1.24831	FALSE	70	55	92	0.292127	0.015583	0.00684016	0.159121	0.387827
7087	ICAM5	1.1451	3.91228	FALSE	333.5	38.5	365	1.74802	1.6142e-05	1.31851e-07	0.119454	1.81758
7089	TLE2	3.59931	2.59439	FALSE	1335.5	390.5	1523	7.27345	1.31319e-05	4.93461e-08	1.24874	7.49472
7092	TLL1	0.267673	-5.21935	FALSE	64	1467	34	0.114624	0.000399851	5.3549e-05	1.75954	0.0679158
7108	TM7SF2	5.59483	2.19392	FALSE	4828	1881	5340	49.8814	5.26995e-06	2.96834e-09	11.0606	50.8922
7123	CLEC3B	1.74914	2.93925	FALSE	233	93	504	4.1395	0.0352984	0.0184679	1.01987	9.12719
7127	TNFAIP2	4.48095	4.63712	FALSE	4019.5	279.5	4655	13.3914	5.46054e-05	1.86761e-06	0.626674	15.8837
7128	TNFAIP3	1.88568	1.49489	FALSE	314	198	369	1.0873	0.000219126	2.13449e-05	0.41914	1.16036
7133	TNFRSF1B	-2.49598	-1.33767	FALSE	12	34.5	9	0.0498352	0.0173442	0.00778452	0.0876042	0.0361588
7145	TNS1	-0.755795	-6.05481	FALSE	13	1038.5	12	0.0191395	4.0778e-05	9.83481e-07	0.941232	0.0176108
7148	TNXB	-0.477964	1.90598	FALSE	60.5	32	75.5	0.0712526	0.000707234	0.000121899	0.0213378	0.082376
7161	TP73	3.41625	1.58572	FALSE	950	548.5	1021	2.68055	2.22166e-05	2.74915e-07	0.928076	2.75972
7162	TPBG	0.683557	2.21097	FALSE	114	61	220	0.450601	0.0356936	0.0187117	0.164617	0.851744
717	C2	3.09763	1.68185	FALSE	799	420.5	903.5	3.91413	8.79879e-05	4.65014e-06	1.31656	4.12929
7171	TPM4	5.75046	1.19037	FALSE	4258	3324	4599	21.471	0.000160575	1.28556e-05	10.3476	23.8224
720	C4A	0.340183	1.25981	FALSE	106	75	122	0.283922	0.000829147	0.000151728	0.129379	0.305201
7204	TRIO	6.8685	1.32326	FALSE	9859	6793.5	10708	14.715	3.53566e-05	7.43232e-07	6.19938	15.2787
721	C4B	0.383343	1.25648	FALSE	108	77.5	125.5	0.172743	0.00082552	0.000150964	0.0790249	0.187363
7220	TRPC1	1.01427	1.64444	FALSE	168	101.5	198	0.66043	0.000188255	1.66164e-05	0.226601	0.722634
7227	TRPS1	6.05217	1.316	FALSE	4576.5	3866.5	6590.5	6.11983	0.0286415	0.014271	3.60897	9.76329
724027	MIR657	-2.7082	1.08736	FALSE	12.5	9.5	13	1.79301	0.0170939	0.00764614	0.913367	1.95329
726	CAPN5	2.13532	-2.00052	FALSE	219	1180.5	181	0.720892	6.20785e-05	2.39311e-06	2.5098	0.617174
7262	PHLDA2	2.18682	-1.98264	FALSE	358	1233	211.5	5.41338	0.00530187	0.00177171	12.502	3.57729
7272	TTK	4.84527	-1.44233	FALSE	1600.5	5992.5	1330	7.05446	1.37006e-05	5.65669e-08	18.5518	6.79114
727800	RNF208	4.62174	1.74086	FALSE	2230.5	1178	2603.5	31.9242	3.40613e-05	6.64222e-07	10.2252	34.6221
727896	LOC727896	-0.822206	-2.13244	FALSE	33.5	164	21	0.126334	0.000526468	8.04223e-05	0.449558	0.0932143
727897	MUC5B	-2.96064	1.33179	FALSE	9.5	7	12	0.0086235	0.00890021	0.00341251	0.00363524	0.0100846
7283	TUBG1	7.26198	-1.0804	FALSE	9223	27048.5	7674.5	64.2365	3.40984e-05	6.6721e-07	129.653	61.7783
728361	OVOL3	-1.24052	-1.02646	FALSE	32	73.5	24.5	0.490529	0.0205315	0.0095918	0.809759	0.43903
728392	LOC728392	-3.33895	3.04257	FALSE	10	2.5	13	0.109665	0.00357995	0.00107606	0.0160675	0.11978
728448	PPIEL	2.31845	1.27773	FALSE	432.5	298	457	2.41612	0.000401684	5.3917e-05	1.04973	2.53432
728586	LOC728586	-2.19456	2.34706	FALSE	22.5	7.5	28	0.461091	0.00132685	0.00029012	0.103437	0.544881
728609	SDHAP3	1.50741	1.13142	FALSE	231.5	180	249	3.0987	0.000239315	2.45056e-05	1.45548	3.12731
7287	TULP1	-1.77492	1.52924	FALSE	23.5	15	33	0.164861	0.0123078	0.00510841	0.0670499	0.213798
728739	LOC728739	-3.52692	3.95127	FALSE	9.5	2	14.5	0.231237	0.00745533	0.00272536	0.0288359	0.347871
729085	FAM198A	0.294292	-1.63849	FALSE	64.5	279	58	0.263981	0.000143278	1.06203e-05	0.761615	0.241218
729088	LOC729088	-0.372853	1.32042	FALSE	62.5	44.5	69.5	0.75413	0.000489783	7.23492e-05	0.30571	0.769382
7291	TWIST1	0.579383	-3.60422	FALSE	96	838	61.5	0.874294	0.00130799	0.000283364	4.71006	0.520635
729238	SFTPA2	2.86065	2.41535	FALSE	744.5	253	923.5	4.70848	0.000569451	9.0043e-05	1.07344	5.82321
729296	LOC729296	-1.97924	1.27821	FALSE	22	15	25.5	0.501803	0.0149155	0.00646899	0.249253	0.634915
729384	TRIM49L1	-2.76785	-2.1776	FALSE	10.5	43	5	0.0857582	0.00550857	0.00186176	0.244022	0.0498389
729678	LOC729678	6.40336	1.72858	FALSE	7825	4074	9029	38.471	9.23115e-05	5.00806e-06	13.0872	43.8757
729732	LOC729732	-2.16625	-1.43913	FALSE	13	46.5	10	0.0883499	0.00357812	0.00107529	0.211205	0.0795158
729799	LOC729799	0.206024	-1.39379	FALSE	67	236	55.5	0.361248	0.000689537	0.000118236	0.856945	0.320736
7363	UGT2B4	2.34618	-1.96964	FALSE	256	1351	224.5	1.6512	1.78637e-05	1.66605e-07	6.00286	1.49137
7365	UGT2B10	-1.38502	-3.19654	FALSE	16.5	179.5	13.5	0.0832393	0.000255319	2.72377e-05	0.606574	0.0794449
7366	UGT2B15	5.56133	-3.04596	FALSE	1776	20707.5	1623	11.5279	5.26995e-06	3.95364e-09	90.3033	10.7736
7367	UGT2B17	6.05306	-2.8612	FALSE	2645	26702.5	2372	17.3066	4.66409e-06	1.40527e-09	119.974	16.5311
7399	USH2A	1.39476	6.09119	FALSE	664	16.5	717.5	0.507156	1.45545e-05	8.13812e-08	0.00760128	0.52662
7423	VEGFB	3.70839	1.28364	FALSE	903	768	1333	6.47672	0.0453169	0.024925	3.9724	10.5002
7425	VGF	0.720915	1.57837	FALSE	123.5	86	164.5	0.727555	0.00566117	0.00193077	0.313001	0.9696
7429	VIL1	-1.1355	1.31347	FALSE	38	26.5	43	0.208874	0.00282304	0.000792964	0.0898055	0.220332
7431	VIM	4.03533	2.19448	FALSE	1671.5	635	1963.5	11.1618	0.000112335	7.09413e-06	2.77841	12.8991
7454	WAS	1.28654	1.16526	FALSE	190.5	151.5	225.5	1.44826	0.00494114	0.00162093	0.775868	1.76915
7456	WIPF1	-2.19129	1.19914	FALSE	16.5	13.5	17.5	0.0447168	0.0461907	0.0254873	0.0265314	0.0574448
7461	CLIP2	1.91636	1.88406	FALSE	343	169	380.5	1.01052	3.11684e-05	5.39085e-07	0.284003	1.03989
7479	WNT8B	-0.90332	-3.49962	FALSE	22	290.5	16.5	0.154784	0.000118458	7.74077e-06	1.35315	0.124659
7483	WNT9A	-1.10255	1.03551	FALSE	38	31	41.5	0.427944	0.0134816	0.00571315	0.232106	0.511709
7498	XDH	-1.60363	-1.31578	FALSE	25	63	19.5	0.0664425	0.0485764	0.0270494	0.102667	0.0512465
753	C18orf1	-0.529832	3.70684	FALSE	102.5	13	110.5	0.151588	7.51156e-05	3.40084e-06	0.012193	0.156908
7535	ZAP70	-2.80967	1.44152	FALSE	10.5	7.5	14	0.0621296	0.0149526	0.00648933	0.027837	0.0733598
7586	ZKSCAN1	6.81886	1.16945	FALSE	9101.5	7049	9743	25.0987	8.84799e-05	4.70535e-06	11.9717	26.7242
7639	ZNF85	1.39238	-2.00923	FALSE	227	719	130	0.906513	0.0104385	0.00415058	1.91097	0.559238
767	CA8	4.62392	6.65243	FALSE	6972	123	8323.5	43.6024	4.62979e-05	1.36312e-06	0.501612	51.2628
770	CA11	3.31562	1.92252	FALSE	806	436	1125.5	6.79203	0.00674154	0.00239704	2.45961	10.0052
771	CA12	2.48029	-2.20668	FALSE	335.5	1665	239	1.18064	0.000416275	5.70935e-05	3.91545	0.884603
776	CACNA1D	2.94425	1.69076	FALSE	643	375	831	1.13813	0.00293975	0.000835243	0.444398	1.47069
7781	SLC30A3	0.0970606	1.74387	FALSE	97	51	111.5	0.707935	0.000399677	5.34533e-05	0.226767	0.770589
7837	PXDN	5.64569	1.98436	FALSE	4275	2144	5176.5	9.48853	0.000469363	6.78652e-05	2.93631	11.899
7869	SEMA3B	2.9763	1.32183	FALSE	680	454.5	741.5	3.27493	0.000505553	7.58715e-05	1.45122	3.7988
79012	CAMKV	0.882156	1.35835	FALSE	150	105	181	0.686255	0.00350732	0.00104845	0.322893	0.845471
79019	CENPM	4.67047	-1.28273	FALSE	1509.5	4941	1233.5	19.4458	1.69044e-05	1.53536e-07	45.6538	18.6413
79026	AHNAK	5.44121	1.0505	FALSE	3403.5	2869.5	3961	2.56664	0.00171302	0.000410581	1.38797	2.74461
79041	TMEM38A	1.63296	1.12907	FALSE	256	197	291	2.24397	0.000923326	0.00017718	1.11907	2.37587
79054	TRPM8	3.04947	-2.7934	FALSE	389	3222.5	326	1.04455	0.000136595	9.86022e-06	5.377	0.826395
79080	CCDC86	6.91847	-1.08421	FALSE	7337.5	21366	6171	47.5084	1.09459e-05	3.40286e-08	99.1074	46.3542
79083	MLPH	6.09689	1.18459	FALSE	5600.5	4233.5	6201.5	23.0049	2.68204e-05	3.84e-07	10.5337	24.3153
79094	CHAC1	1.62838	-1.24655	FALSE	188	604	174.5	1.83306	0.00644756	0.00226893	3.58409	1.46801
79102	RNF26	6.64168	-1.18279	FALSE	5907	18451	5066	27.5706	8.54493e-06	2.07568e-08	61.9303	27.479
79140	CCDC28B	2.20986	-1.37139	FALSE	257.5	931.5	236	4.12836	6.22098e-05	2.41179e-06	9.92731	3.81159
79156	PLEKHF1	4.23472	1.17048	FALSE	1502	1175.5	1604.5	13.8193	2.96225e-05	4.87642e-07	6.30152	14.1494
79187	FSD1	3.03126	3.03388	FALSE	1025	215	1170	7.73239	0.000112335	7.06078e-06	1.08447	9.10902
79191	IRX3	4.46732	1.56458	FALSE	1669	1153.5	2064.5	10.9219	0.00243336	0.000655027	4.66744	13.8697
79365	BHLHE41	0.486465	-1.23845	FALSE	87.5	267	62	0.312192	0.000860746	0.000160236	0.661051	0.266592
79369	B3GNT4	0.515026	1.15918	FALSE	114	89	126.5	1.15961	0.00107812	0.000219754	0.554936	1.20221
79370	BCL2L14	-0.425191	-1.7103	FALSE	47.5	176	36	0.298536	0.00139794	0.00031247	0.736167	0.231104
79469	DLEU2L	-1.12412	-1.20666	FALSE	26	84.5	23.5	0.23841	0.00326845	0.000958918	0.477447	0.216059
79586	CHPF	4.77086	2.40264	FALSE	2820	963	3156.5	14.5508	5.26995e-06	3.37062e-09	2.83317	14.9688
79589	RNF128	2.08876	1.36047	FALSE	350.5	244	411.5	1.59723	0.000237238	2.4136e-05	0.665769	1.74155
79603	CERS4	3.95055	2.7696	FALSE	1837.5	460.5	2080.5	15.0442	1.91928e-05	1.93642e-07	2.36177	15.9796
79623	GALNT14	-1.27631	-2.87521	FALSE	48	162	24	0.214641	0.0240566	0.0116463	0.442733	0.100897
79630	C1orf54	-2.93956	2.18905	FALSE	12.5	6	15.5	0.3498	0.0171878	0.00769756	0.109544	0.394313
79649	MAP7D3	2.45329	-1.82443	FALSE	271.5	1360.5	246.5	0.572288	1.45545e-05	9.56063e-08	1.94289	0.538229
79659	DYNC2H1	3.51091	-1.35504	FALSE	677.5	2282.5	577.5	0.745174	0.000780107	0.000140139	1.55252	0.606125
79661	NEIL1	2.73058	1.66137	FALSE	616	331	671	4.93656	0.0001211	7.97333e-06	1.62676	5.33593
79669	C3orf52	0.738759	1.47754	FALSE	132	90	162.5	0.792521	0.00747128	0.00273211	0.363116	0.99907
79674	VEPH1	-1.62837	-2.70086	FALSE	14	121	11	0.0374078	8.20964e-05	4.06928e-06	0.221229	0.0327715
79689	STEAP4	0.022258	1.71101	FALSE	68	48.5	120.5	0.201602	0.0462088	0.0255029	0.0990787	0.374431
79690	GAL3ST4	-0.911492	1.52945	FALSE	45	27.5	54.5	0.255409	0.0034254	0.00101728	0.101572	0.279068
79695	GALNT12	0.598719	3.58878	FALSE	200.5	31.5	248.5	1.01831	0.000669129	0.000113269	0.106442	1.29745
79712	GTDC1	2.72448	-1.24586	FALSE	389	1248	344	2.0942	0.000675887	0.000114948	4.15081	1.84823
79741	C10orf68	-1.07313	1.37351	FALSE	38.5	26.5	45	0.21727	0.00166438	0.000394764	0.0908657	0.231919
79772	MCTP1	3.25275	1.71359	FALSE	713.5	463.5	945	2.49187	0.00394174	0.00121412	0.999309	3.35586
79782	LRRC31	-0.851675	-1.43028	FALSE	39	114.5	25.5	0.242134	0.0174348	0.0078316	0.428955	0.155006
79783	C7orf10	1.34831	1.1324	FALSE	193	160	230.5	1.57587	0.00881044	0.00336628	0.863278	2.01486
79801	SHCBP1	5.57373	-1.24788	FALSE	2827.5	9078	2302	12.1287	7.93817e-05	3.83717e-06	26.2422	11.1654
79802	HHIPL2	-1.15886	1.26327	FALSE	37.5	26	39.5	0.200154	0.00688253	0.00246395	0.0945472	0.223104
79819	WDR78	0.462424	1.49785	FALSE	98.5	73	144	0.342673	0.0227302	0.0108717	0.17279	0.525809
79825	CCDC48	2.66646	1.56345	FALSE	559	330	648.5	3.14102	0.000109791	6.726e-06	1.14362	3.39578
79838	TMC5	-1.03026	1.98007	FALSE	33	20.5	59	0.0836643	0.0386284	0.0205797	0.0347394	0.159802
79888	LPCAT1	7.69928	1.19199	FALSE	16879.5	12813.5	18784	66.7514	1.83048e-05	1.79512e-07	30.368	68.7923
79899	PRR5L	-2.97084	1.16674	FALSE	10	8	10	0.0350042	0.0275172	0.0136219	0.0174904	0.0361701
79919	C2orf54	2.68364	3.84358	FALSE	768	118	1032	4.40395	0.00135202	0.000297765	0.416821	6.10917
79935	CNTD2	-2.11558	1.16984	FALSE	19.5	14.5	20.5	0.153286	0.0134503	0.00569661	0.0737245	0.164058
79940	LINC00472	-1.34368	-2.09273	FALSE	36.5	112.5	19	0.173047	0.0177488	0.0080029	0.356818	0.104905
79949	C10orf81	0.229951	3.01359	FALSE	102.5	30.5	176.5	0.325457	0.0161604	0.00715492	0.0648807	0.59976
79966	SCD5	4.95096	2.10086	FALSE	3099.5	1254	3642.5	10.0579	0.000167678	1.37168e-05	2.72418	11.891
79971	WLS	4.95021	1.34073	FALSE	2435	1783.5	2748.5	11.9232	0.000403897	5.4385e-05	5.38716	13.7654
79983	POF1B	-1.46385	2.3133	FALSE	35	13	43	0.128904	0.00149218	0.000342278	0.0310199	0.152326
79986	ZNF702P	2.5805	-1.32117	FALSE	455.5	1185	295.5	2.1066	0.00783282	0.00290108	3.6939	1.62062
8000	PSCA	1.6066	1.47948	FALSE	258	164	303	3.1139	0.000127447	8.65445e-06	1.1934	3.38657
80014	WWC2	2.79962	-1.1393	FALSE	397.5	1257.5	386.5	0.666823	0.000149643	1.13931e-05	1.33322	0.588684
80017	C14orf159	2.84828	-1.88789	FALSE	361	1852	295	1.3942	2.04935e-05	2.21112e-07	4.90467	1.3249
80021	TMEM62	5.1022	1.60964	FALSE	2905.5	1751	3258.5	15.8653	0.00017229	1.44512e-05	5.90184	18.1392
80022	MYO15B	3.25519	2.72953	FALSE	1111.5	288	1250.5	1.66742	0.000106533	6.41602e-06	0.286191	1.93429
80031	SEMA6D	0.660908	-1.684	FALSE	140.5	365	90	0.305212	0.0265813	0.0130889	0.491731	0.194445
80063	ATF7IP2	-2.95028	-3.33657	FALSE	13	61	7	0.0554849	0.0284042	0.0141303	0.158735	0.0285652
80070	ADAMTS20	-1.73981	-2.17557	FALSE	14.5	87.5	13	0.0364863	0.000442647	6.25454e-05	0.142005	0.0294142
80108	ZFP2	-0.875413	1.79968	FALSE	48	25	62.5	0.272003	0.0040171	0.00124247	0.0976252	0.363571
80119	PIF1	2.65874	-1.21253	FALSE	367.5	1175	325	2.09167	0.000659848	0.000110973	4.12597	1.91402
80128	TRIM46	1.40927	1.57719	FALSE	230	137	276.5	1.01105	0.00181582	0.000443191	0.409503	1.24121
80174	DBF4B	4.50318	-1.03711	FALSE	1353	3915.5	1183.5	3.6373	4.22206e-05	1.0835e-06	7.09297	3.40426
80199	FUZ	4.02219	1.20041	FALSE	1255.5	998.5	1538.5	11.3549	0.000172951	1.45698e-05	5.3476	12.2247
80216	ALPK1	0.744782	1.45421	FALSE	138.5	90.5	165.5	0.359608	0.0038668	0.00118184	0.155618	0.433193
80221	ACSF2	3.38703	1.84369	FALSE	973.5	477	1107.5	6.843	1.73473e-05	1.58616e-07	1.98973	7.14712
80255	SLC35F5	6.53662	1.18381	FALSE	6927.5	5750	7850.5	36.8057	0.000892505	0.000169361	18.8776	42.8012
80307	FER1L4	0.411382	1.33726	FALSE	95	76.5	121.5	0.21815	0.00624744	0.00218061	0.108809	0.27797
80310	PDGFD	-0.857377	3.6731	FALSE	57	10.5	82	0.216895	0.00419762	0.00131519	0.0244662	0.337628
80325	ABTB1	1.70888	1.93331	FALSE	299.5	143	345.5	2.42613	4.1787e-05	1.05964e-06	0.661195	2.58223
80326	WNT10A	0.63701	1.43829	FALSE	135	85	152.5	0.852502	0.000526969	8.0531e-05	0.333674	0.868155
80341	BPIFB2	-2.72853	1.9666	FALSE	13.5	6	15.5	0.0951923	0.00753276	0.00276194	0.0293984	0.114523
80350	LPAL2	1.27124	-1.70715	FALSE	140	571	106.5	0.782149	0.000300244	3.50572e-05	2.12411	0.657236
8045	RASSF7	4.5147	-1.06762	FALSE	1436	4016	1139	11.2749	0.000214387	2.05305e-05	21.3799	10.0167
80725	SRCIN1	2.51804	1.68833	FALSE	505	282.5	625	0.986939	0.00158197	0.000369819	0.372595	1.24344
80736	SLC44A4	5.90369	2.17635	FALSE	5909	2344.5	7249.5	29.8513	0.000264442	2.89669e-05	7.97567	36.3653
80833	APOL3	0.28136	2.63928	FALSE	132	38	155	0.484529	0.000179433	1.54665e-05	0.0868696	0.550953
80835	TAS1R1	-0.282941	1.71113	FALSE	69.5	39.5	78.5	0.383478	0.00130273	0.000281907	0.132492	0.459991
80852	GRIP2	1.20165	1.84514	FALSE	195	105.5	250	0.400534	0.000265987	2.92983e-05	0.123096	0.42889
81031	SLC2A10	-1.97667	2.49609	FALSE	23	8.5	29.5	0.0863012	0.00351439	0.00105185	0.0185507	0.106557
81033	KCNH6	-2.04847	1.1372	FALSE	20	15	22	0.0781942	0.00928267	0.00359311	0.0387061	0.0831809
81035	COLEC12	3.93709	2.72158	FALSE	1558	467	1858	7.53044	0.000293979	3.40661e-05	1.39139	9.36667
8120	AP3B2	-0.866924	1.88213	FALSE	44.5	24.5	58	0.166521	0.00994119	0.00392254	0.0613136	0.223956
81553	FAM49A	-1.01024	-1.86133	FALSE	33	126	27	0.108424	0.00580647	0.00199413	0.254109	0.0806608
816	CAMK2B	2.95758	3.03694	FALSE	789.5	204.5	1190	2.39355	0.0040087	0.00123939	0.414169	3.48918
81607	PVRL4	1.45032	1.25781	FALSE	227.5	163	247.5	1.01316	0.00024	2.47242e-05	0.436564	1.06465
81610	FAM83D	6.48883	-1.11867	FALSE	5380	16100.5	5085.5	31.7014	0.000217492	2.10134e-05	62.017	28.904
81706	PPP1R14C	0.738307	-1.94398	FALSE	92.5	432.5	72.5	0.633106	0.000606167	9.81027e-05	1.82698	0.531115
81848	SPRY4	-0.0878566	-1.77204	FALSE	49	229.5	43.5	0.145708	0.00102135	0.000204083	0.432795	0.113445
822	CAPG	-0.0894733	2.67077	FALSE	96	29	130.5	0.916896	0.00209113	0.000534733	0.18933	1.24683
8321	FZD1	5.70241	1.19083	FALSE	4103.5	3214	4638.5	15.401	1.98563e-05	2.05804e-07	6.91153	16.0511
8323	FZD6	5.29957	1.21324	FALSE	3230	2404	3739	11.9939	0.000198489	1.81126e-05	5.70753	13.3568
8326	FZD9	1.58048	-1.20432	FALSE	173	556.5	168	1.09861	0.000387694	5.08576e-05	2.21903	0.93473
8329	HIST1H2AI	0.952637	1.19407	FALSE	156.5	119.5	172	5.25635	0.000382261	4.98504e-05	2.37115	5.39571
83439	TCF7L1	-0.270541	1.79523	FALSE	72.5	38.5	92.5	0.342667	0.00314486	0.000910198	0.122624	0.442695
83445	GSG1	-3.11609	1.91068	FALSE	10	5	13	0.0456762	0.0157988	0.00695899	0.0160274	0.0571711
83461	CDCA3	5.20057	-1.05297	FALSE	2228	6395.5	1964	25.355	2.00711e-05	2.11661e-07	51.1192	24.5297
83464	APH1B	4.19032	1.18581	FALSE	1441.5	1130.5	1565	5.59185	2.19563e-05	2.65327e-07	2.51855	5.70223
83473	KATNAL2	1.16731	1.80207	FALSE	201	104.5	236	0.982748	0.00186927	0.000461707	0.343258	1.17334
8349	HIST2H2BE	6.46079	1.91465	FALSE	8345.5	3889.5	9155	60.5655	5.26995e-06	4.17612e-09	16.3749	61.828
8350	HIST1H3A	-2.31896	-1.178	FALSE	15	37	10.5	0.419965	0.0190026	0.00869798	0.740944	0.299389
83546	RTBDN	-1.50999	1.09153	FALSE	26.5	23	29	0.267297	0.0194838	0.0089907	0.150865	0.303136
83593	RASSF5	3.88864	2.61069	FALSE	1357.5	472	1942	4.58637	0.0043752	0.0013911	1.06033	7.10693
83605	CCM2	5.22451	-1.02748	FALSE	2298	6427	2178.5	15.8061	0.000840686	0.000154711	27.6704	13.8716
8364	HIST1H4C	-2.61625	-1.42817	FALSE	10.5	33.5	7	0.365515	0.00517338	0.00171616	0.802506	0.27535
8365	HIST1H4H	2.98182	1.22675	FALSE	637	480	664	26.1701	0.000143278	1.06179e-05	12.0026	27.9232
83657	DYNLRB2	-2.37244	2.05764	FALSE	17.5	7.5	23	0.480988	0.00392623	0.00120665	0.141645	0.649233
83661	MS4A8B	-2.53736	2.22347	FALSE	14	6.5	20	0.142368	0.0146465	0.00632284	0.0442428	0.212944
83690	CRISPLD1	-0.332541	-2.47707	FALSE	55.5	260.5	35.5	0.193727	0.00473799	0.00153649	0.56348	0.133804
83699	SH3BGRL2	3.64457	1.09085	FALSE	958	812.5	1049.5	3.3789	7.94451e-05	3.86555e-06	1.62953	3.41597
83719	YPEL3	3.13136	1.28349	FALSE	733.5	518	805.5	7.12078	5.3224e-05	1.76487e-06	3.01131	7.43562
83729	INHBE	-1.70252	1.01868	FALSE	25	20	25.5	0.136397	0.017248	0.00773191	0.077139	0.157588
83849	SYT15	2.37424	1.48964	FALSE	450.5	278	536	1.09824	0.00083748	0.000153917	0.455697	1.30856
83857	TMTC1	3.75472	5.95809	FALSE	3107	92.5	3496	5.11217	4.56594e-05	1.32762e-06	0.0935634	5.87118
83861	RSPH3	1.67624	1.00609	FALSE	248.5	214	272	1.79664	0.000217846	2.1072e-05	0.918487	1.87089
83878	USHBP1	-2.32243	2.47862	FALSE	14.5	6.5	23.5	0.0924831	0.0204437	0.00953833	0.0250012	0.160269
83886	PRSS27	2.32981	2.44155	FALSE	472.5	173.5	626	4.50934	0.00288575	0.000816031	1.11496	6.31073
83890	SPATA9	-3.14606	2.78432	FALSE	10	3	14	0.131663	0.00559511	0.00190413	0.0225291	0.156971
83959	SLC4A11	3.59745	2.19168	FALSE	1196	471	1304.5	5.11796	5.92006e-05	2.17073e-06	1.24265	5.72631
83982	IFI27L2	-1.14062	2.43476	FALSE	45	15.5	64.5	1.32293	0.00496338	0.00163409	0.30857	1.93851
83998	REG4	-2.06147	2.00553	FALSE	19	10.5	29	0.129443	0.0182456	0.00828921	0.0426688	0.17755
84074	QRICH2	4.63624	1.14428	FALSE	1979.5	1567.5	2154.5	6.00707	1.39177e-05	6.91125e-08	2.73385	6.05313
84106	PRAM1	-1.73808	2.08414	FALSE	20	12	33.5	0.136169	0.0226493	0.0108159	0.0504924	0.238647
84144	SYDE2	1.6407	1.5828	FALSE	270.5	160.5	284	0.870352	0.000207417	1.93825e-05	0.319018	0.955477
8416	ANXA9	2.71857	3.23572	FALSE	840.5	158	952	7.38778	1.28018e-05	4.44805e-08	0.806934	7.55107
84168	ANTXR1	5.20704	2.03563	FALSE	3638	1545	4305	7.09138	0.000210206	1.98097e-05	2.02126	8.2889
84179	MFSD7	3.25053	1.11064	FALSE	736	610	871.5	6.17361	0.000177588	1.51987e-05	3.04914	6.48519
84189	SLITRK6	4.74638	2.82375	FALSE	2000.5	783.5	3647.5	7.2482	0.0134194	0.00567872	1.74885	14.0175
84217	ZMYND12	1.86718	2.22626	FALSE	360	139	436.5	2.83096	0.000756592	0.000134208	0.729237	3.52755
84229	CCDC135	-2.2377	2.57293	FALSE	17	7	30	0.0776925	0.0313604	0.0159985	0.0221039	0.149562
84230	LRRC8C	2.17488	1.69971	FALSE	388	220	490	0.750047	0.00223762	0.000585287	0.284095	0.934029
84253	GARNL3	2.59303	1.20682	FALSE	488	369	543	2.05263	6.79727e-05	2.90453e-06	0.921584	2.1401
84258	SYT3	0.0851719	2.12036	FALSE	105	42	119.5	0.518167	0.000206726	1.92676e-05	0.126603	0.532422
843	CASP10	-0.97575	-3.61462	FALSE	19	291	14	0.0410003	3.57826e-05	7.65602e-07	0.425208	0.0338964
84333	PCGF5	5.97286	1.64185	FALSE	5501	3147.5	6625.5	11.7402	5.58252e-05	1.93287e-06	4.12578	12.9286
84364	ARFGAP2	4.87622	-1.27604	FALSE	1998.5	5687.5	1459.5	9.19332	0.00188327	0.000465967	17.5867	7.42382
84437	KIAA1826	3.5273	-1.75596	FALSE	591.5	2785.5	522	1.93156	1.46583e-05	1.07924e-07	6.35252	1.88009
8444	DYRK3	2.87365	1.04112	FALSE	602.5	484	678.5	3.64738	0.00132395	0.000289282	1.9957	4.10093
84446	BRSK1	1.79266	1.92694	FALSE	280	151.5	394.5	1.25585	0.00807511	0.003011	0.453676	1.84334
84457	PHYHIPL	0.226318	1.0183	FALSE	82.5	77	100	0.299234	0.0411908	0.0222086	0.192597	0.420658
84502	JPH4	-1.34227	1.0295	FALSE	32	26.5	32	0.102801	0.0113006	0.00458982	0.0557437	0.111348
84515	MCM8	5.50192	-1.00857	FALSE	3045	7735.5	2385.5	11.3255	0.00148117	0.000338871	19.2802	9.55276
84517	ARPM1	1.11797	-1.1013	FALSE	140.5	387.5	115.5	0.910818	0.000296296	3.43888e-05	1.80696	0.837426
84532	ACSS1	-2.61686	1.81304	FALSE	12	7	18	0.0345419	0.0172947	0.00775706	0.0135993	0.0526417
8456	FOXN1	-1.41517	1.84612	FALSE	31.5	18	42	0.161766	0.0130183	0.00547318	0.0634885	0.213269
84630	TTBK1	-2.13819	1.55903	FALSE	17	11.5	20	0.0390654	0.00429346	0.00135438	0.0150187	0.0423436
84674	CARD6	-1.59715	-2.82851	FALSE	14	129.5	12.5	0.0540671	0.00024666	2.58394e-05	0.294569	0.042713
84707	BEX2	4.82865	1.41501	FALSE	2414.5	1581.5	2543.5	32.7561	1.31319e-05	5.04304e-08	12.5658	33.6495
84708	LNX1	1.07423	1.1162	FALSE	160.5	135	194	0.691696	0.00331484	0.000975761	0.364882	0.77381
8471	IRS4	-0.039975	3.60764	FALSE	120.5	19	158.5	0.43748	0.00145601	0.000330342	0.0459251	0.611219
84734	FAM167B	-0.659784	1.05674	FALSE	50	41	56	0.792031	0.00200286	0.000503387	0.400609	0.828067
84766	EFCAB4B	0.747773	3.35881	FALSE	227.5	37.5	266	0.967009	6.29437e-05	2.528e-06	0.103131	1.06421
84777	MGC11082	-3.12476	1.20942	FALSE	9	6.5	10	0.147678	0.0137935	0.00587392	0.0710961	0.172732
84793	MGC12982	0.889898	1.88365	FALSE	169	83	187.5	1.0431	0.000183248	1.59846e-05	0.310268	1.14585
84795	PYROXD2	1.14501	2.89294	FALSE	211.5	62.5	281	1.55196	0.00210726	0.000540261	0.284533	2.16845
84814	PPAPDC3	-1.45428	1.05722	FALSE	28	23.5	30	0.203071	0.0060478	0.00209349	0.104527	0.219616
84815	MGC12916	-2.46481	-1.66067	FALSE	11	41	7	0.0813695	0.0060907	0.00211402	0.190527	0.0485863
84830	C6orf105	-1.69618	2.52573	FALSE	25.5	10	35.5	0.208807	0.00566153	0.00193227	0.0499555	0.314009
84843	MGC15705	-0.314274	1.00824	FALSE	65	53.5	73	0.741879	0.0072315	0.00261974	0.42833	0.88075
8490	RGS5	1.67737	1.59301	FALSE	298.5	163	335	0.711444	0.00024666	2.58614e-05	0.256556	0.771476
84918	LRP11	6.61308	1.42742	FALSE	8338.5	5414	9644	35.0966	3.39247e-05	6.55541e-07	13.9887	37.6962
84929	FIBCD1	-3.10872	2.25294	FALSE	9.5	4	14	0.0442112	0.0126017	0.00525882	0.0113852	0.0652462
84952	CGNL1	2.65843	-1.61006	FALSE	332.5	1418.5	289	0.645886	5.09657e-05	1.62171e-06	1.8033	0.585167
84953	MICALCL	0.592183	1.2007	FALSE	103.5	92.5	127	0.5178	0.0114811	0.00467712	0.283983	0.684905
84958	SYTL1	5.01513	1.72385	FALSE	2831	1565	3151	21.7777	0.000119999	7.85605e-06	7.42407	24.633
8497	PPFIA4	1.08035	-1.04371	FALSE	125	363.5	117	0.376422	0.00138477	0.000308356	0.67422	0.310976
84983	MGC14436	2.75233	-1.45675	FALSE	365	1409	337.5	4.49826	6.20502e-05	2.37534e-06	11.142	4.14593
85004	RERG	-0.3182	1.49701	FALSE	64.5	43.5	80.5	0.387962	0.00871735	0.00332274	0.173186	0.504559
8507	ENC1	5.04153	1.09906	FALSE	2617.5	2117.5	3023	6.91819	0.00036292	4.63467e-05	3.58634	7.76751
8510	MMP23B	-1.00195	2.12465	FALSE	45	20.5	58	0.594249	0.00122406	0.000260107	0.152689	0.643307
8511	MMP23A	-1.36169	2.05977	FALSE	35.5	17	40.5	0.631605	0.00223977	0.000586396	0.172602	0.683397
8514	KCNAB2	4.86191	1.06921	FALSE	2279	1898.5	2455	6.41566	1.45545e-05	9.10608e-08	3.07975	6.44353
8519	IFITM1	2.92885	1.08254	FALSE	590.5	497.5	628.5	12.5055	0.000813618	0.000148093	6.45502	13.8999
8528	DDO	-1.66173	-1.11786	FALSE	25.5	56.5	18.5	0.210641	0.0376299	0.019924	0.308876	0.14826
85301	COL27A1	1.81157	2.96508	FALSE	423.5	98.5	487	1.17186	7.83057e-05	3.71653e-06	0.163138	1.26134
85363	TRIM5	3.85651	-1.25418	FALSE	871.5	2778.5	707.5	3.3018	0.000120348	7.90096e-06	7.08486	2.9757
8537	BCAS1	-0.630725	3.82329	FALSE	95.5	11.5	108.5	0.389371	0.000371414	4.78616e-05	0.0312583	0.459692
85416	ZIC5	2.89622	-1.18496	FALSE	482	1389	355	1.43274	0.000640235	0.000106114	2.81934	1.18733
8542	APOL1	-2.33593	1.51497	FALSE	14	10	22.5	0.0595681	0.0437438	0.0238731	0.0306288	0.0977659
85442	KNDC1	-2.43669	-1.16206	FALSE	13	33.5	9	0.0259953	0.0286947	0.0143062	0.0461517	0.0217788
85460	ZNF518B	5.79247	-1.00272	FALSE	3316.5	9414	3038	6.63402	3.45928e-05	7.1695e-07	12.6867	6.33638
85461	TANC1	6.58067	-1.41898	FALSE	5274.5	19761	4661	9.38318	8.54493e-06	1.93475e-08	24.5475	9.2421
85480	TSLP	-0.996377	1.01775	FALSE	42	34	43.5	0.136059	0.0120795	0.00499416	0.0738077	0.140959
8555	CDC14B	4.59235	1.15877	FALSE	1925.5	1511.5	2029.5	5.2542	4.30227e-05	1.1775e-06	2.46306	5.49618
8578	SCARF1	0.360293	1.17823	FALSE	104	80	116.5	0.407767	0.00167449	0.00039808	0.193071	0.423863
860	RUNX2	1.97493	1.88866	FALSE	334.5	176.5	404.5	0.844665	0.000860011	0.000159787	0.275757	1.04712
8608	RDH16	2.98191	3.75058	FALSE	1094	150	1202.5	9.59281	6.22226e-05	2.41608e-06	0.81076	10.7332
8611	PPAP2A	4.765	-1.11212	FALSE	1612	4866.5	1379.5	12.6086	4.22539e-05	1.09661e-06	25.5712	11.7762
8630	HSD17B6	2.47561	1.80944	FALSE	507.5	257.5	618.5	4.86449	0.000308522	3.63535e-05	1.5898	5.7242
8638	OASL	-2.7515	-1.74924	FALSE	12.5	35	7	0.106332	0.0340117	0.0176766	0.179357	0.0514378
8641	PCDHGB4	4.99283	1.73597	FALSE	2747	1527.5	3462.5	8.27893	0.00139492	0.0003114	3.10178	10.6751
8660	IRS2	4.70481	1.26927	FALSE	2155	1551	2529.5	4.49483	0.000222303	2.17496e-05	2.06949	5.01451
8671	SLC4A4	6.07296	1.50729	FALSE	3933	3597	6957	7.26367	0.0422639	0.022919	4.20689	13.1398
8712	PAGE1	0.516443	-2.92679	FALSE	102	604.5	57.5	2.09948	0.00214841	0.000554357	8.49357	1.36333
8718	TNFRSF25	0.52479	1.30362	FALSE	127	84.5	134	0.950587	0.00103318	0.000207644	0.409632	1.00337
8736	MYOM1	-1.15409	1.0007	FALSE	38	30	41.5	0.0815353	0.0162134	0.00718312	0.0476901	0.0927689
8739	HRK	-1.00363	2.665	FALSE	50	15.5	66.5	1.0092	0.00291655	0.000826874	0.205621	1.3695
874	CBR3	2.20468	-1.03688	FALSE	381.5	803	240.5	4.73741	0.0237629	0.0114737	6.74931	3.40902
8747	ADAM21	-2.9541	-1.26271	FALSE	9.5	24.5	7	0.0506294	0.0415065	0.0224219	0.0854201	0.0357205
8756	ADAM7	4.42684	-1.56738	FALSE	1149.5	4746	1056	6.28902	7.83057e-05	3.71839e-06	17.1242	5.78227
8764	TNFRSF14	-0.540159	-1.63157	FALSE	33.5	156	32.5	0.301123	0.000438168	6.15919e-05	0.850356	0.278877
8814	CDKL1	1.33066	1.2414	FALSE	203	151	241	2.58964	0.000442519	6.24922e-05	1.1985	2.85316
8825	LIN7A	6.82452	1.26704	FALSE	9523	6765.5	9961	120.224	1.45545e-05	8.77854e-08	51.3184	123.071
8829	NRP1	3.99445	-3.49643	FALSE	557	8592	470	1.30963	6.84217e-06	8.29692e-09	13.6117	1.20681
8835	SOCS2	2.70632	2.90434	FALSE	723.5	184	819	4.94509	0.00017924	1.54274e-05	0.782325	5.7107
8844	KSR1	-0.27267	1.54534	FALSE	68.5	44	86.5	0.237886	0.0024672	0.000666843	0.0908317	0.280286
8847	DLEU2	3.3518	-1.05679	FALSE	623	1780.5	538	2.93907	2.86192e-05	4.45468e-07	6.01315	2.91117
8857	FCGBP	3.54122	1.17317	FALSE	952	723.5	1081.5	0.869541	0.000128326	8.76102e-06	0.411928	0.927342
8858	PROZ	-1.16455	1.14975	FALSE	36.5	28.5	41	0.306495	0.0304665	0.0154682	0.177395	0.404925
8880	FUBP1	6.79392	-1.01067	FALSE	6795.5	18956.5	5674.5	32.703	8.88965e-05	4.74151e-06	61.3931	30.8262
8910	SGCE	3.74862	1.94531	FALSE	1100	589	1389.5	9.17773	0.00154847	0.000357839	3.03445	11.9187
8912	CACNA1H	6.38928	1.43246	FALSE	6553	4632.5	7657.5	12.2423	0.000569451	9.0019e-05	5.34905	14.628
8927	BSN	1.95023	1.8232	FALSE	358	179	412.5	0.31438	0.000956486	0.000185848	0.104175	0.384435
8928	FOXH1	2.71831	1.30029	FALSE	542	384.5	599	3.52285	0.00293071	0.000831961	1.64029	4.38024
8970	HIST1H2BJ	3.00442	-1.12987	FALSE	501.5	1452.5	401.5	14.393	0.000241193	2.49647e-05	28.2389	12.8289
89766	UMODL1	-1.02921	1.73984	FALSE	44	23	54	0.117051	0.00134624	0.000296247	0.0390148	0.135356
89795	NAV3	-1.31617	-4.0215	FALSE	14	277.5	10.5	0.0197401	3.72966e-05	8.20729e-07	0.265322	0.016591
89797	NAV2	-2.289	-1.59126	FALSE	12	45.5	9	0.0135071	0.00123101	0.000262785	0.0370269	0.011774
89874	SLC25A21	4.79326	1.29922	FALSE	2183.5	1627.5	2669	8.45337	0.000375092	4.8427e-05	3.85593	9.39669
89876	C3orf15	-0.863577	-3.2544	FALSE	37.5	260	20.5	0.127487	0.00231134	0.000611192	0.547037	0.0753203
899	CCNF	5.6104	-1.16876	FALSE	3059	8980	2394	9.90124	0.000304781	3.57511e-05	19.5803	8.89414
89927	C16orf45	1.2033	1.64498	FALSE	191.5	115	233.5	1.34005	0.000164012	1.33169e-05	0.458611	1.38075
9001	HAP1	1.94027	1.36412	FALSE	327.5	218.5	381.5	1.15328	0.000993148	0.000195603	0.514198	1.33327
90246	LOC90246	2.8716	-1.1566	FALSE	429.5	1336.5	373	2.09771	3.5182e-05	7.35594e-07	4.52048	2.01407
90249	UNC5A	-1.41218	-1.23026	FALSE	22	70.5	18	0.081527	0.00203932	0.000516386	0.17651	0.0790291
90362	FAM110B	5.81989	1.49775	FALSE	4837	3026.5	5594.5	17.2407	3.89974e-05	8.95393e-07	6.49387	18.3797
90427	BMF	4.05294	2.10522	FALSE	1670	671.5	1896	5.3399	2.04935e-05	2.20584e-07	1.31334	5.72328
9048	ARTN	-0.238903	-1.22406	FALSE	56.5	159	48.5	0.441861	0.00743323	0.0027114	0.761938	0.330032
9060	PAPSS2	-1.57911	-1.1026	FALSE	20.5	60	18	0.0800695	0.011064	0.0044625	0.14435	0.0657158
90634	N4BP2L1	-2.60589	1.11603	FALSE	12.5	10	14.5	0.0573915	0.0134239	0.00568295	0.0299132	0.0659536
9066	SYT7	4.88927	1.12579	FALSE	2226.5	1879.5	2819	4.59436	0.013218	0.00557322	2.74327	6.19345
90665	TBL1Y	0.304297	-1.33096	FALSE	82	245.5	66.5	0.44712	0.00158224	0.000369978	0.953298	0.379817
90668	LRRC16B	1.4428	2.35885	FALSE	290	98	322.5	0.964363	7.80812e-05	3.63633e-06	0.198048	1.03305
9073	CLDN8	0.986316	1.95973	FALSE	176	86	192.5	1.24324	0.000659025	0.000110795	0.376201	1.42565
9080	CLDN9	-3.10631	2.97427	FALSE	12.5	3.5	16	0.0904609	0.00793511	0.00294864	0.0164591	0.108992
9095	TBX19	-0.19762	1.25787	FALSE	67.5	51.5	84	0.330704	0.00775935	0.00286772	0.17061	0.422287
9099	USP2	3.07157	-1.46117	FALSE	467.5	1759	430	1.74036	0.000228995	2.28925e-05	4.04804	1.49602
90990	KIFC2	4.81632	1.27736	FALSE	2379	1676.5	2572.5	10.3964	0.000764993	0.000136351	4.80439	11.9958
91107	TRIM47	3.59283	1.8547	FALSE	1118	549	1227	7.95372	1.45545e-05	9.24211e-08	2.26262	8.27203
9119	KRT75	-2.73899	1.438	FALSE	12.5	8	15	0.0811279	0.0122344	0.00507251	0.0356074	0.0955001
9123	SLC16A3	3.67338	3.74222	FALSE	1532	241.5	2263	8.48075	0.0026263	0.000721082	0.907668	13.1781
9124	PDLIM1	5.73217	1.13029	FALSE	4216.5	3373.5	4850.5	44.6844	6.08499e-05	2.30023e-06	21.7079	47.7242
91404	SESTD1	4.81905	1.03699	FALSE	2151	1872	2363.5	3.33915	2.86192e-05	4.47925e-07	1.67401	3.45679
9143	SYNGR3	1.16431	1.22043	FALSE	184.5	136	208	1.36644	0.000314117	3.72581e-05	0.618179	1.46554
9145	SYNGR1	4.17742	1.21632	FALSE	1395	1108	1533	3.94512	0.00059858	9.6218e-05	1.92888	4.51096
91464	ISX	0.941084	-1.21822	FALSE	125.5	361	104.5	0.557732	0.00414516	0.00129421	0.995462	0.436032
9148	NEURL	0.611325	1.44826	FALSE	125.5	83.5	147	0.473363	0.000212317	2.01416e-05	0.180448	0.493178
9156	EXO1	4.56938	-1.53953	FALSE	1290	5173.5	1107	4.90078	1.06841e-05	3.11641e-08	13.9834	4.82906
9159	PCSK7	4.78698	-1.13113	FALSE	1626	4976.5	1447.5	6.28451	1.54829e-05	1.22678e-07	13.3555	6.13093
91608	RASL10B	0.230959	-3.85745	FALSE	107	770	44	0.452215	0.00392623	0.00120695	2.2537	0.222102
91653	BOC	2.93537	1.49329	FALSE	471	413.5	731	1.66494	0.0313604	0.0159969	0.902308	2.70161
9168	TMSB10	6.0767	1.26466	FALSE	5739.5	4021	5878.5	176.312	6.05259e-05	2.24689e-06	78.0075	189.421
91801	ALKBH8	3.45292	-1.09813	FALSE	658.5	1946	596.5	2.21977	5.25471e-05	1.72328e-06	4.46945	2.1066
9185	REPS2	4.99013	1.52506	FALSE	2791.5	1684.5	2956.5	5.56492	1.39177e-05	6.61985e-08	1.97503	5.68479
9194	SLC16A7	-1.63821	-5.07225	FALSE	91.5	377.5	35.5	0.354949	0.0299699	0.0151412	0.989731	0.165994
920	CD4	-0.601927	1.28136	FALSE	50.5	38.5	65.5	0.171312	0.0140316	0.00600607	0.0908592	0.230826
9215	LARGE	-2.30256	1.08531	FALSE	15.5	13	16	0.0492745	0.0481461	0.026767	0.0292451	0.0546594
92235	DUSP27	-0.676616	-2.22916	FALSE	38.5	188	24.5	0.142844	0.00214223	0.000552371	0.433012	0.0911037
92270	ATP6AP1L	0.288563	1.58831	FALSE	93	63	128.5	1.71523	0.0140033	0.00598972	0.770712	2.42805
92291	CAPN13	3.69186	2.2744	FALSE	1314	485	1439.5	8.03013	9.05533e-06	2.37354e-08	1.68519	8.19084
924	CD7	-1.31315	2.21115	FALSE	37.5	15	47	0.440492	0.000913424	0.000174556	0.109433	0.506587
9246	UBE2L6	-3.5396	-3.25949	FALSE	7	41	3	0.050529	0.00836408	0.00314868	0.220176	0.0255617
9254	CACNA2D2	2.76609	1.96462	FALSE	676	293	746.5	1.89177	5.19212e-05	1.66936e-06	0.509069	2.06442
92558	CCDC64	2.79574	1.23459	FALSE	563.5	417	642.5	2.57047	0.0020152	0.000507699	1.26508	3.13329
92565	FANK1	-0.818244	1.01153	FALSE	44.5	38	50.5	0.470714	0.0161333	0.00713976	0.275963	0.54142
92747	BPIFB1	1.69963	7.57827	FALSE	1072.5	10	1220	9.39264	0.00011456	7.33938e-06	0.054199	10.9044
92960	PEX11G	2.32538	1.07783	FALSE	389.5	328.5	446	5.79342	0.000452417	6.45325e-05	2.87592	5.94742
92999	ZBTB47	1.80698	-2.74323	FALSE	180.5	1322	129	0.492874	0.000237614	2.42176e-05	2.24086	0.342606
93010	B3GNT7	-2.93073	1.21714	FALSE	9.5	7.5	10.5	0.038682	0.0237256	0.0114456	0.01942	0.0429293
93035	PKHD1L1	-1.62586	-1.36851	FALSE	24	65.5	15.5	0.023766	0.0165661	0.00736159	0.0435013	0.0153466
93099	DMKN	-2.67655	-1.56944	FALSE	10.5	34.5	7.5	0.0534751	0.00930738	0.00360494	0.127105	0.045195
93109	TMEM44	2.18594	1.23002	FALSE	372	275.5	386.5	2.23926	0.000191651	1.7195e-05	1.02136	2.44615
9311	ACCN3	0.738734	2.03529	FALSE	149	69.5	181.5	1.08179	0.000755498	0.000133738	0.309961	1.24605
93145	OLFM2	2.28484	3.05572	FALSE	540.5	126	705.5	4.03731	0.00128852	0.000278047	0.632049	5.47188
93164	HTR7P1	3.29787	1.93045	FALSE	814.5	433	999.5	2.80269	0.00126245	0.000271345	0.92263	3.52893
93233	CCDC114	-1.23704	1.24975	FALSE	34.5	25	38	0.152963	0.0046202	0.001489	0.0723067	0.175735
93663	ARHGAP18	2.94712	-2.25548	FALSE	674	2375	351	2.66179	0.00865332	0.0032896	6.34708	1.61179
93664	CADPS2	2.59531	-3.33157	FALSE	569	2947	311	1.41539	0.00786465	0.00291565	4.52714	0.767367
94026	POM121L2	-2.877	1.88502	FALSE	10	6	14.5	0.0518084	0.0120042	0.00494064	0.0179639	0.0693233
94027	CGB7	-2.86896	1.77103	FALSE	11	6	14.5	0.187945	0.00626236	0.00218696	0.0638193	0.248457
94030	LRRC4B	-2.28787	1.37682	FALSE	17.5	12	19.5	0.0747421	0.0270759	0.0133754	0.0373093	0.0958576
9411	ARHGAP29	5.93775	1.30416	FALSE	5137.5	3590	5489	8.94638	8.54493e-06	1.90187e-08	3.67784	9.10875
94121	SYTL4	2.14109	-1.249	FALSE	305.5	832.5	229.5	1.137	0.00688814	0.00246638	1.91957	0.864734
9413	FAM189A2	2.47076	3.63991	FALSE	583.5	110.5	868	3.56269	0.00344681	0.0010249	0.416799	5.53519
9415	FADS2	9.88783	-1.43435	FALSE	53233	197001	45344.5	219.076	6.84217e-06	8.49975e-09	583.932	217.742
94234	FOXQ1	-2.03837	2.65286	FALSE	16	7	36	0.0983367	0.049607	0.0277412	0.0282541	0.228161
94241	TP53INP1	8.62462	2.08798	FALSE	34082.5	16148.5	46742	83.4503	0.00133162	0.000291568	26.6397	118.956
943	TNFRSF8	0.0398468	2.03805	FALSE	102	42.5	108.5	0.40765	0.000237184	2.41081e-05	0.105902	0.435719
9435	CHST2	1.06939	2.47612	FALSE	235.5	71	273.5	1.09064	0.000130126	9.08422e-06	0.217491	1.19857
9444	QKI	5.18111	-1.22576	FALSE	2201.5	6860	1764	1.82819	8.34487e-05	4.16036e-06	3.91705	1.65381
945	CD33	-0.244072	2.10191	FALSE	51	34	102	0.48258	0.0452254	0.0248464	0.197181	0.975728
9459	ARHGEF6	-1.90015	-2.26157	FALSE	13	81	10.5	0.0339211	0.00034537	4.28634e-05	0.143514	0.0326268
9466	IL27RA	0.114915	1.34167	FALSE	84.5	62	102	0.425422	0.000610132	9.91906e-05	0.177884	0.464106
947	CD34	-2.56287	1.73505	FALSE	12.5	8	14.5	0.0701922	0.0152181	0.00664105	0.0269177	0.0781928
9476	NAPSA	-2.80773	1.55177	FALSE	12	7	14	0.118353	0.0101781	0.00403098	0.0473516	0.13132
[truncated: 39 more rows]

## Sheet: M-R5 and M-R7 vs. Par_MK-2206
Table S1, related to Figure 2. Gene expression changes in M-R5 and M-R7 cells from RNA-seq analysis and alignment to GRCh37 (hg19).
Differential expression analysis was performed using limma. Expression was considered to be altered when associated with adjusted p < 0.05 and log2 fold change ≥ 1.
Entrez.ID	symbol	lev	lfc	lowExpressed	medianCount	medianCount1	medianCount2	medianRPKM	p	pval	rpkm1	rpkm2
10000	AKT3	4.88549	3.72132	FALSE	5948	296.5	6316	8.65024	0.000758012	4.51305e-07	0.720472	9.7095
100073347	MIMT1	-0.896515	-3.0252	FALSE	71.5	122	39	0.53586	0.0414429	0.00535025	1.73315	0.252579
100127888	LOC100127888	2.76303	1.05592	FALSE	720	234.5	814	5.38209	0.0187769	0.00118166	2.92381	6.14404
100128640	LOC100128640	0.704718	-2.6079	FALSE	102.5	306.5	78.5	0.436047	0.00343627	2.27093e-05	2.1343	0.351823
100128811	LOC100128811	2.80447	-3.13827	FALSE	823.5	1726	346	3.1097	0.0341912	0.00381689	12.5173	1.60073
100130097	LOC100130097	1.45896	-1.22721	FALSE	209.5	283.5	205	1.3766	0.0252192	0.00211621	2.65083	1.11343
100131187	TSTD1	4.00877	-1.06994	FALSE	1323	1475.5	1323	20.9611	0.00752234	0.000147348	39.2025	18.6638
100131320	LOC100131320	3.04454	-1.52388	FALSE	608.5	946	526.5	2.59604	0.00352242	2.36592e-05	6.78005	2.41444
100131679	LOC100131679	-2.37509	-1.41627	FALSE	14.5	21	14.5	0.0815295	0.0341059	0.0037891	0.180597	0.0667284
100132999	LOC100132999	-0.860012	-1.26359	FALSE	39.5	55	35.5	0.50255	0.0186738	0.0011482	1.10244	0.44901
100133545	MRPL23-AS1	0.102806	-1.467	FALSE	81.5	120.5	80.5	0.476747	0.0192699	0.00126202	1.10112	0.449602
100286793	LOC100286793	-2.46659	-1.22733	FALSE	13	17.5	12.5	0.118294	0.033602	0.00368109	0.259332	0.113224
100287623	LOC100287623	-0.350741	-1.02229	FALSE	61.5	69.5	61.5	1.18877	0.0316392	0.0032419	2.14012	1.09612
100287628	LOC100287628	-2.23472	-3.53775	FALSE	11.5	61	9.5	0.206814	0.00279348	1.23075e-05	1.91625	0.160286
100287705	LOC100287705	-3.3484	-3.63005	FALSE	11	29	5.5	0.250849	0.026516	0.00232107	1.28771	0.130709
100288366	LOC100288366	8.5083	1.14457	FALSE	40272	12255.5	48900	269.61	0.0180868	0.00106931	150.838	345.936
100289026	LOC100289026	0.925112	-1.04015	FALSE	139.5	172.5	139.5	2.12007	0.0141352	0.000664848	3.99334	1.95851
100289104	LOC100289104	6.66508	1.11846	FALSE	11256.5	3417	13538	90.5722	0.020298	0.00138857	50.8331	115.293
100289488	LOC100289488	2.37849	1.45576	FALSE	610.5	150	722.5	11.0286	0.0112668	0.000398604	4.48447	12.2596
100292909	LOC100292909	0.285834	-1.05406	FALSE	93	110	93	1.28466	0.0266671	0.0023498	2.34173	1.19715
100293704	LOC100293704	-0.154202	-1.13544	FALSE	66.5	86	65.5	1.87263	0.0276584	0.00254419	3.51844	1.6466
100302197	MIR1306	1.03125	1.35522	FALSE	239	62	297	29.2958	0.0177921	0.00102647	12.7074	33.5516
100302739	PCNA-AS1	5.28617	1.57962	FALSE	4578	1053	5613	114.632	0.0213895	0.0015371	48.9121	152.597
10036	CHAF1A	5.62785	1.31421	FALSE	5467.5	1540.5	6831	15.548	0.0333648	0.00362928	8.03651	20.1773
10038	PARP2	5.33628	1.0685	FALSE	4607	1392	5420	24.6187	0.008596	0.000198062	13.0353	27.7321
10046	MAMLD1	-0.383776	2.18407	FALSE	102	17	122.5	0.225943	0.0168649	0.000918754	0.0578359	0.269511
100500860	MIR3618	0.465158	1.39251	FALSE	161.5	40.5	193	17.9765	0.0332649	0.00360886	8.09587	20.9047
100500863	MIR548AA1	-3.75055	2.78927	FALSE	10.5	1	14	1.18389	0.0215849	0.00157132	0.148956	1.4989
100505601	LOC100505601	-1.02055	-1.37037	FALSE	36.5	51.5	30	1.2245	0.0251155	0.00208131	2.75979	1.00114
100505636	LOC100505636	2.98932	-2.6848	FALSE	519.5	1543	478	1.61695	0.00217858	5.23468e-06	8.47179	1.33913
100505703	LOC100505703	-1.95144	-1.94304	FALSE	20	35	16.5	0.195872	0.0113681	0.00041108	0.62607	0.153206
100505813	LOC100505813	0.302437	-2.36383	FALSE	114	210.5	78	1.13996	0.0435899	0.00587306	3.54718	0.843533
100505911	SOS1-IT1	-2.01244	-1.30871	FALSE	20	24.5	18	0.211927	0.0399416	0.00502956	0.444756	0.16871
100505942	LOC100505942	-0.932653	-1.36253	FALSE	42	54	39	0.479789	0.0334366	0.00364805	0.961778	0.353618
100505971	LOC100505971	-2.49987	-1.49585	FALSE	14	19	12	0.130292	0.0296325	0.00288633	0.329465	0.107614
100505994	LOC100505994	-3.90608	3.10272	FALSE	10	0.5	13.5	0.0398047	0.0267551	0.00237667	0.00423667	0.0465397
100506063	LOC100506063	0.629158	-1.06445	FALSE	120	140	120	0.553044	0.0405691	0.00518587	0.927793	0.448565
100506130	LOC100506130	-3.95276	3.05057	FALSE	8.5	0.5	12.5	0.100663	0.0157999	0.000801471	0.00808097	0.153413
100506368	LOC100506368	-1.61262	-1.65135	FALSE	25	41	24	0.229423	0.0307644	0.00308816	0.575676	0.19932
100506373	LOC100506373	-2.78386	-1.71384	FALSE	11.5	18	9	0.0805215	0.0231047	0.00178348	0.215681	0.0664879
100506380	LOC100506380	-1.2846	-1.18591	FALSE	30.5	40.5	30.5	0.328001	0.0333171	0.00362013	0.660313	0.279999
100506495	LIFR-AS1	1.80653	-1.16976	FALSE	272	342.5	267.5	0.840306	0.0193277	0.00127626	1.56716	0.705713
100506548	LOC100506548	5.0759	-1.07531	FALSE	2702.5	3086.5	2702.5	7.55586	0.00637268	0.000105098	14.2985	6.68468
100506583	LOC100506583	-2.50603	4.66096	FALSE	36	1	56	0.68875	0.0110119	0.000376986	0.0250847	1.03177
100506597	LOC100506597	-1.47858	-1.55737	FALSE	29	40.5	26.5	0.240262	0.018007	0.00105602	0.606808	0.199263
100506599	LOC100506599	0.786425	-1.21836	FALSE	137	170	137	0.507824	0.0180868	0.00106781	1.03074	0.464844
100506827	LOC100506827	-2.95786	3.35121	FALSE	17	1	30.5	0.068697	0.0204867	0.00140636	0.00718973	0.109843
100506913	LOC100506913	1.14024	-1.24924	FALSE	162	232.5	162	1.36431	0.0334769	0.0036634	2.77984	1.28591
100506941	LOC100506941	-1.20943	-1.6047	FALSE	31	51.5	24.5	0.446118	0.0173276	0.000972205	1.13471	0.347959
100506966	LOC100506966	-0.668195	-1.44682	FALSE	53.5	67	44.5	0.791357	0.0356607	0.00412531	1.6943	0.69669
100506985	LOC100506985	3.22324	-1.20175	FALSE	698.5	909.5	628	3.85711	0.00723053	0.000134547	8.14228	3.51155
100507032	LOC100507032	0.813001	-1.06608	FALSE	143.5	159.5	134	0.455845	0.0255869	0.00219369	0.82466	0.373073
100507115	LOC100507115	0.143725	-1.09313	FALSE	93	101	90	2.05785	0.0332649	0.00359871	3.82325	1.75876
100507167	LOC100507167	3.53708	1.30835	FALSE	1248.5	357.5	1432	8.35005	0.0193446	0.00128271	3.97089	10.1296
100507190	LOC100507190	-0.89394	-2.58327	FALSE	50.5	99	29	0.797105	0.0216096	0.00157865	3.16356	0.567553
100507193	LOC100507193	-2.31522	-1.7017	FALSE	14	25.5	12	0.523465	0.0169286	0.000926675	1.54544	0.475406
100507291	LOC100507291	0.386811	-1.01546	FALSE	106	116	101.5	1.15047	0.0215665	0.00156266	2.17345	1.06369
100507295	LOC100507295	-0.577989	-1.48512	FALSE	51.5	75	43.5	0.860642	0.011587	0.000426649	2.113	0.774288
100507309	LOC100507309	-1.4626	-1.72859	FALSE	27	44	24	0.125353	0.01367	0.000621736	0.357981	0.100648
100507346	LOC100507346	3.78426	-1.37366	FALSE	1039.5	1463.5	871	6.60582	0.0262281	0.00228165	13.4288	5.02378
100507488	DNAPTP3	4.73877	-1.4497	FALSE	2074.5	2924	1767.5	11.8967	0.00283414	1.34648e-05	29.2966	10.551
100509129	LOC100509129	1.53614	-3.32298	FALSE	301.5	743.5	145.5	1.21489	0.023512	0.00184309	4.93025	0.624576
100509323	LOC100509323	-0.61783	-1.15381	FALSE	45.5	62.5	45	0.16339	0.018007	0.00105335	0.344236	0.152513
100509498	LOC100509498	5.00296	-1.11511	FALSE	2238.5	3031.5	2139.5	6.02999	0.00934602	0.000255334	11.6816	5.235
100509671	LOC100509671	1.3601	1.19214	FALSE	284	81.5	336.5	4.13123	0.01867	0.00114357	1.99827	4.36563
100534589	HOXA10-HOXA9	-2.47129	1.97664	FALSE	23.5	3.5	26.5	0.125669	0.0136298	0.000613488	0.0302065	0.133992
100616142	MIR4458	-1.01873	-1.16195	FALSE	37.5	47	35.5	5.99127	0.0419668	0.00548446	11.161	5.34764
100616361	MIR4775	0.870891	1.22505	FALSE	217.5	58	243.5	29.9519	0.0202145	0.00137722	13.6312	30.8694
100616439	MIR4658	0.409009	1.09984	FALSE	138	44	159.5	22.6989	0.0454999	0.00636125	12.2787	27.6794
100652739	LOC100652739	2.53173	1.04901	FALSE	662.5	200.5	742	4.78031	0.023512	0.00184395	2.5646	5.4234
100652757	LOC100652757	4.37209	-2.34078	FALSE	1771.5	3538	1378	33.4756	0.0136519	0.000618912	107.93	22.9624
100652766	LOC100652766	-3.08008	1.68563	FALSE	13.5	2.5	16	0.168492	0.0401453	0.00508236	0.0514302	0.17432
100652850	LOC100652850	4.10269	-1.2232	FALSE	1360	1679.5	1272.5	11.9257	0.00325925	2.09194e-05	26.8426	11.5328
100652973	LOC100652973	2.96893	-1.22124	FALSE	609	770.5	581.5	4.20994	0.00621561	9.7327e-05	8.9321	3.92109
100653004	LOC100653004	1.14152	-1.1319	FALSE	184	206.5	160	2.49039	0.0267669	0.0023841	4.6406	2.05408
100653089	LOC100653089	4.37209	-2.34078	FALSE	1771.5	3538	1378	33.4756	0.0136519	0.000618912	107.93	22.9624
100653112	LOC100653112	-1.80776	2.61149	FALSE	38	5	46	0.053025	0.0231047	0.00178427	0.0103899	0.0663948
100653156	LOC100653156	1.14152	-1.1319	FALSE	184	206.5	160	2.49039	0.0267669	0.0023841	4.6406	2.05408
100750225	PCAT1	1.59543	-1.8584	FALSE	253.5	395.5	186	1.36592	0.0135526	0.000606892	3.55164	0.979887
100750325	RCAN3AS	-1.78054	-1.54943	FALSE	23.5	33	21.5	0.592665	0.0286848	0.00271204	1.35694	0.474758
10140	TOB1	6.65484	-1.01411	FALSE	8277	9068.5	8277	35.0972	0.00836392	0.000184747	63.8639	30.7715
10161	LPAR6	2.66774	-1.11941	FALSE	518	609.5	518	1.68635	0.0207118	0.00144146	3.05725	1.36056
10178	ODZ1	0.148266	-7.24535	FALSE	37.5	1788.5	18	0.0262172	0.000593591	2.8273e-07	2.47991	0.0157869
1021	CDK6	3.00336	1.83769	FALSE	1052.5	193.5	1238.5	0.973631	0.00324274	1.83413e-05	0.290307	1.06972
1028	CDKN1C	1.26032	-1.18391	FALSE	175.5	232	161	1.03694	0.0122291	0.000483944	2.16204	0.88887
10321	CRISP3	-2.77995	-3.32464	FALSE	11.5	37.5	7.5	0.0499908	0.011271	0.000401462	0.299457	0.0293016
10333	TLR6	-0.57427	1.33173	FALSE	78.5	19.5	90	0.13792	0.0368956	0.004378	0.0612359	0.141985
10371	SEMA3A	-3.72716	-3.85301	FALSE	10.5	26	5.5	0.0176391	0.0498485	0.00740783	0.078016	0.00884992
10376	TUBA1B	8.64726	1.13153	FALSE	44188.5	13592.5	53746	240.749	0.0187017	0.00116005	136.065	309.125
10396	ATP8A1	2.83796	-2.88844	FALSE	435	1524	354.5	0.479589	0.000473429	1.57561e-07	3.27538	0.45281
10397	NDRG1	5.32233	-2.59997	FALSE	3620.5	7653	1805.5	9.43593	0.00934602	0.000253688	38.6935	5.68952
1041	CDSN	-2.8819	-1.83935	FALSE	10	18	8.5	0.0370823	0.0176894	0.00101775	0.119376	0.0349242
10417	SPON2	7.26451	2.0758	FALSE	21400	3304.5	23077	93.311	0.000593591	2.70758e-07	23.7643	99.3319
10420	TESK2	3.41526	-1.02555	FALSE	897	956	897	3.16026	0.0131592	0.000578208	5.56769	2.77331
10451	VAV3	0.769251	-1.13674	FALSE	135.5	158	130.5	0.314807	0.0362505	0.00422118	0.591682	0.290323
10468	FST	-3.38755	2.70281	FALSE	14	1	21	0.0641365	0.0252192	0.00210388	0.00897859	0.0910513
10477	UBE2E3	4.31498	-1.08899	FALSE	1614.5	1860.5	1614.5	10.0748	0.00589142	8.24294e-05	19.2514	9.15872
10486	CAP2	5.55394	-1.54288	FALSE	3574.5	5374.5	2865.5	12.7475	0.00630922	0.000101483	31.7748	10.6815
105	ADARB2	2.9717	-2.59086	FALSE	948.5	1420.5	505	1.20972	0.0483903	0.00704146	3.01863	0.655326
10518	CIB2	0.814433	-2.43928	FALSE	144.5	301.5	87	0.996428	0.0123157	0.000497467	3.45705	0.636136
1056	CEL	1.07478	-1.07724	FALSE	167	193.5	167	0.759966	0.0141893	0.000669083	1.44886	0.688181
10561	IFI44	1.36907	1.3721	FALSE	295	76.5	359	1.91037	0.011495	0.000420215	0.790406	2.12048
1057	CELP	-0.988175	-1.14039	FALSE	39	48	39	0.443268	0.0329406	0.00353416	0.855577	0.396845
10581	IFITM2	1.90661	-2.07884	FALSE	388	556	255.5	5.04616	0.0206341	0.00142507	13.5476	3.4712
10628	TXNIP	6.68697	-2.31671	FALSE	8836.5	17663	6739	32.1674	0.0191441	0.00123555	103.626	21.6571
10682	EBP	6.78751	1.30037	FALSE	10781	3399.5	14691.5	99.1697	0.0254567	0.00217646	52.33	128.429
10687	PNMA2	-0.409004	-1.71328	FALSE	63.5	91.5	54.5	0.142985	0.0233767	0.0018163	0.342543	0.103443
10693	CCT6B	1.73404	-1.13618	FALSE	297	313	271	1.76655	0.0473482	0.00677127	2.99083	1.33562
10720	UGT2B11	3.16129	-3.45727	FALSE	947.5	2404	455	5.87476	0.0250448	0.00207265	24.845	3.00492
10721	POLQ	5.68615	1.38466	FALSE	6151	1515.5	7005	7.67616	0.00217858	4.31607e-06	3.10124	7.91239
10740	RFPL1-AS1	-1.89909	2.18152	FALSE	31.5	5	39.5	0.0675941	0.0467551	0.00661964	0.0175556	0.0870507
10745	PHTF1	-1.90743	-2.47173	FALSE	18	46.5	14.5	0.0510945	0.00445787	4.23357e-05	0.254457	0.0416475
10785	WDR4	3.88805	1.071	FALSE	1651.5	504	1912	7.37807	0.0113681	0.000413646	3.881	8.02552
10826	C5orf4	1.85065	-2.37222	FALSE	363	619.5	188.5	1.33343	0.033107	0.00357168	3.66021	0.714236
10846	PDE10A	2.71183	-2.05477	FALSE	555	944.5	490.5	0.649326	0.0128702	0.00054691	2.05714	0.543203
10982	MAPRE2	4.81318	1.07109	FALSE	2934	965.5	3305.5	8.53989	0.012228	0.000474462	4.60527	9.7378
11037	STON1	0.304194	-2.9654	FALSE	80	271	63	0.152589	0.0037743	2.77473e-05	0.857161	0.102698
11067	C10orf10	1.73768	-1.29574	FALSE	237.5	361	237.5	1.39856	0.0252192	0.00212955	2.96874	1.2994
11069	RAPGEF4	-2.19171	-3.5688	FALSE	11.5	62	10.5	0.0261426	0.0056155	6.98692e-05	0.235332	0.0239723
1111	CHEK1	5.81451	1.30345	FALSE	6353.5	1735.5	7994	12.2435	0.0244078	0.00197925	6.27652	15.7608
1112	FOXN3	6.31377	-1.09936	FALSE	5786	7368	5443.5	8.54256	0.00856105	0.000193689	16.3632	7.58286
11123	RCAN3	4.29392	-1.20401	FALSE	1445	1923	1322	5.5778	0.00758853	0.00015	11.3598	4.68329
11174	ADAMTS6	0.25311	-3.04115	FALSE	73.5	268.5	56	0.103751	0.00279655	1.29866e-05	0.676271	0.0745315
11217	AKAP2	-0.316885	-1.76469	FALSE	76	102	60	0.108269	0.0295489	0.00286791	0.255201	0.0801385
112399	EGLN3	3.85236	1.43159	FALSE	1545	422	2052	6.03323	0.0379303	0.0046134	2.71885	6.74296
11255	HRH3	-2.39391	-2.16395	FALSE	17	28.5	12	0.0625719	0.0212941	0.00152644	0.189676	0.0393429
113115	FAM54A	3.02711	1.25112	FALSE	960.5	254	1084	5.13627	0.0254567	0.00217159	2.54123	6.1806
113130	CDCA5	6.15719	1.15974	FALSE	7861.5	2347	9076.5	29.2682	0.0279272	0.00257723	16.2051	36.1376
113220	KIF12	1.07617	-1.42882	FALSE	175	228.5	160	1.0199	0.026653	0.00234698	2.00979	0.783989
113278	C20orf54	-1.81358	-1.43496	FALSE	19	32	18.5	0.0809955	0.023889	0.00190162	0.2025	0.0773948
113451	ADC	0.579602	-1.09766	FALSE	120	138.5	120	0.594379	0.0206376	0.00142655	1.13633	0.562164
1136	CHRNA3	1.57008	1.01318	FALSE	324.5	106	374	1.01611	0.0199061	0.00134506	0.533008	1.08081
113791	PIK3IP1	2.3551	-2.9367	FALSE	346.5	1121.5	241.5	1.30448	0.00217858	5.38913e-06	8.0821	1.10244
114299	PALM2	-0.617499	-1.43934	FALSE	57	70	47	0.0541017	0.0162138	0.000841773	0.134284	0.050321
114794	ELFN2	2.85164	1.05682	FALSE	810.5	245.5	869	0.956816	0.0426583	0.00565969	0.528698	1.09254
114880	OSBPL6	2.11266	1.02388	FALSE	442.5	150	490.5	0.633839	0.039041	0.00483982	0.364791	0.74267
114882	OSBPL8	8.42135	-1.00616	FALSE	25971	30386.5	24815	43.1228	0.011271	0.000402445	75.3274	38.5765
114897	C1QTNF1	-2.58325	-1.91291	FALSE	14	22	10.5	0.0497201	0.0283249	0.00265643	0.129529	0.0346784
114907	FBXO32	3.02947	-2.1908	FALSE	613	1248	480.5	0.843597	0.00279655	1.28851e-05	3.28973	0.709605
115294	PCMTD1	5.70068	-1.22696	FALSE	4094.5	5088.5	3859.5	9.82074	0.0025193	8.54966e-06	21.991	9.5669
115557	ARHGEF25	3.48404	-1.05497	FALSE	869.5	1027	869.5	3.89181	0.0281259	0.00262068	6.45089	3.08162
116443	GRIN3A	0.271707	-1.14474	FALSE	83.5	117	81	0.138173	0.0253333	0.00214932	0.263281	0.113763
116448	OLIG1	-2.71263	3.14339	FALSE	25.5	1.5	32	0.104851	0.0159959	0.000816175	0.013361	0.141585
116844	LRG1	-0.849972	-1.96592	FALSE	58	77	41.5	0.312118	0.032141	0.00334445	0.775417	0.203231
116983	ACAP3	6.56226	1.2197	FALSE	10111.5	3015	11218	28.692	0.00903039	0.000223247	14.3056	33.7128
118738	ZNF488	1.85007	2.14332	FALSE	384	74.5	538	1.19675	0.0463379	0.00654127	0.394516	1.72918
118788	PIK3AP1	4.43723	-1.24219	FALSE	1583.5	2156.5	1383.5	3.75191	0.00822564	0.000176599	8.06643	3.10224
1191	CLU	-1.40642	-2.76812	FALSE	24	78	19.5	0.0763474	0.00522078	5.82783e-05	0.406307	0.0573879
120376	C11orf93	3.78308	-2.37929	FALSE	929.5	2329.5	762	6.23274	0.000758012	4.14996e-07	29.2689	5.80097
122769	LRR1	4.73045	1.24362	FALSE	3194	837.5	3588.5	14.8455	0.011905	0.000445834	7.18794	17.3462
123775	C16orf46	1.82185	-1.14099	FALSE	269.5	334	258	1.2875	0.00693341	0.00012384	2.6963	1.19934
123904	NRN1L	-1.10845	1.6034	FALSE	51.5	13.5	65	0.86518	0.0499544	0.00743304	0.349745	1.07511
124045	C16orf55	2.40261	1.14986	FALSE	603.5	175	701	2.72648	0.0252192	0.00212739	1.40706	3.10218
124222	PAQR4	3.56882	1.8692	FALSE	1391	279.5	1771.5	4.97458	0.0427162	0.0056765	1.84086	6.92714
126432	RINL	0.218284	-1.40791	FALSE	95	124.5	88.5	0.323608	0.0149445	0.000728719	0.723632	0.262102
126789	PUSL1	5.06208	1.13667	FALSE	3785.5	1119.5	4196	34.2154	0.00276376	1.18475e-05	15.89	35.4094
126820	WDR63	-2.76201	-2.05228	FALSE	13.5	20.5	9	0.0480886	0.0439115	0.00597129	0.121853	0.0318561
126917	IFFO2	3.10405	-1.10569	FALSE	658.5	803.5	658.5	1.22396	0.00522078	5.98373e-05	2.4454	1.12804
1284	COL4A2	0.229665	1.11566	FALSE	139.5	39	157.5	0.215848	0.0318426	0.0032817	0.109575	0.243899
128488	WFDC12	-2.62731	-1.75202	FALSE	14	19.5	9.5	0.183241	0.0392605	0.00488814	0.466073	0.114633
128553	TSHZ2	-2.93612	-1.8124	FALSE	10	16.5	7	0.00831693	0.0274152	0.00248428	0.023484	0.00627588
1287	COL4A5	5.91292	-1.29552	FALSE	4607.5	6140	3980	8.22857	0.00876866	0.000205173	17.0373	6.97784
1298	COL9A2	1.01013	-2.29568	FALSE	159	326.5	124.5	0.598291	0.00907538	0.000238826	2.026	0.456576
1303	COL12A1	-1.26664	-3.87959	FALSE	29.5	139	19	0.0280921	0.00876156	0.000203442	0.213623	0.0151985
130574	LYPD6	1.33376	1.78303	FALSE	304	61	397	0.758311	0.0149356	0.000727396	0.257381	0.865592
130589	GALM	-1.19861	-3.83802	FALSE	19.5	143	18	0.0850764	0.00203691	2.82006e-06	1.0177	0.0791894
132014	IL17RE	-1.2976	-1.0735	FALSE	32	36.5	31.5	0.119896	0.0371778	0.00443748	0.232127	0.104169
132671	SPATA18	2.76395	-1.11854	FALSE	510	633	496	1.27154	0.00522078	5.63877e-05	2.65869	1.1929
134	ADORA1	0.0446756	3.33451	FALSE	176	12	194.5	0.588795	0.0297355	0.00290495	0.0714258	0.751552
135138	PACRG	-0.0454462	3.35245	FALSE	149	11	190.5	0.885194	0.0207947	0.00145102	0.112055	1.18823
135927	C7orf34	-2.72442	-1.61023	FALSE	11.5	17	10	0.169262	0.0371778	0.00443433	0.411253	0.124724
135932	TMEM139	1.29728	-1.21151	FALSE	179	241.5	174.5	0.809283	0.00975704	0.000286536	1.73572	0.795871
1397	CRIP2	-0.583693	-1.65714	FALSE	53.5	82.5	49	0.431471	0.0110145	0.000378384	1.18126	0.382906
139818	DOCK11	-0.852236	-2.03769	FALSE	47	78.5	34	0.0699196	0.0159649	0.000813433	0.213179	0.0462033
140290	TCP10L	-1.22159	1.7868	FALSE	54.5	10	58	0.219801	0.0149356	0.000727045	0.0665904	0.242502
1410	CRYAB	-1.45827	-2.4427	FALSE	23.5	62	22	0.359117	0.00599369	8.71815e-05	1.6203	0.322473
1428	CRYM	2.4212	-1.51446	FALSE	418	614.5	365	2.95584	0.00647513	0.000108444	7.14274	2.49675
143162	FRMPD2	2.9991	-1.14431	FALSE	622	754.5	622	1.36327	0.0119658	0.000450994	2.56685	1.20386
144165	PRICKLE1	-1.25784	-2.5967	FALSE	27.5	76.5	25.5	0.0578512	0.00587924	7.65419e-05	0.292567	0.0491208
144455	E2F7	3.82181	1.62231	FALSE	1733	375.5	2091	2.87543	0.0222322	0.00166274	1.15831	3.48353
144501	KRT80	-2.00518	3.36353	FALSE	45.5	3	54.5	0.123162	0.0224678	0.00168683	0.0167663	0.151471
145957	NRG4	1.59903	2.11791	FALSE	384	65	451	1.87295	0.0157751	0.000798629	0.515834	2.32003
146336	LOC146336	-0.0595487	-1.9395	FALSE	82.5	131.5	63	0.32583	0.0328918	0.00351712	0.792665	0.194583
146771	TCAM1P	-3.14056	-2.409	FALSE	11	19.5	6	0.0323209	0.0296128	0.00288088	0.102947	0.0203953
146909	KIF18B	5.0734	1.23294	FALSE	4000	1071.5	4260.5	16.3084	0.00217858	4.7939e-06	7.12254	16.6742
147463	ANKRD29	2.19156	-2.37125	FALSE	446.5	773.5	287	1.85181	0.0129665	0.000557385	6.07454	1.2535
147658	ZNF534	-1.58828	-1.15755	FALSE	29.5	31	26.5	0.136492	0.0475804	0.00682148	0.273626	0.120373
147660	ZNF578	0.383884	-1.2926	FALSE	108	130.5	103	0.172661	0.023512	0.00183372	0.355882	0.139619
147741	ZNF560	2.02373	2.7077	FALSE	609	64	732.5	2.05594	0.0173982	0.000988204	0.409895	2.76365
147945	NLRP4	-2.04183	1.66693	FALSE	27	6.5	32	0.0829206	0.0409168	0.00525224	0.0291379	0.0937956
148046	CIRBP-AS1	2.87516	1.02516	FALSE	829.5	257	901	6.54946	0.00897234	0.000216318	3.35333	6.84159
148870	CCDC27	-1.18752	-1.42612	FALSE	32.5	46.5	27	0.179503	0.0355658	0.0041101	0.385752	0.13745
149134	LOC149134	0.9543	-1.29366	FALSE	162	203.5	151	1.70591	0.0379303	0.00460391	3.13409	1.25868
149650	FLJ32154	0.0569897	-2.18667	FALSE	89	162	56	0.328	0.00849344	0.000189165	1.13383	0.250821
1501	CTNND2	-0.722989	3.99843	FALSE	111	5	147.5	0.191412	0.0193446	0.00128086	0.0157117	0.276179
150864	FAM117B	5.29675	-1.13977	FALSE	3041.5	3703	2926	5.83253	0.0066949	0.000115857	11.5271	5.27094
151056	PLB1	-2.46282	-1.42609	FALSE	16	19	13	0.0311377	0.0450747	0.00625828	0.0665392	0.0250717
151194	METTL21A	4.55946	1.05178	FALSE	2674.5	821.5	2977	5.81488	0.00517479	5.44066e-05	2.92569	6.10728
151195	CCNYL1	5.35447	1.07228	FALSE	4683.5	1397	4946	12.737	0.00325925	2.07267e-05	6.37074	13.2388
151354	FAM84A	1.38243	1.34456	FALSE	302	77.5	355	0.523332	0.0102519	0.000320558	0.221089	0.571317
151963	MB21D2	-0.976539	2.04011	FALSE	66.5	10.5	73.5	0.193549	0.0366457	0.00429832	0.0554687	0.245851
152007	GLIPR2	3.22528	-1.19286	FALSE	741	908	706.5	4.24749	0.00762094	0.000151548	8.6616	3.81124
152330	CNTN4	-0.466102	-2.43211	FALSE	51.5	121.5	41	0.101725	0.0106991	0.000353899	0.406079	0.0850042
153222	C5orf41	4.18553	-1.83991	FALSE	1726.5	2375.5	1091.5	1.95214	0.0182863	0.00108873	5.00163	1.37738
153657	TTC23L	-0.439923	-1.49996	FALSE	57	81.5	54	0.43251	0.0109907	0.00037158	1.07962	0.364497
154	ADRB2	5.08058	-1.12539	FALSE	2428.5	3285.5	2428.5	14.7322	0.0103699	0.000330928	27.9689	12.7198
154091	SLC2A12	3.73873	-1.05282	FALSE	1006	1218.5	941	2.36954	0.0447717	0.00616823	3.91569	1.89859
154810	AMOTL1	1.27073	-2.90654	FALSE	127	526.5	123.5	0.147226	0.00106354	9.49816e-07	1.01749	0.145462
157570	ESCO2	5.65404	1.30441	FALSE	6036.5	1552.5	6874	17.2629	0.0110326	0.000380807	8.18833	20.227
157855	KCNU1	-0.701765	-1.75288	FALSE	47.5	76.5	40.5	0.122203	0.00899073	0.000217328	0.368094	0.112357
158158	RASEF	5.69405	-1.10308	FALSE	3937	4848.5	3839	15.0034	0.00217643	4.14657e-06	31.2077	14.3585
158584	FAAH2	3.03545	-1.10996	FALSE	665	769	640	3.72916	0.0149347	0.000725573	6.81579	3.07807
1612	DAPK1	-1.23538	-2.48671	FALSE	37	73.5	26.5	0.0672885	0.0193466	0.00128547	0.223926	0.0457238
162963	ZNF610	1.22907	-2.02056	FALSE	166.5	329.5	142.5	0.74184	0.0050096	5.21958e-05	2.509	0.621489
1646	AKR1C2	-3.9776	4.1832	FALSE	11.5	0	18	0.0513484	0.0175093	0.000998684	0	0.0764399
170689	ADAMTS15	1.46607	1.26491	FALSE	318.5	85	359	0.616917	0.0100671	0.000312146	0.272814	0.644214
171389	NLRP6	-1.41223	-1.13613	FALSE	27.5	35.5	27.5	0.126067	0.0455156	0.00636829	0.232415	0.0990473
1728	NQO1	7.88651	1.99423	FALSE	31027.5	5300	40631.5	127.229	0.00325925	2.06012e-05	36.3218	146.671
1735	DIO3	0.554773	3.53038	FALSE	218.5	16.5	324.5	1.14868	0.0445156	0.00610298	0.134295	1.73826
1763	DNA2	4.91853	1.35075	FALSE	3577.5	902	4136.5	8.0021	0.0183008	0.00109068	3.80611	9.6877
1767	DNAH5	3.49737	-1.36529	FALSE	964	1181	952.5	0.658742	0.0161137	0.000831885	1.37274	0.566983
1780	DYNC1I1	0.565233	1.12353	FALSE	157	48.5	180	0.546656	0.0431079	0.00577732	0.294892	0.641506
1803	DPP4	2.60232	-1.89591	FALSE	546	819	419	1.36525	0.00978456	0.000293607	3.73862	0.956898
1806	DPYD	-1.17859	3.72647	FALSE	82.5	4	105.5	0.155968	0.00934602	0.000260224	0.0141956	0.169022
183	AGT	-2.32581	2.82725	FALSE	32	2.5	33.5	0.137995	0.00589142	8.15024e-05	0.0173756	0.140291
1836	SLC26A2	6.38705	-1.06232	FALSE	6192	7671	6043.5	9.69775	0.0162341	0.000845787	16.9425	8.15167
1837	DTNA	-1.60725	-1.90687	FALSE	25.5	44.5	21.5	0.0250543	0.0145762	0.000700346	0.0726212	0.0194911
1846	DUSP4	5.09727	-1.55808	FALSE	2755	3885.5	2199.5	4.12447	0.0129081	0.000552066	9.59333	3.1478
1869	E2F1	5.74075	2.08217	FALSE	7687.5	1159	8867.5	28.0612	0.00275372	1.12824e-05	7.54477	32.0534
1870	E2F2	3.71968	3.04947	FALSE	2114.5	183.5	2953	3.83516	0.0122291	0.000479103	0.614503	5.2875
1949	EFNB3	3.04362	-1.33444	FALSE	698	854	697.5	2.35353	0.025437	0.00216417	4.76572	2.06627
195828	ZNF367	4.34365	2.31579	FALSE	2721	386.5	3095	7.11414	0.0235243	0.00185298	1.88206	9.01649
196	AHR	4.64147	1.05116	FALSE	2625	864	2864.5	4.55743	0.0119658	0.000454064	2.45918	5.14154
1975	EIF4B	8.42047	-1.03257	FALSE	27809.5	30856	27809.5	73.7061	0.00608866	8.99017e-05	137.083	65.961
1993	ELAVL2	2.83215	-1.0536	FALSE	511.5	649	495	1.40102	0.00822421	0.00017161	2.71159	1.2496
1999	ELF3	5.15502	1.22701	FALSE	3557	1166	4570.5	11.6713	0.034118	0.0037945	6.21379	14.5991
200316	APOBEC3F	0.873409	-1.57165	FALSE	136.5	216	125.5	0.298128	0.00934602	0.00026598	0.745649	0.248359
201799	TMEM154	-0.391079	-1.34503	FALSE	53.5	81.5	48	0.225868	0.0421793	0.00555744	0.442575	0.159557
202052	DNAJC18	3.78216	-1.18221	FALSE	1124.5	1321	1044	2.36869	0.0103918	0.000334653	4.69578	2.04061
2026	ENO2	3.11574	1.74683	FALSE	1054.5	215.5	1298	4.90933	0.00522078	6.12063e-05	1.6002	5.11522
203068	TUBB	9.32038	1.1113	FALSE	69457.5	21733.5	87105.5	263.896	0.0226737	0.00170768	154.139	338.402
2045	EPHA7	4.48242	1.63551	FALSE	2893	584.5	3358	4.45985	0.0038696	3.02518e-05	1.58948	4.95059
204962	SLC44A5	-1.58753	-1.29124	FALSE	24.5	34	24.5	0.0658788	0.0327026	0.00347101	0.141235	0.0617989
2053	EPHX2	5.30683	-1.17068	FALSE	3292.5	3818.5	3292.5	17.6277	0.0291065	0.00279697	30.9213	13.7083
2059	EPS8	3.82632	1.33113	FALSE	1593.5	429	1912	3.7419	0.0405575	0.00517103	1.86574	4.80601
2065	ERBB3	6.91073	-1.04012	FALSE	9651.5	10935	9651.5	17.5451	0.0122291	0.000479696	31.4162	15.6746
2081	ERN1	4.30992	-1.03818	FALSE	1469.5	1798.5	1399	4.50355	0.011929	0.000447443	8.02899	3.9463
2115	ETV1	7.6639	-1.75333	FALSE	16012	25495.5	15073.5	21.1757	0.00522078	5.83289e-05	60.1756	19.1539
2139	EYA2	-1.90239	-3.80102	FALSE	18.5	86	10.5	0.0644415	0.00522078	5.86609e-05	0.584935	0.0352605
2153	F5	-1.12058	-2.77554	FALSE	36	94	23	0.0362571	0.00822564	0.000179003	0.180476	0.0283038
216	ALDH1A1	2.45908	-2.56372	FALSE	397	1012.5	265	1.80899	0.00647513	0.000109101	7.47387	1.15505
2195	FAT1	4.40079	-1.27949	FALSE	1837.5	2148.5	1837.5	1.36356	0.0478511	0.00690588	2.60287	1.23376
219699	UNC5B	1.79554	1.03928	FALSE	363.5	123.5	467.5	0.569809	0.0385935	0.00474491	0.30994	0.657353
220134	SKA1	3.6527	1.08386	FALSE	1413	426.5	1538.5	4.6938	0.0463366	0.00653832	2.59009	5.71104
2212	FCGR2A	-2.54125	-1.54128	FALSE	12.5	19	12	0.055703	0.0215003	0.00154875	0.14012	0.0479359
221336	BEND6	-1.49167	1.72239	FALSE	49	9	54	0.180026	0.0192699	0.00126138	0.0562891	0.195746
221662	RBM24	4.44576	-2.00764	FALSE	2126.5	3159	1336	8.72661	0.0385674	0.00473808	20.4453	5.48435
2217	FCGRT	-0.93469	-1.48465	FALSE	41.5	58	36.5	0.220473	0.0260891	0.00226315	0.484507	0.191438
2220	FCN2	-0.964312	-1.62111	FALSE	50	60	38	0.471122	0.0341053	0.003787	1.02361	0.315542
222166	C7orf41	4.03883	-1.65165	FALSE	1226	1960.5	1126	2.27944	0.00431004	3.6988e-05	6.04435	2.00871
222546	RFX6	-0.831124	-3.21832	FALSE	66	143	26	0.168239	0.0265161	0.00232861	0.718041	0.0840467
2237	FEN1	6.43106	1.73109	FALSE	11279	2196	12840.5	46.8738	0.006189	9.61734e-05	16.8603	55.7091
225	ABCD2	-3.05759	3.48892	FALSE	17	1.5	27	0.0357978	0.0220516	0.00163302	0.00405788	0.0533416
22854	NTNG1	-2.10662	-1.69232	FALSE	17	29.5	15.5	0.0525114	0.0212077	0.00149553	0.144044	0.0427939
22885	ABLIM3	-1.03473	-2.9288	FALSE	40	103.5	28	0.0983938	0.0123336	0.000503372	0.432028	0.0644007
2290	FOXG1	-1.04065	3.05036	FALSE	62	6.5	79	0.25949	0.0366462	0.00431019	0.043122	0.330404
22901	ARSG	3.84482	-1.33091	FALSE	1189.5	1503	1189.5	4.58883	0.01867	0.0011349	9.61106	4.12808
22917	ZP1	-2.05031	-1.629	FALSE	21.5	29	16.5	0.114875	0.0362505	0.00422383	0.256988	0.0842708
2297	FOXD1	2.14638	1.44229	FALSE	474	127.5	603.5	2.21317	0.0303414	0.00301319	1.00293	2.89969
22998	LIMCH1	8.84957	-1.43956	FALSE	35836	50582	32442.5	54.5432	0.00191006	2.38814e-06	141.102	50.3197
2308	FOXO1	3.92619	-1.03192	FALSE	1203.5	1374.5	1188.5	2.23241	0.00589142	8.07447e-05	4.26948	2.05468
2309	FOXO3	4.41188	-1.02802	FALSE	1604.5	1936.5	1604.5	2.42492	0.00586577	7.54349e-05	4.54618	2.27208
23097	CDK19	6.1921	-1.27331	FALSE	6346.5	7305.5	5188.5	11.9337	0.0329406	0.00353398	21.5375	9.41529
23145	SSPO	4.31187	-1.64922	FALSE	1844.5	2394.5	1390	1.26178	0.0240576	0.00192364	2.74077	0.902345
2315	MLANA	-2.0721	-1.12193	FALSE	17	22.5	16.5	0.13257	0.0449146	0.00619805	0.256511	0.116447
2321	FLT1	-1.64696	-1.47589	FALSE	25.5	34.5	24	0.0212732	0.0243736	0.00196921	0.0535634	0.0193512
23216	TBC1D1	7.46237	-1.28527	FALSE	13494	17864.5	11651.5	23.4706	0.0161137	0.000832777	46.2898	19.0199
23266	LPHN2	5.9856	-1.84811	FALSE	5968	8356.5	4369	10.1141	0.0161854	0.00083927	26.1693	7.81463
23284	LPHN3	-1.70953	-2.10955	FALSE	27	45.5	21	0.0424723	0.0183228	0.00109417	0.130977	0.0304795
23303	KIF13B	4.32844	-1.05438	FALSE	1492	1830.5	1491	2.0147	0.00858398	0.000195293	3.74855	1.84752
23321	TRIM2	4.25053	-2.34001	FALSE	1962	3156.5	1005.5	3.00068	0.0442833	0.00604559	8.35174	1.64564
23331	TTC28	2.34888	-1.12955	FALSE	378.5	479.5	367	0.41666	0.0322459	0.00336806	0.724297	0.305939
2335	FN1	8.10503	-1.4353	FALSE	21265.5	29966	18719.5	24.8356	0.00325925	2.09474e-05	59.5034	22.2723
23362	PSD3	4.65138	-1.09222	FALSE	1762	2322	1728.5	2.09886	0.0477298	0.00687267	3.49652	1.64861
23462	HEY1	0.947095	-1.60399	FALSE	155	235	124	0.852226	0.0371256	0.00442077	1.76437	0.592447
23492	CBX7	4.37232	-1.05473	FALSE	1593	1895.5	1593	4.35249	0.0037743	2.78934e-05	8.49548	4.13772
23508	TTC9	-0.844841	1.66242	FALSE	63.5	14.5	81	0.129869	0.0381607	0.00466898	0.047729	0.148341
2353	FOS	-1.17831	-2.6364	FALSE	26.5	86.5	22	0.130247	0.00522078	5.89379e-05	0.684899	0.114905
23554	TSPAN12	3.38799	-1.57838	FALSE	873.5	1212.5	667	3.22959	0.00630922	0.000101561	8.6264	2.81454
23566	LPAR3	7.12501	-1.03943	FALSE	10278.5	12571	9832.5	73.9007	0.0119658	0.000454525	131.123	64.5174
23582	CCNDBP1	4.63848	-1.08413	FALSE	1749	2315.5	1730.5	7.63844	0.00454957	4.44073e-05	15.1378	7.18042
23594	ORC6	4.66131	1.7024	FALSE	3361.5	646.5	3793.5	19.8164	0.00445787	4.15513e-05	6.80914	22.4432
23649	POLA2	5.28049	1.48746	FALSE	4881	1108	5599	18.9369	0.00894316	0.000212451	7.86274	22.1765
23650	TRIM29	-2.74877	-2.33242	FALSE	11	24.5	8.5	0.0329727	0.00880246	0.000206488	0.141966	0.0293171
2515	ADAM2	5.97388	-1.14631	FALSE	4856.5	5945.5	4699	18.9232	0.00235594	7.36959e-06	40.4676	18.7897
254827	NAALADL2	2.5728	-2.25421	FALSE	412.5	944	325	0.773516	0.000993116	7.68666e-07	3.45845	0.705365
2549	GAB1	3.50004	-1.1489	FALSE	829	1073	763.5	1.17152	0.00522078	6.04222e-05	2.45541	1.07749
255394	TCP11L2	2.94222	-2.11476	FALSE	675.5	1142.5	460.5	2.90916	0.00788063	0.000159996	9.28437	2.19716
256302	C17orf103	4.093	-1.61942	FALSE	1462.5	2010	1141.5	2.97058	0.00822564	0.000172426	7.6452	2.59572
256764	WDR72	3.13109	-1.34358	FALSE	669	911	600	1.00885	0.00852997	0.000192478	2.21878	0.861129
2571	GAD1	0.949009	1.89216	FALSE	231.5	45	288.5	0.679869	0.0126761	0.00052546	0.21776	0.841723
25805	BAMBI	5.90236	-1.60039	FALSE	4461.5	7217	3846.5	27.7816	0.00579183	7.33813e-05	72.9911	25.1839
2583	B4GALNT1	3.42089	2.16783	FALSE	1472	219.5	1813.5	5.3146	0.00325925	2.07072e-05	1.30733	5.94865
25875	LETMD1	5.43552	-1.28676	FALSE	3404.5	4370	3249	15.9545	0.00260945	9.32167e-06	36.1354	14.5263
259290	TAS2R31	-1.81265	-1.8235	FALSE	27	36.5	19	0.26173	0.039842	0.00500797	0.654071	0.203699
259291	TAS2R45	-2.50543	-2.29028	FALSE	16.5	28.5	11	0.179866	0.0384355	0.00471405	0.561186	0.133579
26018	LRIG1	5.45757	-1.05878	FALSE	3609	4062.5	3609	8.0706	0.00934602	0.000253804	15.055	7.68034
26054	SENP6	6.88235	-1.14285	FALSE	9244.5	11093	9244.5	15.0986	0.00522078	6.03004e-05	30.1505	13.3029
26137	ZBTB20	-0.569576	-1.79403	FALSE	52.5	85	40	0.111543	0.0110768	0.000386463	0.328953	0.0876887
26167	PCDHB5	2.43358	-1.46414	FALSE	426.5	605	384	1.66401	0.0167589	0.00090799	3.68286	1.41296
26353	HSPB8	2.30565	2.79986	FALSE	635	76	900.5	3.3601	0.0250448	0.00207232	0.680023	4.92983
2661	GDF9	0.609369	-1.51989	FALSE	125.5	175	107	0.700868	0.0217666	0.0015966	1.5233	0.566188
266675	BEST4	-2.59043	-1.42013	FALSE	11	19.5	11	0.0591961	0.046206	0.00648688	0.153266	0.0559626
266695	PHF2P1	-0.540818	1.61375	FALSE	76.5	18	111	0.178003	0.0444265	0.00607836	0.0690154	0.224467
266722	HS6ST3	-1.80776	2.61149	FALSE	38	5	46	0.0530114	0.0231047	0.00178427	0.0103872	0.0663778
269	AMHR2	1.63199	-1.43112	FALSE	256	335.5	206.5	1.39981	0.00897234	0.000216349	3.24507	1.22051
2692	GHRHR	0.195247	-2.46921	FALSE	66	200.5	64.5	0.452553	0.00217858	5.61629e-06	2.20688	0.415762
26959	HBP1	5.79816	-1.07308	FALSE	4630.5	5080.5	4228	19.6194	0.0394956	0.00493978	31.8245	15.506
26999	CYFIP2	3.80949	-2.07315	FALSE	1031	2046.5	843	1.41622	0.00228559	6.57339e-06	5.12261	1.13929
27022	FOXD3	0.0207174	-1.23315	FALSE	83.5	99.5	83.5	0.460462	0.0318426	0.00328048	0.862829	0.38943
27113	BBC3	2.47428	-1.36925	FALSE	454.5	582.5	400	2.168	0.00612415	9.17967e-05	5.02491	1.90536
27125	AFF4	7.69053	-1.0146	FALSE	14584.5	18441	14494.5	18.7952	0.00599369	8.67573e-05	34.4497	16.6648
2717	GLA	4.54952	1.08912	FALSE	2710.5	795.5	2955.5	20.0605	0.00452808	4.3674e-05	9.95333	21.4856
27244	SESN1	4.48238	-1.85802	FALSE	1656.5	2921.5	1340.5	4.2604	0.00157787	1.87886e-06	14.7061	4.06043
2731	GLDC	1.67213	-1.03784	FALSE	239	284.5	237.5	0.763906	0.0296453	0.00289111	1.34649	0.690853
2737	GLI3	3.0381	1.37769	FALSE	970.5	241.5	1283.5	1.14168	0.0332881	0.00361499	0.53373	1.45121
2776	GNAQ	3.12228	-1.00859	FALSE	657.5	782.5	657.5	3.51255	0.0105925	0.000347492	6.32976	3.19441
2780	GNAT2	1.14682	-1.11785	FALSE	172	207.5	171.5	1.37169	0.0123119	0.00049439	2.71724	1.23555
2810	SFN	0.0179135	-9.29835	FALSE	17	4195.5	10.5	0.121564	0.000111789	6.65568e-09	56.6407	0.074732
28231	SLCO4A1	5.08954	1.02399	FALSE	3480	1193.5	4122.5	13.3244	0.0194156	0.00129121	7.63792	15.8035
283050	LOC283050	0.777778	-1.32485	FALSE	120.5	182.5	116	0.584716	0.0119658	0.000454022	1.29844	0.50947
283358	B4GALNT3	0.684819	-1.33887	FALSE	117.5	169	112.5	0.412237	0.0188824	0.00119646	0.859591	0.324372
283624	LOC283624	3.95547	-1.41211	FALSE	1258.5	1670	1094	2.66906	0.0285926	0.00269141	5.15738	2.1044
283871	PGP	5.82774	1.45473	FALSE	5997.5	1629.5	7180.5	20.4082	0.0160262	0.000819632	9.24012	25.8904
284018	C17orf58	2.72236	-1.52983	FALSE	571.5	749.5	545.5	4.15287	0.0321607	0.00335121	8.57397	3.19731
284029	LINC00324	1.13571	-2.2659	FALSE	216	351.5	119	0.956031	0.015434	0.000771883	3.06665	0.626534
284071	C17orf104	-0.222385	1.44898	FALSE	91.5	24	128.5	0.207245	0.0481909	0.00698935	0.0918728	0.245399
284119	PTRF	0.564849	-2.64319	FALSE	120.5	283.5	84.5	0.344651	0.0110768	0.000386201	1.37233	0.211374
284161	GDPD1	3.72552	-1.2493	FALSE	968.5	1323.5	890	3.24571	0.00975704	0.000288345	6.82617	2.89265
284390	ZNF763	0.0916049	-1.42414	FALSE	82	114.5	70.5	0.300107	0.00702766	0.000127349	0.778219	0.292203
284403	WDR62	4.35404	1.72995	FALSE	2579	521	2739.5	5.79859	0.00410687	3.30095e-05	1.93236	6.51725
284440	LOC284440	-0.639584	-1.86184	FALSE	54	83	40.5	0.245682	0.021223	0.00150492	0.635089	0.188577
284467	FAM19A3	-1.9357	-1.42033	FALSE	21	27.5	18	0.193511	0.0314587	0.00321779	0.435524	0.143295
284578	LOC284578	-3.13983	-2.53066	FALSE	10.5	20	6	0.044467	0.0332649	0.00360374	0.163148	0.0223982
284600	LOC284600	3.87993	-1.10576	FALSE	1125	1375.5	1125	3.6027	0.00599369	8.71829e-05	7.0797	3.39427
284716	RIMKLA	4.29763	1.01634	FALSE	2134.5	687	2519.5	1.91299	0.0494412	0.00729725	1.16133	2.29099
285103	LOC285103	-2.00772	-1.23997	FALSE	17.5	25	17.5	0.103642	0.0291065	0.00279527	0.235113	0.100722
285513	GPRIN3	-1.65359	-1.89804	FALSE	28.5	41.5	18.5	0.0474037	0.0334366	0.00364175	0.120652	0.0309442
286002	LOC286002	-0.183228	-2.39591	FALSE	68	147.5	50.5	0.188051	0.00975704	0.000288096	0.681331	0.119798
286467	LOC286467	0.150497	1.96951	FALSE	126	24.5	149	0.466225	0.0290821	0.00278504	0.15687	0.56098
286527	TMSB15B	0.615045	-1.10388	FALSE	115.5	143	115.5	2.25464	0.0443279	0.00605432	3.79422	1.68441
286749	STON1-GTF2A1L	-0.6372	-2.92705	FALSE	38.5	138	36.5	0.0995131	0.00315665	1.67636e-05	0.602568	0.080941
2877	GPX2	-1.59252	2.55288	FALSE	57.5	6.5	60	0.559221	0.0168142	0.000913895	0.103314	0.616198
2878	GPX3	-0.313178	-1.24842	FALSE	61.5	81	61.5	0.41274	0.0281196	0.00261843	0.801651	0.335685
2901	GRIK5	1.38329	-1.14347	FALSE	219	247	219	0.706986	0.032051	0.00332227	1.24791	0.566023
29089	UBE2T	6.07735	1.34067	FALSE	8145	2039.5	9367.5	85.7222	0.00975704	0.000289569	40.0224	103.745
2946	GSTM2	-2.51047	-2.46503	FALSE	11.5	30	9.5	0.0524147	0.0056155	6.89817e-05	0.269163	0.0439671
29850	TRPM5	-2.34014	-2.27189	FALSE	16	32	12	0.0374649	0.0154213	0.000769571	0.142251	0.0325684
29893	PSMC3IP	5.42297	1.20965	FALSE	4969	1377.5	5465	40.3041	0.00217858	5.75719e-06	18.1026	41.4512
29925	GMPPB	5.47614	1.06347	FALSE	4963	1528	5211.5	32.1915	0.00445787	4.2466e-05	16.5832	34.8044
29948	OSGIN1	2.77088	2.11943	FALSE	955.5	145.5	1092	4.05457	0.00299009	1.4776e-05	1.0039	4.46747
29980	DONSON	3.79125	1.02808	FALSE	1547.5	484	1759	7.17541	0.0197008	0.00132125	3.94462	8.03293
30061	SLC40A1	0.567601	1.42287	FALSE	176.5	42.5	222.5	0.526738	0.0215003	0.00154819	0.226196	0.62961
3014	H2AFX	7.33469	1.31028	FALSE	17889	5022	22011.5	107.41	0.0201244	0.00136831	55.3308	140.879
3070	HELLS	4.63748	1.90502	FALSE	3069	577.5	3742.5	9.47489	0.023512	0.00184359	3.31984	12.2893
3077	HFE	1.01818	1.25853	FALSE	214.5	62.5	260.5	1.08891	0.0320413	0.00331392	0.509109	1.1099
3112	HLA-DOB	-2.43067	-1.36164	FALSE	14	19	13.5	0.123589	0.0494473	0.0073011	0.244871	0.0936999
3142	HLX	-0.898528	1.14761	FALSE	60	17	65.5	0.284811	0.0338432	0.00372163	0.136663	0.300824
3200	HOXA3	0.120533	1.12485	FALSE	123.5	36	152	0.344209	0.0495705	0.00734881	0.182466	0.398784
3205	HOXA9	-2.29262	1.99359	FALSE	27	4	28.5	0.142245	0.0172097	0.000955979	0.0366302	0.150163
322	APBB1	3.2405	-1.41603	FALSE	734	1015.5	643.5	3.36185	0.0251155	0.00208244	6.69107	2.29606
3263	HPX	-1.36634	-1.3247	FALSE	33.5	39.5	29	0.206736	0.0298594	0.00292857	0.438172	0.165554
333926	PPM1J	0.611431	-1.98931	FALSE	133.5	215	106	0.834699	0.0186738	0.00115328	2.21694	0.572713
3358	HTR2C	1.59517	-1.00441	FALSE	229.5	266.5	223	0.521105	0.0119658	0.000452424	1.02292	0.502291
339529	LOC339529	-3.68657	4.62251	FALSE	14	0	23.5	0.0820262	0.0111856	0.0003916	0	0.116184
339541	C1orf228	-1.0572	-1.63987	FALSE	37.5	57	27	0.217661	0.0123119	0.000492799	0.611176	0.174046
340542	BEX5	-0.472493	1.34529	FALSE	79	21.5	97	0.843339	0.033153	0.00357862	0.37018	0.942513
341	APOC1	0.529795	1.24941	FALSE	158	45.5	179.5	3.68636	0.0411331	0.00529224	1.7402	4.39173
341032	C11orf53	-0.556195	-1.6307	FALSE	64	80.5	51	0.607136	0.0270504	0.0024174	1.36843	0.43289
3417	IDH1	7.95693	1.10683	FALSE	24823.5	8326	32765.5	113.117	0.0209773	0.00147251	63.9703	137.079
343637	RSPO4	-1.00486	-3.29922	FALSE	46	125.5	22.5	0.181195	0.0172097	0.00095503	0.829433	0.092321
344887	LOC344887	-2.03595	3.54552	FALSE	38	2.5	57	0.192802	0.018007	0.00105455	0.0186942	0.295838
347365	ITIH6	-3.2694	-1.6627	FALSE	8.5	12	6	0.0175544	0.037342	0.00447322	0.0437336	0.0135853
348645	C22orf34	1.14744	2.50137	FALSE	343	38	402.5	1.27496	0.00934602	0.000265531	0.272199	1.6134
348738	C2orf48	-0.863748	1.90826	FALSE	73	12	74.5	0.95843	0.0344508	0.003883	0.304474	1.13918
3587	IL10RA	-0.0780267	1.11857	FALSE	107.5	31	126.5	0.292198	0.0321607	0.00335279	0.147285	0.321984
3643	INSR	5.03153	-1.17803	FALSE	2511.5	3129	2339	3.22907	0.0141552	0.000666631	6.23026	2.63837
3670	ISL1	-0.611562	1.50188	FALSE	82.5	17.5	86	0.299369	0.0299953	0.00295738	0.118862	0.342405
3683	ITGAL	-1.84142	-1.88025	FALSE	23.5	36	15.5	0.0506198	0.0369794	0.00439235	0.129343	0.0293946
3709	ITPR2	3.71577	1.4779	FALSE	1618	369	1862	1.36392	0.00522078	5.58646e-05	0.532112	1.46846
3720	JARID2	5.428	-1.03287	FALSE	3463.5	3880.5	3463.5	6.50833	0.0056155	6.98761e-05	12.0524	5.99727
374393	FAM111B	5.81014	2.17733	FALSE	7304.5	1150	10183	19.2545	0.0130736	0.000568334	5.7629	27.5643
374654	KIF7	2.0398	1.10922	FALSE	464	138	543	1.07618	0.013281	0.000587513	0.536623	1.14699
3751	KCND2	3.38627	-1.41166	FALSE	860	1134.5	860	1.78538	0.016669	0.000895196	3.75669	1.46933
375287	RBM43	2.28763	-1.06437	FALSE	389.5	446	389.5	1.12483	0.0145762	0.000698746	2.02876	0.99083
375307	C2orf62	-1.48865	-1.04221	FALSE	29.5	31.5	27	0.223497	0.0428663	0.00573055	0.436893	0.200047
375444	C5orf34	3.13339	1.03805	FALSE	986.5	302.5	1090.5	4.20342	0.00876866	0.000204823	2.15171	4.35242
375449	MAST4	5.00262	-1.28744	FALSE	2583	3234.5	2382.5	2.35267	0.00275372	1.16405e-05	5.32465	2.21882
375616	KCP	-1.01087	-1.53575	FALSE	44.5	56	34	0.0867283	0.0344508	0.00387546	0.187221	0.0690966
376940	ZC3H6	2.07873	-1.13708	FALSE	338	396	331	0.310645	0.00962633	0.000279369	0.621359	0.285049
3778	KCNMA1	3.97356	-2.16062	FALSE	1079.5	2400	968.5	0.713207	0.000980575	6.42196e-07	2.89504	0.665703
3781	KCNN2	5.53653	-2.29274	FALSE	4521	7580	2612	17.2113	0.0483595	0.00703107	46.3875	10.1436
3792	KEL	-0.606903	-1.40618	FALSE	51	69	46	0.216636	0.0228714	0.00172938	0.487912	0.195452
3817	KLK2	8.4278	-1.4772	FALSE	26648	38302.5	22047.5	111.704	0.0239351	0.00190956	237.026	86.4454
3861	KRT14	-1.68413	-1.76856	FALSE	27.5	40	21.5	0.178727	0.0345696	0.00390441	0.425694	0.136349
386627	FLJ38109	-1.12581	-1.47945	FALSE	36.5	51	34.5	0.108935	0.01867	0.00114424	0.259382	0.0930324
387640	C10orf140	-1.74933	1.63354	FALSE	35.5	8	43.5	0.0591372	0.0320413	0.00331723	0.0201794	0.0626992
387775	SLC22A10	0.914409	-1.74516	FALSE	161.5	235	126.5	0.605698	0.00894316	0.000212298	1.64818	0.472156
388021	TMEM179	-2.58084	3.34911	FALSE	26	1.5	39	0.144113	0.033929	0.00374195	0.0187614	0.237774
388403	YPEL2	3.5663	-1.77117	FALSE	1011	1493.5	792	1.86955	0.00619045	9.65645e-05	5.16871	1.43208
388523	ZNF728	1.14037	-1.47802	FALSE	182	241.5	167	0.684045	0.0128273	0.000542549	1.67853	0.600527
388662	SLC6A17	-0.582435	1.96379	FALSE	82	14.5	115	0.128325	0.0421498	0.005542	0.0430005	0.172978
388692	LOC388692	0.319587	-1.94749	FALSE	114.5	173	76.5	0.0873702	0.0112668	0.000397231	0.25099	0.0673554
388701	C1orf189	-3.8208	2.03839	FALSE	10	1	10.5	0.257932	0.02025	0.00138167	0.0486746	0.291461
388815	LINC00478	5.02179	-1.81662	FALSE	2494	4211.5	2365.5	7.12107	0.00628246	0.000100244	19.7193	5.72037
389206	BEND4	6.53608	-1.89321	FALSE	6888.5	12345	5867.5	7.44363	0.00215131	3.97063e-06	25.1758	6.49479
389792	IER5L	2.33009	1.58277	FALSE	605	134.5	752	2.36246	0.0151445	0.000746973	0.89523	2.75144
390667	PTX4	-0.735325	3.08789	FALSE	78.5	7.5	135.5	0.584877	0.0280864	0.00261032	0.0978087	0.866119
3909	LAMA3	6.04194	-1.28751	FALSE	5276	6716.5	4492	6.22936	0.0394956	0.00493721	11.185	4.71888
392617	ELFN1	1.08772	-1.15458	FALSE	161.5	205.5	158	0.486219	0.0139065	0.000646642	0.962357	0.42462
3992	FADS1	8.76485	1.12356	FALSE	43784.5	14279	51084	105.943	0.0199063	0.00135111	58.6569	130.535
399948	C11orf92	8.14941	-2.51832	FALSE	18770.5	50821	15904.5	32.5556	0.0012827	1.37465e-06	165.271	30.0565
400058	MKRN9P	1.39361	-1.1331	FALSE	192.5	250	183.5	1.1784	0.00903039	0.000234886	2.42868	1.08508
400682	LOC400682	-2.94142	1.62922	FALSE	14	3	17	0.0427025	0.0425186	0.00562984	0.0149093	0.0545045
400850	FLJ44790	1.79148	-2.81082	FALSE	261	716	183	0.759461	0.00321847	1.79e-05	3.92283	0.55602
400954	EML6	0.324573	2.05496	FALSE	165	26.5	176	0.223666	0.0106991	0.000354174	0.0632865	0.243456
400997	FLJ44006	-2.3671	-2.62545	FALSE	13.5	36.5	10.5	0.0426621	0.00721197	0.000133411	0.211708	0.0364355
401321	LOC401321	0.104745	2.21464	FALSE	139.5	21.5	213.5	0.308268	0.0469888	0.00667233	0.081154	0.415995
401337	FLJ45974	-1.05505	-1.02946	FALSE	39	42.5	37.5	0.120094	0.0428663	0.00572591	0.221599	0.101144
4015	LOX	4.25461	-1.59169	FALSE	1407.5	2206	1342.5	2.70124	0.00265781	1.01816e-05	7.39843	2.38897
4017	LOXL2	0.641372	1.44455	FALSE	179.5	44	194	0.501876	0.0191885	0.00124393	0.215238	0.561723
4023	LPL	-2.48511	-2.88062	FALSE	11.5	37.5	9.5	0.0282287	0.00462779	4.6289e-05	0.178567	0.0236791
4026	LPP	6.66743	-1.27589	FALSE	8515	10168	8351.5	4.89138	0.0126544	0.000522452	9.93193	4.38161
4077	NBR1	7.81667	-1.19456	FALSE	17279.5	21940	16315.5	34.8207	0.00146331	1.65532e-06	77.3619	33.6667
4082	MARCKS	5.95829	-1.22614	FALSE	4888.5	6175	4675.5	12.0477	0.00445787	4.14555e-05	25.5194	10.5275
4093	SMAD9	6.04117	-1.04709	FALSE	5226.5	6034.5	5226.5	10.7564	0.0147737	0.000713833	19.107	9.52582
4094	MAF	-0.86887	-5.54654	FALSE	51.5	416.5	15.5	0.0647828	0.00919118	0.000245704	1.05424	0.0252978
4162	MCAM	0.55135	-3.72803	FALSE	117	449.5	73	0.382796	0.00903039	0.00023139	2.43518	0.211491
4171	MCM2	7.72031	1.27662	FALSE	22390.5	6628.5	28658.5	62.158	0.0285926	0.00268893	34.0739	83.8954
4172	MCM3	6.42938	1.29644	FALSE	9570	2661.5	12262.5	29.1148	0.0235769	0.00185993	15.2147	38.2466
4173	MCM4	7.49981	1.72969	FALSE	19907	4604.5	28445.5	38.3391	0.0231047	0.00177786	16.5629	56.9883
4174	MCM5	5.95928	1.45763	FALSE	6751.5	1795.5	8904	25.117	0.0367805	0.00434915	12.4355	34.1448
4175	MCM6	6.60574	1.39564	FALSE	10420	2880.5	14444	26.2465	0.0332649	0.0036105	13.6156	37.7287
4192	MDK	2.66718	-3.03144	FALSE	560	1452.5	231	4.89291	0.0122291	0.000483952	21.1765	2.12371
4199	ME1	6.69237	1.18529	FALSE	11802.5	3339.5	13220	36.6364	0.00302614	1.54094e-05	17.0201	39.5994
4208	MEF2C	1.98883	1.41212	FALSE	430.5	114.5	557	0.677687	0.0216002	0.00157668	0.303038	0.761249
4210	MEFV	-1.93848	-1.79435	FALSE	20.5	33.5	19	0.0606178	0.0211445	0.00148802	0.159217	0.0476044
4211	MEIS1	3.62551	-1.35325	FALSE	1009.5	1287.5	948	3.17534	0.006189	9.51656e-05	7.29937	3.0091
4287	ATXN3	4.79608	-1.07785	FALSE	2139	2541.5	2075	3.29228	0.00461458	4.5699e-05	6.50501	3.05158
4303	FOXO4	4.18597	-1.2256	FALSE	1394	1799.5	1309	4.66819	0.00615382	9.34324e-05	9.60102	4.17131
439921	MXRA7	0.2002	-1.12747	FALSE	88.5	107.5	88.5	0.246043	0.0160576	0.000826015	0.495544	0.230233
440829	SHISA8	-2.85209	2.56095	FALSE	19.5	2	24	0.132405	0.0241313	0.00193946	0.023691	0.176977
441027	TMEM150C	0.259081	-2.1863	FALSE	95	184.5	61.5	0.443078	0.00463717	4.67475e-05	1.76062	0.35225
441208	ZNRF2P1	-1.77493	2.03505	FALSE	39.5	6	51	0.19158	0.0220516	0.00163337	0.0512517	0.227778
441461	LOC441461	-0.288387	-1.02597	FALSE	65.5	73.5	65.5	1.39831	0.0479313	0.00692249	2.36479	1.1782
441601	LOC441601	3.00902	1.82212	FALSE	958	197.5	1360	9.9827	0.0257862	0.00222152	3.39513	12.0342
442075	LOC442075	2.76506	1.29369	FALSE	806.5	220.5	913	2.6919	0.0351656	0.0040157	1.29016	3.13294
445347	TARP	4.92618	-1.12794	FALSE	2326	2877.5	2134	28.0883	0.0187017	0.00116495	50.0504	22.7102
445815	PALM2-AKAP2	-0.156388	-1.66895	FALSE	85	108.5	68.5	0.114135	0.0303967	0.0030241	0.258106	0.0847149
460	ASTN1	0.213101	3.88527	FALSE	261.5	10.5	267.5	0.366998	0.00199846	2.61765e-06	0.0248543	0.391147
4601	MXI1	6.22878	-1.24443	FALSE	6123	7432.5	5630	15.5759	0.00265781	1.00947e-05	34.7723	14.2446
4603	MYBL1	2.8414	1.44922	FALSE	896.5	202.5	986.5	1.80255	0.00693341	0.000123265	0.717916	1.94937
4605	MYBL2	7.33516	1.3412	FALSE	19346	4977.5	21499	68.4362	0.0103108	0.000326654	32.0797	81.3375
4609	MYC	8.57032	-1.10963	FALSE	31689.5	34908.5	31689.5	150.918	0.0199061	0.0013491	269.55	122.911
4646	MYO6	8.97221	-1.06409	FALSE	37224.5	45821	36370	55.6795	0.0287369	0.00272258	94.9391	46.2935
4671	NAIP	1.42271	-1.70065	FALSE	214.5	328.5	182	0.279307	0.00485326	5.02778e-05	0.797695	0.243562
4796	TONSL	5.63535	1.8055	FALSE	6719.5	1216.5	7695.5	14.4679	0.00425972	3.56515e-05	4.7697	16.7526
4828	NMB	-1.91015	-1.72813	FALSE	21	33	17.5	0.21305	0.0207118	0.00144154	0.560913	0.15385
4837	NNMT	-0.485495	-1.6161	FALSE	54	85	41.5	0.389789	0.0189235	0.00120103	0.956272	0.296936
4854	NOTCH3	4.17292	-1.50218	FALSE	1495	2008.5	1281	1.93162	0.00903039	0.00022515	4.48787	1.50755
4880	NPPC	-2.06138	-3.25385	FALSE	13	60	11.5	0.362714	0.00279655	1.29871e-05	2.7937	0.291113
4919	ROR1	3.09417	-1.12925	FALSE	609.5	814.5	609.5	1.70778	0.00458801	4.50716e-05	3.49591	1.59467
492311	IGIP	3.29716	-2.32117	FALSE	669.5	1587	563.5	2.407	0.00265781	9.73214e-06	10.0992	1.91075
4940	OAS3	4.52485	1.02827	FALSE	2416	809.5	3084.5	3.76929	0.0308166	0.00309535	2.15232	4.46836
494143	CHAC2	2.88828	1.53607	FALSE	954	206.5	1128.5	7.17656	0.0110119	0.000374403	2.83231	8.39047
497258	BDNF-AS1	-1.02054	-1.18138	FALSE	40.5	46.5	38.5	0.143721	0.0391011	0.00485389	0.280622	0.115261
4986	OPRK1	1.82362	-1.67385	FALSE	295.5	422	214	0.708326	0.0339521	0.00376023	1.53663	0.485634
4998	ORC1	5.14861	1.67933	FALSE	4272	910.5	5319.5	12.7973	0.019036	0.00122517	5.16222	16.4487
5004	ORM1	-2.60278	-1.73305	FALSE	15.5	20	11	0.191088	0.0450747	0.00625625	0.428115	0.114768
5029	P2RY2	0.801879	1.32883	FALSE	192	53.5	233	0.717372	0.0293203	0.00283347	0.32552	0.831612
5031	P2RY6	-2.74507	3.6619	FALSE	29.5	1	34.5	0.108818	0.00425972	3.57496e-05	0.00655659	0.122295
503569	FLJ35946	1.84475	-1.05757	FALSE	257.5	330	257.5	1.60505	0.0296278	0.00288411	2.89357	1.43046
5069	PAPPA	-2.22811	-1.62111	FALSE	16	25	12.5	0.0174081	0.0375982	0.00452405	0.0401284	0.0108935
51066	C3orf32	-1.98325	1.47622	FALSE	31	7	36.5	0.202301	0.0405641	0.00518281	0.076825	0.214365
5111	PCNA	7.05094	1.56212	FALSE	15560	3608.5	18999.5	103.431	0.0128035	0.000536887	44.7358	135.37
51147	ING4	4.15185	-1.33717	FALSE	1326.5	1844.5	1142.5	9.86019	0.00352242	2.36981e-05	22.9087	8.90292
51148	CERCAM	-1.02143	-1.45353	FALSE	40	54.5	40	0.173256	0.0370396	0.0044017	0.353226	0.140694
51170	HSD17B11	4.8413	-1.42723	FALSE	2311.5	3112	1862.5	14.0992	0.0150532	0.000740294	29.7563	11.2467
51176	LEF1	6.44189	4.20471	FALSE	20416.5	695.5	23728.5	49.6178	0.000473429	7.14796e-08	3.0265	55.9739
51182	HSPA14	5.34111	1.04013	FALSE	4608	1407	5390.5	25.6418	0.00958309	0.000277291	13.8687	28.3949
51191	HERC5	4.70469	-1.60143	FALSE	2213.5	3080.5	1595.5	7.4278	0.0283249	0.00265122	15.7004	5.06371
51330	TNFRSF12A	0.754539	1.98552	FALSE	207.5	38	283	1.91114	0.0364852	0.00426805	0.637717	2.74355
51375	SNX7	3.76423	1.26066	FALSE	1616	423.5	1692.5	9.39713	0.00283414	1.36756e-05	4.01217	9.60433
51514	DTL	5.42387	2.53759	FALSE	5915	748.5	7576.5	12.8296	0.0126544	0.000523627	3.00426	17.5692
51547	SIRT7	4.65504	1.25203	FALSE	2792	803	3066	17.2545	0.0147726	0.000712421	8.14518	19.9844
5158	PDE6B	-2.41105	-1.26304	FALSE	13.5	18.5	13.5	0.0442753	0.0469403	0.00665984	0.0914694	0.0419789
51646	YPEL5	4.45108	-1.06798	FALSE	1697	2015	1620	7.9548	0.0190508	0.00122725	13.7259	6.64895
51659	GINS2	3.75855	1.65366	FALSE	1607.5	349	1823.5	13.2794	0.0380809	0.00465695	5.32586	17.2486
51696	HECA	4.66755	-1.02263	FALSE	1928	2276.5	1928	3.88877	0.00647428	0.000107545	7.2851	3.69867
51760	SYT17	-1.57956	-1.9388	FALSE	33	45.5	25.5	0.164077	0.0499544	0.00743546	0.431054	0.141675
5190	PEX6	4.00695	-1.14163	FALSE	1182	1524.5	1171.5	3.60385	0.00235594	7.21756e-06	7.79246	3.48802
5223	PGAM1	2.57507	1.01254	FALSE	669	215	776	3.90208	0.0291217	0.00280016	2.15563	4.37967
5239	PGM5	-0.0404191	-1.59482	FALSE	86	113	63	0.26249	0.022978	0.00174018	0.611391	0.176134
5317	PKP1	0.923884	-1.93792	FALSE	133.5	258.5	118	0.233891	0.00228559	6.80397e-06	0.853273	0.220589
5352	PLOD2	1.70151	2.64812	FALSE	463.5	53.5	611.5	1.11026	0.0252192	0.00209699	0.23255	1.45787
5372	PMM1	4.10682	-1.25017	FALSE	1351	1719.5	1298	11.1145	0.00410234	3.27289e-05	23.8486	10.1528
5376	PMP22	2.87434	2.81744	FALSE	1208.5	110	1429	6.4887	0.00260945	9.30238e-06	1.0158	6.739
53942	CNTN5	2.07187	-5.82269	FALSE	419	3287	127.5	0.571178	0.0123157	0.000498116	7.71152	0.18801
54487	DGCR8	5.53829	1.33896	FALSE	5642.5	1407.5	6481	12.7895	0.00385454	2.98339e-05	5.52935	14.0637
54490	UGT2B28	0.870342	-2.26004	FALSE	159.5	291.5	108	1.00221	0.0334366	0.00365327	2.76222	0.666309
54491	FAM105A	5.07758	-3.51525	FALSE	2659.5	9814	1329	3.35413	0.00673489	0.000118208	24.6394	2.12305
54579	UGT1A5	-1.92245	1.92576	FALSE	35.5	6	38.5	0.148991	0.0454999	0.00636321	0.0425832	0.185147
54626	HES2	-1.16362	-1.26165	FALSE	30.5	45.5	30.5	0.094516	0.0422254	0.00556603	0.184111	0.0781382
54658	UGT1A1	-1.71477	1.86789	FALSE	40	7	42.5	0.166198	0.0469074	0.00664401	0.0503584	0.203347
54660	PCDHB18	-3.01738	-2.35164	FALSE	9	22.5	5.5	0.039007	0.0449895	0.00621699	0.117931	0.0187286
547	KIF1A	7.73479	1.21327	FALSE	24563.5	6809	28706	27.8961	0.00562259	7.02991e-05	13.1845	31.5321
54738	FEV	-1.90546	-1.94402	FALSE	23.5	37	14.5	0.151135	0.049831	0.0073993	0.347573	0.0875856
54800	KLHL24	6.01334	-2.31442	FALSE	5387.5	10377.5	3997	7.06234	0.00822421	0.000171868	25.8477	5.39158
54828	BCAS3	4.67961	-1.21221	FALSE	2018	2509.5	1954.5	6.00566	0.00522078	5.86137e-05	12.4155	5.27836
54894	RNF43	4.56054	1.25122	FALSE	2613	742	2868.5	6.21035	0.00707659	0.000129347	2.91053	6.9224
549	AUH	5.32654	-1.12142	FALSE	3204	3780.5	3204	21.8378	0.00522078	6.08002e-05	42.3536	19.5505
54913	RPP25	1.15535	2.09699	FALSE	279	48	387.5	1.13051	0.035308	0.00405088	0.355585	1.62834
5493	PPL	1.7597	-1.46705	FALSE	279.5	373.5	246.5	0.434797	0.00599369	8.65034e-05	1.06983	0.381025
54941	RNF125	3.29106	-1.18755	FALSE	760.5	939	717.5	1.43537	0.00958309	0.000276468	2.88111	1.2756
54967	CXorf48	-3.43018	2.08774	FALSE	10.5	1.5	15	0.0547629	0.0218192	0.001603	0.0120599	0.0636839
54974	THG1L	2.29644	-1.1363	FALSE	386	463	386	3.46344	0.0179352	0.00104092	6.35701	2.81818
55008	HERC6	4.41407	-1.02058	FALSE	1521	1918	1499.5	4.70093	0.00763105	0.000152203	8.83319	4.10828
55018	LINC00483	-2.36615	-1.40089	FALSE	15.5	20	13.5	0.154001	0.0298051	0.00292074	0.355403	0.12636
55056	FLJ10038	4.21116	-1.11449	FALSE	1579.5	1746.5	1527.5	3.17694	0.043619	0.00588276	5.21995	2.45006
55086	CXorf57	1.91254	2.2239	FALSE	542.5	75.5	584.5	1.51064	0.00325925	2.02601e-05	0.342374	1.68769
55159	RFWD3	4.99851	1.05268	FALSE	3535	1111.5	4139.5	6.79129	0.0339521	0.00376356	3.95203	8.2195
55166	CENPQ	2.97394	1.07094	FALSE	867.5	267	974.5	5.06499	0.0326969	0.00346666	2.76076	5.65624
55214	LEPREL1	1.13603	-1.59852	FALSE	173.5	262.5	131	0.541381	0.0297355	0.00290415	1.17828	0.374472
55220	KLHDC8A	-0.52551	-1.07969	FALSE	51	63.5	46	0.249436	0.0372449	0.00444828	0.460031	0.207766
55273	TMEM100	0.253834	-3.35938	FALSE	85	316	56.5	0.349838	0.00432748	3.76168e-05	2.35669	0.209858
55286	C4orf19	1.83799	1.46473	FALSE	435.5	101.5	481.5	1.24067	0.00612415	9.12019e-05	0.476763	1.30158
55289	ACOXL	1.87432	-2.07755	FALSE	271	536.5	209.5	1.05943	0.00215131	3.90324e-06	4.06369	0.94278
55388	MCM10	5.72078	2.2593	FALSE	6491	1051	9245.5	13.5315	0.0212469	0.00151237	4.06954	20.1674
55450	CAMK2N1	0.0401854	-2.60234	FALSE	66.5	190.5	54.5	0.254841	0.00208067	3.46861e-06	1.46943	0.246554
55504	TNFRSF19	7.2112	-1.63885	FALSE	12574	17492.5	9382	27.0426	0.016738	0.000905859	65.4383	18.5073
55601	DDX60	2.69623	-1.15936	FALSE	502	617.5	497.5	0.887267	0.00587924	7.70008e-05	1.82466	0.816399
55620	STAP2	1.9501	-2.03823	FALSE	353.5	559.5	203.5	2.22758	0.0130397	0.000563634	6.57015	1.48805
5563	PRKAA2	4.49513	-1.7196	FALSE	1676	2762	1653	1.9323	0.00445787	4.07029e-05	5.36388	1.64108
55713	ZNF334	1.50092	-1.3709	FALSE	221	298.5	184.5	0.725017	0.0192699	0.00126143	1.55216	0.599087
55786	ZNF415	2.02356	-1.71757	FALSE	333	507.5	296.5	1.10285	0.00635293	0.000104313	3.01204	0.956849
5580	PRKCD	7.1441	-1.04603	FALSE	10322	12956	10322	41.3824	0.00265781	1.03736e-05	80.9313	39.6133
55859	BEX1	-1.97693	-2.69581	FALSE	22	49	13	0.273311	0.0220516	0.00163761	0.994423	0.17097
5587	PRKD1	7.49058	-1.88001	FALSE	14175	23879.5	12291.5	36.4173	0.00375381	2.60707e-05	116.536	32.9625
5592	PRKG1	0.765017	1.16891	FALSE	201.5	54	220.5	0.459322	0.0432957	0.00580765	0.235101	0.555005
56124	PCDHB12	-3.15045	-2.20883	FALSE	8.5	17	6	0.0223392	0.0101321	0.000314895	0.0901014	0.0186473
56125	PCDHB11	-1.42339	-2.37828	FALSE	36.5	63	17.5	0.112495	0.0289747	0.00275945	0.346706	0.060091
56127	PCDHB9	-2.66471	-2.25813	FALSE	12.5	24.5	10	0.0267183	0.0164154	0.00087179	0.105748	0.0255683
56128	PCDHB8	-1.06664	-1.56628	FALSE	34.5	56.5	27	0.161584	0.032141	0.00334499	0.362638	0.112064
56129	PCDHB7	-2.02628	-1.57495	FALSE	19	29	17.5	0.0576397	0.0449837	0.00621351	0.135233	0.0508562
56130	PCDHB6	-2.98516	-2.34496	FALSE	9.5	22	6	0.0287823	0.0123119	0.000493599	0.122288	0.0222745
56131	PCDHB4	-2.00721	-1.76345	FALSE	18	32	14	0.0538096	0.0166026	0.000884856	0.153139	0.0436617
56132	PCDHB3	-0.670567	-1.56906	FALSE	45	71.5	42	0.144001	0.00849344	0.000189631	0.407185	0.139264
56133	PCDHB2	2.0863	-1.27487	FALSE	336.5	427.5	298.5	1.29875	0.00723053	0.000134744	2.82565	1.15267
56172	ANKH	6.78006	-1.64433	FALSE	8360	13221	7097	9.37996	0.000473429	1.69122e-07	28.6312	9.18557
56479	KCNQ5	-0.0804157	-2.94539	FALSE	86	204.5	57	0.139667	0.0225427	0.00169501	0.565278	0.0793472
56649	TMPRSS4	-0.740355	-1.20444	FALSE	51	57.5	48.5	0.149816	0.037859	0.00458924	0.295851	0.127552
56920	SEMA3G	3.9009	-1.3615	FALSE	1210.5	1565	1162	2.88686	0.011587	0.000431168	5.9521	2.38014
56967	C14orf132	3.03489	-1.62901	FALSE	720	970.5	613.5	1.01719	0.0166026	0.000885678	2.28671	0.789058
57007	CXCR7	4.04389	-2.04543	FALSE	1401	2342	828.5	7.24728	0.0184768	0.00110777	20.1724	4.32919
57010	CABP4	0.114814	-1.62241	FALSE	86	129	69.5	0.209174	0.0066949	0.000116088	0.56845	0.185585
57101	ANO2	-1.59665	-1.62404	FALSE	27	38.5	21	0.0747262	0.0212941	0.00152618	0.186257	0.0542501
57127	RHBG	-0.216127	1.05688	FALSE	90.5	29	109.5	0.524148	0.0425258	0.00563347	0.271796	0.536012
57159	TRIM54	-1.15341	-1.73674	FALSE	41	56.5	30.5	0.206303	0.0290305	0.00277264	0.483629	0.151556
57188	ADAMTSL3	4.43623	-1.9718	FALSE	1757.5	2996.5	1527.5	2.34584	0.00696224	0.00012477	7.3608	1.87503
57205	ATP10D	1.1701	1.33227	FALSE	235.5	69	274	0.388792	0.0327692	0.00349036	0.185037	0.447717
57211	GPR126	7.23233	-4.11314	FALSE	10548.5	55883.5	6479	15.0206	0.00977847	0.000292842	144.732	8.24215
5727	PTCH1	6.36939	-1.35319	FALSE	6290	8623.5	5405.5	8.83263	0.0324323	0.00341161	17.1994	6.78151
57326	PBXIP1	4.09299	-1.00842	FALSE	1362.5	1527.5	1362.5	4.76668	0.0115384	0.000423177	8.49594	4.22787
574029	DUSP5P	-1.33618	-1.24714	FALSE	32.5	38.5	31	0.140937	0.0344508	0.00386802	0.283613	0.114283
57419	SLC24A3	-0.665307	-2.4968	FALSE	49.5	111	36	0.119778	0.00739529	0.000141654	0.528622	0.0938555
5742	PTGS1	-3.54913	-1.89728	FALSE	8	11	5	0.0147354	0.0483939	0.00704953	0.0398232	0.0105298
57451	ODZ2	-1.82554	-1.3173	FALSE	18.5	30	18	0.0234678	0.0301847	0.00298864	0.0531314	0.0210313
57462	KIAA1161	3.9866	1.62151	FALSE	1809	426.5	2201.5	4.65734	0.00983769	0.000296888	1.7788	5.52675
57512	GPR158	5.49085	-3.15548	FALSE	4909	10975	2204.5	6.51506	0.0324989	0.00343255	29.4002	3.723
57554	LRRC7	-1.41522	-3.12443	FALSE	22.5	87.5	18.5	0.03439	0.00325925	2.02984e-05	0.259363	0.0286177
57600	FNIP2	6.44983	-1.09582	FALSE	6557.5	8007	5910	13.2903	0.0104507	0.000339729	25.1858	11.452
57626	KLHL1	2.66997	-1.64636	FALSE	559.5	766	413	1.40497	0.0164023	0.000868163	3.31513	1.11836
5764	PTN	-2.74394	-3.63279	FALSE	15.5	44.5	7.5	0.0934042	0.0195477	0.00130207	0.53124	0.0539553
57658	CALCOCO1	5.01383	-1.85554	FALSE	2841.5	4258.5	2129	8.94705	0.00752234	0.000146551	25.0871	7.00982
57685	CACHD1	1.92095	-1.75698	FALSE	335.5	471.5	246.5	0.69935	0.0232192	0.00179715	1.62373	0.455028
57717	PCDHB16	-1.90028	-2.03584	FALSE	21.5	39	15.5	0.0423829	0.0140065	0.000654138	0.141579	0.0342678
580	BARD1	6.03001	1.33076	FALSE	7660	1957	9565	29.8308	0.012228	0.000475405	13.7314	35.9388
5803	PTPRZ1	-2.85742	2.95297	FALSE	20.5	1.5	23	0.0268189	0.00934602	0.000265232	0.0031942	0.0318422
5813	PURA	6.39638	-2.18223	FALSE	6079.5	12888.5	4498.5	12.1237	0.00615382	9.34181e-05	43.5558	9.32187
5818	PVRL1	5.4483	1.20558	FALSE	4999	1423.5	6119	7.714	0.023512	0.00183325	4.07821	9.62406
5836	PYGL	3.08325	-2.36943	FALSE	626	1412	456.5	2.32583	0.00537584	6.43334e-05	8.82765	1.6838
58499	ZNF462	4.12229	-1.10531	FALSE	1380.5	1619	1380.5	2.14053	0.0441242	0.00600599	3.49366	1.6156
59	ACTA2	-1.14254	-1.66457	FALSE	36	53	31.5	0.206694	0.0327026	0.00347547	0.525141	0.191803
5919	RARRES2	2.29916	-1.15475	FALSE	382.5	467.5	357	5.53996	0.00903039	0.00023405	11.3899	5.26397
59272	ACE2	-1.64335	-1.76766	FALSE	27.5	40	20	0.0791618	0.0312865	0.00318342	0.207343	0.0643788
593	BCKDHA	4.8833	-1.01247	FALSE	2186.5	2640	2186.5	15.2165	0.0199061	0.00134322	26.4272	13.492
5932	RBBP8	5.82837	1.03657	FALSE	6314.5	1973.5	7650	16.8161	0.0243885	0.00197613	9.89853	20.6334
59345	GNB4	6.0291	-2.21021	FALSE	4732.5	10196.5	4276	7.07645	0.00235594	7.85502e-06	28.2438	6.56611
5982	RFC2	5.21361	1.18724	FALSE	4193	1210	5018	23.5209	0.0256357	0.00219939	12.6131	29.0274
5991	RFX3	3.11582	-1.36868	FALSE	752.5	903	639.5	1.88089	0.0122291	0.000486038	4.22204	1.52987
6013	RLN1	0.864389	-1.69338	FALSE	174.5	221	143	2.0552	0.0469403	0.00665637	4.07816	1.45028
6241	RRM2	6.43275	2.29976	FALSE	11531.5	1689.5	15154	31.9272	0.00903039	0.000235558	8.67666	43.8666
6253	RTN2	0.867266	-1.53378	FALSE	159.5	204.5	136	0.807595	0.0349468	0.00396825	1.61647	0.551844
6296	ACSM3	4.71203	-1.30968	FALSE	2070.5	2691.5	2059	10.074	0.0089564	0.000214898	20.8994	8.2061
6310	ATXN1	2.42139	-1.13344	FALSE	435.5	505	417.5	0.462537	0.0199061	0.00134991	0.856431	0.397041
6340	SCNN1G	0.485029	-2.32928	FALSE	135	232.5	68	0.402692	0.0297504	0.00290844	1.20214	0.219685
6383	SDC2	2.45931	1.81975	FALSE	720	132	896	2.11207	0.00903039	0.000233227	0.682005	2.52966
63874	ABHD4	6.20474	1.04189	FALSE	6918	2553.5	8438.5	29.4267	0.0438234	0.00593955	18.1646	38.0382
63876	PKNOX2	3.8041	-1.18086	FALSE	1010.5	1340.5	961	3.56074	0.0286791	0.00270812	6.43973	2.74009
639	PRDM1	0.402735	-1.23941	FALSE	95	132.5	90.5	0.211934	0.0167063	0.000900164	0.439049	0.192002
63934	ZNF667	3.55168	-1.02812	FALSE	885	1049	836	2.27297	0.00903039	0.000225072	4.27609	2.08516
63967	CLSPN	4.899	2.79496	FALSE	4587	456	5481	5.16271	0.00903039	0.000229116	0.972115	6.49505
6398	SECTM1	4.58818	1.5836	FALSE	2396.5	654	3041	11.2074	0.0447717	0.00616768	5.07931	15.0797
6402	SELL	1.36079	-1.41793	FALSE	216	276.5	171.5	0.920345	0.0155545	0.000782057	2.00753	0.743267
641518	LOC641518	3.36538	4.00259	FALSE	2278.5	89.5	2664.5	11.7259	0.00114568	1.09139e-06	0.818248	13.1384
642441	LOC642441	-0.867945	-1.67339	FALSE	41.5	67	31.5	0.538953	0.0138157	0.000635839	1.47148	0.41543
643770	LOC643770	-1.23612	-1.6843	FALSE	33.5	50.5	25	0.196274	0.0213895	0.00153678	0.505616	0.148435
64411	ARAP3	-2.32528	-3.11416	FALSE	18	47.5	11	0.0330547	0.01367	0.000622717	0.158784	0.017887
6443	SGCB	4.38729	-1.19601	FALSE	1696	2033.5	1604.5	4.04062	0.0037743	2.87246e-05	8.49605	3.59736
644316	FLJ43315	-0.0783503	-1.02527	FALSE	70.5	84.5	69.5	0.332568	0.0301356	0.00298198	0.60615	0.299453
6451	SH3BGRL	5.03259	-1.00987	FALSE	2517	2926.5	2517	13.8636	0.00739529	0.000141758	25.3928	13.0233
645369	TMEM200C	-3.89728	4.33454	FALSE	15	0	27.5	0.0728388	0.0265162	0.00233041	0	0.13018
64714	PDIA2	-0.45511	-1.66703	FALSE	59.5	90.5	50	0.350618	0.0162548	0.000857453	0.907604	0.273004
64793	CEP85	4.48515	1.17316	FALSE	2573.5	727	2877	7.13901	0.0038696	3.04113e-05	3.31403	7.37542
64858	DCLRE1B	4.56647	1.09336	FALSE	2596.5	808	3118.5	6.51402	0.041943	0.00547637	3.75276	8.07381
648691	LOC648691	-1.22419	-1.57291	FALSE	38.5	49	30.5	0.113856	0.0193216	0.00127071	0.285962	0.100691
649446	FLJ35776	-0.556796	-1.13903	FALSE	58	63.5	49.5	0.631855	0.0476894	0.00684524	1.18912	0.530127
65012	SLC26A10	2.45502	1.45545	FALSE	656	156	811	2.80091	0.0161137	0.000833701	1.16154	3.3658
65055	REEP1	0.756748	3.90286	FALSE	306.5	16.5	387.5	0.741985	0.0239583	0.00191284	0.0698267	1.06354
6507	SLC1A3	2.43758	1.55954	FALSE	627.5	149.5	883.5	1.30339	0.0451609	0.00628181	0.538718	1.6465
6517	SLC2A4	1.78575	-1.02995	FALSE	258	310	258	0.999437	0.0251155	0.00208327	1.74849	0.85902
6520	SLC3A2	7.54173	1.22394	FALSE	19890.5	6056	22551.5	73.1446	0.00903039	0.000236009	36.5139	87.7992
65249	ZSWIM4	2.56026	-1.25235	FALSE	450.5	589.5	411	1.13657	0.00599369	8.74288e-05	2.43027	1.0117
653067	XAGE1E	-0.819619	-1.193	FALSE	42.5	54.5	41	0.482349	0.0186738	0.00115459	1.01437	0.439585
6590	SLPI	1.81802	-1.4072	FALSE	295	373.5	268	5.34362	0.0149846	0.000736027	11.2993	4.29919
6594	SMARCA1	0.434862	-1.06944	FALSE	95.5	124.5	92.5	0.290295	0.0258594	0.00222936	0.544429	0.241243
65982	ZSCAN18	3.24414	-1.33745	FALSE	709.5	988	651.5	1.57931	0.00279348	1.22384e-05	3.73948	1.50036
660	BMX	0.764741	-2.88707	FALSE	113	368.5	79.5	0.394465	0.00217858	5.45101e-06	2.40141	0.334494
6622	SNCA	0.0437999	-2.54806	FALSE	115.5	191	77	0.319533	0.0329344	0.00352365	0.969842	0.191562
6623	SNCG	0.0324237	-2.72944	FALSE	94.5	206	56.5	1.07478	0.0110326	0.000379768	4.38973	0.725593
6649	SOD3	-1.28749	-4.40799	FALSE	21	177.5	15	0.129657	0.00203691	3.03184e-06	2.05906	0.107237
6657	SOX2	-3.58423	2.39704	FALSE	11.5	1	15.5	0.0417241	0.0254417	0.00216761	0.00749586	0.0605635
6678	SPARC	1.21217	-2.44219	FALSE	232	405.5	130.5	0.706588	0.0290305	0.00277411	2.31659	0.469255
675	BRCA2	5.2231	1.48297	FALSE	4591.5	1057.5	5632	4.07812	0.00781536	0.000157796	1.65222	4.81902
6776	STAT5A	-2.68511	-1.45327	FALSE	11.5	16.5	9	0.0288686	0.0314436	0.00321251	0.0697143	0.0227016
677770	SCARNA22	-0.947612	-1.04336	FALSE	40	47.5	40	3.52532	0.0375673	0.00451138	6.64905	3.40541
677794	SNORA2B	-2.93498	1.91296	FALSE	16	2.5	19	1.23908	0.0364068	0.00425013	0.359758	1.50908
6778	STAT6	2.46725	-2.96011	FALSE	326.5	1224.5	246	0.71276	0.000473429	1.61824e-07	5.1028	0.650242
6820	SULT2B1	-2.54591	-2.16245	FALSE	12	26	9.5	0.0807333	0.00800166	0.000164442	0.3236	0.0699449
6861	SYT5	-0.755779	1.75172	FALSE	73	15	96.5	0.430647	0.0308166	0.00309943	0.140398	0.544856
6875	TAF4B	3.72194	-1.09413	FALSE	1063.5	1216	1063.5	2.72198	0.0396892	0.00496742	4.42809	2.08904
6910	TBX5	-1.97839	-3.37664	FALSE	22	65.5	13	0.054572	0.0174724	0.000993459	0.271975	0.0339996
692073	SNORA16A	0.0317669	1.54944	FALSE	109	27.5	140.5	8.64184	0.0344508	0.0038867	3.6857	11.2231
692212	SNORD99	-1.28106	1.92709	FALSE	44.5	9	60	5.95576	0.0438234	0.00593936	2.00946	8.48516
693130	MIR548D1	-3.75055	2.78927	FALSE	10.5	1	14	1.18389	0.0215849	0.00157132	0.148956	1.4989
693221	MIR636	3.80223	1.11673	FALSE	1601	476.5	1846	153.85	0.0323961	0.00339276	83.5067	182.976
694	BTG1	6.38332	-1.34055	FALSE	6567	8712	5817	16.6226	0.0242493	0.00195365	33.1615	13.9947
6941	TCF19	5.28381	1.52124	FALSE	4883.5	1087	5665	14.6859	0.00587924	7.69276e-05	5.81924	16.6305
7024	TFCP2	-1.72471	-1.66147	FALSE	24.5	37	19	0.0716493	0.0245804	0.00200056	0.173435	0.0574165
7037	TFRC	8.87657	1.35098	FALSE	56851	14192	61826.5	118.295	0.000987456	7.05493e-07	47.557	121.679
7052	TGM2	-1.83885	-1.66493	FALSE	21.5	34.5	19.5	0.0531772	0.017356	0.000983741	0.145625	0.0472071
7075	TIE1	2.53365	6.1054	FALSE	2192	18.5	2411.5	5.20962	0.00206968	3.20383e-06	0.0857976	6.06824
7083	TK1	7.50456	1.19903	FALSE	21415	5872.5	22921	142.808	0.00217858	5.06177e-06	65.408	148.24
7092	TLL1	0.518478	-4.27537	FALSE	99	563.5	55.5	0.134525	0.00599369	8.70925e-05	1.30874	0.0799831
7098	TLR3	1.72033	1.24866	FALSE	374	104	461.5	1.19903	0.0357341	0.00413806	0.602366	1.47035
7113	TMPRSS2	7.4712	-1.83607	FALSE	14875	23260.5	10345	46.8103	0.0116923	0.000436478	124.769	34.101
7114	TMSB4X	-2.50091	4.66817	FALSE	36.5	1	56.5	0.639829	0.0110119	0.000376409	0.022971	0.953943
7122	CLDN5	-1.14697	2.85663	FALSE	71.5	6.5	82.5	0.334818	0.00589142	8.15058e-05	0.0481721	0.377264
7145	TNS1	0.158734	-4.18446	FALSE	111.5	423.5	49	0.115587	0.0145762	0.00069912	0.74152	0.0510284
724028	MIR658	-0.380066	1.07973	FALSE	91	25.5	101	8.82224	0.0389175	0.00481718	4.5621	9.76728
726	CAPN5	2.46334	-1.4268	FALSE	470.5	600	438	1.24299	0.039842	0.0050099	2.41695	0.897537
7274	TTPA	1.07338	1.59391	FALSE	266.5	57.5	312	0.959546	0.023512	0.00184041	0.377202	1.14274
7277	TUBA4A	6.46475	1.46319	FALSE	9897.5	2559.5	13069.5	63.27	0.0245632	0.00199534	30.3539	86.0686
7283	TUBG1	6.74701	1.31569	FALSE	12762	3351	15137	64.948	0.00702766	0.000127616	29.9722	73.8294
728855	LOC728855	-3.14915	-2.50109	FALSE	8.5	20	6	0.0598052	0.0102153	0.000318697	0.275265	0.0506497
728875	LOC728875	-2.90116	-2.59075	FALSE	10.5	24.5	8	0.123721	0.0119526	0.000449752	0.566545	0.102
729238	SFTPA2	1.61146	-1.45823	FALSE	238.5	337	211.5	1.10375	0.00579183	7.34496e-05	2.73067	1.02575
729338	CETN4P	-1.41745	1.09637	FALSE	43	12.5	45.5	0.7134	0.0479771	0.00694977	0.342951	0.772768
729359	PLIN4	0.25226	-1.16612	FALSE	96	113	92.5	0.158603	0.0197008	0.00132191	0.322619	0.141948
729723	DNAJC27-AS1	-0.949293	-1.18298	FALSE	39.5	49.5	39.5	0.0944492	0.0252192	0.00213106	0.188697	0.0855317
729950	LOC729950	-1.19735	-3.23439	FALSE	23	107.5	21	0.0981586	0.00215131	3.85308e-06	0.843157	0.0897188
730257	LOC730257	-2.95997	-2.04393	FALSE	11	18	8	0.118505	0.01867	0.00113975	0.387979	0.0985427
731223	LOC731223	-2.15303	-1.46071	FALSE	19.5	24	14.5	0.373466	0.0275255	0.00250247	0.904721	0.321405
7358	UGDH	8.89805	1.32882	FALSE	56186.5	14563	63214	186.7	0.00275372	1.1337e-05	80.7945	204.432
7366	UGT2B15	5.5795	-2.22542	FALSE	3366	7374.5	2862.5	16.7471	0.00589142	8.2253e-05	62.2471	15.0759
7367	UGT2B17	6.06952	-2.36763	FALSE	4317	11129	3725.5	22.2265	0.00283414	1.35673e-05	96.2426	19.3739
7380	UPK3A	0.528802	-1.26561	FALSE	120	143.5	111	1.12788	0.0110119	0.000375919	2.48566	1.01887
7439	BEST1	1.77382	1.15745	FALSE	393.5	111.5	425.5	1.23384	0.0162341	0.000851989	0.59089	1.38336
7479	WNT8B	1.34238	-1.49575	FALSE	214	283	184	1.05776	0.0103918	0.000333683	2.55866	0.953947
7516	XRCC2	4.05002	1.29835	FALSE	1911	507.5	2291	5.92097	0.026994	0.00240914	2.94883	7.38421
7517	XRCC3	5.41475	1.51587	FALSE	5391	1189.5	6207	19.6538	0.00739529	0.000141777	8.01087	22.9892
7582	ZNF33B	6.19571	-1.12256	FALSE	5700.5	6838	5488	9.95943	0.00235594	7.65512e-06	20.6987	9.61713
7694	ZNF135	-3.2873	-3.28672	FALSE	9.5	26	5	0.022932	0.0202854	0.00138529	0.12186	0.0147323
776	CACNA1D	3.16701	-1.22461	FALSE	740	876	719.5	1.04252	0.0156164	0.000789372	2.02429	0.889534
7846	TUBA1A	6.87002	1.10653	FALSE	12892.5	3961	15543	74.1277	0.0209982	0.00147627	42.0941	94.8168
7852	CXCR4	-0.874999	-1.15434	FALSE	40	52	40	0.213218	0.018827	0.00118705	0.457901	0.204625
78995	C17orf53	2.73265	1.06792	FALSE	766	229	873.5	2.8708	0.0122561	0.000489631	1.47833	3.16267
79000	C1orf135	2.5893	1.52778	FALSE	722.5	169	895.5	3.3433	0.0290472	0.00277777	1.42539	4.35725
79026	AHNAK	5.00111	-1.57917	FALSE	2684	3710	1851.5	1.60287	0.0265161	0.00232757	3.50791	1.08095
79054	TRPM8	4.34288	-1.97821	FALSE	1479.5	2866.5	1199	2.46152	0.00106354	9.30692e-07	8.99765	2.38268
79071	ELOVL6	5.69777	1.59335	FALSE	6411.5	1399	6825	20.5717	0.00217858	5.07968e-06	7.31897	21.8018
79172	CENPO	5.71786	1.02214	FALSE	5926.5	1861.5	6787	13.594	0.0169214	0.000924852	7.71273	15.7194
7941	PLA2G7	-0.806244	-2.58973	FALSE	43	108	31	0.210766	0.00628246	0.000100151	0.946256	0.14
79603	CERS4	2.88432	-1.55462	FALSE	547.5	846	446	3.85945	0.0235522	0.00185658	8.27308	2.56321
79605	PGBD5	1.00122	1.22618	FALSE	222.5	63.5	265	0.743265	0.0261867	0.00227629	0.355767	0.875612
79628	SH3TC2	-2.70307	-1.55688	FALSE	11.5	17	10.5	0.00487668	0.0371256	0.00441838	0.0113874	0.00429726
79669	C3orf52	-0.322049	1.88882	FALSE	108	20	116	0.528041	0.011271	0.000402632	0.144282	0.543363
79674	VEPH1	1.09458	2.06622	FALSE	272	46	291	0.570321	0.0208118	0.0014563	0.173345	0.643598
79686	LINC00341	-0.749518	-1.23582	FALSE	51	58	44	0.16647	0.0252192	0.00212306	0.382084	0.161854
79713	IGFLR1	1.61623	1.03462	FALSE	350.5	106.5	390.5	2.80961	0.0420657	0.0055114	1.56914	3.33239
79733	E2F8	3.84056	2.09826	FALSE	1881	301.5	2433	4.8003	0.0173971	0.000987107	1.46242	6.42095
79762	C1orf115	5.19882	-1.1699	FALSE	2947	3541.5	2947	11.2675	0.011124	0.000388769	21.154	9.63339
79788	ZNF665	-0.208895	-1.4867	FALSE	72.5	96.5	66	0.212936	0.0116334	0.000433587	0.519679	0.190102
79801	SHCBP1	5.64082	1.21921	FALSE	6019	1599	6627.5	19.1857	0.00283414	1.38366e-05	8.76821	20.5301
79846	C7orf63	2.53801	-2.09205	FALSE	430.5	852.5	329	1.04131	0.00217858	4.45286e-06	3.95297	0.91773
79915	ATAD5	4.29128	1.1626	FALSE	2146	640	2590.5	3.25893	0.0453182	0.00631368	1.82646	4.02631
79968	WDR76	3.08691	1.64181	FALSE	968	222	1219	2.29642	0.0486964	0.00714094	0.979604	3.06672
79980	DSN1	4.86957	1.28173	FALSE	3536	910	4029.5	13.6806	0.00934602	0.000261245	6.40067	15.8153
79986	ZNF702P	2.21838	-1.24892	FALSE	342	466	335	1.19565	0.0037743	2.86424e-05	2.75471	1.1404
80031	SEMA6D	1.63914	-3.80906	FALSE	292	1034	136.5	0.377936	0.0122291	0.000483046	2.64567	0.221927
80035	ANP32A-IT1	-1.92477	-1.73266	FALSE	18	32	16.5	0.060247	0.0128273	0.000543	0.175695	0.0520009
80108	ZFP2	-0.217353	-1.27225	FALSE	61	87	58	0.282418	0.012228	0.000475259	0.639457	0.272022
80178	C16orf59	3.72978	1.1982	FALSE	1552	434	1735	9.79497	0.012715	0.000530673	4.6497	10.745
80179	MYO19	6.90395	1.00256	FALSE	13338.5	4235.5	16095.5	26.3325	0.0195477	0.00130465	15.7726	32.3191
80206	FHOD3	3.39564	-1.32676	FALSE	775.5	1092	714	1.63754	0.00228559	6.71892e-06	3.92522	1.5699
80235	PIGZ	1.25152	-1.10037	FALSE	189	219.5	189	0.757542	0.0130386	0.000562813	1.46989	0.683244
80270	HSD3B7	4.98297	1.13786	FALSE	3587	1047.5	4140.5	16.1495	0.00605431	8.9034e-05	7.86308	17.2732
80312	TET1	1.12156	-1.07044	FALSE	161.5	198	158	0.209647	0.0324989	0.00343186	0.370848	0.169938
80325	ABTB1	2.36912	-1.88624	FALSE	439.5	693	330.5	2.07482	0.00589142	8.11483e-05	6.13917	1.69243
80328	ULBP2	2.11147	1.3029	FALSE	461.5	131	579	3.62966	0.0292331	0.00281435	1.78696	4.36834
80736	SLC44A4	5.97431	1.13958	FALSE	6979	2072	7106.5	27.1408	0.00721191	0.000132679	13.5748	29.2272
80853	JHDM1D	5.06766	-1.21464	FALSE	2573	3281.5	2278.5	3.24408	0.00934602	0.000254925	6.4455	2.71706
81031	SLC2A10	-3.01315	-2.21611	FALSE	10.5	19	5.5	0.0243	0.0233767	0.00181626	0.0803474	0.0146672
8120	AP3B2	-0.772185	-1.45463	FALSE	51	63.5	42.5	0.131742	0.0199061	0.00134866	0.309228	0.108563
81553	FAM49A	0.525672	-2.05185	FALSE	135.5	211	98	0.314849	0.0303665	0.00301749	0.803237	0.188856
81607	PVRL4	-0.225365	-1.99101	FALSE	86.5	120	54.5	0.232487	0.0223922	0.00167848	0.619159	0.162903
81848	SPRY4	-0.155971	-3.21408	FALSE	107	227	57.5	0.213378	0.0275967	0.00251806	0.795918	0.0972242
819	CAMLG	5.47976	-1.10408	FALSE	3329	4129	3191	15.6655	0.00217858	5.4363e-06	33.2705	15.4621
8277	TKTL1	-2.50799	-1.37023	FALSE	13.5	18	12.5	0.0460532	0.0247841	0.00203485	0.110905	0.0409525
8309	ACOX2	-1.19593	-2.19773	FALSE	28.5	67	27	0.12728	0.00454957	4.4423e-05	0.516185	0.107265
8318	CDC45	4.65566	1.76394	FALSE	2894.5	635	3778.5	13.8323	0.0377278	0.00455537	5.51549	19.534
8324	FZD7	2.38722	-1.28317	FALSE	399	539	380.5	1.21711	0.0171798	0.000951253	2.44393	0.943783
8350	HIST1H3A	-1.84142	1.29095	FALSE	33	8.5	36	0.748468	0.0394956	0.00493245	0.308648	0.777256
83719	YPEL3	3.52573	-1.47393	FALSE	929.5	1282.5	774.5	6.21579	0.00790825	0.000161028	14.2202	5.17767
83857	TMTC1	1.28795	1.15015	FALSE	272.5	79	312.5	0.326012	0.0207118	0.00143781	0.159967	0.334299
83953	FCAMR	-3.44369	3.81184	FALSE	14	0.5	22.5	0.0550184	0.0206055	0.00142187	0.00417273	0.0865593
84084	RAB6C	1.97418	-1.18786	FALSE	281.5	385.5	279	1.0172	0.00579895	7.39752e-05	2.20383	0.982094
84159	ARID5B	6.27533	-1.06688	FALSE	5785.5	7079	5394	8.73831	0.0138391	0.000641033	15.4579	7.35201
84166	NLRC5	2.26412	1.94123	FALSE	630	109.5	842.5	0.934943	0.0230591	0.00176416	0.286594	1.22647
8434	RECK	3.00849	-1.18125	FALSE	609	773.5	558.5	1.41809	0.00375381	2.61489e-05	3.17466	1.37648
8438	RAD54L	5.16284	1.59656	FALSE	4427	970.5	5010	13.4665	0.0162404	0.000853794	5.42252	16.1141
84515	MCM8	5.63137	1.30101	FALSE	5847	1529.5	6248	17.1889	0.00208067	3.34672e-06	7.23658	18.0405
84530	SRRM4	-3.03498	2.04597	FALSE	13.5	2.5	18	0.0169566	0.0389175	0.00481519	0.00477884	0.0232507
84541	KBTBD8	2.36409	1.67337	FALSE	562	133	671	1.30654	0.0291065	0.00279304	0.511448	1.61299
84708	LNX1	0.643989	-1.08766	FALSE	135	143.5	135	0.414639	0.030552	0.00305233	0.744198	0.356364
84793	MGC12982	-0.321866	1.78383	FALSE	107.5	19	113	0.418543	0.01867	0.00113071	0.135652	0.483466
84803	AGPAT9	-0.623984	1.45606	FALSE	71.5	18	86	0.299097	0.0342713	0.00383948	0.128612	0.369166
84875	PARP10	4.58137	2.76981	FALSE	3971	371	4219	12.6064	0.000473429	8.83466e-08	1.90044	12.7722
84879	MFSD2A	3.23561	2.12605	FALSE	1219.5	203.5	1439.5	5.8829	0.00903039	0.000230815	1.60108	7.12071
84915	C12orf34	3.85087	1.31336	FALSE	1650.5	449	1864	5.74561	0.00807575	0.000167804	2.49793	6.4304
8492	PRSS12	0.600683	-1.44716	FALSE	120	163.5	109.5	0.254722	0.00822564	0.000177103	0.656695	0.234263
84952	CGNL1	3.34358	-1.13874	FALSE	820.5	961.5	818	1.18425	0.0066949	0.000115197	2.34143	1.05917
84957	RELT	2.43431	1.73755	FALSE	715.5	134.5	749	1.89368	0.0172043	0.000953632	0.658728	2.21655
84961	FBXL20	4.63366	-1.27079	FALSE	1940.5	2488	1738.5	1.81614	0.00203691	2.99769e-06	4.32063	1.80071
85028	SNHG12	3.52073	1.14502	FALSE	1162	375	1427	16.7829	0.0371778	0.00443804	9.38059	20.1581
8507	ENC1	4.63156	1.13435	FALSE	2643.5	820.5	3017	5.09644	0.0122291	0.000487042	2.66985	5.92079
8519	IFITM1	2.02783	-1.55052	FALSE	318.5	465.5	289.5	4.51435	0.00445787	4.19122e-05	11.6146	3.93059
85315	PAQR8	0.506522	-1.43332	FALSE	115	153.5	94.5	0.253603	0.0122291	0.000487094	0.586659	0.217357
8637	EIF4EBP3	5.56889	-1.21293	FALSE	3477.5	4653.5	3236	54.7439	0.00217858	5.95949e-06	120.478	52.3147
8647	ABCB11	0.895586	-2.65157	FALSE	148	355.5	108.5	0.301572	0.00592694	8.3985e-05	1.32569	0.211138
8660	IRS2	4.75405	-1.87258	FALSE	2222.5	3606.5	1552.5	2.95834	0.00318978	1.72821e-05	9.20969	2.4139
8722	CTSF	5.86407	-1.09254	FALSE	4529.5	5390	4477	24.9516	0.00647513	0.000109487	47.903	22.0713
8743	TNFSF10	-2.70286	-1.82277	FALSE	13.5	19.5	7.5	0.0399684	0.0310712	0.00314301	0.1206	0.0276401
8756	ADAM7	5.76355	-2.8916	FALSE	4691.5	11768.5	2594.5	16.5477	0.0102519	0.000321057	80.0807	11.2885
8814	CDKL1	1.16443	-1.22221	FALSE	186.5	219	170.5	1.56188	0.0103756	0.000331729	3.37445	1.44595
8821	INPP4B	4.90292	-1.19835	FALSE	2339	2919	2104.5	6.78925	0.0162641	0.000858912	12.6808	5.5762
8835	SOCS2	1.44176	-1.78068	FALSE	203.5	357	147.5	1.18594	0.0292322	0.00281253	2.82648	0.753786
8878	SQSTM1	8.46371	1.01785	FALSE	38419.5	12316	41046	128.718	0.00265781	1.04439e-05	66.0734	130.992
8908	GYG2	2.75776	-1.79976	FALSE	541	870.5	460	1.45852	0.00275372	1.16283e-05	4.58888	1.33418
8997	KALRN	2.6916	1.37236	FALSE	749	191	803	0.569145	0.00599369	8.73148e-05	0.234238	0.59007
900	CCNG1	8.15396	-1.16583	FALSE	21194	27026.5	19991	92.3151	0.00228559	6.5237e-06	198.015	88.7108
901	CCNG2	6.17498	-1.35287	FALSE	6025.5	7448.5	4616.5	13.0923	0.0326204	0.00344927	24.8729	9.5442
90102	PHLDB2	-0.0234102	-1.41336	FALSE	70.5	107.5	63.5	0.112557	0.00903039	0.00023309	0.284174	0.102061
90246	LOC90246	3.9596	-1.12326	FALSE	1139	1469.5	1115	4.81623	0.00706922	0.000128792	9.47503	4.55781
90249	UNC5A	-0.545787	-2.67394	FALSE	47	131	36	0.13368	0.0056155	6.82169e-05	0.623421	0.102336
90381	C15orf42	4.96482	1.26579	FALSE	3585.5	981	4124	5.1439	0.0255406	0.0021882	2.59746	6.26319
90485	ZNF835	-1.71757	-2.08191	FALSE	22	43.5	19	0.0862621	0.0112668	0.000400469	0.283526	0.064728
90499	LOC90499	-4.01072	2.93017	FALSE	10	0.5	11.5	0.0381489	0.0320723	0.00332829	0.00484266	0.0524129
9050	PSTPIP2	-1.14456	-2.43174	FALSE	29	76	24.5	0.101977	0.00648648	0.000110065	0.463261	0.091232
90525	SHF	0.918747	-1.37475	FALSE	153	199	128	0.624917	0.0092974	0.000249117	1.43273	0.555417
9073	CLDN8	0.0176746	1.39075	FALSE	126.5	30	134	0.628454	0.0131592	0.000578837	0.242884	0.637927
9076	CLDN1	-2.58142	3.32378	FALSE	24.5	1.5	36	0.0682035	0.0308326	0.00310602	0.00882091	0.118222
9088	PKMYT1	4.94828	1.81793	FALSE	3652.5	749	4722	15.8218	0.0265161	0.00232816	6.0096	21.8796
90993	CREB3L1	-2.93319	-2.13741	FALSE	9	19	7	0.0339226	0.01867	0.00113556	0.135639	0.0245362
9103	FCGR2C	-2.6897	-1.44064	FALSE	12	16.5	12	0.0862161	0.0337377	0.00370399	0.192758	0.0727002
9119	KRT75	-1.79599	3.05953	FALSE	45	5	56.5	0.239297	0.018007	0.00105112	0.0360622	0.286567
9134	CCNE2	5.39731	1.78624	FALSE	5609	1029.5	6995	19.348	0.00832501	0.000182897	6.79519	24.4045
91409	CCDC74B	1.33462	-1.14943	FALSE	191.5	246.5	191.5	1.41548	0.0129961	0.000559431	2.89556	1.26596
91464	ISX	1.69138	-1.57648	FALSE	251.5	379	192.5	0.911015	0.0324325	0.0034145	2.00397	0.641091
91522	COL23A1	0.151736	-1.31487	FALSE	94	114.5	81	0.366927	0.0469403	0.00665972	0.667628	0.286879
9156	EXO1	4.13424	2.04437	FALSE	2034.5	382	2710	5.65337	0.0479313	0.00693974	1.95681	8.23125
91662	NLRP12	-2.53369	-2.10385	FALSE	17	25	9.5	0.030874	0.0338432	0.00372144	0.0914603	0.0210977
9180	OSMR	1.99765	-1.17781	FALSE	332.5	385	332.5	0.611811	0.0248757	0.00205273	1.1177	0.523596
9185	REPS2	4.75694	-1.37922	FALSE	2162	2826.5	1843.5	3.3747	0.031661	0.00324602	6.45441	2.30689
9194	SLC16A7	1.28255	1.03459	FALSE	275.5	84	322	0.784229	0.0245883	0.00200267	0.42207	0.876037
9215	LARGE	-0.496238	2.93025	FALSE	102	10	120.5	0.273734	0.00975704	0.000290457	0.0417058	0.304277
92241	RCSD1	-2.48614	-1.23612	FALSE	15	17	13.5	0.0503684	0.0476894	0.00686197	0.10413	0.0432183
9249	DHRS3	-3.37043	-2.58173	FALSE	9.5	17	4.5	0.0558736	0.0393296	0.00490098	0.172455	0.0257421
92558	CCDC64	3.39121	1.704	FALSE	1078.5	267	1516.5	3.71727	0.0401453	0.00508867	1.56263	5.34669
92973	FP588	2.32397	-1.13789	FALSE	385.5	472	379.5	0.787021	0.00732887	0.000139194	1.61316	0.696839
9299	SNORD30	0.0434698	1.38065	FALSE	117	30.5	146.5	17.7606	0.0406064	0.00519305	7.61203	21.3749
93	ACVR2B	4.248	-1.35329	FALSE	1607.5	1960.5	1377	1.42253	0.00934602	0.000265323	3.1702	1.16438
9300	SNORD28	0.00102212	1.41575	FALSE	109.5	28.5	139	15.5313	0.0314001	0.00320302	6.83628	17.5357
9301	SNORD27	0.428276	1.44763	FALSE	154.5	38	179	23.0105	0.0277334	0.00255274	9.51515	28.0499
9302	SNORD26	0.385665	1.172	FALSE	145	42.5	157.5	20.6389	0.0245945	0.00200539	10.0015	23.5454
93081	C13orf27	4.0135	1.16535	FALSE	1773	530	2068	16.3567	0.0119974	0.000456517	8.15265	17.8065
93129	ORAI3	2.99013	-1.0498	FALSE	583	722	567.5	3.15558	0.00903039	0.000231822	5.93912	2.81794
9314	KLF4	1.87625	-2.3261	FALSE	256	605	211	0.789966	0.00120597	1.22062e-06	3.67014	0.752914
93323	HAUS8	3.3436	1.60596	FALSE	1312	270	1522	8.88855	0.00732887	0.000138451	3.30628	10.1436
93650	ACPT	0.66916	-1.23208	FALSE	120	168	120	1.005	0.0344508	0.00388587	2.1018	0.977932
93664	CADPS2	3.92586	-1.48399	FALSE	1140.5	1686	978.5	2.14273	0.00996588	0.000306452	4.9246	1.7425
93986	FOXP2	-1.82802	-1.66596	FALSE	26.5	33.5	20.5	0.0379003	0.0426583	0.00566044	0.0857334	0.0292197
9401	RECQL4	6.18723	1.15499	FALSE	8380	2421.5	9480	23.3268	0.00392505	3.10807e-05	11.1759	24.7654
9415	FADS2	10.6881	1.0096	FALSE	179109	57506.5	191902	616.216	0.00425972	3.59745e-05	328.512	671.139
9503	XAGE1D	-0.851258	-1.22243	FALSE	41.5	54	40.5	0.452817	0.0166404	0.000891664	1.00683	0.429044
9590	AKAP12	4.31524	-2.85849	FALSE	2057	4268	957.5	2.10271	0.0152278	0.000753409	8.65861	1.17604
9619	ABCG1	1.31741	-2.27143	FALSE	187.5	399	143	0.48034	0.00325925	1.92181e-05	2.00211	0.423226
9622	KLK4	7.74406	-1.3292	FALSE	18294.5	22155.5	15215.5	161.601	0.0354254	0.00408121	293.992	122.059
9644	SH3PXD2A	4.76683	1.1372	FALSE	3042.5	896.5	3408.5	2.80551	0.013802	0.000632741	1.43459	3.05224
9734	HDAC9	-1.38018	1.43109	FALSE	46	10.5	51.5	0.0643259	0.0207132	0.00144287	0.024185	0.0675271
9735	KNTC1	5.80385	1.01405	FALSE	5873.5	1959	7393	7.9817	0.0471888	0.00672817	5.02033	10.2732
9750	FAM65B	1.83344	-3.22024	FALSE	297.5	890	228	0.465741	0.00954638	0.00027225	2.62666	0.329404
9770	RASSF2	2.26847	-1.14637	FALSE	390	457.5	381	0.767359	0.011587	0.000430644	1.50466	0.664837
9805	SCRN1	-1.49322	-2.2357	FALSE	27	57	23	0.0527592	0.0128702	0.000547113	0.176794	0.0386789
9806	SPOCK2	0.366161	-2.14853	FALSE	96	191.5	75	0.152034	0.00721197	0.000133539	0.565833	0.110818
9812	KIAA0141	5.68762	-1.12843	FALSE	3989	4875	3989	8.55537	0.00315665	1.66835e-05	17.4862	8.14885
983	CDK1	8.1678	1.18781	FALSE	29246	9367.5	40196	94.6171	0.0279502	0.00258644	50.0689	109.021
9837	GINS1	5.71272	1.13922	FALSE	5872	1748	6908.5	17.0499	0.0240852	0.00192871	9.39757	21.0963
9856	KIAA0319	-1.52067	2.4276	FALSE	51	6.5	58.5	0.0737813	0.0166152	0.000888488	0.0149306	0.0801312
987	LRBA	7.98993	-1.34939	FALSE	20889.5	26442	18122.5	19.5792	0.00217858	5.96659e-06	46.4974	17.8524
990	CDC6	6.34875	2.12668	FALSE	11617.5	1720.5	12929.5	36.6322	0.00440047	3.90373e-05	9.97949	44.2183
993	CDC25A	5.62599	1.74871	FALSE	6336.5	1234	7608.5	16.2022	0.00934602	0.000256655	5.93833	19.8262
9957	HS3ST1	-1.35667	-3.81414	FALSE	20.5	128	16.5	0.112711	0.00235594	7.75366e-06	1.14218	0.0841536
9975	NR1D2	6.93468	-1.13506	FALSE	9335.5	11449.5	9043.5	18.3395	0.00275255	1.09801e-05	38.4074	17.8767

## Sheet: G-R1 and G-R3 vs. Par_ipat
Table S1, related to Figure 2. Gene expression changes in G-R1 and G-R3 cells from RNA-seq analysis and alignment to GRCh37 (hg19).
Differential expression analysis was performed using limma. Expression was considered to be altered when associated with adjusted p < 0.05 and log2 fold change ≥ 1.
"pval" represents the raw/original p-value from limma, and "p" represents the adjusted p-value after correction using Benjamini-Hochberg method.
Entrez.ID	symbol	lev	lfc	lowExpressed	medianCount	medianCount1	medianCount2	medianRPKM	p	pval	rpkm1	rpkm2
10003	NAALAD2	-1.11432	-1.55948	FALSE	26	102	20	0.121676	0.00138533	0.000311555	0.294363	0.0947932
100033434	SNORD116-23	-2.31375	1.15632	FALSE	16.5	13	17	2.44051	0.0247184	0.0117113	1.2374	2.52732
100073347	MIMT1	0.604165	-1.25916	FALSE	97	296.5	67.5	0.984469	0.000744204	0.000133362	2.13077	0.80784
100126693	LINC00322	-2.13575	-1.54943	FALSE	11.5	50.5	10.5	0.0433033	0.00124566	0.000271812	0.12167	0.038666
100127889	C10orf131	-1.20547	1.01074	FALSE	36.5	29	39.5	0.402268	0.00933639	0.00356459	0.226051	0.457115
100128164	LOC100128164	-2.65291	-1.26261	FALSE	10	30	8	0.021522	0.0227535	0.0105597	0.0393917	0.0186752
100128262	LOC100128262	2.47323	-1.21204	FALSE	344.5	1054	306.5	2.27932	0.000316145	3.87544e-05	4.645	2.03164
100128340	LOC100128340	0.334436	1.18449	FALSE	91	78.5	111	1.57182	0.00553402	0.00186133	0.823392	1.86353
100128531	LOC100128531	1.34333	-1.44539	FALSE	135	536	123.5	1.92827	6.00526e-05	2.54753e-06	5.05866	1.89928
100128640	LOC100128640	1.99285	-1.10312	FALSE	234.5	720	204	1.28976	0.000145137	1.1452e-05	2.62512	1.22138
100128675	LOC100128675	2.97651	-1.25299	FALSE	476.5	1522.5	397.5	1.33711	5.02446e-05	1.85748e-06	3.05507	1.31337
100128811	LOC100128811	0.457263	-6.93387	FALSE	24	3661.5	21	0.149035	6.28042e-06	2.07029e-08	13.927	0.122451
100128816	LOC100128816	-1.62112	2.9483	FALSE	37	8.5	44.5	0.35202	0.00015189	1.22425e-05	0.0465579	0.365347
100128840	LOC100128840	1.50695	1.45309	FALSE	185	158.5	273.5	1.54555	0.0332415	0.0166983	0.848507	2.48041
100128890	FAM66B	-0.482556	-1.05256	FALSE	44	125.5	37.5	0.435664	0.00192009	0.000478373	0.807081	0.377463
100129268	LOC100129268	2.4754	-1.18999	FALSE	328	1042.5	289	3.91496	3.51063e-05	9.80789e-07	8.64638	3.74351
100129354	NRADDP	-2.47292	1.63818	FALSE	16	9	16.5	0.247221	0.00277827	0.000778709	0.0800428	0.258108
100129726	LOC100129726	-1.65943	-1.0915	FALSE	18	56	17	0.165632	0.00409656	0.0012711	0.316243	0.147234
100129744	LOC100129744	-1.40674	-3.1465	FALSE	18.5	173.5	14	0.430587	0.000353294	4.57645e-05	2.44515	0.28629
100129845	LOC100129845	0.333124	1.03914	FALSE	100.5	85	110.5	0.599001	0.00158214	0.000368568	0.30564	0.637431
100130097	LOC100130097	0.931129	-1.88725	FALSE	92	492	82	0.698122	3.0354e-05	7.40027e-07	2.49322	0.659955
100130172	LOC100130172	1.24393	-1.01966	FALSE	144.5	412	120	1.20412	0.000190063	1.78648e-05	2.36821	1.16756
100130418	CECR7	2.11807	-1.59543	FALSE	231	988	198	1.13669	2.7327e-05	6.12751e-07	3.32476	1.0999
100130507	LOC100130507	-2.21846	-1.58032	FALSE	12.5	48	11.5	0.0460527	0.00530687	0.00176531	0.116808	0.0404196
100130581	LOC100130581	1.52863	-1.37083	FALSE	166.5	585.5	144.5	0.570297	0.00050112	7.54064e-05	1.2317	0.474334
100130776	LOC100130776	1.55992	1.94969	FALSE	270.5	130.5	311	2.66538	0.000253093	2.76699e-05	0.780008	3.06116
100130872	LOC100130872	1.1222	-1.96197	FALSE	111.5	582	98.5	0.32676	0.000104225	6.63208e-06	1.08423	0.277033
100130887	LOC100130887	-0.194952	-1.26906	FALSE	55.5	170.5	45	0.756753	0.00125153	0.000273425	1.67379	0.716413
100130889	PSORS1C3	-2.15737	1.36302	FALSE	16.5	12.5	20	0.416893	0.0355428	0.0181149	0.197858	0.552774
100130899	LOC100130899	1.80715	-2.53154	FALSE	215.5	1207.5	150.5	0.773212	0.0011641	0.000248961	2.61461	0.48959
100131320	LOC100131320	2.4531	-2.52741	FALSE	249.5	1898	210.5	1.53371	5.87651e-05	2.42193e-06	7.09157	1.32022
100131347	LOC100131347	0.37397	-1.18818	FALSE	77	242	67.5	0.468667	0.000582963	9.4293e-05	0.96722	0.409471
100131373	LOC100131373	-0.486729	1.28595	FALSE	56	42.5	70	0.31297	0.00653129	0.00228784	0.14691	0.381609
100131564	LOC100131564	1.54954	-1.04841	FALSE	178.5	514.5	161.5	0.611446	0.000196097	1.86935e-05	1.17512	0.576663
100131679	LOC100131679	-2.04759	-1.33121	FALSE	14.5	48.5	11.5	0.0965048	0.00535239	0.00178435	0.228884	0.088207
100132111	LOC100132111	-0.275992	2.47119	FALSE	87.5	28.5	96.5	1.86464	8.31369e-05	4.63523e-06	0.341146	1.93775
100132526	LOC100132526	-0.838239	-2.53602	FALSE	30	194.5	19.5	0.132847	0.000582494	9.39667e-05	0.528586	0.0895636
100132923	FAM66D	-0.234787	-1.30007	FALSE	57.5	169	45.5	0.811421	0.0089804	0.00339057	1.43599	0.613351
100133311	LOC100133311	-1.21445	-2.52912	FALSE	33.5	149.5	18	0.119778	0.00662743	0.00233246	0.331595	0.0639045
100133445	LOC100133445	-1.78658	-3.07777	FALSE	11.5	128	9.5	0.181979	0.000181836	1.65398e-05	1.2389	0.14968
100133545	MRPL23-AS1	0.483724	-1.65078	FALSE	102.5	323.5	69.5	0.773937	0.00549933	0.00184753	1.57881	0.474749
100133612	LOC100133612	-2.25457	-1.59077	FALSE	13	47	9	0.0905199	0.00447753	0.00142132	0.225008	0.0754817
100133941	CD24	2.20375	2.82328	FALSE	558.5	135	612.5	3.86135	1.62283e-05	1.94528e-07	0.565374	4.0614
10014	HDAC5	5.40241	-1.19709	FALSE	2529.5	7980.5	2190.5	6.22291	1.76248e-05	2.30473e-07	13.8169	6.15643
100271722	LOC100271722	0.751879	-1.69193	FALSE	84	396	81	0.771368	7.43768e-05	3.94291e-06	2.28054	0.692614
100286988	LOC100286988	4.20698	1.04913	FALSE	1447	1236	1536	34.0575	2.92951e-05	6.82945e-07	16.7262	34.7686
100287175	LOC100287175	-1.83692	-1.00712	FALSE	18.5	48	15	0.383109	0.0194703	0.00875577	0.604202	0.293553
100287223	LOC100287223	2.09099	-1.04981	FALSE	279	752	235.5	8.25796	0.00117402	0.000251723	14.6034	7.12915
100287301	GS52	-0.252744	-2.35558	FALSE	42	271	34.5	0.25598	9.26353e-05	5.45111e-06	1.18495	0.244987
100287329	LOC100287329	-2.04838	-2.22611	FALSE	12.5	72.5	10.5	0.136431	0.0011124	0.000233927	0.529434	0.131352
100287413	LOC100287413	-1.80062	-3.88671	FALSE	24.5	186.5	13	0.232506	0.00511402	0.00168195	1.0776	0.127258
100287628	LOC100287628	-2.73754	-4.36479	FALSE	16.5	120	6.5	0.437079	0.009033	0.00341755	1.96979	0.183494
100288102	LOC100288102	-1.0736	-1.01008	FALSE	32.5	82	23.5	0.506706	0.00796741	0.0029241	0.861778	0.439201
100288366	LOC100288366	8.42653	1.1332	FALSE	26903.5	22147.5	28722	296.731	3.81741e-05	1.15441e-06	142.861	309.085
100288594	LOC100288594	-0.551268	-1.12617	FALSE	39	123.5	35.5	1.02011	0.0008569	0.000162014	2.14867	0.94737
100288619	LOC100288619	-2.10982	-1.16258	FALSE	15	42.5	12	0.10969	0.0155882	0.00666175	0.20757	0.104283
100288798	LOC100288798	1.12068	-1.00606	FALSE	148	371	122.5	3.51175	0.00922215	0.00351091	5.39852	2.82187
100289104	LOC100289104	6.66022	1.18581	FALSE	8471.5	6331.5	8752.5	104.007	6.79037e-05	3.32502e-06	49.1045	112.293
100289455	LOC100289455	-1.37867	-1.60436	FALSE	23	88.5	17.5	0.233637	0.00225447	0.000595963	0.585738	0.177062
100289488	LOC100289488	2.43873	2.01661	FALSE	539	232	552	14.0734	4.10998e-05	1.32287e-06	3.61681	15.2032
100289495	LOC100289495	0.706782	-1.59458	FALSE	93.5	367.5	80.5	0.361549	0.000561875	8.91454e-05	0.867012	0.293143
100292909	LOC100292909	0.218366	-1.55969	FALSE	58.5	258	58	1.06322	0.000172025	1.47969e-05	2.83022	0.945148
100302185	MIR1204	-0.361635	-1.13116	FALSE	49	143.5	39.5	9.47245	0.00113951	0.000241975	19.5907	8.91933
100302197	MIR1306	1.01355	1.035	FALSE	152.5	134.5	173.5	27.3391	0.00429366	0.00134735	14.7324	31.418
100302258	MIR1469	-0.332226	-1.48708	FALSE	40.5	169	37.5	13.6143	0.000796275	0.000146747	33.5583	11.6161
100302739	PCNA-AS1	5.37766	1.53231	FALSE	3636.5	2218	3859	149.109	7.45346e-06	3.52324e-08	53.3337	154.715
10036	CHAF1A	5.76944	1.27663	FALSE	4485.5	3281	4788.5	21.6709	6.2604e-06	1.76997e-08	9.04056	21.9478
10038	PARP2	5.40404	1.16408	FALSE	3401.5	2683.5	3707.5	29.0143	9.4225e-06	5.82644e-08	13.092	29.2211
100422914	MIR4253	-0.998654	-1.56019	FALSE	27.5	111	25	5.65998	0.000668585	0.000113977	15.2392	5.11548
100422943	MIR3189	-3.07094	-1.16178	FALSE	8.5	21.5	6	1.74805	0.0407852	0.0213974	2.71689	1.18695
100422949	MIR3118-2	-2.18585	-1.25394	FALSE	13	42.5	11	2.31003	0.0029029	0.000824902	5.3202	2.27976
10046	MAMLD1	-0.228397	1.59443	FALSE	64.5	44	91	0.179288	0.0216169	0.00993533	0.0825796	0.24844
100499467	LOC100499467	1.24932	2.23483	FALSE	243	91.5	267.5	1.69879	2.92951e-05	6.8351e-07	0.372668	1.76609
100499489	LOC100499489	0.275286	-1.69541	FALSE	63	286.5	54	0.378432	0.000286593	3.33817e-05	1.04878	0.326873
1005	CDH7	0.787743	1.16806	FALSE	142.5	109.5	166.5	0.570062	0.0263615	0.012648	0.337722	0.803297
100500811	MIR3621	-0.059362	1.23713	FALSE	77.5	58	89.5	12.9212	0.00328944	0.000963249	6.3766	14.9229
100500860	MIR3618	0.35795	1.57564	FALSE	110.5	66	130	18.2017	0.00155162	0.000359859	6.97351	20.7876
100505483	LOC100505483	0.0907019	2.2	FALSE	85.5	41	136.5	1.49251	0.0140189	0.00584767	0.476538	2.30157
100505484	LOC100505484	-0.675523	1.01938	FALSE	49.5	42.5	55	2.74826	0.0100167	0.00388502	1.51898	3.0018
100505536	LOC100505536	-3.65544	4.96898	FALSE	14	0.5	21	0.191351	0.000944207	0.000185797	0.00397278	0.279272
100505551	LOC100505551	-0.452921	-1.27177	FALSE	52.5	141.5	43	0.49697	0.0141739	0.00593206	0.81606	0.36927
100505601	LOC100505601	-1.09237	-1.91724	FALSE	23	124	21.5	1.00688	0.000341704	4.37355e-05	3.34575	0.891774
100505635	LOC100505635	-0.992368	-2.08879	FALSE	33.5	140	21.5	0.129575	0.00474541	0.00152735	0.329929	0.0809182
100505636	LOC100505636	2.75534	-3.03004	FALSE	263	2983	234.5	1.14001	8.94412e-06	5.20354e-08	8.45641	1.0182
100505668	LOC100505668	-2.86442	-1.28123	FALSE	10	27	7	0.0497004	0.0395432	0.0206307	0.089184	0.0416887
100505683	LOC100505683	-1.8981	-1.34918	FALSE	17.5	54	13.5	0.324436	0.00280063	0.000787355	0.707452	0.258738
100505687	LOC100505687	1.83917	-1.01297	FALSE	222.5	621	196.5	1.77614	0.000172025	1.48056e-05	3.4121	1.71056
100505692	LOC100505692	-1.43566	1.3465	FALSE	27.5	21.5	31.5	0.568835	0.0102925	0.0040157	0.270029	0.714888
100505741	SPATA1	0.0878872	1.10208	FALSE	86.5	68.5	98.5	0.901968	0.00335069	0.000983417	0.481263	1.05298
100505760	LOC100505760	0.779403	1.10093	FALSE	144	112	155	1.46704	0.00720072	0.00258294	0.815203	1.73651
100505783	LOC100505783	1.27736	-1.44609	FALSE	133	511	129	1.05668	0.000139834	1.08132e-05	2.54801	0.938184
100505797	LOC100505797	0.261604	-1.38722	FALSE	69.5	248	58.5	3.16267	0.000179412	1.61135e-05	7.9758	3.08048
100505813	LOC100505813	-0.185422	-3.27604	FALSE	39.5	433	29.5	0.529827	0.000107789	7.07007e-06	3.82306	0.43866
100505814	LOC100505814	-1.13632	2.09713	FALSE	36.5	18	53.5	1.28103	0.0115285	0.00460653	0.417443	1.84019
100505832	LOC100505832	-1.42656	2.41533	FALSE	34.5	13	44	0.14545	0.0021918	0.000573155	0.0347254	0.190978
100505880	LOC100505880	0.466957	-1.30847	FALSE	80.5	274	69.5	1.39957	0.000120404	8.42463e-06	3.37305	1.34139
100505902	LOC100505902	-2.09487	-1.49855	FALSE	14	51	11	0.218083	0.00453183	0.00144158	0.506733	0.15743
100505905	LOC100505905	-2.20504	-1.60221	FALSE	14.5	49.5	10	0.341827	0.00289961	0.000823792	0.828458	0.273278
100505942	LOC100505942	-1.34181	-1.89458	FALSE	27.5	102	20.5	0.417454	0.00965377	0.00371092	0.935759	0.267234
100505988	LOC100505988	0.656598	-1.29708	FALSE	86.5	309	82	0.580991	0.000188728	1.76871e-05	1.32292	0.526069
100506007	LOC100506007	1.14738	-1.17594	FALSE	150	415	106.5	2.53298	0.0018182	0.000445156	4.71862	2.02695
100506063	LOC100506063	0.680095	-1.06874	FALSE	94.5	282.5	91	0.528881	0.00101238	0.000205041	0.96481	0.455145
100506066	LOC100506066	-0.794493	-1.29905	FALSE	33	113	31	0.82757	0.00122721	0.000266029	1.76878	0.684166
100506080	HMGA1P4	-2.4613	-1.87664	FALSE	10.5	46	7.5	0.385355	0.00587358	0.00200366	1.05603	0.299199
100506085	LOC100506085	-1.8924	-1.20978	FALSE	20.5	50.5	15	0.0705338	0.0377022	0.0194714	0.107286	0.0493815
100506119	LOC100506119	-2.43465	-1.69366	FALSE	15	43	10	0.315343	0.0281589	0.0137032	0.547796	0.185958
100506125	LOC100506125	-0.668022	-1.55673	FALSE	35.5	140	33.5	0.915326	0.000823816	0.00015342	2.26512	0.817038
100506137		-2.09216	-1.13353	FALSE	14	45	11	0.0999415	0.0322917	0.0161263	0.189941	0.0813687
100506209		-2.31951	1.64703	FALSE	15	10	17.5	0.0604698	0.0147436	0.00621964	0.0255738	0.0721357
100506258	LOC100506258	1.54872	-1.12426	FALSE	184.5	527.5	150	0.591274	0.00285261	0.000806267	1.0397	0.496017
100506268	LOC100506268	-1.16505	-1.06147	FALSE	27.5	78.5	22.5	0.506412	0.00162476	0.000381746	1.02519	0.48497
100506299	LOC100506299	-0.768373	-2.31863	FALSE	31.5	186.5	24	0.311631	0.000298504	3.55831e-05	1.23049	0.265051
100506311	HOTAIRM1	-0.232692	-1.85751	FALSE	50	216.5	42	0.725716	0.0010605	0.000219542	1.91069	0.558792
100506368	LOC100506368	-1.24717	-1.43707	FALSE	21	87.5	20.5	0.27032	0.000708722	0.00012404	0.669969	0.246662
100506394	LOC100506394	-1.59908	-1.56536	FALSE	19.5	73.5	16.5	0.130822	0.000945367	0.000186312	0.349693	0.121206
100506405	LOC100506405	-2.6374	-1.96199	FALSE	10.5	43	6	0.122256	0.00440215	0.00138966	0.345514	0.0840509
100506476	LOC100506476	-0.217057	-1.10522	FALSE	51	154.5	50.5	0.787497	0.0019132	0.000475604	1.44994	0.670663
100506487	LOC100506487	-1.51301	-1.04597	FALSE	23.5	61	18	0.425614	0.0105096	0.00411633	0.735516	0.379004
100506518	LOC100506518	1.21759	-1.26074	FALSE	158	452	119.5	2.55218	0.00201354	0.000510432	4.81348	2.00644
100506536	LOC100506536	0.557277	1.91892	FALSE	146	65	159.5	1.48573	0.0001694	1.44546e-05	0.414785	1.64286
100506554		-1.89983	-2.21728	FALSE	21.5	81	11.5	0.0986987	0.00836387	0.0031061	0.248686	0.0627097
100506605	LOC100506605	-1.24177	-1.30261	FALSE	27	83.5	22	0.454308	0.009244	0.00352035	0.841801	0.358471
100506642	LOC100506642	-2.27345	-1.23959	FALSE	11.5	39	10.5	0.262344	0.00409317	0.0012693	0.565347	0.213821
100506670	LOC100506670	4.60975	1.02988	FALSE	2002.5	1642	2264	24.3152	0.000563842	8.96625e-05	13.2841	27.3295
100506679	LOC100506679	0.0799644	-1.04995	FALSE	60	184.5	56.5	0.395612	0.000795206	0.000146421	0.780306	0.368359
100506720	LOC100506720	4.44739	-1.10588	FALSE	1370	3956.5	1123	40.5887	3.51048e-05	9.7862e-07	83.3998	39.1726
100506746	LOC100506746	2.0434	-1.04447	FALSE	250.5	725.5	209.5	1.79238	0.000196587	1.87521e-05	3.42862	1.67802
100506810	LOC100506810	-2.13494	1.09407	FALSE	15	14.5	20.5	0.0604506	0.028248	0.0137534	0.0358607	0.0730267
100506813	LOC100506813	-0.0680624	1.25847	FALSE	76.5	57.5	94	0.385383	0.00167862	0.000398572	0.179169	0.447792
100506815	FOXP1-IT1	-2.3922	-1.25023	FALSE	12	36.5	8	0.0455888	0.00591524	0.00202074	0.0961671	0.0348975
100506855	LOC100506855	-1.98734	-2.55473	FALSE	10.5	88.5	8.5	0.0710412	0.000209405	2.07108e-05	0.364197	0.062603
100506939	LOC100506939	-0.188522	2.53948	FALSE	89.5	29	104.5	0.601072	0.000298504	3.55788e-05	0.118451	0.692192
100506941	LOC100506941	-0.676432	-1.04948	FALSE	44.5	108.5	34.5	0.844666	0.0357063	0.0182221	1.25003	0.710094
100506957	LOC100506957	-1.87899	-1.31267	FALSE	20	56	14	0.320663	0.0158418	0.00679473	0.629034	0.260737
100506994	LOC100506994	-0.315236	-2.25966	FALSE	38.5	248.5	34	0.189071	8.26016e-05	4.58979e-06	0.823014	0.179947
100506995	LOC100506995	5.50507	-1.04757	FALSE	2794.5	7987.5	2340.5	14.3562	1.46264e-05	1.55119e-07	28.8088	13.978
100507032	LOC100507032	0.596773	-2.06608	FALSE	72	424	69	0.303104	9.06038e-05	5.23889e-06	1.12803	0.26788
100507049	LOC100507049	0.795832	1.15139	FALSE	131.5	110.5	138.5	2.81468	0.00231604	0.00061631	1.44493	3.0371
100507137	FP2234	-0.762854	-1.19002	FALSE	39.5	109	30.5	0.146332	0.0107093	0.00421141	0.243705	0.102046
100507190	LOC100507190	-1.3025	-3.2564	FALSE	15.5	193.5	13	0.440715	0.000168515	1.4298e-05	3.12046	0.344109
100507204	LOC100507204	1.76415	-1.13123	FALSE	192.5	615.5	182	3.25345	0.000494151	7.38787e-05	6.38083	3.01049
100507283	LOC100507283	1.71612	-1.59632	FALSE	179	744.5	155.5	0.714094	2.36886e-05	4.32407e-07	2.09134	0.673502
100507293	LOC100507293	1.00301	-1.6169	FALSE	113	459.5	88	1.40191	6.05462e-05	2.59639e-06	4.09753	1.29188
100507295	LOC100507295	-0.635264	-1.68208	FALSE	35.5	152.5	32.5	0.816835	0.000780749	0.000143129	2.22807	0.674527
100507317	LOC100507317	1.49674	-1.06334	FALSE	164	501.5	156	2.78931	0.000510125	7.73179e-05	5.3521	2.55156
100507359	LOC100507359	-2.08037	-1.07974	FALSE	18	42	10.5	0.214727	0.0288385	0.0141003	0.348281	0.153293
100507398	LOC100507398	-0.537536	-1.29764	FALSE	44.5	138.5	37.5	0.72873	0.00303299	0.000874	1.59177	0.710264
100507405	LOC100507405	-1.09868	-1.0868	FALSE	33	83	25.5	0.335028	0.0109998	0.00435165	0.549295	0.244098
100507412	LOC100507412	-0.272382	-1.47265	FALSE	57.5	176.5	42.5	0.277104	0.00427942	0.00134158	0.557082	0.191292
100507425	LOC100507425	-1.4747	-1.33976	FALSE	24	72.5	16.5	0.646097	0.0295165	0.0145015	1.07954	0.418559
100507452	LOC100507452	2.373	-2.31308	FALSE	285	1627	222.5	0.769644	0.000377311	5.04194e-05	2.67064	0.576585
100507473	LOC100507473	7.55021	-1.21156	FALSE	11428	35656	9183	154.025	1.9939e-05	3.0088e-07	342.318	145.99
100507488	DNAPTP3	3.70889	-3.05552	FALSE	520	5822	474.5	4.06326	6.28042e-06	2.35145e-08	30.017	3.68982
100507495	LOC100507495	1.74077	-1.23203	FALSE	197	638.5	195	1.09941	0.000732249	0.000130333	2.1947	0.954387
100507501	LOC100507501	1.92388	-1.13277	FALSE	224	693	196	1.45193	6.62613e-05	3.17549e-06	3.06156	1.38469
100507508	LOC100507508	4.41148	1.56782	FALSE	1789.5	1115	2217.5	16.8101	0.00166627	0.00039463	6.97359	21.3528
100507510	LOC100507510	3.7341	1.56915	FALSE	1156.5	698	1241	39.6396	4.83509e-05	1.75225e-06	14.4168	42.5051
100507619	LOC100507619	2.02071	-1.5838	FALSE	234	918.5	192	2.37312	4.01342e-05	1.27449e-06	6.60844	2.24044
100507624	LOC100507624	-0.592206	1.35619	FALSE	48.5	38	58.5	0.750377	0.00536015	0.00178856	0.358138	0.94373
100507709	LOC100507709	-1.22186	-1.08721	FALSE	24	75.5	21.5	0.32142	0.00449911	0.00143009	0.58468	0.269503
100507714	LOC100507714	-1.23919	-1.08662	FALSE	23.5	74.5	21	0.354599	0.00535062	0.00178246	0.636421	0.297322
100508118	LOC100508118	-1.20062	-1.22744	FALSE	31	82.5	23.5	0.300362	0.0102468	0.00399371	0.518134	0.208607
100509123	LOC100509123	-0.456154	-3.32441	FALSE	26.5	362	23	0.256788	5.9484e-05	2.50654e-06	2.14813	0.222759
100509129	LOC100509129	2.79058	-1.37983	FALSE	421.5	1409	363	2.40825	0.000988921	0.000198192	4.9225	1.95179
100509396	LOC100509396	-1.12881	1.07173	FALSE	37.5	30	40	1.15042	0.00431828	0.0013569	0.582053	1.25075
100509541	LOC100509541	-2.27491	-1.19227	FALSE	13	38.5	11.5	0.410819	0.0183539	0.0081542	0.766947	0.376597
100509860	LOC100509860	-0.731849	-1.00061	FALSE	35.5	103	32.5	0.497661	0.00143507	0.000325958	0.947201	0.459831
10052	GJC1	1.91837	-1.60268	FALSE	195	853.5	178	0.376741	9.68374e-05	5.8451e-06	1.00771	0.345629
100526761	CCDC169-SOHLH2	-2.21612	-5.65804	FALSE	9	323.5	3	0.0440569	0.000155091	1.27073e-05	1.12617	0.0178418
100526820	CAHM	-1.74499	-1.2708	FALSE	16	58	14.5	0.266718	0.00629386	0.00217945	0.618753	0.249826
100533997	MAGEA10-MAGEA5	3.11674	1.30917	FALSE	660.5	510	865	4.82776	0.0109516	0.00432528	2.56073	6.66049
100616116	MIR4648	-1.65233	2.96232	FALSE	37.5	8.5	49	6.4592	0.00106362	0.00022051	0.972756	8.11268
100616400	MIR3198-2	2.58242	1.00493	FALSE	461	407.5	502	93.6246	6.1675e-05	2.70876e-06	47.0131	94.8608
100652739	LOC100652739	3.27628	1.58454	FALSE	850	503.5	960	9.73075	2.8303e-05	6.48357e-07	3.39281	10.1845
100652758	LOC100652758	2.12369	-1.2028	FALSE	253.5	824	242	3.12146	0.000187975	1.74884e-05	6.44521	2.81462
100652767	LOC100652767	3.42827	-2.29168	FALSE	463	3344	438	4.67192	6.28042e-06	2.34833e-08	21.5985	4.58021
100652768	LOC100652768	3.05708	-1.05877	FALSE	496	1466.5	447.5	5.48803	5.04062e-05	1.87126e-06	10.8897	5.29066
100652770	LOC100652770	4.53893	-1.09468	FALSE	1541.5	4187.5	1186	10.7859	0.00093367	0.000182818	19.4555	9.17709
100652789		4.31315	1.14491	FALSE	1563.5	1268	1825	3.89846	7.11032e-05	3.6282e-06	1.8722	4.09895
100652809	LOC100652809	-0.0845851	-2.89424	FALSE	46	387.5	33.5	0.464205	0.000294974	3.48585e-05	2.36297	0.358556
100652827	LOC100652827	-3.21778	2.13666	FALSE	9.5	4.5	12	0.122033	0.0269243	0.0129767	0.0437194	0.180593
100652832		3.33838	1.06309	FALSE	837.5	671.5	960.5	13.2233	0.0154146	0.00657463	8.08656	17.9407
100652839		2.47454	1.40909	FALSE	438	312	572.5	10.3876	0.00516002	0.0017002	4.94435	13.4339
100652850	LOC100652850	4.22404	-1.08212	FALSE	1184.5	3352.5	1053.5	14.1001	0.000210001	2.08456e-05	27.1182	12.8242
100652860	LOC100652860	0.724479	-2.39087	FALSE	100.5	535.5	63	0.988036	0.00104833	0.000215435	3.26268	0.607074
100652898	LOC100652898	-2.83203	1.38827	FALSE	11	7.5	13.5	0.287405	0.0152608	0.00648963	0.12955	0.322413
100652935	LOC100652935	2.60133	1.87833	FALSE	563	274.5	658.5	10.8493	0.000393863	5.39201e-05	3.436	12.4693
100652965	LOC100652965	2.33009	-1.2077	FALSE	282	945.5	251	7.07917	0.00024477	2.62552e-05	14.87	6.75665
100652980	LOC100652980	6.56631	1.34925	FALSE	7784	5494	8717.5	96.4948	6.28042e-06	2.21685e-08	38.6014	98.8643
100652983	LOC100652983	9.44473	1.44743	FALSE	59314	38644	65973.5	981.957	4.29049e-06	1.01406e-08	369.19	1009.61
100653004	LOC100653004	1.11619	-1.2599	FALSE	125	419.5	115	2.31618	0.000549685	8.61081e-05	4.72501	2.01541
100653017	LOC100653017	6.14225	-1.39828	FALSE	3910	14560.5	3570.5	92.9106	5.28983e-05	2.02925e-06	223.194	85.5751
100653021	LOC100653021	-0.246275	-1.62096	FALSE	54.5	196.5	40.5	1.66524	0.00094689	0.000186784	4.24946	1.43652
100653022	PP12719	-1.99392	-1.0101	FALSE	16	43	13	0.187715	0.0100621	0.0039057	0.340239	0.169526
100653075	LOC100653075	2.12369	-1.2028	FALSE	253.5	824	242	3.12146	0.000187975	1.74884e-05	6.44521	2.81462
100653103	LOC100653103	3.42901	-2.29387	FALSE	463	3349	438	4.34406	6.28042e-06	2.3444e-08	20.1139	4.25879
100653105	LOC100653105	-0.246275	-1.62096	FALSE	54.5	196.5	40.5	1.66524	0.00094689	0.000186784	4.24946	1.43652
100653116	LOC100653116	2.33009	-1.2077	FALSE	282	945.5	251	7.07917	0.00024477	2.62552e-05	14.87	6.75665
100653129	LOC100653129	6.56631	1.34925	FALSE	7784	5494	8717.5	96.4948	6.28042e-06	2.21685e-08	38.6014	98.8643
100653131	LOC100653131	9.44473	1.44743	FALSE	59314	38644	65973.5	981.957	4.29049e-06	1.01406e-08	369.19	1009.61
100653132	LOC100653132	-2.83203	1.38827	FALSE	11	7.5	13.5	0.287405	0.0152608	0.00648963	0.12955	0.322413
100653155	LOC100653155	-0.292051	1.24294	FALSE	67.5	51	71	2.0769	0.00301605	0.00086802	0.93697	2.23965
100653156	LOC100653156	1.11619	-1.2599	FALSE	125	419.5	115	2.31618	0.000549685	8.61081e-05	4.72501	2.01541
100653167	LOC100653167	2.60133	1.87833	FALSE	563	274.5	658.5	10.8493	0.000393863	5.39201e-05	3.436	12.4693
100653185	LOC100653185	2.86484	-1.1263	FALSE	436.5	1327	383.5	5.81965	3.4092e-05	9.25594e-07	12.1869	5.56535
100653206	LOC100653206	-2.20717	1.73525	FALSE	18	10	22	0.564679	0.00778283	0.00283985	0.213357	0.70747
100653271	LOC100653271	-1.99392	-1.0101	FALSE	16	43	13	0.187715	0.0100621	0.0039057	0.340239	0.169526
100653299	LOC100653299	4.53899	-1.09487	FALSE	1541.5	4188	1186	10.5887	0.000933152	0.000182604	19.1022	9.00924
100653349	LOC100653349	2.47454	1.40909	FALSE	438	312	572.5	10.3876	0.00516002	0.0017002	4.94435	13.4339
100653350	LOC100653350	3.33838	1.06309	FALSE	837.5	671.5	960.5	13.2233	0.0154146	0.00657463	8.08656	17.9407
100750225	PCAT1	1.89752	-1.56042	FALSE	241	836	166	1.66534	0.000738185	0.000131675	3.87052	1.29454
100750325	RCAN3AS	-2.42849	-1.70484	FALSE	13	43.5	7	0.472409	0.0154866	0.00661095	0.927085	0.228572
10076	PTPRU	3.76312	1.1257	FALSE	954.5	880	1203	2.19746	0.0390671	0.0203302	1.44012	3.33427
10099	TSPAN3	7.22156	1.23573	FALSE	12310	9139.5	14360	47.035	0.000102079	6.34039e-06	21.8733	51.4131
1010	CDH12	5.88562	5.51251	FALSE	12888	504.5	13833.5	44.8765	4.29049e-06	9.62445e-09	1.06304	48.8296
10125	RASGRP1	0.499143	1.48409	FALSE	127.5	77	144	0.354526	0.00103452	0.000211047	0.139905	0.388904
10128	LRPPRC	7.95945	-1.34483	FALSE	14290.5	50243.5	11936	29.926	4.94313e-05	1.81237e-06	70.0129	27.6994
10144	FAM13A	5.22629	-1.274	FALSE	2161	7283.5	1840.5	4.57394	9.80678e-06	6.4186e-08	11.0117	4.55363
10158	PDZK1IP1	-1.16606	-3.17741	FALSE	22.5	210	14	0.347108	0.000248816	2.69157e-05	2.17432	0.257413
10160	FARP1	3.42489	-1.15744	FALSE	729	1988.5	573.5	1.77842	0.00186189	0.000459135	3.20847	1.45422
1017	CDK2	6.02274	1.32759	FALSE	5280.5	3820.5	5674.5	34.884	0.000130026	9.58674e-06	15.3536	38.8982
10170	DHRS9	-2.37038	2.65125	FALSE	18.5	6	24.5	0.0712467	0.00566606	0.0019181	0.0160602	0.0993285
10178	ODZ1	-0.178401	-7.77898	FALSE	29.5	3405.5	13	0.0342387	0.000154647	1.26453e-05	2.4509	0.016392
10184	LHFPL2	1.08184	-3.75211	FALSE	72	1303	59.5	0.184985	4.00783e-06	7.47779e-09	2.38223	0.180107
10219	KLRG1	-0.86767	1.21218	FALSE	51.5	35	56	0.311596	0.0369931	0.0190155	0.175694	0.440405
10265	IRX5	2.92031	3.06368	FALSE	805	199.5	968.5	5.91851	0.00061196	0.000100763	0.89199	7.5848
1027	CDKN1B	6.3372	-1.10913	FALSE	4878.5	14650	4513.5	29.8926	0.000625234	0.000103707	55.9062	26.2517
1028	CDKN1C	0.0588157	-2.84074	FALSE	55.5	421	35	0.39493	0.00024451	2.6152e-05	2.02133	0.297918
10290	SPEG	-1.37851	-1.09861	FALSE	27.5	70	18.5	0.0301306	0.00969221	0.00372981	0.0550391	0.0242588
10297	APC2	4.04538	1.0594	FALSE	1267	1096	1354.5	1.94971	0.000124894	8.98003e-06	1.00073	2.04645
10343	PKDREJ	0.0668853	-1.12598	FALSE	60.5	188.5	54	0.125028	0.00325133	0.000949922	0.226388	0.107981
10346	TRIM22	-1.32886	-1.97224	FALSE	20	107.5	15	0.0876792	0.000183718	1.68197e-05	0.31982	0.0768579
10376	TUBA1B	8.57089	1.13531	FALSE	29792.5	24449	31773	267.222	3.62894e-05	1.03053e-06	128.402	278.624
10381	TUBB3	1.66117	1.51981	FALSE	255.5	169.5	281	1.93447	0.000850061	0.000160059	0.783178	2.28575
10383	TUBB4B	9.02266	1.10499	FALSE	41493.5	33864	43473	413.96	9.39241e-06	5.63511e-08	196.196	427.064
10392	NOD1	1.49618	1.6436	FALSE	198	142	306.5	0.607684	0.0284296	0.0138573	0.296529	0.993239
10395	DLC1	-1.1575	1.03041	FALSE	34.5	29.5	42	0.0504803	0.0308473	0.0152807	0.0318864	0.0676005
10396	ATP8A1	3.98511	-1.52707	FALSE	1082	3450	800.5	1.95845	0.00500779	0.00163547	3.81048	1.43373
1041	CDSN	-2.47595	-1.41	FALSE	14	37	9.5	0.076358	0.0247374	0.0117289	0.133462	0.0511452
10417	SPON2	4.25811	-1.92474	FALSE	1014.5	5030	879	6.12135	0.000179529	1.61349e-05	18.808	4.99025
10437	IFI30	1.60448	1.10354	FALSE	233.5	198.5	252.5	3.57676	0.000368623	4.88961e-05	1.76991	3.70608
10439	OLFM1	-1.44808	-1.31469	FALSE	23.5	73.5	17	0.0999867	0.00352481	0.00105247	0.210281	0.0816088
10446	LRRN2	-0.81322	-1.18	FALSE	31.5	105.5	29.5	0.145395	0.00478942	0.00154384	0.298311	0.131632
10468	FST	-1.27355	6.44345	FALSE	87.5	2	116.5	0.630014	0.000887942	0.000170474	0.00841567	0.865272
10472	ZNF238	4.16833	-1.41933	FALSE	983.5	3743.5	895.5	3.09295	1.10728e-05	9.12616e-08	7.89508	2.95535
10475	TRIM38	-0.731305	-6.94924	FALSE	11	1614.5	8.5	0.047857	7.4873e-06	3.58461e-08	4.54914	0.0349147
10477	UBE2E3	4.16817	-1.55354	FALSE	1061.5	4008	930.5	9.414	0.000780037	0.000142904	21.5692	7.75647
10481	HOXB13	8.71903	-1.16569	FALSE	24600.5	78504.5	23113.5	115.173	9.79056e-05	5.91551e-06	237.795	105.647
10486	CAP2	5.65212	-1.39718	FALSE	3144.5	10435.5	2409.5	14.386	0.000497923	7.47443e-05	31.7755	12.3004
10501	SEMA6B	3.39084	3.23295	FALSE	1180.5	254.5	1616	4.13228	0.00169089	0.000402561	0.593489	5.88415
10529	NEBL	2.24058	-2.72899	FALSE	199	1802.5	177.5	0.280165	8.65104e-06	4.83101e-08	1.68032	0.248727
10536	LEPREL2	0.38409	-2.88802	FALSE	52.5	533.5	46.5	0.288789	2.50114e-05	5.07776e-07	1.87278	0.259595
10551	AGR2	0.632724	6.27872	FALSE	325.5	9	497	4.60811	0.00486803	0.0015742	0.0824041	7.19776
10566	AKAP3	-1.33494	-1.63705	FALSE	23	90.5	20	0.115716	0.0017325	0.000416824	0.276789	0.0875718
10570	DPYSL4	2.41277	2.03903	FALSE	515.5	225.5	578.5	3.06153	1.69175e-05	2.12225e-07	0.760768	3.17384
10581	IFITM2	2.45822	-1.23863	FALSE	368.5	1064.5	258	6.94369	0.00128053	0.000281544	13.3998	5.65522
10590	SCGN	-3.47311	4.03062	FALSE	11.5	2	16.5	0.10671	0.00529914	0.00176049	0.011216	0.160423
10610	ST6GALNAC2	-1.47548	-1.01602	FALSE	25	62.5	18	0.160175	0.0165816	0.00719496	0.278202	0.129925
10622	POLR3G	3.81712	1.28938	FALSE	1169	841	1403.5	5.09617	0.000483151	7.1707e-05	2.35876	5.84199
10663	CXCR6	-2.20935	-1.10572	FALSE	14	39	11.5	0.10217	0.0255175	0.0121565	0.18926	0.0760495
10687	PNMA2	1.75274	1.38769	FALSE	227	194.5	296.5	0.697729	0.0187669	0.0083775	0.367286	1.00534
107	ADCY1	5.58373	2.17846	FALSE	4879.5	1895	5727.5	5.5828	6.5777e-05	3.10528e-06	1.40193	6.40932
10714	POLD3	4.36325	1.01917	FALSE	1595	1394.5	1691	7.39107	2.7625e-05	6.28628e-07	3.74399	7.62226
10715	CERS1	4.75525	3.00719	FALSE	3309	727.5	3487.5	14.7601	2.4711e-06	2.69558e-09	1.88583	15.1524
10720	UGT2B11	4.40474	-1.62675	FALSE	1151.5	4839.5	1073	10.1313	0.000201434	1.94361e-05	26.0653	8.55428
10736	SIX2	0.227562	3.13679	FALSE	106	29	186	0.675707	0.0161832	0.00698005	0.124855	1.27182
10739	RFPL2	0.6029	-1.16914	FALSE	88.5	282	76	0.447576	0.000185603	1.71456e-05	0.956371	0.419835
10742	RAI2	0.560954	1.68984	FALSE	135	73	143	0.753702	0.000145995	1.15904e-05	0.244266	0.796896
10745	PHTF1	-1.72508	-1.94395	FALSE	20.5	79.5	13	0.0949075	0.00707849	0.00253223	0.229813	0.0603696
10809	STARD10	5.88958	1.29837	FALSE	4836	3524	5199	39.5725	7.16231e-06	3.08178e-08	16.3744	39.8656
10826	C5orf4	2.38388	-2.31497	FALSE	247.5	1636.5	209	1.24636	6.23502e-05	2.78331e-06	5.04157	1.05379
10846	PDE10A	2.04097	-3.05954	FALSE	203	1849	144	0.339564	9.64091e-05	5.80923e-06	2.05007	0.265298
10858	CYP46A1	1.3855	1.37303	FALSE	215.5	149.5	252	1.6151	0.000257082	2.82829e-05	0.667914	1.75582
10863	ADAM28	-0.829562	-2.20063	FALSE	30	169	23	0.105898	0.00013868	1.06147e-05	0.426582	0.0924916
10912	GADD45G	4.65981	1.3907	FALSE	2020	1447.5	2543	25.2992	0.00620481	0.0021394	12.4338	34.0297
10983	CCNI	8.63454	-1.11112	FALSE	23656	72019	19828	167.652	1.06171e-05	8.37308e-08	352.334	164.23
10991	SLC38A3	-0.449195	-1.93496	FALSE	50.5	197	31	0.284495	0.00261206	0.000720885	0.733636	0.201197
11015	KDELR3	0.349067	-2.62203	FALSE	58.5	466	44	0.432008	3.81521e-05	1.14188e-06	2.28517	0.372191
11023	VAX1	-0.982177	-2.42858	FALSE	32	167	23	0.0838255	0.00200164	0.000506201	0.265878	0.0558653
11033	ADAP1	1.36963	1.90719	FALSE	212.5	115.5	286	1.26613	0.00712059	0.00254945	0.456153	1.76707
11037	STON1	-0.154752	-3.95691	FALSE	31.5	608	25	0.0733106	1.25621e-05	1.09627e-07	0.995993	0.0612096
11098	PRSS23	0.981361	-1.77561	FALSE	98.5	488	87.5	0.350853	4.74349e-05	1.69893e-06	1.17403	0.341189
11099	PTPN21	2.60961	-1.95061	FALSE	360.5	1633	255.5	0.805773	0.000267281	2.99624e-05	2.43346	0.646185
11123	RCAN3	4.21011	-1.02177	FALSE	1140.5	3223.5	958.5	4.9153	1.86513e-05	2.67795e-07	9.79865	4.78761
11135	CDC42EP1	-1.40212	-2.44262	FALSE	21	126.5	12.5	0.139898	0.000783193	0.000143719	0.537916	0.0808665
11141	IL1RAPL1	1.99713	1.09903	FALSE	326.5	258.5	367.5	1.75359	0.000640692	0.000107513	0.894572	1.85948
11151	CORO1A	1.30281	2.802	FALSE	269.5	73	296	2.11597	0.00017314	1.49941e-05	0.348102	2.4739
11155	LDB3	0.181524	-2.19366	FALSE	49	334.5	45	0.12306	0.000190592	1.79377e-05	0.479525	0.106175
11167	FSTL1	2.29965	-2.7714	FALSE	322.5	1900	203	1.26602	0.00164472	0.00038833	4.5646	0.790238
11169	WDHD1	5.99184	1.11957	FALSE	5015.5	4121	5442	13.2637	1.62234e-05	1.92702e-07	6.28706	13.7169
11170	FAM107A	-0.650163	2.69446	FALSE	52.5	19.5	81.5	0.228878	0.00704023	0.0025147	0.0521434	0.364787
11174	ADAMTS6	-0.811282	-5.07182	FALSE	17	645	10.5	0.0311509	3.07145e-05	7.70779e-07	0.827476	0.0197979
11182	SLC2A6	4.64578	1.0335	FALSE	1888.5	1679.5	2202	11.9347	6.8091e-05	3.34245e-06	6.10993	12.3193
11209	MST1P2	-0.288204	-1.15119	FALSE	53	148.5	40	0.309005	0.00939928	0.00359372	0.520375	0.22501
112399	EGLN3	3.62946	1.02808	FALSE	965	838	1001.5	5.3985	0.000211188	2.10363e-05	2.82949	5.64373
112755	STX1B	-1.33651	-1.28175	FALSE	29	77.5	19	0.0847946	0.0110826	0.00439046	0.159042	0.0570133
11278	KLF12	-1.99662	2.51056	FALSE	22.5	8	31	0.0282344	0.00712059	0.00254917	0.00675829	0.0406131
11279	KLF8	-3.17663	-1.87709	FALSE	8	28.5	5.5	0.020183	0.0207909	0.00946972	0.0484623	0.0156958
1128	CHRM1	-0.942785	-1.46214	FALSE	34	111	29.5	0.159469	0.00529395	0.00175845	0.365247	0.155363
112885	PHF21B	-2.97661	1.62516	FALSE	10	6	10.5	0.0374936	0.0143891	0.00604828	0.0140542	0.0418533
112937	GLB1L3	0.393317	1.06666	FALSE	98.5	86.5	112.5	0.548053	0.000639693	0.000107307	0.27229	0.577647
113	ADCY7	2.39147	-2.04621	FALSE	246	1457	242	0.609286	3.20778e-05	8.30085e-07	2.19131	0.515153
113115	FAM54A	3.1562	1.08782	FALSE	762	587	835	5.54086	0.00195897	0.000491612	2.9954	6.48986
11322	TMC6	5.94312	1.01596	FALSE	4796	4169.5	5155.5	23.2831	0.00071481	0.000125626	13.0171	26.6853
113220	KIF12	1.33014	-1.54361	FALSE	140	553.5	124	0.988139	0.000183718	1.68493e-05	2.56868	0.845093
113278	C20orf54	-2.62395	-2.29499	FALSE	9	50	6	0.0518853	0.00233277	0.000622253	0.171075	0.0290694
11332	ACOT7	5.89887	1.0808	FALSE	4747	3936.5	5004.5	30.003	8.04614e-05	4.44217e-06	15.1532	32.1098
11346	SYNPO	-0.11914	-1.26311	FALSE	60.5	178.5	55.5	0.111098	0.00770281	0.00280459	0.200727	0.0924555
113791	PIK3IP1	3.53819	-1.19021	FALSE	713	2194	664	4.36777	0.00140348	0.000316827	8.12558	3.69145
113828	FAM83F	1.55568	-2.18768	FALSE	187.5	869	142	1.37338	0.00162723	0.000382721	3.87228	0.948
114034	TOE1	4.88234	1.15792	FALSE	2409.5	1874.5	2489	15.7543	2.27143e-05	4.03327e-07	7.21109	16.3794
114787	GPRIN1	2.92102	1.62127	FALSE	665.5	389.5	739	2.58522	1.9939e-05	2.98199e-07	0.848897	2.62687
114879	OSBPL5	4.00947	-1.92591	FALSE	787.5	4240	697	2.71739	3.54123e-06	6.2236e-09	10.0889	2.62721
114907	FBXO32	3.47934	-2.27144	FALSE	662.5	3421.5	503.5	1.44482	0.000888643	0.000170663	4.55388	1.02731
115294	PCMTD1	5.83266	-1.07949	FALSE	3515	10176.5	3182	11.4729	8.79668e-05	5.00846e-06	22.4217	10.6041
115330	GPR146	0.231048	-1.36265	FALSE	77.5	237	61.5	0.667566	0.00455777	0.00145149	1.23935	0.514327
115362	GBP5	-3.5016	3.08002	FALSE	10.5	2	12	0.038992	0.00158498	0.000369325	0.00486772	0.0430913
115399	LRRC56	2.8297	-1.32268	FALSE	405	1416	358.5	1.96868	2.46306e-05	4.58251e-07	4.71839	1.87313
115827	RAB3C	-2.73634	4.02032	FALSE	13	2	33.5	0.174496	0.0214258	0.00982932	0.0185233	0.486742
116028	RMI2	3.23638	1.48341	FALSE	823.5	512.5	908	8.92529	3.07145e-05	7.80037e-07	3.32175	9.11743
116071	BATF2	-1.95257	-1.30819	FALSE	14.5	50.5	13	0.0994856	0.00256016	0.000702726	0.217868	0.0882963
116211	TM4SF19	-0.770867	-1.07192	FALSE	37	104	32	0.461928	0.00192009	0.000478481	0.906019	0.453052
116236	ABHD15	3.67705	1.03584	FALSE	1006.5	859	1050.5	4.53291	0.000137188	1.04589e-05	2.35328	4.87912
116285	ACSM1	-2.92785	-1.59887	FALSE	8.5	29	6	0.0645381	0.0130934	0.00538306	0.131125	0.0387376
116443	GRIN3A	-0.319509	-1.48461	FALSE	46.5	172	39.5	0.0870591	0.000719563	0.00012681	0.203911	0.071182
116448	OLIG1	-3.10663	2.25064	FALSE	8.5	4	15	0.0496189	0.0377995	0.0195309	0.0159483	0.0873988
116519	APOA5	-2.26017	-2.45168	FALSE	10.5	69.5	8	0.0768638	0.000503058	7.58504e-05	0.334296	0.0592032
116984	ARAP2	1.82928	-2.52397	FALSE	178	1243.5	133	0.335526	5.78867e-05	2.38077e-06	1.55647	0.280118
116986	AGAP2	1.83157	1.86014	FALSE	313	164.5	361	0.914615	0.000413892	5.7816e-05	0.291467	1.07764
117531	TMC1	-2.84265	-2.93002	FALSE	8	61.5	4	0.0334606	0.00203229	0.000517033	0.172599	0.0195696
117852	TRIM78P	1.42722	-1.01495	FALSE	173.5	467	135.5	1.8814	0.00109597	0.000229609	3.36323	1.74007
1183	CLCN4	3.19707	-1.09245	FALSE	550.5	1650.5	471.5	1.12784	7.79118e-05	4.25192e-06	2.23741	1.04593
118429	ANTXR2	2.33773	-1.17909	FALSE	330	937.5	273.5	0.610859	0.00332894	0.000976429	1.0665	0.480061
118491	TTC18	2.52343	-1.25812	FALSE	329.5	1111	304.5	1.24617	6.39982e-05	2.97477e-06	2.7776	1.15718
118738	ZNF488	0.679879	1.77547	FALSE	140	77	161.5	0.653954	0.000188247	1.75915e-05	0.201094	0.698812
118788	PIK3AP1	4.33838	-1.07555	FALSE	1282	3592.5	1201.5	4.03812	0.00244552	0.000663658	6.91402	3.41511
1191	CLU	-0.710566	-1.95655	FALSE	38.5	166.5	27	0.149476	0.00145031	0.00033109	0.461523	0.124848
119391	GSTO2	0.217127	-1.119	FALSE	68.5	211	61	0.585219	0.000326916	4.09335e-05	1.2192	0.561592
1195	CLK1	5.0513	-1.00975	FALSE	2062.5	5730	1788	7.61676	0.00371195	0.00111914	14.2567	6.77236
119548	PNLIPRP3	-0.506175	4.43051	FALSE	108.5	9.5	149	0.64528	0.00104638	0.000214947	0.037329	0.850253
120224	TMEM45B	-0.908705	-1.6943	FALSE	31	126	27	0.200281	0.00191408	0.000476402	0.522742	0.176645
1203	CLN5	4.92867	1.09001	FALSE	2434	2001	2710	13.398	4.94313e-05	1.80577e-06	6.56166	13.9987
120376	C11orf93	1.19003	-5.94792	FALSE	105	3944.5	42	0.998061	0.000199963	1.92317e-05	25.776	0.489906
121504	HIST4H4	-2.01165	-1.96765	FALSE	14	66	9	0.526285	0.00318227	0.000926852	1.46188	0.332668
121643	FOXN4	1.57197	1.29219	FALSE	234	178	268	1.08199	0.00107882	0.000225034	0.498713	1.2257
122769	LRR1	4.50631	1.05614	FALSE	1737.5	1520	1876.5	13.5595	5.45466e-05	2.14868e-06	6.7334	13.8135
122953	JDP2	3.05127	-1.02947	FALSE	477	1437	462	1.64169	0.000149486	1.19892e-05	3.11076	1.51635
1235	CCR6	-2.90363	1.73242	FALSE	11	6	13	0.0392557	0.0228512	0.0106261	0.0154879	0.0538516
123775	C16orf46	1.99943	-1.00959	FALSE	250	689	224.5	1.52106	0.000357361	4.66273e-05	2.8795	1.40238
124221	PRSS30P	0.570507	1.5604	FALSE	121.5	79	146	0.622451	0.00119839	0.000258514	0.243226	0.745972
124222	PAQR4	3.81147	2.27073	FALSE	1444.5	535.5	1716.5	7.45051	0.000305401	3.67332e-05	1.81842	8.9325
124404	2019-09-12	-2.05515	-1.24682	FALSE	18	46.5	13	0.183752	0.0329975	0.0165578	0.323993	0.149255
124925	SEZ6	-2.72113	-1.71862	FALSE	9	37	5.5	0.0315539	0.00954364	0.00365875	0.0786964	0.0212606
124975	GGT6	-2.65317	2.33517	FALSE	14.5	7	18.5	0.0798939	0.0242973	0.0114691	0.022907	0.11513
124989	C17orf57	-0.419331	-1.72977	FALSE	40	180.5	39.5	0.127585	0.000512065	7.78301e-05	0.352839	0.111123
125704	FAM69C	-2.60045	-1.03653	FALSE	10.5	28	9.5	0.0843174	0.0459463	0.0246664	0.128139	0.0660513
126014	OSCAR	-3.07179	-2.39055	FALSE	10.5	39.5	6	0.0705289	0.0128296	0.00524972	0.18933	0.0423224
126823	KLHDC9	3.28068	-1.02885	FALSE	600.5	1694.5	513.5	6.01084	9.80387e-05	5.93602e-06	11.4465	5.6687
126868	MAB21L3	-0.863818	-2.00652	FALSE	29	150.5	24	0.12515	0.00024451	2.61535e-05	0.430597	0.111505
127281	FAM213B	6.21491	1.10367	FALSE	5627.5	4831.5	6320	30.935	1.94597e-05	2.83032e-07	14.9753	32.0069
127731	VWA5B1	-2.08699	1.39945	FALSE	16	13	19	0.0538657	0.0240612	0.0113431	0.0269165	0.0654899
1281	COL3A1	-2.37875	2.09273	FALSE	14	7.5	22	0.0391208	0.0148773	0.00629497	0.0124839	0.0617245
128439	SNHG11	3.98665	1.03194	FALSE	1308	1064	1445	15.5289	0.00374474	0.00113286	9.02077	18.7751
1287	COL4A5	5.66771	-1.67236	FALSE	2938.5	11847.5	2449	6.89281	0.000861833	0.000163477	17.026	5.59008
1288	COL4A6	1.44134	-1.21056	FALSE	173	511	148.5	0.384346	0.00237953	0.000638774	0.693119	0.308204
1289	COL5A1	4.19211	-2.94653	FALSE	1720.5	7860.5	856.5	2.8338	0.0102463	0.00399272	8.60964	1.61935
129804	FBLN7	-1.1676	-2.50618	FALSE	19	153	19	0.125571	9.64091e-05	5.81341e-06	0.614272	0.107909
130271	PLEKHH2	-2.77879	-2.70606	FALSE	7.5	54.5	4	0.015966	0.00103452	0.000211188	0.0724211	0.00826114
130612	TMEM198	0.788142	1.41541	FALSE	142	96.5	173	0.881308	0.00341819	0.00101027	0.403084	1.09957
1308	COL17A1	-1.04632	-1.26737	FALSE	39	94	27	0.098672	0.022618	0.0104837	0.154556	0.0628369
131368	ZPLD1	2.26906	1.54328	FALSE	350	256.5	441	1.46604	0.00537686	0.00179544	0.656766	1.94707
132158	GLYCTK	1.89071	-1.25338	FALSE	204.5	713	191	0.769923	7.01789e-05	3.50873e-06	1.73601	0.72979
132671	SPATA18	1.80216	-2.98536	FALSE	179.5	1510	120.5	0.583979	0.000134598	1.01309e-05	3.23473	0.423106
134265	AFAP1L1	-0.716949	-1.57631	FALSE	44.5	134.5	29.5	0.159146	0.0110803	0.00438886	0.295272	0.10849
135	ADORA2A	2.11538	-1.49554	FALSE	231	933.5	219	1.33341	0.000316877	3.88679e-05	3.40592	1.19897
135250	RAET1E	-2.69424	1.13403	FALSE	12	9.5	13	0.06461	0.0179266	0.00792417	0.0341396	0.0781611
135927	C7orf34	-2.32838	-1.00887	FALSE	13.5	34	11.5	0.228795	0.0194757	0.00875998	0.412365	0.216696
135932	TMEM139	1.3043	-1.43695	FALSE	132.5	518.5	124.5	0.795392	0.000136788	1.04153e-05	1.92733	0.733359
1363	CPE	4.43136	-1.37659	FALSE	1432	4430	1036	8.19151	0.00117376	0.0002515	16.8503	6.6317
136895	C7orf31	0.0966829	-2.15162	FALSE	63	310.5	49.5	0.264948	0.000941589	0.00018494	0.792681	0.186852
1373	CPS1	2.87546	-1.08719	FALSE	609	1325.5	374.5	1.36494	0.0236458	0.0110957	1.98096	0.9936
137682	C8orf38	5.27226	1.42987	FALSE	3334	2162	3886	26.8162	0.000173539	1.50602e-05	11.1238	30.0749
137868	SGCZ	-0.42491	-1.89041	FALSE	67.5	192.5	40	0.474903	0.0253012	0.012038	0.806722	0.249472
138046	RALYL	-1.73833	-3.71384	FALSE	15	183.5	8.5	0.0642273	0.000377354	5.06279e-05	0.519705	0.0434336
1381	CRABP1	-2.96336	1.67545	FALSE	11	6	12.5	0.215164	0.00543285	0.00181841	0.073969	0.226173
139728	PNCK	-1.08527	-2.00308	FALSE	29	129.5	24.5	0.205269	0.00264693	0.000732914	0.621193	0.175215
140290	TCP10L	-1.16058	1.1966	FALSE	32.5	28	39	0.162996	0.0273813	0.0132418	0.0943355	0.223757
140564	APOBEC3D	-1.85592	-3.29921	FALSE	27	135	13.5	0.165131	0.0127441	0.00521009	0.490807	0.0778377
140628	GATA5	-2.05716	-1.99826	FALSE	11	65	10	0.0646561	0.000354422	4.61172e-05	0.230091	0.0569077
140707	BRI3BP	5.04246	1.12148	FALSE	2629	2125	2728	31.9685	4.38279e-05	1.48842e-06	15.4443	33.8807
140730	RIMS4	-0.489802	-1.50144	FALSE	41.5	155.5	35.5	0.110348	0.000671096	0.000114649	0.27326	0.0989685
140862	ISM1	-1.4359	1.81927	FALSE	31.5	17	39	0.199019	0.00135697	0.00030366	0.0620884	0.21472
142680	SLC34A3	4.7674	1.00112	FALSE	2108	1857.5	2235.5	13.3905	0.000567122	9.0734e-05	7.47376	14.921
1428	CRYM	1.85816	-2.12315	FALSE	313.5	1035	178.5	3.1298	0.0130212	0.00534785	6.3393	1.79219
1436	CSF1R	-1.74394	-1.42568	FALSE	19	61.5	12.5	0.0710822	0.00928056	0.00353877	0.143946	0.0512962
144455	E2F7	3.76444	1.27329	FALSE	1117.5	816.5	1209	3.08409	2.08882e-05	3.28806e-07	1.31403	3.16177
144481	LOC144481	-0.764053	2.22816	FALSE	58.5	22.5	63.5	1.55479	0.000706266	0.000123482	0.370815	1.80239
144501	KRT80	-0.724791	3.39206	FALSE	54.5	13	110	0.192673	0.0194122	0.00872438	0.0309325	0.381372
144535	C12orf55	-2.34054	-1.50258	FALSE	11	42	9	0.0284624	0.00358531	0.00107423	0.0670762	0.0238282
145226	RDH12	-0.901675	-1.84215	FALSE	32	137	27.5	0.256708	0.00262588	0.000725177	0.667404	0.20682
145773	FAM81A	3.12433	1.09828	FALSE	708.5	567	812.5	2.83009	0.00115531	0.000246285	1.50997	3.28606
145837	LOC145837	3.38956	1.44451	FALSE	862.5	581.5	1045	7.02542	0.00219315	0.000574338	3.13593	8.71525
145864	HAPLN3	-0.97381	1.57352	FALSE	38.5	26.5	52	0.306031	0.00606262	0.00208358	0.127816	0.385542
145957	NRG4	-0.869024	-1.77836	FALSE	26	133.5	25	0.186595	0.000225573	2.3144e-05	0.561534	0.16151
146057	TTBK2	3.58017	-1.1618	FALSE	695.5	2210	622.5	1.68685	2.50114e-05	4.73391e-07	3.62798	1.64174
146206	RLTPR	1.05927	1.53293	FALSE	179	110.5	198.5	0.604236	0.000260722	2.89779e-05	0.228817	0.64774
146336	LOC146336	3.51004	2.76016	FALSE	1320	345	1396.5	6.8116	1.7045e-05	2.19646e-07	1.08299	7.41868
146429	SLC22A31	3.24094	1.264	FALSE	745	570	860	6.56453	7.15523e-05	3.69076e-06	2.84823	6.63447
146556	C16orf89	-0.45922	2.40516	FALSE	65	27	79.5	0.527022	0.00295456	0.000845132	0.129261	0.688582
146760	RTN4RL1	3.38404	1.73063	FALSE	636	512	1045	3.0558	0.0377691	0.0195129	1.49359	5.43458
146771	TCAM1P	-2.78912	-2.34409	FALSE	10	47	8	0.0396748	0.010479	0.00410052	0.130632	0.0332458
1469	CST1	-1.36389	2.54865	FALSE	24	13.5	54.5	0.475754	0.0485136	0.0262722	0.158514	1.10057
147111	NOTUM	2.09268	2.50316	FALSE	453	145	544.5	3.14571	6.03589e-05	2.57516e-06	0.612598	3.44414
147463	ANKRD29	2.772	-1.79551	FALSE	396	1701	291	2.40599	0.000178318	1.58855e-05	6.94344	1.98158
147741	ZNF560	2.30717	3.68958	FALSE	707.5	97	743	3.82675	1.9939e-05	2.98977e-07	0.320186	4.19315
148203	ZNF738	3.11023	1.0433	FALSE	666	578.5	701.5	0.861648	0.00032695	4.09752e-05	0.455983	0.92338
148254	ZNF555	2.03375	1.52833	FALSE	349	218	421	0.622059	0.000175864	1.54014e-05	0.236782	0.688084
148534	TMEM56	4.08502	-1.13854	FALSE	983.5	3108.5	912.5	2.00213	3.6076e-05	1.01881e-06	4.15148	1.90907
148641	SLC35F3	-0.747898	1.0029	FALSE	47.5	40	52.5	0.21754	0.0111299	0.00441595	0.127867	0.254674
148709	LOC148709	1.74833	1.20158	FALSE	282	208	298.5	1.83439	0.000133935	1.00596e-05	0.826777	1.87123
148713	PTPRVP	-1.96522	-1.36491	FALSE	15.5	51.5	11.5	0.0566324	0.00786508	0.00287606	0.117905	0.0419636
148979	GLIS1	0.110696	1.28586	FALSE	75.5	64.5	95	0.398505	0.0119299	0.00480998	0.213128	0.522908
149134	LOC149134	0.535754	-1.70228	FALSE	68	341.5	66.5	0.955873	0.000102406	6.42328e-06	2.81094	0.911894
1496	CTNNA2	0.590785	3.6782	FALSE	147.5	29.5	239.5	0.561392	0.0083758	0.00311155	0.0689108	0.98137
149650	FLJ32154	-0.011433	-3.22852	FALSE	37	473	35.5	0.230331	4.37204e-05	1.46521e-06	1.73501	0.199015
150	ADRA2A	0.151109	-2.40488	FALSE	66.5	361	46	0.258958	0.00104498	0.000214239	0.8621	0.178956
150084	IGSF5	-3.16727	-2.56797	FALSE	6.5	38.5	3	0.051849	0.00430809	0.00135292	0.172393	0.0204527
150197	LOC150197	-2.1537	-1.17175	FALSE	15.5	41.5	13.5	0.106059	0.0294061	0.0144349	0.173692	0.0866805
150244	ZDHHC8P1	2.17478	-1.12364	FALSE	283	825	241.5	1.54773	0.000468157	6.86378e-05	2.98437	1.41933
1503	CTPS	6.81967	1.15061	FALSE	9140.5	7195	10495	42.7127	7.61727e-05	4.09461e-06	20.7432	45.6316
150709	ANKAR	-0.082206	-1.72992	FALSE	48	227	43.5	0.153581	9.57724e-05	5.7518e-06	0.472879	0.142948
150786	WTH3DI	-0.689514	-2.47796	FALSE	28.5	211	25	0.103026	6.18216e-05	2.73122e-06	0.534049	0.0997477
150946	FAM59B	1.57118	-3.10743	FALSE	143	1338	105	0.36394	0.000161427	1.34613e-05	2.08376	0.265308
151056	PLB1	-2.35628	-1.01839	FALSE	14.5	33.5	9.5	0.0370775	0.0266706	0.0128286	0.0599253	0.025022
151176	FAM132B	-1.50237	-4.39581	FALSE	39.5	299	15	0.240357	0.00658942	0.00231374	1.24723	0.110201
151194	METTL21A	4.52635	1.07271	FALSE	1783	1521.5	1963.5	5.89625	1.51373e-05	1.7091e-07	2.84233	5.96675
151473	SLC16A14	6.32749	1.74283	FALSE	7135.5	3890.5	7823.5	24.5378	5.91167e-05	2.45602e-06	8.16169	27.3813
151516	ASPRV1	-0.253762	1.29196	FALSE	66.5	49.5	78.5	0.48268	0.00113489	0.000240302	0.212722	0.506621
151647	FAM19A4	1.87655	1.48235	FALSE	322	199	363	2.04935	0.000435641	6.18308e-05	0.822546	2.35138
1519	CTSO	3.00835	-1.14971	FALSE	468	1479	439.5	2.41496	0.000345771	4.45913e-05	4.64324	2.14096
151963	MB21D2	0.873534	4.41858	FALSE	161.5	26	408	0.72537	0.0458501	0.0246075	0.0702989	1.8873
152189	CMTM8	1.70351	-1.87795	FALSE	177.5	841.5	151.5	2.29146	0.000306781	3.69328e-05	6.59176	1.84302
152330	CNTN4	2.17962	1.71564	FALSE	404.5	221	496.5	1.03282	0.00113676	0.000240982	0.373079	1.20941
1524	CX3CR1	-1.20169	-1.28177	FALSE	29.5	83	24.5	0.121863	0.0304244	0.0150269	0.208986	0.109688
152485	ZNF827	2.32691	-2.83174	FALSE	514	1959.5	268	1.85001	0.0155801	0.00665562	4.3045	1.02864
152573	SHISA3	-1.08604	-2.2875	FALSE	20.5	146	18	0.161939	0.000203257	1.97579e-05	0.67806	0.139682
152789	JAKMIP1	2.25164	-1.27521	FALSE	288.5	929.5	231	1.21484	0.000290325	3.41005e-05	2.59535	1.12381
152831	KLB	-1.3989	-1.45262	FALSE	23	79	19	0.0579244	0.00631814	0.00218901	0.119403	0.0493122
153	ADRB1	3.74157	3.82495	FALSE	1547.5	246.5	2450	7.47338	0.00446991	0.00141864	0.791687	12.3826
153222	C5orf41	4.28164	-1.74318	FALSE	1016	4697	915	1.62766	2.17687e-05	3.75981e-07	4.99768	1.47024
153657	TTC23L	-0.531232	-1.63366	FALSE	37	159.5	34.5	0.38383	0.000225563	2.3129e-05	1.07814	0.353637
153684	LOC153684	-2.68911	-2.07302	FALSE	8.5	43.5	5.5	0.0506108	0.00113258	0.000239542	0.177812	0.0398495
153770	PLAC8L1	-2.05714	1.05663	FALSE	18.5	15.5	19	0.357939	0.0285237	0.0139153	0.201929	0.418337
1543	CYP1A1	0.27562	1.86137	FALSE	119.5	57	130	0.675193	0.000582963	9.42795e-05	0.19671	0.699983
1544	CYP1A2	-1.60554	1.26324	FALSE	25	20.5	27.5	0.104633	0.0365671	0.0187468	0.0587842	0.144432
154810	AMOTL1	1.41442	-2.78364	FALSE	104.5	1037	95	0.17922	1.65155e-05	2.03178e-07	1.0624	0.150352
154860	LOC154860	-0.967419	-3.46394	FALSE	45.5	267	24	0.261553	0.00681113	0.00241347	0.937372	0.130404
154881	KCTD7	3.43323	-1.2263	FALSE	682	2064.5	501.5	1.8601	0.000467284	6.84176e-05	3.79288	1.6286
155368	WBSCR27	3.5922	-1.01763	FALSE	740.5	2088.5	632	10.3488	2.50114e-05	5.0069e-07	20.7675	10.2702
157570	ESCO2	5.64483	1.0666	FALSE	3823.5	3321	4149.5	18.4959	2.50114e-05	4.85884e-07	9.1014	18.8745
1577	CYP3A5	-2.05637	-1.87516	FALSE	18	61	15.5	0.0582188	0.0462925	0.0248842	0.12941	0.0552454
157739	TDH	-0.995906	1.3473	FALSE	39	29	47.5	0.42169	0.00512194	0.00168499	0.195138	0.501791
157753	TMEM74	0.989241	1.47818	FALSE	148.5	108.5	204.5	0.914381	0.0303544	0.0149795	0.475182	1.41856
157855	KCNU1	-0.397578	-1.13267	FALSE	50.5	138	44.5	0.204639	0.00796709	0.00292254	0.340211	0.162286
158158	RASEF	5.63833	-1.13527	FALSE	2957.5	9092	2783.5	16.2395	0.000693705	0.000120445	30.4059	13.8735
1586	CYP17A1	-2.09837	2.03333	FALSE	14.5	9.5	25.5	0.11864	0.0370982	0.0190808	0.0466453	0.224348
1594	CYP27B1	1.69385	1.53392	FALSE	287	171.5	319.5	1.7522	8.94492e-05	5.13895e-06	0.636728	1.88353
159686	CCDC147	-2.34043	-1.56712	FALSE	10	43.5	9.5	0.0434137	0.000908002	0.000175812	0.121609	0.0394114
160140	C11orf65	0.250206	-1.64979	FALSE	57.5	275	55	0.852184	0.000183584	1.67885e-05	2.44174	0.819705
160364	CLEC12A	-2.75958	1.49491	FALSE	11	7.5	14	0.0982327	0.0211567	0.0096738	0.0429428	0.132504
160428	ALDH1L2	-1.76205	-2.01586	FALSE	15.5	80.5	13.5	0.0310341	0.000818097	0.000151959	0.0988928	0.0253637
160851	DGKH	2.81494	-1.53832	FALSE	379	1548.5	334.5	1.17102	2.99926e-05	7.22134e-07	3.14898	1.05088
161176	C14orf49	0.731907	-1.57289	FALSE	98.5	372	78	0.424798	0.000426614	6.029e-05	1.04443	0.345739
1612	DAPK1	3.68156	4.62336	FALSE	1698.5	162.5	2802.5	3.97067	0.00623211	0.00215089	0.253909	6.94925
161357	MDGA2	-3.15693	-4.57173	FALSE	8	100.5	3.5	0.0217544	0.0039418	0.00120926	0.162105	0.00893639
161436	EML5	2.12713	-1.8352	FALSE	289	1098	226	0.612196	0.00257629	0.000708048	1.40954	0.423065
161725	OTUD7A	0.766194	1.2996	FALSE	130	100	171.5	0.579123	0.0117989	0.004745	0.303121	0.756328
1620	DBC1	-1.87326	5.23773	FALSE	42	2.5	65.5	0.180811	0.00431251	0.00135457	0.00779521	0.298361
162394	SLFN5	2.02311	-1.22716	FALSE	241.5	770	216.5	0.79009	0.000963533	0.000191074	1.52502	0.654971
162963	ZNF610	1.34244	-1.71946	FALSE	138.5	605	114.5	0.821457	0.000215154	2.16054e-05	2.36788	0.69987
163486	DENND1B	5.95213	-1.14284	FALSE	3668.5	11342.5	3172	4.38824	7.71446e-06	3.88037e-08	9.60685	4.35243
163747	C1orf177	0.110661	1.3147	FALSE	93.5	64.5	109.5	0.717122	0.00705342	0.00251984	0.328542	0.896954
163782	KANK4	-2.93984	-2.53024	FALSE	9	45.5	6	0.0235353	0.00652946	0.00228675	0.0764063	0.0138988
164832	LONRF2	3.01837	2.1417	FALSE	718	323.5	909	0.724483	0.00328944	0.000963241	0.214738	0.989661
165829	GPR156	-1.36147	-2.33047	FALSE	24.5	122.5	18	0.0889026	0.00282407	0.000795219	0.273141	0.0576388
166336	PRICKLE2	0.233598	-1.01842	FALSE	76	204.5	62	0.118442	0.000565319	9.02743e-05	0.226222	0.111496
167555	FAM151B	1.60693	-1.41969	FALSE	164.5	633	154.5	1.44654	0.000133843	1.00255e-05	3.42396	1.31591
168400	DDX53	-1.86973	-1.35048	FALSE	17.5	57	11.5	0.106898	0.00682699	0.00242064	0.242966	0.0821782
168544	ZNF467	4.01069	-1.49189	FALSE	902.5	3467	809.5	5.77579	0.000123867	8.85979e-06	14.0796	4.97317
168620	BHLHA15	3.04541	-1.83766	FALSE	687	2060.5	448	14.7342	0.0159947	0.00688022	27.0945	9.30818
169981	SPIN3	5.27079	-1.01595	FALSE	2400	6678	2038.5	5.99306	0.000167134	1.41106e-05	11.0805	5.47503
170302	ARX	0.631293	-1.0174	FALSE	126	270	84	0.605991	0.0326807	0.0163711	0.863293	0.479807
170393	C10orf91	-0.274053	-1.91507	FALSE	48.5	218.5	32	0.894501	0.000495964	7.436e-05	2.72405	0.711348
170425	LOC170425	-0.995117	-1.0928	FALSE	29.5	89.5	24.5	0.152731	0.00129095	0.000284226	0.308227	0.145129
170712	COX7B2	-2.65346	-2.95965	FALSE	9.5	67.5	4.5	0.280013	0.00150383	0.000345769	1.3278	0.132584
171022	ABHD11-AS1	-0.454512	1.23684	FALSE	58	44	68.5	1.83212	0.00178476	0.000434157	0.862746	2.01947
1718	DHCR24	11.0765	1.43639	FALSE	183399	120319	203848	684.986	5.06147e-06	1.23662e-08	259.447	703.897
1735	DIO3	-1.48991	2.11829	FALSE	33	14	36	0.239026	0.000895708	0.000172508	0.0617489	0.280859
174	AFP	-3.10345	2.27226	FALSE	9.5	4.5	13	0.0712882	0.0100628	0.00390716	0.0194231	0.098716
1740	DLG2	4.18676	1.66459	FALSE	1351	917	1765	2.18662	0.00380519	0.0011574	0.905453	2.96108
1745	DLX1	0.246807	-1.27199	FALSE	70.5	231.5	56	0.407636	0.000561687	8.90816e-05	0.904581	0.360996
1767	DNAH5	5.45363	1.21608	FALSE	3305	2693	4023.5	2.98158	0.00573885	0.00195039	1.60067	3.91947
1769	DNAH8	-1.79777	-1.64933	FALSE	17.5	66	13	0.0174417	0.00356989	0.00106896	0.041567	0.0115194
1780	DYNC1I1	-2.01996	-2.42689	FALSE	10.5	81.5	9	0.0487527	0.000132416	9.83829e-06	0.245796	0.0428768
1803	DPP4	1.63641	-3.5406	FALSE	144.5	1750	82	0.502374	7.28203e-05	3.81054e-06	4.14582	0.343342
1808	DPYSL2	5.75703	1.3152	FALSE	4531	3193.5	5010.5	13.7416	1.14057e-05	9.53875e-08	5.70636	14.1377
1809	DPYSL3	-0.0774692	-2.5031	FALSE	56.5	323	42.5	0.152599	0.00107716	0.000224232	0.532373	0.101242
1811	SLC26A3	-2.4814	-2.04605	FALSE	10	48.5	7.5	0.0565177	0.00554021	0.00186408	0.153932	0.0400174
182	JAG1	4.10652	-2.30616	FALSE	785	5404	657	1.7126	3.3449e-06	5.67585e-09	8.37458	1.67668
1823	DSC1	1.38846	-2.6573	FALSE	134.5	975	85.5	0.429681	0.000104216	6.5936e-06	2.11661	0.324834
1824	DSC2	7.40121	-2.29728	FALSE	11925	53211.5	6988.5	31.4768	0.00671207	0.00237145	93.4001	21.2555
1825	DSC3	0.35219	-2.52614	FALSE	72.5	448	47	0.143954	0.000346019	4.46442e-05	0.589594	0.110705
1829	DSG2	8.37814	-1.08756	FALSE	22191	59711	16959.5	54.5387	0.00204805	0.000522282	97.3104	46.4993
183	AGT	-1.06057	3.90661	FALSE	65.5	8	84.5	0.351916	0.000772579	0.000141116	0.0285318	0.468134
1830	DSG3	-2.43854	-1.32491	FALSE	11.5	36.5	9.5	0.0289045	0.00674918	0.0023862	0.0607952	0.0254745
1847	DUSP5	0.658149	1.73236	FALSE	152	76.5	154	0.880914	0.000130848	9.66633e-06	0.277269	0.931115
1850	DUSP8	2.57483	-1.0069	FALSE	360.5	1027	313	1.06525	3.99546e-05	1.26394e-06	2.11926	1.04866
1869	E2F1	5.63723	1.64816	FALSE	4423.5	2520	4765	26.6921	2.61943e-06	3.6511e-09	8.60407	26.8507
1870	E2F2	3.73976	2.44925	FALSE	1458.5	467	1590	4.43364	5.28173e-06	1.34436e-08	0.827046	4.47646
1889	ECE1	5.94307	1.16665	FALSE	5042	3884.5	5781	12.0589	0.00100963	0.000204101	6.24754	14.2222
189	AGXT	-1.62083	2.08786	FALSE	29	13.5	37	0.297646	0.00106417	0.00022074	0.0760356	0.328829
19	ABCA1	-0.68987	1.77721	FALSE	53	29	60.5	0.0776315	0.00103693	0.000212087	0.0256058	0.0914798
1903	S1PR3	1.97199	-1.81757	FALSE	206.5	987.5	164	0.666303	2.57699e-05	5.48107e-07	2.16788	0.598128
1917	EEF1A2	7.12236	-1.54595	FALSE	7730.5	30819.5	6816	55.8639	1.48205e-05	1.59835e-07	154.494	53.5183
1943	EFNA2	0.530509	1.06211	FALSE	108.5	95.5	122	0.822516	0.000630291	0.000105004	0.411865	0.868953
1946	EFNA5	7.02212	-1.1926	FALSE	7876.5	24423	6359	20.4996	0.000163949	1.3751e-05	42.2854	18.8184
1950	EGF	3.34965	-1.62592	FALSE	606.5	2351	457.5	1.50931	0.000188878	1.77305e-05	3.88037	1.27601
195828	ZNF367	4.54667	2.12693	FALSE	2298	950.5	2514.5	9.91409	7.38537e-06	3.40154e-08	2.35968	10.3853
195977	ANTXRL	0.00326571	-2.0683	FALSE	105	289	49.5	0.675864	0.0248742	0.0118047	1.24474	0.374293
199777	ZNF626	0.0826832	2.48481	FALSE	100.5	38	122	0.222615	0.0015047	0.00034615	0.0498442	0.279925
199800	C19orf76	1.12183	1.10445	FALSE	175	143	192	1.2622	0.00103452	0.000211214	0.618049	1.38802
1999	ELF3	5.64412	2.09448	FALSE	4970	2079.5	5865.5	21.9043	0.00011034	7.33807e-06	5.84919	25.3264
199920	C1orf168	0.69254	1.458	FALSE	140	88.5	161	0.602027	0.000440557	6.27689e-05	0.237682	0.638003
199974	CYP4Z1	0.920473	3.98046	FALSE	201	34.5	310	1.59878	0.00912997	0.00346309	0.161743	2.63091
200197	C1orf126	-1.30441	-1.18471	FALSE	22	75	21.5	0.0504794	0.00243825	0.000660163	0.0987968	0.0437427
200315	APOBEC3A	-0.373401	-3.05842	FALSE	64.5	339.5	34.5	0.542008	0.0057245	0.00194378	1.74246	0.296809
200316	APOBEC3F	-1.2797	-4.93311	FALSE	31.5	431.5	15.5	0.0960142	0.00219306	0.000574148	0.790196	0.0427452
201161	CENPV	0.791694	-2.36017	FALSE	75	552.5	67.5	0.991599	3.9673e-05	1.2358e-06	4.39614	0.825345
2012	EMP1	2.81571	4.1916	FALSE	624	112	1413	3.35964	0.0347787	0.0176451	0.364418	8.05238
201617	LOC201617	-1.67347	-1.489	FALSE	21	67.5	16	0.102376	0.00434317	0.00136718	0.231902	0.0810926
201625	DNAH12	-0.90353	-1.06765	FALSE	33.5	94	27	0.0483402	0.0047054	0.00151048	0.0863511	0.0390016
202	AIM1	-1.51502	-2.10021	FALSE	16	101	15	0.0320504	0.000393229	5.37143e-05	0.121541	0.027999
202020	FLJ39653	1.44037	-1.22808	FALSE	164.5	520.5	137.5	0.837853	8.23617e-05	4.56706e-06	1.8803	0.806856
2022	ENG	-0.242499	-1.47367	FALSE	52.5	180.5	43	0.233044	0.00202668	0.000514868	0.528586	0.178505
2023	ENO1	11.1051	1.1093	FALSE	175434	143162	183610	830.394	3.17132e-05	8.18728e-07	405.615	884.167
2026	ENO2	0.206888	-2.48713	FALSE	79	398.5	46.5	0.454235	0.00166243	0.000393518	1.51154	0.305587
2030	SLC29A1	5.39235	1.19573	FALSE	3393.5	2617.5	3872	18.4976	3.44665e-05	9.51766e-07	8.53389	19.5582
2034	EPAS1	1.78006	-2.70026	FALSE	168	1279.5	132	0.493121	0.000157626	1.30105e-05	2.29043	0.379822
2040	STOM	-2.10381	-1.69602	FALSE	15	55.5	11.5	0.0637133	0.00229596	0.000609436	0.165526	0.050696
2042	EPHA3	-0.552343	1.92522	FALSE	56.5	30	76.5	0.138889	0.000834039	0.000156183	0.0415416	0.161048
2044	EPHA5	-1.34833	1.90691	FALSE	31.5	18	44.5	0.0564008	0.0140516	0.00586979	0.0204852	0.0810294
2045	EPHA7	5.0456	2.73805	FALSE	2388	1017	4539.5	5.43478	0.0147436	0.00621937	1.40601	10.6819
2048	EPHB2	3.54815	-1.56656	FALSE	640	2600.5	596	1.99104	0.000178326	1.5906e-05	4.94514	1.68606
2049	EPHB3	4.36178	1.33571	FALSE	1684.5	1206	1821	6.48543	1.59367e-05	1.88331e-07	2.62703	6.59311
204962	SLC44A5	-1.96599	-1.81168	FALSE	21	63.5	10	0.0733481	0.0188441	0.00841651	0.138404	0.0343572
205428	C3orf58	5.88723	1.82972	FALSE	5406.5	2755.5	5889.5	18.5098	1.34742e-05	1.31293e-07	5.53425	19.6402
2059	EPS8	4.32539	1.92372	FALSE	1887.5	893.5	2321.5	6.39023	0.000517532	7.91226e-05	2.01144	7.73362
206358	SLC36A1	4.82706	-2.03201	FALSE	1348.5	7814.5	1262	3.53427	3.81521e-05	1.13871e-06	12.5484	3.13505
2066	ERBB4	-2.29574	-2.54764	FALSE	9.5	71	7.5	0.0112596	0.000267281	3.00143e-05	0.0553883	0.00857485
2081	ERN1	4.38309	-1.02847	FALSE	1218	3615	1144.5	4.3344	0.000101279	6.25435e-06	8.38261	4.09374
2104	ESRRG	-2.72943	-1.79024	FALSE	12	37	6.5	0.0240255	0.0257306	0.0122808	0.0467433	0.0125589
2115	ETV1	1.95528	-10.3277	FALSE	33	49902.5	25	0.0611701	2.4711e-06	7.32456e-10	60.7065	0.047086
2122	MECOM	-1.6932	-5.61603	FALSE	17.5	442.5	7.5	0.0382757	0.00073473	0.000130908	0.60254	0.0171978
2139	EYA2	-1.00103	-2.32252	FALSE	32.5	158.5	17.5	0.178761	0.00301525	0.000867469	0.534596	0.102808
2147	F2	-2.65139	-1.03776	FALSE	11	27.5	8	0.0757065	0.0267591	0.0128809	0.128112	0.0617358
2153	F5	-1.9667	-3.84642	FALSE	10.5	159.5	7	0.0186846	0.000467212	6.83504e-05	0.159738	0.011715
2155	F7	-0.702817	4.04937	FALSE	98	10	109.5	0.445324	0.000124894	9.00696e-06	0.0289115	0.513446
2162	F13A1	-0.757381	2.2939	FALSE	43	22	65.5	0.16833	0.014198	0.00594732	0.0524174	0.266504
2187	FANCB	2.12975	1.21601	FALSE	349	270	376.5	1.80146	0.000161427	1.34535e-05	0.831252	1.91898
2195	FAT1	3.36072	-2.74617	FALSE	503	3949	381	0.481365	7.15523e-05	3.68353e-06	2.48065	0.360591
219595	FOLH1B	-0.819365	-1.13645	FALSE	31.5	102.5	30	0.249	0.001791	0.000436436	0.481312	0.218465
2196	FAT2	-1.238	-1.61305	FALSE	25	94.5	23	0.0260611	0.00998685	0.00387224	0.0597215	0.0251987
219670	ENKUR	-2.50755	-1.37776	FALSE	11.5	35	8	0.0531265	0.017562	0.00772257	0.0982645	0.0363176
219699	UNC5B	1.80361	1.39916	FALSE	273	197	361.5	0.533449	0.00923723	0.00351721	0.263893	0.737907
219865	OR8G5	-0.919581	-1.19427	FALSE	34	99	26	0.45665	0.00260193	0.000717931	0.878787	0.381695
219970	GLYATL2	-1.50541	-3.58229	FALSE	34	199.5	15.5	0.369132	0.00835997	0.00310364	1.31687	0.176011
220	ALDH1A3	3.16366	-2.2414	FALSE	474	2724	374	2.04771	0.000249926	2.72688e-05	7.15927	1.61087
220047	CCDC83	-3.17833	3.09874	FALSE	9	3	14.5	0.0596294	0.0245534	0.0116168	0.0110734	0.101523
220441	RNF152	-1.57564	1.40048	FALSE	26.5	18.5	29.5	0.209367	0.00927688	0.00353681	0.0943479	0.240393
220963	SLC16A9	3.29339	1.26781	FALSE	738.5	586.5	935	2.58593	0.00774103	0.00282132	1.36314	3.44269
221395	GPR116	-1.94071	-3.015	FALSE	11	114	10.5	0.026884	0.000236967	2.50595e-05	0.173644	0.0226742
221584	ZSCAN12P1	2.21731	1.60232	FALSE	417.5	238.5	465	1.64695	0.000228665	2.37104e-05	0.596828	1.84262
221662	RBM24	2.6555	-4.67264	FALSE	272	6008.5	164	1.38949	0.000106927	6.94012e-06	20.2708	0.923264
221711	SYCP2L	-1.33783	1.56738	FALSE	26	20	43	0.115999	0.0426107	0.0225616	0.0592875	0.189518
221749	PXDC1	-0.109781	-2.30042	FALSE	44	289.5	37	0.283254	6.62957e-05	3.182e-06	1.22295	0.237208
222	ALDH3B2	4.83978	1.07989	FALSE	2356	1880	2680	11.417	0.0031109	0.000901729	6.45239	13.949
222008	VSTM2A	0.79159	2.42116	FALSE	134	60	233	1.45107	0.0222189	0.0102673	0.431984	2.60745
222171	PRR15	1.54225	1.68463	FALSE	251	144.5	312	2.04817	0.00291748	0.000832237	0.793341	2.61892
222389	BEND7	5.01391	1.11311	FALSE	2552.5	2093.5	2928	12.7663	5.34579e-05	2.06117e-06	6.23441	13.5133
222553	SLC35F1	1.14563	4.28475	FALSE	302	33	455.5	0.856246	0.0032202	0.000939655	0.0646239	1.28834
2237	FEN1	6.01564	1.30407	FALSE	5160.5	3845	5620.5	34.0766	0.000217683	2.19912e-05	15.4218	38.9174
2239	GPC4	2.68033	-2.11336	FALSE	298	1847.5	255	1.11815	8.94987e-06	5.26112e-08	4.5758	1.06506
2242	FES	-0.712056	-1.13927	FALSE	38	112	30.5	0.174847	0.000810283	0.000149967	0.367843	0.164237
2258	FGF13	2.35157	1.62241	FALSE	434	260	560	1.72982	0.00234421	0.000625654	0.695467	2.20058
2262	GPC5	0.860196	1.51307	FALSE	164.5	97	172	0.84591	0.000299443	3.57489e-05	0.315135	0.903983
2263	FGFR2	3.9885	2.50521	FALSE	1514	537.5	2050.5	3.7627	0.00210647	0.000541778	0.891426	5.28614
2274	FHL2	-0.951639	1.12509	FALSE	39	33	42	0.25741	0.00796148	0.00291917	0.134703	0.305955
2277	FIGF	-2.47056	1.04808	FALSE	14.5	11.5	15.5	0.100729	0.0156003	0.00666988	0.0520659	0.109394
22822	PHLDA1	2.93939	1.9041	FALSE	627	343	850.5	1.46221	0.00707384	0.00252842	0.542084	2.06118
22832	KIAA1009	1.7247	-2.36285	FALSE	150	1067	133.5	0.394441	9.4225e-06	6.03274e-08	1.91309	0.363519
22836	RHOBTB3	7.26535	2.00538	FALSE	14778.5	6618.5	15897	40.5288	1.59367e-05	1.88225e-07	10.9417	43.8434
22837	COBLL1	6.15424	-1.35842	FALSE	4928	14479	3467.5	13.9142	0.00379108	0.00115035	27.1645	10.9316
22871	NLGN1	4.04504	2.80658	FALSE	1548.5	485.5	2346	4.37589	0.00469092	0.00150399	0.912544	6.87148
22874	PLEKHA6	5.91218	1.0723	FALSE	4919	3966.5	5551	9.07243	0.000977111	0.000194996	4.95628	10.5111
22881	ANKRD6	3.37545	1.1523	FALSE	845	660	984.5	2.00844	0.000797823	0.000147081	1.02371	2.32074
22885	ABLIM3	-0.961787	-3.06951	FALSE	27.5	228.5	20	0.0906807	0.000512197	7.79113e-05	0.487214	0.0615322
22897	CEP164	3.79315	-1.6096	FALSE	706	3142	661	1.79677	1.7045e-05	2.2031e-07	5.1679	1.72624
2290	FOXG1	-0.446218	3.21965	FALSE	84	17.5	101	0.49254	0.00039314	5.35998e-05	0.0634641	0.598501
2297	FOXD1	1.91694	1.36551	FALSE	294.5	218	324	1.96374	0.0012673	0.000277792	0.894263	2.22238
22978	NT5C2	8.10489	1.04592	FALSE	21667.5	18440.5	24057.5	62.9991	2.00597e-05	3.0466e-07	31.6761	65.6698
22987	SV2C	-0.507829	1.49963	FALSE	62	37.5	68	0.403493	0.000458277	6.63767e-05	0.146395	0.430143
22998	LIMCH1	9.23876	-1.02124	FALSE	36486.5	105011	33069.5	78.6835	3.07145e-05	7.81207e-07	152.234	74.6051
22999	RIMS1	2.05969	-2.70925	FALSE	182.5	1577.5	144	0.288411	1.62283e-05	1.95711e-07	1.65587	0.261502
230	ALDOC	5.4292	1.34641	FALSE	3252.5	2509	3820.5	29.8221	0.00116204	0.000248157	14.0255	36.2223
23001	WDFY3	6.02187	-1.3579	FALSE	3607	13131.5	3236.5	3.45277	1.21842e-05	1.05185e-07	8.49487	3.33714
23007	PLCH1	2.91243	1.07754	FALSE	583	492	683	1.20175	0.00747522	0.00270043	0.696964	1.53282
23025	UNC13A	0.43233	1.56282	FALSE	107.5	70	136.5	0.152108	0.0063894	0.00222609	0.066177	0.201088
23046	KIF21B	1.31259	-2.25427	FALSE	107	756	99	0.159763	2.57383e-05	5.44371e-07	0.705235	0.156513
23057	NMNAT2	4.69928	1.78213	FALSE	2400	1234	2566	6.70711	4.00783e-06	7.67539e-09	1.9786	6.82209
2306	FOXD2	0.68248	2.01708	FALSE	150.5	69.5	187.5	0.493942	0.00034094	4.3549e-05	0.134834	0.55691
23066	CAND2	-0.551523	-1.26828	FALSE	40.5	132.5	32	0.121201	0.00072022	0.000127038	0.266156	0.114141
23075	SWAP70	4.00316	-1.71916	FALSE	902	3827.5	784.5	2.81783	0.000357822	4.67977e-05	7.28203	2.26692
23089	PEG10	8.74966	1.79493	FALSE	29787.5	20398	44720.5	67.9814	0.0056985	0.00193323	28.3333	104.176
2309	FOXO3	4.42581	-1.1318	FALSE	1267.5	3932.5	1107.5	2.22364	1.02337e-05	7.88351e-08	4.80801	2.20491
23097	CDK19	5.9399	-1.85992	FALSE	3108	15700	2736.5	6.74497	3.3449e-06	5.59781e-09	23.6231	6.57335
23101	MCF2L2	0.0353051	-1.21672	FALSE	64.5	195	48	0.185641	0.00113384	0.000239899	0.379702	0.156431
23111	SPG20	-0.967734	-2.78183	FALSE	36	198.5	23.5	0.101769	0.00342101	0.00101162	0.339522	0.0590331
23114	NFASC	3.6603	1.81563	FALSE	951.5	590	1432	1.19075	0.0141474	0.00591927	0.490513	1.88389
23145	SSPO	4.24969	-2.01466	FALSE	931.5	5196	826	0.874816	4.06877e-05	1.30439e-06	3.09226	0.760751
23149	FCHO1	0.645518	1.36718	FALSE	126	89.5	148	0.524695	0.00484038	0.00156408	0.247892	0.626757
23150	FRMD4B	1.58283	-1.80056	FALSE	160	751.5	136	0.425574	9.56788e-05	5.73458e-06	1.30805	0.377145
23189	KANK1	2.81791	-1.98447	FALSE	353.5	1903.5	318.5	0.986095	7.05675e-05	3.57733e-06	3.25075	0.829992
23216	TBC1D1	7.5337	-1.47811	FALSE	10109.5	39709	9432.5	22.1798	0.000267626	3.01314e-05	53.1809	19.3476
23217	ZFR2	-0.805478	-1.06405	FALSE	39.5	102	29.5	0.0886347	0.00461334	0.00147428	0.163787	0.078634
23228	PLCL2	2.31903	-1.84068	FALSE	336.5	1259	249.5	1.16478	0.00300965	0.000865266	2.65627	0.83482
23231	SEL1L3	6.13922	-1.27794	FALSE	5192	13823	3466	15.7966	0.00886455	0.00333448	28.0554	11.9947
23237	ARC	-1.44419	1.11082	FALSE	24	23.5	33.5	0.128145	0.0170467	0.00745049	0.0744448	0.158858
2324	FLT4	2.11298	3.83701	FALSE	618.5	79.5	691	1.46244	5.24053e-05	2.00399e-06	0.116849	1.64714
23251	KIAA1024	2.05023	-1.24005	FALSE	247	794.5	215.5	0.528183	0.000311395	3.77048e-05	1.08614	0.449237
23254	KAZN	0.711024	-1.93835	FALSE	77.5	429	69	0.130171	0.000128797	9.46015e-06	0.424857	0.108099
23281	MTUS2	-2.99645	-1.4096	FALSE	10	25.5	6.5	0.0204469	0.0483943	0.02619	0.0330435	0.0115629
23305	ACSL6	0.685198	-1.47095	FALSE	92	342	79.5	0.199162	0.000552195	8.67856e-05	0.458229	0.161755
23310	NCAPD3	8.06324	1.51941	FALSE	23466	14367	24831	63.6162	1.76248e-05	2.31419e-07	23.6463	67.8252
23314	SATB2	3.25606	1.03276	FALSE	754	637.5	872	1.62828	0.0035163	0.00104907	0.933824	1.93148
23316	CUX2	1.9216	2.10756	FALSE	234	156	451.5	0.515888	0.0409441	0.0215005	0.211194	1.03602
23321	TRIM2	4.46525	-2.26837	FALSE	1028.5	6809.5	900	1.9687	4.15716e-06	8.56575e-09	9.1375	1.91607
23331	TTC28	1.38727	-2.4987	FALSE	115	891	103.5	0.147879	3.87845e-05	1.18703e-06	0.698388	0.127712
23333	DPY19L1	3.69962	1.37745	FALSE	1084.5	747.5	1169.5	3.45184	5.36364e-05	2.08682e-06	1.41215	3.68628
23336	SYNM	2.6891	-1.49852	FALSE	462	1380	325.5	0.947127	0.00768618	0.00279574	1.7442	0.662744
2335	FN1	7.07038	-3.12024	FALSE	4937.5	61400	4620	8.12091	7.34171e-06	3.33694e-08	63.2208	7.43952
23359	FAM189A1	1.09681	3.29121	FALSE	245	50.5	280.5	0.787795	0.000564417	8.98224e-05	0.10015	0.929216
23387	SIK3	3.97932	-1.09714	FALSE	951.5	2846	799	2.09209	2.50114e-05	4.92644e-07	4.31564	2.01531
23406	COTL1	4.67061	1.57284	FALSE	2293.5	1331	2575	18.8213	3.25581e-05	8.53548e-07	6.73273	19.6519
23428	SLC7A8	4.93281	-1.34222	FALSE	1873	6134	1566.5	6.47867	0.00134568	0.000300436	12.9848	5.16467
2346	FOLH1	8.51949	-1.12321	FALSE	21962.5	66918	19701.5	109.05	2.7006e-05	5.99005e-07	225.735	104.328
23462	HEY1	1.08016	-1.27141	FALSE	127.5	416	115	0.775551	0.000633652	0.000105679	1.64888	0.694382
23500	DAAM2	1.90439	-1.66409	FALSE	297	861.5	203	0.72087	0.0137871	0.00573008	1.27447	0.466378
23507	LRRC8B	5.44864	1.01428	FALSE	3395	2953.5	3926	6.36923	0.000136219	1.03107e-05	3.39349	6.8192
23529	CLCF1	-1.68064	-1.14915	FALSE	16.5	57.5	16	0.128716	0.00454865	0.00144804	0.265271	0.123969
23533	PIK3R5	0.305951	-1.41278	FALSE	67	255	60.5	0.219837	0.000943632	0.00018557	0.517139	0.202381
23539	SLC16A8	0.0288802	-1.64769	FALSE	68	237	53	0.507525	0.00229191	0.000607666	1.15504	0.376876
23541	SEC14L2	4.78231	1.29518	FALSE	2297.5	1639	2597	7.22571	3.62894e-05	1.03644e-06	3.10964	7.58492
23542	MAPK8IP2	4.98048	-1.05778	FALSE	1949	5589.5	1610	7.44286	2.17687e-05	3.7555e-07	14.9231	7.13103
23554	TSPAN12	3.27815	-1.79497	FALSE	610.5	2397	465.5	3.59472	0.00158049	0.000367992	8.61174	2.63011
23584	VSIG2	-2.14907	1.17787	FALSE	18.5	14	20	0.237459	0.00931872	0.00355615	0.113019	0.263022
23590	PDSS1	4.50796	1.04849	FALSE	1795.5	1523.5	1867.5	16.5877	0.000172772	1.49142e-05	8.65935	17.8673
23594	ORC6	4.61959	1.39552	FALSE	2094.5	1396.5	2297.5	19.6432	9.4225e-06	5.72534e-08	7.63683	20.1168
23607	CD2AP	6.49403	-1.3169	FALSE	5196	17952.5	4501.5	12.5718	6.2604e-06	1.75148e-08	30.6133	12.3443
23612	PHLDA3	3.57688	-2.25649	FALSE	616	3683	467	5.59522	5.91167e-05	2.45001e-06	22.5168	4.74789
23620	NTSR2	-3.5249	2.86919	FALSE	8.5	2	11.5	0.0867937	0.000858164	0.000162469	0.0116232	0.108747
23635	SSBP2	3.74975	1.4587	FALSE	1140	750.5	1231	9.38196	4.32531e-05	1.43078e-06	3.51938	9.66514
23671	TMEFF2	6.10614	-1.2806	FALSE	4730	13495	3809	39.5269	0.0108332	0.00426932	68.4626	29.4357
23741	EID1	9.00698	1.2674	FALSE	40738.5	31135	44652	303.879	8.63951e-05	4.86401e-06	137.026	327.269
23769	FLRT1	-1.75701	-1.20062	FALSE	17	55	15	0.0756117	0.00289472	0.000821876	0.157019	0.0644228
2444	FRK	-0.364428	-2.98298	FALSE	37.5	325	30	0.200894	0.000606302	9.94643e-05	1.05732	0.15966
246778	IL27	-2.34481	1.31991	FALSE	17	11.5	19.5	0.222917	0.0142084	0.00595253	0.0994721	0.273023
2494	NR5A2	-1.91681	-3.15086	FALSE	14	120	9.5	0.0423593	0.00104594	0.000214594	0.219777	0.0280917
253714	MMS22L	4.4103	1.0065	FALSE	1636	1444.5	1774.5	3.08143	1.85341e-05	2.60586e-07	1.54681	3.10177
253827	MSRB3	3.62176	2.10759	FALSE	1232.5	502.5	1417	4.01414	2.04265e-05	3.18138e-07	0.993882	4.30014
254102	EHBP1L1	3.95953	-1.21513	FALSE	886.5	2950.5	779	2.31784	1.06171e-05	8.50632e-08	5.2577	2.25961
254552	NUDT8	5.40407	1.00308	FALSE	3396.5	2890	3802.5	59.9551	0.000263386	2.93537e-05	32.6015	64.8994
254827	NAALADL2	2.8387	-2.06186	FALSE	341	2010.5	323	1.02319	2.50114e-05	4.965e-07	3.7638	0.908472
[truncated: 1,231 more rows]
