# Supplementary material for: Distinct resistance mechanisms arise to allosteric vs. ATP-competitive AKT inhibitors
Source: Nat Commun. 2022 Apr 19;13:2057. doi: 10.1038/s41467-022-29655-0 (PMC9019088; doi:10.1038/s41467-022-29655-0)
Supplement: Supplementary file 4 — Supplementary Dataset 2 [file 41467_2022_29655_MOESM4_ESM.xlsx]

## Sheet: Sheet1
Table S2, related to Figure 2. Gene copy number in AKTi-R and Par cells from SNP array analysis
Log2 (total gene copy number/sample ploidy) values are depicted.
Gene	ID	Par	M-Rpool	M-R3	M-R5	M-R7	G-Rpool	G-R1	G-R3
TNFRSF14	GeneID:8764	0.168215	0.145495	0.191299	0.168215	0.0817061	0.403634	0.365964	0.490143
PRDM16	GeneID:63976	0.168215	0.0817061	0.0440357	0.168215	0.178468	0.467423	0.513227	0.490143
RPL22	GeneID:6146	0.168215	0.0817061	0.0440357	0.168215	0.467423	0.467423	0.513227	0.490143
SDHB	GeneID:6390	-0.808701	-0.831785	-0.854505	-0.808701	-0.305716	-0.831785	-0.918294	-0.955964
PAX7	GeneID:5081	-0.831785	-0.808701	-0.831785	-0.831785	-0.765442	-0.765442	-0.932505	-0.979048
MDS2	GeneID:259283	-0.831785	-0.808701	-0.831785	-0.831785	-0.765442	-0.765442	-0.932505	-0.979048
ARID1A	GeneID:8289	0.0817061	0.191299	0.168215	0.0817061	0.0440357	0.0440357	0.168215	0.145495
LCK	GeneID:3932	0.0440357	0.168215	0.0817061	0.0440357	0.168215	0.490143	0.467423	0.513227
SFPQ	GeneID:6421	0.234558	0.168215	0.168215	0.234558	0.0674947	0.389423	0.34288	0.513227
THRAP3	GeneID:9967	0.168215	0.0209521	0.191299	0.168215	0.168215	0.168215	0.234558	0.0674947
MYCL1	GeneID:4610	0.168215	0.145495	0.191299	0.168215	0.0817061	0.403634	0.365964	0.490143
MPL	GeneID:4352	0.168215	0.0209521	0.191299	0.168215	0.168215	0.490143	0.556486	0.389423
MUTYH	GeneID:4595	0.168215	0.145495	0.191299	0.168215	0.0817061	0.0817061	0.365964	0.490143
TAL1	GeneID:6886	0.191299	0.0674947	0.0209521	0.191299	0.168215	0.313646	0.168215	0.234558
STIL	GeneID:6491	0.0440357	0.168215	0.0817061	0.0440357	0.168215	0.490143	0.467423	0.513227
CDKN2C	GeneID:1031	0.0674947	0.168215	0.234558	0.0674947	0.0209521	0.34288	0.513227	0.490143
EPS15	GeneID:2060	0.145495	0.0440357	0.168215	0.145495	0.191299	0.269801	0.490143	0.403634
JUN	GeneID:3725	0.168215	0.145495	0.191299	0.168215	0.0817061	0.0817061	0.0440357	0.168215
JAK1	GeneID:3716	0.0209521	0.234558	0.0674947	0.0209521	0.191299	0.191299	0.168215	0.168215
FUBP1	GeneID:8880	0.145495	0.0440357	0.168215	0.145495	0.191299	0.191299	0.168215	0.0817061
BCL10	GeneID:8915	0.191299	0.0674947	0.0209521	0.191299	0.168215	0.168215	0.168215	0.234558
RBM15	GeneID:64783	0.0674947	0.168215	0.234558	0.0674947	0.0209521	0.0209521	0.191299	0.168215
TRIM33	GeneID:51592	0.0440357	0.168215	0.0817061	0.0440357	0.168215	0.168215	0.145495	0.191299
NRAS	GeneID:4893	0.168215	0.145495	0.191299	0.168215	0.0817061	0.0817061	0.0440357	0.168215
NOTCH2	GeneID:4853	0.0209521	0.234558	0.0674947	0.0209521	0.191299	0.191299	0.168215	0.168215
PDE4DIP	GeneID:9659	0.234558	0.168215	0.168215	0.234558	0.0674947	0.0674947	0.0209521	0.191299
BCL9	GeneID:607	0.191299	0.0674947	0.0209521	0.191299	0.168215	0.168215	0.168215	0.234558
ARNT	GeneID:405	0.0440357	0.168215	0.0817061	0.0440357	0.168215	0.168215	0.145495	0.191299
MLLT11	GeneID:10962	0.168215	0.0209521	0.191299	0.168215	0.168215	0.168215	0.234558	0.0674947
TPM3	GeneID:7170	0.168215	0.0209521	0.191299	0.168215	0.168215	0.168215	0.234558	0.0674947
MUC1	GeneID:4582	0.467423	0.0440357	0.490143	0.467423	0.513227	0.513227	0.168215	0.403634
PRCC	GeneID:5546	0.168215	0.145495	0.191299	0.168215	0.0817061	0.0817061	0.0440357	0.168215
NTRK1	GeneID:4914	0.168215	0.191299	0.168215	0.168215	0.234558	0.234558	0.0674947	0.0209521
FCRL4	GeneID:83417	0.168215	0.145495	0.191299	0.168215	0.0817061	0.0817061	0.0440357	0.168215
SDHC	GeneID:6391	0.168215	0.191299	0.168215	0.168215	0.234558	0.234558	0.0674947	0.0209521
FCGR2B	GeneID:2213	0.168215	0.145495	0.191299	0.168215	0.0817061	0.0817061	0.0440357	0.168215
PBX1	GeneID:5087	0.0817061	0.191299	0.168215	0.0817061	0.0440357	0.0440357	0.168215	0.145495
PRRX1	GeneID:5396	0.234558	0.168215	0.168215	0.234558	0.0674947	0.0674947	0.0209521	0.191299
ABL2	GeneID:27	0.168215	0.0817061	0.0440357	0.168215	0.145495	0.145495	0.191299	0.168215
PRG4	GeneID:10216	0.490143	0.513227	0.490143	0.490143	0.556486	0.556486	0.0674947	0.0209521
TPR	GeneID:7175	0.467423	0.365964	0.490143	0.467423	0.513227	0.513227	0.168215	0.0817061
CDC73	GeneID:79577	0.389423	0.490143	0.234558	0.389423	0.34288	0.0209521	0.191299	0.490143
MDM4	GeneID:4194	0.556486	0.490143	0.490143	0.556486	0.389423	0.389423	0.34288	0.513227
ELK4	GeneID:2005	0.513227	0.389423	0.34288	0.513227	0.490143	0.490143	0.490143	0.556486
SLC45A3	GeneID:85414	0.365964	0.490143	0.403634	0.365964	0.490143	0.490143	0.467423	0.513227
H3F3A	GeneID:3020	0.467423	0.0440357	0.490143	0.467423	0.513227	0.191299	0.168215	0.0817061
FH	GeneID:2271	0.168215	0.191299	0.168215	0.168215	0.234558	-0.18048	0.0674947	-0.394085
MYCN	GeneID:4613	-0.347543	-0.246822	-0.18048	-0.347543	-0.394085	-0.394085	-0.223739	-0.246822
NCOA1	GeneID:8648	-0.223739	-0.347543	-0.394085	-0.223739	-0.246822	-0.246822	-0.246822	-0.18048
DNMT3A	GeneID:1788	-0.246822	-0.223739	-0.246822	-0.246822	-0.18048	-0.18048	-0.347543	-0.394085
ALK	GeneID:238	-0.394085	-0.18048	-0.347543	-0.394085	-0.223739	-0.223739	-0.246822	-0.246822
EML4	GeneID:27436	-0.955964	-0.831785	-0.918294	-0.955964	-0.831785	-0.831785	-0.854505	-0.808701
MSH2	GeneID:4436	-1.63586	-1.75967	-1.80621	-1.63586	-1.65895	-1.13741	-1.65895	-1.59261
MSH6	GeneID:2956	-0.831785	-0.854505	-0.808701	-0.831785	-0.918294	-0.918294	-0.955964	-0.831785
BCL11A	GeneID:53335	-0.932505	-0.831785	-0.765442	-0.932505	-0.979048	-0.979048	-0.808701	-0.831785
REL	GeneID:5966	-0.831785	-0.808701	-0.831785	-0.831785	-0.765442	-0.765442	-0.932505	-0.979048
AFF3	GeneID:3899	-0.951836	-0.821487	-0.903898	-0.945667	-0.821487	-0.821487	-0.854505	-0.798404
TTL	GeneID:150465	-0.246822	-0.333331	-0.371002	-0.246822	-0.269542	-0.269542	-0.223739	-0.246822
PAX8	GeneID:7849	-0.347543	-0.246822	-0.18048	-0.347543	-0.394085	-0.394085	-0.223739	-0.246822
ERCC3	GeneID:2071	-0.223739	-0.347543	-0.394085	-0.223739	-0.246822	-0.246822	-0.246822	-0.18048
CHN1	GeneID:1123	-0.18048	-0.246822	-0.246822	-0.18048	-0.347543	-0.347543	-0.394085	-0.223739
HOXD13	GeneID:3239	0.191299	-0.347543	-0.394085	0.191299	0.168215	0.168215	-0.246822	-0.18048
HOXD11	GeneID:3237	0.0209521	-0.18048	-0.347543	0.0209521	0.191299	0.191299	-0.246822	-0.246822
NFE2L2	GeneID:4780	-0.18048	-0.246822	-0.246822	-0.18048	-0.347543	-0.347543	-0.394085	-0.223739
PMS1	GeneID:5378	-0.246822	-0.223739	-0.246822	-0.246822	-0.18048	-0.18048	-0.347543	-0.394085
SF3B1	GeneID:23451	-0.223739	-0.347543	-0.394085	-0.223739	-0.246822	-0.246822	-0.246822	-0.18048
CASP8	GeneID:841	-0.246822	-0.394085	-0.223739	-0.246822	-0.246822	-0.246822	-0.18048	-0.347543
CREB1	GeneID:1385	-0.246822	-0.269542	-0.223739	-0.246822	-0.333331	-0.333331	-0.371002	-0.246822
IDH1	GeneID:3417	-0.246822	-0.269542	-0.223739	-0.246822	-0.333331	-0.333331	-0.371002	-0.246822
ATIC	GeneID:471	-0.18048	-0.246822	-0.246822	-0.18048	-0.347543	-0.347543	-0.394085	-0.223739
FN1	GeneID:2335	-0.246822	-0.223739	-0.246822	-0.246822	-0.18048	-0.18048	-0.347543	-0.394085
FEV	GeneID:54738	-0.347543	-0.246822	-0.18048	-0.347543	-0.394085	-0.394085	-0.223739	-0.246822
PAX3	GeneID:5077	-0.223739	-0.246822	-0.269542	-0.223739	-0.246822	-0.246822	-0.333331	-0.371002
ACSL3	GeneID:2181	-0.394085	-0.18048	-0.347543	-0.394085	-0.223739	-0.223739	-0.246822	-0.246822
SRGAP3	GeneID:9901	0.168215	0.145495	0.191299	0.168215	0.0817061	0.0817061	0.0440357	0.168215
FANCD2	GeneID:2177	0.168215	0.0209521	0.191299	0.168215	0.168215	0.168215	0.234558	0.0674947
VHL	GeneID:7428	0.0209521	0.234558	0.0674947	0.0209521	0.191299	0.191299	0.168215	0.168215
PPARG	GeneID:5468	0.168215	0.0817061	0.0440357	0.168215	0.145495	0.145495	0.191299	0.168215
RAF1	GeneID:5894	0.0817061	0.191299	0.168215	0.0817061	0.0440357	0.0440357	0.168215	0.145495
XPC	GeneID:7508	0.168215	0.191299	0.168215	0.168215	0.234558	0.234558	0.0674947	0.0209521
MLH1	GeneID:4292	0.168215	0.0817061	0.0440357	0.168215	0.145495	0.145495	0.191299	0.168215
MYD88	GeneID:4615	0.168215	0.0209521	0.191299	0.168215	0.168215	0.168215	0.234558	0.0674947
CTNNB1	GeneID:1499	0.191299	0.168215	0.145495	0.191299	0.168215	0.168215	0.0817061	0.0440357
SETD2	GeneID:29072	0.191299	0.168215	0.145495	0.191299	0.168215	0.168215	0.0817061	0.0440357
NCKIPSD	GeneID:51517	0.234558	0.168215	0.168215	0.234558	0.0674947	0.0674947	0.0209521	0.191299
BAP1	GeneID:8314	0.0440357	0.168215	0.0817061	0.0440357	0.168215	0.168215	0.145495	0.191299
PBRM1	GeneID:55193	0.145495	0.0440357	0.168215	0.145495	0.191299	0.191299	0.168215	0.0817061
FHIT	GeneID:2272	0.178759	0.0320126	0.202187	0.178931	0.179103	0.179103	0.244412	0.0782108
MITF	GeneID:4286	0.234558	0.168215	0.168215	0.234558	0.0674947	0.0674947	0.0209521	0.191299
FOXP1	GeneID:27086	0.191299	0.168215	0.145495	0.191299	0.168215	0.168215	0.0817061	0.0440357
TFG	GeneID:10342	0.168215	0.0209521	0.191299	0.168215	0.168215	0.168215	0.234558	0.0674947
CBLB	GeneID:868	0.168215	0.145495	0.191299	0.168215	0.0817061	0.0817061	0.0440357	0.168215
GATA2	GeneID:2624	0.191299	0.0674947	0.0209521	0.191299	0.168215	0.168215	0.168215	0.234558
RPN1	GeneID:6184	0.0674947	0.168215	0.234558	0.0674947	0.0209521	0.0209521	0.191299	0.168215
FOXL2	GeneID:668	0.0817061	0.191299	0.168215	0.0817061	0.0440357	0.0440357	0.168215	0.145495
GMPS	GeneID:8833	0.0674947	0.168215	0.234558	0.0674947	0.0209521	0.0209521	0.191299	0.168215
MLF1	GeneID:4291	0.168215	0.0209521	0.191299	0.168215	0.168215	0.168215	0.234558	0.0674947
MECOM	GeneID:2122	0.0817061	0.191299	0.168215	0.0817061	0.0440357	0.0440357	0.168215	0.145495
PIK3CA	GeneID:5290	0.168215	0.0209521	0.191299	0.168215	0.168215	0.168215	0.234558	0.0674947
SOX2	GeneID:6657	0.0817061	0.191299	0.168215	0.0817061	0.0440357	0.0440357	0.168215	0.145495
ETV5	GeneID:2119	0.191299	0.0674947	0.0209521	0.191299	0.168215	0.168215	0.168215	0.234558
EIF4A2	GeneID:1974	0.191299	0.0674947	0.0209521	0.191299	0.168215	0.168215	0.168215	0.234558
BCL6	GeneID:604	0.234558	0.168215	0.168215	0.234558	0.0674947	0.0674947	0.0209521	0.191299
LPP	GeneID:4026	0.168215	-0.376677	-0.207052	-0.229414	-0.229414	0.168215	0.234558	0.0674947
TFRC	GeneID:7037	0.234558	0.168215	0.168215	0.234558	0.0674947	0.0674947	0.0209521	0.191299
FGFR3	GeneID:2261	0.0209521	0.234558	0.0674947	0.0209521	0.191299	0.191299	-0.246822	-0.246822
WHSC1	GeneID:7468	0.0674947	0.168215	0.234558	0.0674947	0.0209521	-0.394085	-0.223739	-0.246822
SLC34A2	GeneID:10568	0.191299	0.0674947	0.0209521	0.191299	0.168215	-0.246822	-0.246822	-0.18048
RHOH	GeneID:399	0.145495	0.0440357	0.168215	0.145495	0.191299	-0.223739	-0.246822	-0.333331
PHOX2B	GeneID:8929	0.168215	0.145495	0.191299	0.168215	0.0817061	-0.333331	-0.371002	-0.246822
FIP1L1	GeneID:81608	0.0674947	0.168215	0.234558	0.0674947	0.0209521	-0.394085	-0.223739	-0.246822
CHIC2	GeneID:26511	0.145495	0.0440357	0.168215	0.145495	0.191299	-0.223739	-0.246822	-0.333331
PDGFRA	GeneID:5156	0.168215	0.0817061	0.0440357	0.168215	0.145495	-0.269542	-0.223739	-0.246822
KIT	GeneID:3815	0.191299	0.0674947	0.0209521	0.191299	0.168215	-0.246822	-0.246822	-0.18048
KDR	GeneID:3791	0.0440357	0.168215	0.0817061	0.0440357	0.168215	-0.246822	-0.269542	-0.223739
AFF1	GeneID:4299	0.0440357	0.168215	0.0817061	0.0440357	0.168215	-0.246822	-0.269542	-0.223739
RAP1GDS1	GeneID:5910	-0.246822	-0.223739	-0.246822	-0.246822	-0.18048	-0.18048	-0.347543	-0.394085
TET2	GeneID:54790	-0.371002	-0.246822	-0.333331	-0.371002	-0.246822	-0.246822	-0.269542	-0.223739
IL2	GeneID:3558	-0.223739	-0.347543	-0.394085	-0.223739	-0.246822	-0.246822	-0.246822	-0.18048
FBXW7	GeneID:55294	-0.246822	-0.223739	-0.246822	-0.246822	-0.18048	-0.18048	-0.347543	-0.394085
DUX4	GeneID:22947	0.0209521	-0.18048	0.0674947	0.0209521	-0.223739	-0.223739	-0.246822	-0.246822
SKP2	GeneID:6502	0.168215	0.145495	0.191299	0.168215	0.0817061	0.0817061	-0.371002	0.168215
LIFR	GeneID:3977	0.234558	0.168215	0.168215	0.234558	0.0674947	0.0674947	0.0209521	0.191299
IL6ST	GeneID:3572	0.234558	0.168215	0.168215	0.234558	0.0674947	0.0674947	0.0209521	0.191299
MAP3K1	GeneID:4214	0.168215	0.0209521	0.191299	0.168215	0.168215	0.168215	-0.18048	0.0674947
PIK3R1	GeneID:5295	0.191299	0.168215	0.145495	0.191299	0.168215	0.168215	0.0817061	0.0440357
APC	GeneID:324	0.0817061	0.191299	0.168215	0.0817061	0.0440357	0.0440357	-0.246822	0.145495
ACSL6	GeneID:23305	0.191299	-0.246822	-0.269542	-0.223739	-0.246822	0.168215	-0.333331	0.0440357
AFF4	GeneID:27125	0.191299	-0.246822	-0.269542	-0.223739	-0.246822	0.168215	-0.333331	0.0440357
ARHGAP26	GeneID:23092	0.168215	-0.333331	-0.371002	-0.246822	-0.269542	0.145495	-0.223739	0.168215
CSF1R	GeneID:1436	0.168215	-0.269542	-0.223739	-0.246822	-0.333331	0.0817061	-0.371002	0.168215
PDGFRB	GeneID:5159	0.234558	-0.246822	-0.246822	-0.18048	-0.347543	0.0674947	-0.394085	0.191299
CD74	GeneID:972	0.191299	-0.347543	-0.394085	-0.223739	-0.246822	0.168215	-0.246822	0.234558
ITK	GeneID:3702	0.0674947	-0.246822	-0.18048	-0.347543	-0.394085	0.0209521	-0.223739	0.168215
EBF1	GeneID:1879	0.0817061	-0.223739	-0.246822	-0.333331	-0.371002	0.0440357	-0.246822	0.145495
RANBP17	GeneID:64901	0.168215	-0.223739	-0.246822	-0.246822	-0.18048	0.234558	-0.347543	0.0209521
TLX3	GeneID:30012	0.168215	-0.394085	-0.223739	-0.246822	-0.246822	0.168215	-0.18048	0.0674947
NPM1	GeneID:4869	0.191299	-0.347543	-0.394085	-0.223739	-0.246822	0.168215	-0.246822	0.234558
NSD1	GeneID:64324	0.168215	0.0817061	0.0440357	0.168215	0.145495	0.145495	-0.223739	0.168215
IRF4	GeneID:3662	-0.269542	-0.371002	-0.246822	-0.269542	-0.223739	-0.223739	-0.246822	-0.333331
DEK	GeneID:7913	-0.371002	-0.246822	-0.333331	-0.371002	-0.246822	-0.246822	-0.269542	-0.223739
HIST1H3B	GeneID:8358	-0.223739	-0.246822	-0.269542	-0.223739	-0.246822	-0.246822	-0.333331	-0.371002
HIST1H4I	GeneID:8294	-0.246822	-0.394085	-0.223739	-0.246822	-0.246822	-0.246822	-0.18048	-0.347543
TRIM27	GeneID:5987	-0.371002	-0.246822	-0.333331	-0.371002	-0.246822	-0.246822	-0.269542	-0.223739
POU5F1	GeneID:5460	-0.394085	-0.18048	-0.347543	-0.394085	-0.223739	-0.223739	-0.246822	-0.246822
DAXX	GeneID:1616	-0.394085	-0.18048	-0.347543	-0.394085	-0.223739	-0.223739	-0.246822	-0.246822
HMGA1	GeneID:3159	-0.223739	-0.347543	-0.394085	-0.223739	-0.246822	-0.246822	-0.246822	-0.18048
FANCE	GeneID:2178	-0.223739	-0.246822	-0.269542	-0.223739	-0.246822	-0.246822	-0.333331	-0.371002
SRSF3	GeneID:6428	-0.18048	-0.246822	-0.246822	-0.18048	-0.347543	-0.347543	-0.394085	-0.223739
PIM1	GeneID:5292	-0.223739	-0.246822	-0.269542	-0.223739	-0.246822	-0.246822	-0.333331	-0.371002
TFEB	GeneID:7942	-0.223739	-0.246822	-0.269542	-0.223739	-0.246822	-0.246822	-0.333331	-0.371002
CCND3	GeneID:896	-0.333331	-0.223739	-0.246822	-0.333331	-0.371002	-0.371002	-0.246822	-0.269542
HSP90AB1	GeneID:3326	-0.269542	-0.955964	-0.831785	-0.854505	-0.223739	-0.223739	-0.831785	-0.918294
PRDM1	GeneID:639	-0.18048	-0.246822	-0.246822	-0.18048	-0.347543	-0.347543	-0.394085	-0.223739
FOXO3	GeneID:2309	-0.371002	-0.246822	-0.333331	-0.371002	-0.246822	-0.246822	-0.269542	-0.223739
ROS1	GeneID:6098	0.0466233	-0.0636833	-0.101354	0.0228257	0.000105666	0.000105666	0.0667536	0.0228257
GOPC	GeneID:57120	-0.371002	-0.246822	-0.333331	-0.371002	-0.246822	-0.246822	-0.269542	-0.223739
STL	GeneID:7955	-0.394085	-0.18048	-0.347543	-0.394085	-0.223739	-0.223739	-0.246822	-0.246822
RSPO3	GeneID:84870	-0.394085	-0.18048	-0.347543	-0.394085	-0.223739	-0.223739	-0.246822	-0.246822
PTPRK	GeneID:5796	-0.269542	-0.371002	-0.246822	-0.269542	-0.223739	-0.223739	-0.246822	-0.333331
MYB	GeneID:4602	-0.223739	-0.347543	-0.394085	-0.223739	-0.246822	-0.246822	-0.246822	-0.18048
TNFAIP3	GeneID:7128	-0.269542	-0.371002	-0.246822	-0.269542	-0.223739	-0.223739	-0.246822	-0.333331
ARID1B	GeneID:57492	-0.269542	-0.371002	-0.246822	-0.269542	-0.223739	-0.223739	-0.246822	-0.333331
FGFR1OP	GeneID:11116	-0.333331	-0.223739	-0.246822	-0.333331	-0.371002	-0.371002	-0.246822	-0.269542
MLLT4	GeneID:4301	-0.333331	-0.223739	-0.246822	-0.333331	-0.371002	-0.371002	-0.246822	-0.269542
CARD11	GeneID:84433	0.145495	0.0440357	0.168215	0.145495	0.191299	0.191299	-0.246822	0.0817061
PMS2	GeneID:5395	0.234558	0.168215	0.168215	0.234558	0.0674947	0.0674947	-0.394085	0.191299
ETV1	GeneID:2115	0.168215	0.0209521	0.191299	0.168215	0.168215	0.168215	0.234558	0.0674947
HNRNPA2B1	GeneID:3181	0.0817061	0.191299	0.168215	0.0817061	0.0440357	0.0440357	-0.246822	0.145495
HOXA9	GeneID:3205	0.145495	0.0440357	0.168215	0.467423	0.513227	0.513227	0.168215	0.0817061
HOXA11	GeneID:3207	0.0209521	0.234558	0.0674947	0.34288	0.513227	0.513227	0.168215	0.168215
HOXA13	GeneID:3209	0.0674947	0.168215	0.234558	0.389423	0.34288	0.34288	0.191299	0.168215
JAZF1	GeneID:221895	0.168215	0.0209521	0.191299	0.168215	0.168215	0.168215	-0.18048	0.0674947
IKZF1	GeneID:10320	0.234558	0.168215	0.168215	0.234558	0.0674947	0.0674947	-0.394085	0.191299
EGFR	GeneID:1956	0.191299	0.168215	0.145495	0.191299	0.168215	0.168215	-0.333331	0.0440357
SBDS	GeneID:51119	0.191299	0.168215	0.145495	0.191299	0.168215	0.168215	0.0817061	0.0440357
ELN	GeneID:2006	0.234558	0.168215	0.168215	0.234558	0.0674947	0.0674947	0.0209521	0.191299
HIP1	GeneID:3092	0.191299	0.0674947	0.0209521	0.191299	0.168215	0.168215	0.168215	0.234558
AKAP9	GeneID:10142	0.145495	0.0440357	0.168215	0.145495	0.191299	0.191299	0.168215	0.0817061
CDK6	GeneID:1021	0.168215	0.0209521	0.191299	0.168215	0.168215	0.168215	0.234558	0.0674947
MET	GeneID:4233	0.168215	0.0209521	0.191299	0.168215	0.168215	0.168215	0.234558	0.0674947
SMO	GeneID:6608	0.234558	0.168215	0.168215	0.234558	0.0674947	0.0674947	0.0209521	0.191299
CREB3L2	GeneID:64764	0.234558	0.168215	0.168215	0.234558	0.0674947	0.0674947	0.0209521	0.191299
TRIM24	GeneID:8805	0.168215	0.0209521	0.191299	0.168215	0.168215	0.168215	0.234558	0.0674947
KIAA1549	GeneID:57670	0.0209521	0.234558	0.0674947	0.0209521	0.191299	0.191299	0.168215	0.168215
BRAF	GeneID:673	0.191299	0.0674947	0.0209521	0.191299	0.168215	0.168215	0.168215	0.234558
EZH2	GeneID:2146	0.145495	0.0440357	0.168215	0.145495	0.191299	0.191299	0.168215	0.0817061
MLL3	GeneID:58508	0.145495	0.0440357	0.168215	0.145495	0.191299	0.191299	0.168215	0.0817061
MNX1	GeneID:3110	0.168215	0.0209521	0.191299	0.168215	0.168215	0.168215	0.234558	0.0674947
PCM1	GeneID:5108	0.168215	0.0817061	0.0440357	0.168215	0.145495	0.145495	0.191299	0.168215
WRN	GeneID:7486	0.191299	0.168215	0.145495	0.191299	0.168215	0.168215	0.0817061	0.0440357
WHSC1L1	GeneID:54904	0.0440357	0.168215	0.0817061	0.0440357	0.168215	0.168215	0.145495	0.191299
FGFR1	GeneID:2260	0.0817061	0.191299	0.168215	0.0817061	0.0440357	0.0440357	0.168215	0.145495
KAT6A	GeneID:7994	0.234558	0.168215	0.168215	0.234558	0.0674947	0.0674947	0.0209521	0.191299
HOOK3	GeneID:84376	0.168215	0.191299	0.168215	0.168215	0.234558	0.234558	0.0674947	0.0209521
TCEA1	GeneID:6917	0.0674947	0.168215	0.234558	0.0674947	0.0209521	0.0209521	0.191299	0.168215
PLAG1	GeneID:5324	0.168215	0.191299	0.168215	0.168215	0.234558	0.234558	0.0674947	0.0209521
CHCHD7	GeneID:79145	0.145495	0.0440357	0.168215	0.145495	0.191299	0.191299	0.168215	0.0817061
NCOA2	GeneID:10499	0.0440357	0.168215	0.0817061	0.0440357	0.168215	0.168215	0.145495	0.191299
HEY1	GeneID:23462	0.0674947	0.168215	0.234558	0.0674947	0.0209521	0.0209521	0.191299	0.490143
NBN	GeneID:4683	0.0440357	0.168215	0.0817061	0.0440357	0.168215	0.168215	0.145495	0.191299
RUNX1T1	GeneID:862	0.0817061	0.191299	0.168215	0.0817061	0.0440357	0.0440357	0.168215	0.145495
COX6C	GeneID:1345	0.168215	0.0817061	0.0440357	0.168215	0.145495	0.145495	0.191299	0.168215
EXT1	GeneID:2131	0.0440357	0.168215	0.0817061	0.0440357	0.168215	0.168215	0.145495	0.191299
HAS2	GeneID:3037	0.234558	0.168215	0.168215	0.234558	0.0674947	0.0674947	0.0209521	0.191299
MYC	GeneID:4609	0.191299	0.0674947	0.0209521	0.191299	0.490143	0.168215	0.168215	0.234558
NDRG1	GeneID:10397	0.168215	0.145495	0.191299	0.168215	0.0817061	0.0817061	0.0440357	0.168215
RECQL4	GeneID:9401	0.168215	0.191299	0.168215	0.168215	0.556486	0.556486	0.0674947	0.34288
JAK2	GeneID:3717	0.145495	0.0440357	0.168215	0.145495	0.191299	0.191299	0.168215	0.0817061
CD274	GeneID:29126	0.0817061	0.191299	0.168215	0.0817061	0.0440357	0.0440357	0.168215	0.145495
PDCD1LG2	GeneID:80380	0.0674947	0.168215	0.234558	0.0674947	0.0209521	0.0209521	0.191299	0.168215
NFIB	GeneID:4781	0.168215	0.145495	0.191299	0.168215	0.0817061	0.0817061	0.0440357	0.168215
PSIP1	GeneID:11168	0.191299	0.0674947	0.0209521	0.191299	0.168215	0.168215	0.168215	0.234558
MLLT3	GeneID:4300	0.168215	0.0209521	0.191299	0.168215	0.168215	0.168215	0.234558	0.0674947
CDKN2A	GeneID:1029	0.0209521	0.234558	0.0674947	0.0209521	0.191299	0.191299	0.168215	0.168215
FANCG	GeneID:2189	0.168215	0.0817061	0.0440357	0.168215	0.145495	0.145495	0.191299	0.168215
PAX5	GeneID:5079	0.168215	0.145495	0.191299	0.168215	0.0817061	0.0817061	0.0440357	0.168215
GNAQ	GeneID:2776	0.234558	0.168215	0.168215	-0.18048	0.0674947	0.0674947	0.0209521	0.191299
SYK	GeneID:6850	0.0440357	0.168215	0.0817061	-0.371002	0.168215	0.168215	-0.269542	0.191299
OMD	GeneID:4958	0.145495	0.0440357	0.168215	-0.269542	0.191299	0.191299	-0.246822	0.0817061
FANCC	GeneID:2176	0.0209521	0.234558	0.0674947	-0.394085	0.191299	0.191299	0.168215	0.168215
PTCH1	GeneID:5727	0.0817061	0.191299	0.168215	-0.333331	0.0440357	0.0440357	0.168215	0.145495
XPA	GeneID:7507	0.0817061	0.191299	0.168215	-0.333331	0.0440357	0.0440357	0.168215	0.145495
NR4A3	GeneID:8013	0.168215	0.191299	0.168215	-0.246822	0.234558	0.234558	-0.347543	0.0209521
TAL2	GeneID:6887	0.168215	0.0209521	0.191299	0.168215	0.168215	0.168215	-0.18048	0.0674947
KLF4	GeneID:9314	0.0209521	0.234558	0.0674947	-0.394085	0.191299	0.191299	-0.246822	0.168215
CNTRL	GeneID:11064	0.191299	0.0674947	0.0209521	-0.223739	0.168215	0.168215	0.168215	0.234558
SET	GeneID:6418	0.168215	0.191299	0.168215	0.168215	0.234558	0.234558	-0.347543	0.0209521
FNBP1	GeneID:23048	0.168215	0.145495	0.191299	-0.246822	0.0817061	0.403634	0.0440357	0.490143
ABL1	GeneID:25	0.0817061	0.191299	0.168215	-0.333331	0.0440357	0.365964	0.168215	0.467423
NUP214	GeneID:8021	0.168215	0.191299	0.168215	-0.246822	0.234558	0.556486	0.0674947	0.34288
TSC1	GeneID:7248	0.168215	0.145495	0.191299	-0.246822	0.0817061	0.202336	0.0440357	0.490143
RALGDS	GeneID:5900	0.168215	0.0817061	0.0440357	-0.246822	0.145495	0.467423	0.191299	0.490143
BRD3	GeneID:8019	0.0817061	0.191299	0.168215	0.0817061	0.0440357	0.365964	0.168215	0.467423
NOTCH1	GeneID:4851	0.145495	0.0440357	0.168215	0.145495	0.513227	0.513227	0.168215	0.403634
GATA3	GeneID:2625	0.0817061	0.191299	0.168215	0.0817061	0.0440357	0.0440357	0.168215	0.145495
MLLT10	GeneID:8028	0.168215	0.0209521	0.191299	0.168215	0.168215	0.168215	0.234558	0.0674947
ABI1	GeneID:10006	0.145495	0.0440357	0.168215	0.145495	0.191299	0.191299	0.168215	0.0817061
RET	GeneID:5979	0.0440357	0.168215	0.0817061	0.0440357	0.168215	0.168215	0.145495	0.191299
NCOA4	GeneID:8031	0.168215	0.0817061	0.0440357	0.168215	0.145495	0.145495	0.191299	0.168215
TET1	GeneID:80312	0.0817061	0.191299	0.168215	0.0817061	0.0440357	0.0440357	0.168215	0.145495
PRF1	GeneID:5551	0.191299	0.168215	0.145495	0.191299	0.168215	0.168215	0.0817061	0.0440357
KAT6B	GeneID:23522	0.168215	0.191299	0.168215	0.168215	0.234558	0.234558	0.0674947	0.0209521
BMPR1A	GeneID:657	-0.208769	-0.436136	-0.436136	-0.204015	-0.536857	-0.932505	-0.979048	-0.808701
PTEN	GeneID:5728	-0.979048	-0.765442	-0.932505	-0.979048	-0.808701	-0.808701	-0.831785	-0.831785
TLX1	GeneID:3195	-0.831785	-0.918294	-0.955964	-0.831785	-0.854505	-0.854505	-0.808701	-0.831785
NFKB2	GeneID:4791	0.168215	0.0817061	0.0440357	0.168215	0.145495	0.145495	0.191299	0.168215
SUFU	GeneID:51684	0.168215	0.191299	0.168215	0.168215	0.234558	0.234558	0.0674947	0.0209521
VTI1A	GeneID:143187	0.0209521	0.234558	0.0674947	0.0209521	0.191299	0.191299	0.168215	0.168215
TCF7L2	GeneID:6934	0.168215	0.145495	0.191299	0.168215	0.0817061	0.0817061	0.0440357	0.168215
FGFR2	GeneID:2263	0.145495	0.0440357	0.168215	0.145495	0.191299	0.191299	0.168215	0.0817061
HRAS	GeneID:3265	0.145495	0.0440357	0.168215	0.145495	0.513227	0.191299	-0.246822	-0.333331
CARS	GeneID:833	0.191299	0.0674947	0.0209521	0.191299	0.168215	-0.246822	-0.246822	-0.18048
NUP98	GeneID:4928	0.191299	0.0674947	0.0209521	0.191299	0.168215	-0.246822	-0.246822	-0.18048
LMO1	GeneID:4004	0.168215	0.0817061	0.0440357	0.168215	0.145495	-0.269542	-0.223739	-0.246822
FANCF	GeneID:2188	0.168215	0.145495	0.191299	0.168215	0.0817061	-0.333331	-0.371002	-0.246822
WT1	GeneID:7490	0.0440357	0.168215	0.0817061	0.0440357	0.168215	-0.246822	-0.269542	-0.223739
LMO2	GeneID:4005	0.234558	0.168215	0.168215	0.234558	0.0674947	-0.347543	-0.394085	-0.223739
EXT2	GeneID:2132	0.0209521	0.234558	0.0674947	0.0209521	0.191299	-0.223739	-0.246822	-0.246822
CREB3L1	GeneID:90993	0.168215	0.0209521	0.191299	0.168215	0.168215	-0.246822	-0.18048	-0.347543
DDB2	GeneID:1643	0.191299	0.168215	0.145495	0.191299	0.168215	-0.246822	-0.333331	-0.371002
CLP1	GeneID:10978	0.191299	0.0674947	0.0209521	0.191299	0.168215	-0.246822	-0.246822	-0.18048
SDHAF2	GeneID:54949	0.168215	0.145495	0.191299	0.168215	0.0817061	-0.333331	-0.371002	-0.246822
MEN1	GeneID:4221	0.191299	0.168215	0.145495	0.191299	0.168215	0.168215	-0.333331	-0.371002
CCND1	GeneID:595	0.234558	0.168215	0.168215	0.234558	0.0674947	-0.347543	-0.394085	-0.223739
NUMA1	GeneID:4926	0.0440357	0.168215	0.0817061	0.0440357	0.168215	-0.246822	-0.269542	-0.223739
PICALM	GeneID:8301	0.168215	0.0817061	0.0440357	0.168215	0.145495	-0.269542	-0.223739	-0.246822
MAML2	GeneID:84441	0.0817061	0.191299	0.168215	0.0817061	0.0440357	-0.371002	-0.246822	-0.269542
BIRC3	GeneID:330	0.191299	0.168215	0.145495	0.191299	0.168215	-0.246822	-0.333331	-0.371002
ATM	GeneID:472	0.0440357	0.168215	0.0817061	0.0440357	0.168215	-0.246822	-0.269542	-0.223739
DDX10	GeneID:1662	0.168215	0.145495	0.191299	0.168215	0.0817061	-0.333331	-0.371002	-0.246822
POU2AF1	GeneID:5450	0.0674947	0.168215	0.234558	0.0674947	0.0209521	-0.394085	-0.223739	-0.246822
SDHD	GeneID:6392	0.0817061	0.191299	0.168215	0.0817061	0.0440357	-0.371002	-0.246822	-0.269542
ZBTB16	GeneID:7704	0.168215	0.0209521	0.191299	0.168215	0.168215	-0.246822	-0.18048	-0.347543
PAFAH1B2	GeneID:5049	0.234558	0.168215	0.168215	0.234558	0.0674947	-0.347543	-0.394085	-0.223739
PCSK7	GeneID:9159	0.191299	0.0674947	0.0209521	0.191299	0.168215	-0.246822	-0.246822	-0.18048
MLL	GeneID:4297	0.0440357	0.168215	0.0817061	0.0440357	0.168215	-0.246822	-0.269542	-0.223739
DDX6	GeneID:1656	0.168215	0.191299	0.168215	0.168215	0.234558	-0.18048	-0.347543	-0.394085
CBL	GeneID:867	0.191299	0.168215	0.145495	0.191299	0.168215	-0.246822	-0.333331	-0.371002
ARHGEF12	GeneID:23365	0.168215	0.0817061	0.0440357	0.168215	0.145495	-0.269542	-0.223739	-0.246822
FLI1	GeneID:2313	0.0817061	0.191299	0.168215	0.0817061	0.0440357	-0.371002	-0.246822	-0.269542
KDM5A	GeneID:5927	0.0674947	0.168215	-0.18048	0.0674947	0.0209521	0.0209521	0.191299	0.168215
CCND2	GeneID:894	0.168215	0.191299	-0.246822	0.168215	0.234558	0.234558	0.0674947	0.0209521
ZNF384	GeneID:171017	0.0209521	0.234558	-0.347543	0.0209521	0.191299	0.191299	0.168215	0.168215
ETV6	GeneID:2120	0.145495	0.0440357	-0.246822	0.145495	0.191299	0.191299	0.168215	0.0817061
KRAS	GeneID:3845	0.168215	0.0817061	-0.371002	0.168215	0.145495	0.145495	0.191299	0.168215
ARID2	GeneID:196528	0.0817061	0.191299	0.168215	0.0817061	0.0440357	0.0440357	0.168215	0.145495
MLL2	GeneID:8085	0.0440357	0.168215	0.0817061	0.0440357	0.168215	0.168215	0.145495	0.191299
ATF1	GeneID:466	0.234558	0.168215	0.168215	0.234558	0.0674947	0.0674947	0.0209521	0.191299
ACVR1B	GeneID:91	0.0209521	0.234558	0.0674947	0.0209521	0.191299	0.191299	0.168215	0.168215
HOXC13	GeneID:3229	0.168215	0.191299	0.168215	0.168215	0.234558	0.234558	0.0674947	0.0209521
HOXC11	GeneID:3227	0.168215	0.0817061	0.0440357	0.168215	0.145495	0.145495	0.191299	0.168215
PMEL	GeneID:6490	0.0440357	0.168215	0.0817061	0.0440357	0.168215	0.168215	0.145495	0.191299
NACA	GeneID:4666	0.0209521	0.234558	0.0674947	0.0209521	0.191299	0.191299	0.168215	0.168215
NAB2	GeneID:4665	0.0440357	0.168215	0.0817061	0.0440357	0.168215	0.168215	0.145495	0.191299
STAT6	GeneID:6778	0.0209521	0.234558	0.0674947	0.0209521	0.191299	0.191299	0.168215	0.168215
DDIT3	GeneID:1649	0.0817061	0.191299	0.168215	0.0817061	0.0440357	0.0440357	0.168215	0.145495
CDK4	GeneID:1019	0.168215	0.145495	0.191299	0.168215	0.0817061	0.0817061	0.0440357	0.168215
WIF1	GeneID:11197	0.168215	0.145495	0.191299	0.168215	0.0817061	0.0817061	0.0440357	0.168215
HMGA2	GeneID:8091	0.168215	0.0209521	0.191299	0.168215	0.168215	0.168215	0.234558	0.0674947
MDM2	GeneID:4193	0.234558	0.168215	0.168215	0.234558	0.0674947	0.0674947	0.0209521	0.191299
BTG1	GeneID:694	0.0209521	0.234558	0.0674947	0.0209521	0.191299	0.191299	0.168215	0.168215
ALDH2	GeneID:217	0.191299	0.168215	-0.269542	0.191299	0.168215	-0.246822	-0.333331	-0.371002
PTPN11	GeneID:5781	0.234558	0.168215	-0.246822	0.234558	0.0674947	-0.0745243	0.0209521	0.191299
HNF1A	GeneID:6927	0.0209521	0.234558	0.0674947	0.0209521	0.191299	0.191299	0.168215	0.168215
BCL7A	GeneID:605	0.168215	0.191299	0.168215	0.168215	0.234558	0.234558	0.0674947	0.0209521
ZMYM2	GeneID:7750	0.0209521	0.234558	0.0674947	0.0209521	0.191299	0.191299	0.168215	0.168215
CDX2	GeneID:1045	0.131499	0.168215	0.0817061	0.0440357	0.168215	0.416143	0.145495	0.191299
FLT3	GeneID:2322	0.0817061	0.191299	0.168215	0.0817061	0.0440357	0.0440357	0.168215	0.145495
BRCA2	GeneID:675	-0.223739	-0.347543	-0.394085	-0.223739	-0.246822	-0.246822	-0.246822	-0.18048
LHFP	GeneID:10186	-0.246822	-0.269542	-0.223739	-0.246822	-0.333331	-0.333331	-0.371002	-0.246822
TTL	GeneID:646982	-0.246822	-0.394085	-0.223739	-0.246822	-0.246822	-0.246822	-0.18048	-0.347543
FOXO1	GeneID:2308	-0.246822	-0.333331	-0.371002	-0.246822	-0.269542	-0.269542	-0.223739	-0.246822
LCP1	GeneID:3936	-0.223739	-0.246822	-0.269542	-0.223739	-0.246822	-0.246822	-0.333331	-0.371002
RB1	GeneID:5925	-0.246822	-0.333331	-0.371002	-0.246822	-0.269542	-0.269542	-0.223739	-0.246822
ERCC5	GeneID:2073	-0.223739	-0.246822	-0.269542	-0.223739	-0.246822	-0.246822	-0.333331	-0.371002
CCNB1IP1	GeneID:57820	0.168215	0.0209521	0.191299	0.168215	0.168215	0.168215	0.234558	0.0674947
NKX2-1	GeneID:7080	0.191299	0.168215	0.145495	0.191299	0.168215	0.168215	0.0817061	0.0440357
NIN	GeneID:51199	0.0440357	0.168215	0.0817061	0.0440357	0.168215	0.168215	0.145495	0.191299
KTN1	GeneID:3895	0.145495	0.0440357	0.168215	0.145495	0.191299	0.191299	0.168215	0.0817061
GPHN	GeneID:10243	-0.129274	-0.157447	-0.175078	-0.136063	-0.159147	-0.157447	-0.245656	-0.283326
RAD51B	GeneID:5890	-0.246822	-0.394085	-0.223739	-0.246822	-0.246822	-0.246822	-0.18048	-0.347543
TSHR	GeneID:7253	0.234558	0.168215	0.168215	0.234558	0.0674947	0.0674947	0.0209521	0.191299
TRIP11	GeneID:9321	0.191299	0.168215	0.145495	0.191299	0.168215	0.168215	0.0817061	0.0440357
GOLGA5	GeneID:9950	0.0209521	0.234558	0.0674947	0.0209521	0.191299	0.191299	0.168215	0.168215
DICER1	GeneID:23405	0.0209521	0.234558	0.0674947	0.0209521	0.191299	0.191299	0.168215	0.168215
TCL6	GeneID:27004	0.0440357	0.168215	0.0817061	0.0440357	0.168215	0.168215	0.145495	0.191299
TCL1A	GeneID:8115	0.0817061	0.191299	0.168215	0.0817061	0.0440357	0.0440357	0.168215	0.145495
BCL11B	GeneID:64919	0.234558	0.168215	0.168215	0.234558	0.0674947	0.0674947	0.0209521	0.191299
HSP90AA1	GeneID:3320	0.234558	0.168215	0.168215	0.234558	0.0674947	0.0674947	0.0209521	0.191299
AKT1	GeneID:207	0.0440357	0.168215	0.0817061	0.0440357	0.168215	0.168215	0.145495	0.191299
C15orf55	GeneID:256646	-0.246822	-0.269542	-0.223739	-0.246822	-0.333331	-0.333331	-0.371002	-0.246822
BUB1B	GeneID:701	-0.246822	-0.269542	-0.223739	-0.246822	-0.333331	-0.333331	-0.371002	-0.246822
CASC5	GeneID:57082	-0.269542	-0.371002	-0.246822	-0.269542	-0.223739	-0.223739	-0.246822	-0.333331
B2M	GeneID:567	-0.394085	-0.18048	-0.347543	-0.394085	-0.223739	-0.223739	-0.246822	-0.246822
FLJ27352	GeneID:145788	-0.347543	-0.246822	-0.18048	-0.347543	-0.394085	-0.394085	-0.223739	-0.246822
TCF12	GeneID:6938	-0.394085	-0.18048	-0.347543	-0.394085	-0.223739	-0.223739	-0.246822	-0.246822
MAP2K1	GeneID:5604	-0.18048	-0.246822	-0.246822	-0.18048	-0.347543	-0.347543	-0.394085	-0.223739
PML	GeneID:5371	-0.246822	-0.394085	-0.223739	-0.246822	-0.246822	-0.246822	-0.18048	-0.347543
NTRK3	GeneID:4916	0.168215	0.0209521	0.191299	0.168215	0.168215	0.168215	0.234558	0.0674947
IDH2	GeneID:3418	0.191299	0.0674947	0.0209521	0.191299	0.168215	0.168215	0.168215	0.234558
CRTC3	GeneID:64784	0.145495	0.0440357	0.168215	0.145495	0.191299	0.191299	0.168215	0.0817061
BLM	GeneID:641	0.168215	0.0817061	0.0440357	0.168215	0.145495	0.145495	0.191299	0.168215
AXIN1	GeneID:8312	-0.0752737	-0.371002	-0.246822	-0.0752737	-0.0523704	-0.0466111	-0.246822	-0.643931
TSC2	GeneID:7249	-0.246822	-0.333331	-0.371002	-0.246822	0.145495	0.145495	-0.223739	-0.831785
TRAF7	GeneID:84231	-0.223739	-0.246822	-0.269542	-0.223739	0.168215	0.168215	-0.333331	-0.955964
CREBBP	GeneID:1387	-0.269542	-0.371002	-0.246822	-0.269542	-0.223739	-0.223739	-0.246822	0.0817061
CIITA	GeneID:4261	-0.394085	-0.18048	-0.347543	-0.394085	-0.223739	-0.223739	-0.246822	-0.246822
SOCS1	GeneID:8651	-0.18048	-0.246822	-0.246822	-0.18048	-0.347543	-0.347543	-0.394085	-0.223739
RMI2	GeneID:116028	-0.223739	-0.347543	-0.394085	-0.223739	-0.246822	-0.246822	-0.246822	-0.18048
TNFRSF17	GeneID:608	-0.246822	-0.394085	-0.223739	-0.246822	-0.246822	-0.246822	-0.18048	-0.347543
SNX29	GeneID:92017	-0.223739	-0.347543	-0.394085	-0.223739	-0.246822	-0.246822	-0.246822	-0.18048
ERCC4	GeneID:2072	-0.223739	-0.246822	-0.269542	-0.223739	-0.246822	-0.246822	-0.333331	-0.371002
MYH11	GeneID:4629	-0.333331	-0.223739	-0.246822	-0.333331	-0.371002	-0.371002	-0.246822	-0.269542
PALB2	GeneID:79728	-0.246822	-0.269542	-0.223739	-0.246822	-0.333331	-0.333331	-0.371002	-0.246822
IL21R	GeneID:50615	-0.18048	-0.246822	-0.246822	-0.18048	-0.347543	-0.347543	-0.394085	-0.223739
FUS	GeneID:2521	-0.18048	-0.246822	-0.246822	-0.18048	-0.347543	-0.347543	-0.394085	-0.223739
CYLD	GeneID:1540	-0.223739	-0.347543	-0.394085	-0.223739	-0.246822	-0.246822	-0.246822	-0.18048
HERPUD1	GeneID:9709	-0.223739	-0.347543	-0.394085	-0.223739	-0.246822	-0.246822	-0.246822	-0.18048
CDH11	GeneID:1009	-0.246822	-0.333331	-0.371002	-0.246822	-0.269542	-0.269542	-0.223739	-0.246822
CBFB	GeneID:865	-0.223739	-0.347543	-0.394085	-0.223739	-0.246822	-0.246822	-0.246822	-0.18048
CDH1	GeneID:999	-0.246822	-0.394085	-0.223739	-0.246822	-0.246822	-0.246822	-0.18048	-0.347543
MAF	GeneID:4094	-0.18048	-0.831785	-0.831785	-0.765442	-0.932505	-0.932505	-0.979048	-0.808701
CBFA2T3	GeneID:863	-0.955964	-0.831785	-0.918294	-0.955964	-0.831785	-0.831785	-0.854505	-0.808701
FANCA	GeneID:2175	-0.394085	-0.18048	-0.347543	-0.394085	-0.223739	-0.808701	-0.831785	-0.831785
YWHAE	GeneID:7531	0.191299	0.0674947	0.0209521	0.191299	0.168215	0.168215	0.168215	0.234558
USP6	GeneID:9098	0.168215	0.191299	0.168215	0.168215	0.234558	0.234558	0.0674947	0.0209521
RABEP1	GeneID:9135	0.191299	0.0674947	0.0209521	0.191299	0.168215	0.168215	0.168215	0.234558
TP53	GeneID:7157	0.0817061	0.191299	0.168215	0.0817061	0.0440357	0.0440357	0.168215	0.145495
PER1	GeneID:5187	0.191299	0.0674947	0.0209521	0.191299	0.168215	0.168215	0.168215	0.234558
GAS7	GeneID:8522	0.145495	0.0440357	0.168215	0.145495	0.191299	0.191299	0.168215	0.0817061
MAP2K4	GeneID:6416	0.0817061	0.191299	0.168215	0.0817061	0.0440357	0.0440357	0.168215	0.145495
NCOR1	GeneID:9611	0.0674947	0.168215	0.234558	0.0674947	0.0209521	0.0209521	0.191299	0.168215
FLCN	GeneID:201163	0.0440357	0.168215	0.0817061	0.0440357	0.168215	0.168215	0.145495	0.191299
SPECC1	GeneID:92521	0.168215	0.0209521	0.191299	0.168215	0.168215	0.168215	0.234558	0.0674947
NF1	GeneID:4763	0.191299	0.0674947	0.0209521	0.191299	0.168215	0.168215	0.168215	0.234558
SUZ12	GeneID:23512	0.0209521	0.234558	0.0674947	0.0209521	0.191299	0.191299	0.168215	0.168215
TAF15	GeneID:8148	0.191299	0.168215	0.145495	0.191299	0.168215	0.168215	0.0817061	0.0440357
MLLT6	GeneID:4302	0.168215	0.0209521	0.191299	0.168215	0.168215	0.168215	0.234558	0.0674947
LASP1	GeneID:3927	0.168215	0.0209521	0.191299	0.168215	0.168215	0.168215	0.234558	0.0674947
ERBB2	GeneID:2064	0.191299	0.168215	0.145495	0.191299	0.168215	0.168215	0.0817061	0.0440357
RARA	GeneID:5914	0.234558	0.168215	0.168215	0.234558	0.0674947	0.0674947	0.0209521	0.191299
BRCA1	GeneID:672	0.191299	0.0674947	0.0209521	0.191299	0.168215	0.168215	0.168215	0.234558
ETV4	GeneID:2118	0.168215	0.0817061	0.0440357	0.168215	0.145495	0.145495	0.191299	0.168215
SPOP	GeneID:8405	0.168215	0.0209521	0.191299	0.168215	0.168215	0.168215	0.234558	0.0674947
COL1A1	GeneID:1277	0.0440357	0.168215	0.0817061	0.0440357	0.168215	0.168215	0.145495	0.191299
HLF	GeneID:3131	0.191299	0.0674947	0.0209521	0.191299	0.168215	0.168215	0.168215	0.234558
MSI2	GeneID:124540	0.168215	0.145495	0.191299	0.168215	0.0817061	0.0817061	0.0440357	0.168215
RNF43	GeneID:54894	0.0440357	0.168215	0.0817061	0.0440357	0.168215	0.168215	0.145495	0.191299
CLTC	GeneID:1213	0.168215	0.191299	0.168215	0.168215	0.234558	0.234558	0.0674947	0.0209521
BRIP1	GeneID:83990	0.168215	0.0209521	0.191299	0.168215	0.168215	0.168215	0.234558	0.0674947
CD79B	GeneID:974	0.191299	0.168215	0.145495	0.191299	0.168215	0.168215	0.0817061	0.0440357
DDX5	GeneID:1655	0.168215	0.145495	0.191299	0.168215	0.0817061	0.0817061	0.0440357	0.168215
PRKAR1A	GeneID:5573	0.145495	0.0440357	0.168215	0.145495	0.191299	0.191299	0.168215	0.0817061
SOX9	GeneID:6662	0.191299	0.0674947	0.0209521	0.191299	0.168215	0.168215	0.168215	0.234558
SRSF2	GeneID:6427	0.0440357	0.168215	0.0817061	0.0440357	0.168215	0.168215	0.145495	0.191299
40794	GeneID:10801	0.168215	0.191299	0.168215	0.168215	0.234558	0.234558	0.0674947	0.0209521
CANT1	GeneID:124583	0.168215	0.0209521	0.191299	0.168215	0.168215	0.168215	0.234558	0.0674947
ASPSCR1	GeneID:79058	0.0674947	0.168215	0.234558	0.389423	0.34288	0.34288	0.191299	0.168215
ZNF521	GeneID:25925	-0.371002	-0.246822	-0.333331	-0.371002	-0.246822	-0.246822	-0.269542	-0.223739
SS18	GeneID:6760	-0.394085	-0.18048	-0.347543	-0.394085	-0.223739	-0.223739	-0.246822	-0.246822
SETBP1	GeneID:26040	-0.246822	-0.333331	-0.371002	-0.246822	-0.269542	-0.269542	-0.223739	-0.246822
SMAD2	GeneID:4087	-0.394085	-0.18048	-0.347543	-0.394085	-0.223739	-0.223739	-0.246822	-0.246822
SMAD4	GeneID:4089	-0.269542	-0.371002	-0.246822	-0.269542	-0.223739	-0.223739	-0.246822	-0.333331
MALT1	GeneID:10892	-0.347543	-0.246822	-0.18048	-0.347543	-0.394085	-0.394085	-0.223739	-0.246822
BCL2	GeneID:596	-0.371002	-0.246822	-0.333331	-0.371002	-0.246822	-0.246822	-0.269542	-0.223739
KDSR	GeneID:2531	-0.394085	-0.18048	-0.347543	-0.394085	-0.223739	-0.223739	-0.246822	-0.246822
FSTL3	GeneID:10272	0.145495	-0.371002	-0.246822	-0.269542	-0.223739	0.191299	-0.246822	-0.333331
STK11	GeneID:6794	0.168215	-0.333331	0.0440357	0.168215	0.145495	0.145495	-0.223739	-0.246822
TCF3	GeneID:6929	-0.371002	-0.246822	-0.333331	-0.371002	-0.246822	-0.246822	-0.269542	-0.223739
GNA11	GeneID:2767	-0.223739	-0.347543	-0.394085	-0.223739	0.0595088	0.0469088	-0.246822	-0.18048
SH3GL1	GeneID:6455	-0.246822	-0.223739	-0.246822	-0.246822	-0.18048	-0.18048	-0.347543	-0.394085
MLLT1	GeneID:4298	-0.223739	-0.246822	-0.269542	-0.223739	-0.246822	-0.246822	-0.333331	-0.371002
DNMT1	GeneID:1786	-0.246822	-0.394085	-0.223739	-0.246822	-0.246822	-0.246822	-0.18048	-0.347543
SMARCA4	GeneID:6597	-0.246822	-0.394085	-0.223739	-0.246822	-0.246822	-0.246822	-0.18048	-0.347543
LYL1	GeneID:4066	-0.269542	-0.371002	-0.246822	-0.269542	-0.223739	-0.223739	-0.246822	-0.333331
BRD4	GeneID:23476	-0.269542	-0.371002	-0.246822	-0.269542	-0.223739	-0.223739	-0.246822	-0.333331
TPM4	GeneID:7171	-0.223739	-0.246822	-0.269542	-0.223739	-0.246822	-0.246822	-0.333331	-0.371002
JAK3	GeneID:3718	-0.223739	-0.246822	-0.269542	-0.223739	-0.246822	-0.246822	-0.333331	-0.371002
ELL	GeneID:8178	-0.246822	-0.394085	-0.223739	-0.246822	-0.246822	-0.246822	-0.18048	-0.347543
CRTC1	GeneID:23373	-0.18048	-0.246822	-0.246822	-0.18048	-0.324084	-0.324084	-0.394085	-0.223739
CEBPA	GeneID:1050	-0.333331	-0.223739	-0.246822	-0.333331	-0.371002	-0.371002	-0.246822	-0.269542
AKT2	GeneID:208	-0.223739	-0.246822	-0.269542	-0.223739	-0.246822	-0.246822	-0.333331	-0.371002
CD79A	GeneID:973	-0.979048	-0.765442	-0.932505	-0.979048	-0.223739	-0.808701	-0.831785	-0.831785
CIC	GeneID:23152	-0.854505	-0.955964	-0.831785	-0.854505	-0.223739	-0.223739	-0.831785	-0.918294
BCL3	GeneID:602	-0.808701	-0.932505	-0.979048	-0.808701	-0.831785	-0.831785	-0.831785	-0.765442
CBLC	GeneID:23624	-0.955964	-0.831785	-0.918294	-0.955964	-0.831785	-0.831785	-0.854505	-0.808701
ERCC2	GeneID:2068	-0.808701	-0.932505	-0.979048	-0.808701	-0.246822	-0.246822	-0.831785	-0.765442
KLK2	GeneID:3817	0.0674947	0.168215	0.234558	0.0674947	0.0209521	-0.394085	-0.223739	-0.246822
PPP2R1A	GeneID:5518	-0.394085	-0.18048	-0.347543	-0.394085	-0.223739	-0.223739	-0.246822	-0.246822
ZNF331	GeneID:55422	-0.223739	-0.246822	-0.269542	-0.223739	-0.246822	-0.246822	-0.333331	-0.371002
TFPT	GeneID:29844	-0.371002	-0.246822	-0.333331	-0.371002	-0.246822	-0.246822	-0.269542	-0.223739
NLRP2	GeneID:55655	-0.269542	-0.371002	-0.246822	-0.269542	-0.223739	-0.223739	-0.246822	-0.333331
ASXL1	GeneID:171023	0.168215	0.0817061	0.0440357	0.168215	0.145495	0.145495	0.191299	0.168215
MAFB	GeneID:9935	0.168215	0.145495	0.191299	0.168215	0.0817061	0.0817061	0.0440357	0.168215
TOP1	GeneID:7150	0.191299	0.168215	0.145495	0.191299	0.168215	0.168215	0.0817061	0.0440357
SDC4	GeneID:6385	0.168215	0.145495	0.191299	0.168215	0.0817061	0.0817061	0.0440357	0.168215
NCOA3	GeneID:8202	0.0440357	0.168215	0.0817061	0.0440357	0.168215	0.168215	0.145495	0.191299
NFATC2	GeneID:4773	0.168215	0.0209521	0.191299	0.168215	0.168215	0.107096	0.234558	0.0674947
GNAS	GeneID:2778	0.168215	0.145495	0.191299	0.168215	0.0817061	0.0817061	0.0440357	0.168215
SS18L1	GeneID:26039	0.145495	0.0440357	0.168215	0.145495	0.191299	0.191299	0.168215	0.0817061
OLIG2	GeneID:10215	-0.223739	-0.347543	-0.394085	-0.223739	-0.246822	-0.246822	-0.246822	-0.765442
RUNX1	GeneID:861	-0.223739	-0.246822	-0.269542	-0.223739	-0.246822	-0.246822	-0.333331	-0.955964
ERG	GeneID:2078	-0.269542	-0.371002	-0.246822	-0.269542	-0.223739	-0.223739	-0.246822	-0.918294
TMPRSS2	GeneID:7113	-0.394085	-0.18048	-0.347543	-0.394085	-0.223739	-0.223739	-0.246822	-0.831785
U2AF1	GeneID:7307	-0.347543	-0.246822	-0.18048	-0.347543	-0.394085	-0.394085	-0.223739	-0.831785
CLTCL1	GeneID:8218	-0.246822	-0.394085	-0.223739	-0.246822	-0.246822	-0.246822	-0.18048	-0.347543
40790	GeneID:5413	-0.223739	-0.246822	-0.269542	-0.223739	-0.246822	-0.246822	-0.333331	-0.371002
BCR	GeneID:613	-0.333331	-0.223739	-0.246822	-0.333331	-0.371002	-0.371002	-0.246822	-0.269542
SMARCB1	GeneID:6598	-0.246822	-0.269542	-0.223739	-0.246822	-0.333331	-0.333331	-0.371002	-0.246822
MN1	GeneID:4330	-0.18048	-0.246822	-0.246822	-0.18048	-0.347543	-0.347543	-0.394085	-0.223739
CHEK2	GeneID:11200	-0.371002	-0.246822	-0.333331	-0.371002	-0.246822	-0.246822	-0.269542	-0.223739
EWSR1	GeneID:2130	-0.246822	-0.333331	-0.371002	-0.246822	-0.269542	-0.269542	-0.223739	-0.246822
NF2	GeneID:4771	-0.246822	-0.394085	-0.223739	-0.246822	-0.246822	-0.246822	-0.18048	-0.347543
MYH9	GeneID:4627	-0.347543	-0.246822	-0.18048	-0.347543	-0.394085	-0.394085	-0.223739	-0.246822
CDC42EP1	GeneID:11135	-0.347543	-0.246822	-0.18048	-0.347543	-0.394085	-0.394085	-0.223739	-0.246822
PDGFB	GeneID:5155	-0.269542	-0.371002	-0.246822	-0.269542	-0.223739	-0.223739	-0.246822	0.0469407
MKL1	GeneID:57591	-0.18048	-0.246822	-0.246822	-0.18048	-0.347543	-0.347543	-0.394085	-0.223739
EP300	GeneID:2033	-0.246822	-0.269542	-0.223739	-0.246822	-0.333331	-0.333331	-0.371002	-0.246822
CRLF2	GeneID:64109	0.490143	-0.269542	0.513227	0.490143	0.403634	0.403634	-0.371002	-0.246822
BCOR	GeneID:54880	-0.405346	-0.932505	-0.575692	-0.336633	-0.428429	-0.4822	-0.831785	-0.765442
KDM6A	GeneID:7403	-0.223739	-0.831785	-0.854505	-0.808701	-0.831785	-0.831785	-0.918294	-0.955964
SSX1	GeneID:6756	-0.223739	-0.932505	-0.394085	-0.808701	-0.246822	-0.831785	-0.831785	-0.765442
SSX4	GeneID:6759	-0.394085	-0.765442	-0.347543	-0.979048	-0.223739	-0.808701	-0.831785	-0.831785
WAS	GeneID:7454	-0.246822	-0.918294	-0.371002	-0.831785	-0.269542	-0.854505	-0.808701	-0.831785
GATA1	GeneID:2623	-0.394085	-0.765442	-0.347543	-0.394085	-0.223739	-0.808701	-0.831785	-0.831785
TFE3	GeneID:7030	-0.371002	-0.831785	-0.333331	-0.371002	-0.246822	-0.246822	-0.854505	-0.808701
SSX2	GeneID:6757	-0.246822	-0.854505	-0.223739	-0.246822	-0.918294	-0.918294	-0.955964	-0.831785
KDM5C	GeneID:8242	-0.394085	-0.765442	-0.347543	-0.394085	-0.808701	-0.223739	-0.831785	-0.831785
MSN	GeneID:4478	-0.378772	-0.955964	-0.246822	-0.362652	-0.808701	-0.808701	-0.831785	-0.918294
AR	GeneID:367	-0.394085	-0.18048	-0.347543	-0.394085	-0.223739	-0.223739	-0.246822	-0.246822
FOXO4	GeneID:4303	-0.394085	-0.765442	-0.347543	-0.394085	-0.223739	-0.223739	-0.831785	-0.246822
MED12	GeneID:9968	-0.246822	-0.854505	-0.223739	-0.246822	-0.333331	-0.333331	-0.955964	-0.246822
NONO	GeneID:4841	-0.269542	-0.955964	-0.246822	-0.269542	-0.223739	-0.223739	-0.831785	-0.333331
ATRX	GeneID:546	-0.246822	-0.979048	-0.808701	-0.831785	-0.831785	-0.831785	-0.765442	-0.932505
SEPT6	GeneID:23157	-0.269542	-0.955964	-0.831785	-0.269542	-0.808701	-0.808701	-0.831785	-0.918294
STAG2	GeneID:10735	-0.394085	-0.765442	-0.347543	-0.394085	-0.808701	-0.808701	-0.831785	-0.831785
ELF4	GeneID:2000	-0.18048	-0.831785	-0.831785	-0.765442	-0.932505	-0.932505	-0.979048	-0.808701
GPC3	GeneID:2719	-0.246822	-0.854505	-0.223739	-0.512506	-0.918294	-0.918294	-0.955964	-0.831785
PHF6	GeneID:84295	-0.371002	-0.831785	-0.884347	-0.955964	-0.831785	-0.831785	-0.854505	-0.808701
MTCP1	GeneID:4515	-0.347543	-0.831785	-0.765442	-0.932505	-0.979048	-0.979048	-0.808701	-0.831785
P2RY8	GeneID:286530	-1.8087	-1.93251	-1.97905	-1.8087	-1.83178	-1.83178	-1.83178	-1.76544
DDX11L1	GeneID:100287102	0.168215	0.145495	0.191299	0.168215	0.0817061	0.0817061	0.365964	0.490143
	GeneID:100652771	0.234558	0.168215	0.168215	0.234558	0.0674947	0.0674947	0.34288	0.513227
WASH7P	GeneID:653635	0.191299	0.168215	0.145495	0.191299	0.168215	0.168215	0.403634	0.365964
LOC100653296	GeneID:100653296	0.168215	0.191299	0.168215	0.168215	0.234558	0.234558	0.389423	0.34288
MIR1302-2	GeneID:100302278	0.145495	0.0440357	0.168215	0.145495	0.191299	0.191299	0.490143	0.403634
FAM138A	GeneID:645520	0.168215	0.0209521	0.191299	0.168215	0.168215	0.168215	0.556486	0.389423
OR4F5	GeneID:79501	0.168215	0.0817061	0.0440357	0.168215	0.145495	0.145495	0.513227	0.490143
LOC100653346	GeneID:100653346	0.191299	0.0674947	0.0209521	0.191299	0.168215	0.168215	0.490143	0.556486
LOC729737	GeneID:729737	0.0440357	0.168215	0.0817061	0.0440357	0.168215	0.168215	0.467423	0.513227
LOC100132287	GeneID:100132287	0.0209521	0.234558	0.0674947	0.0209521	0.191299	0.191299	0.490143	0.490143
LOC100288646	GeneID:100288646	0.0817061	0.191299	0.168215	0.0817061	0.0440357	0.0440357	0.490143	0.467423
OR4F29	GeneID:729759	0.0674947	0.168215	0.234558	0.0674947	0.0209521	0.0209521	0.513227	0.490143
LOC100652939	GeneID:100652939	0.168215	0.145495	0.191299	0.168215	0.0817061	0.0817061	0.365964	0.490143
LOC100653240	GeneID:100653240	0.234558	0.168215	0.168215	0.234558	0.0674947	0.0674947	0.34288	0.513227
OR4F16	GeneID:81399	0.191299	0.168215	0.145495	0.191299	0.168215	0.168215	0.403634	0.365964
LOC100287654	GeneID:100287654	0.168215	0.191299	0.168215	0.168215	0.234558	0.234558	0.389423	0.34288
LOC100653358	GeneID:100653358	0.145495	0.0440357	0.168215	0.145495	0.191299	0.191299	0.490143	0.403634
LOC100133331	GeneID:100133331	0.168215	0.0209521	0.191299	0.168215	0.168215	0.168215	0.556486	0.389423
LOC100288069	GeneID:100288069	0.168215	0.0817061	0.0440357	0.168215	0.145495	0.145495	0.513227	0.490143
LOC100287934	GeneID:100287934	0.191299	0.0674947	0.0209521	0.191299	0.168215	0.168215	0.490143	0.556486
FAM87B	GeneID:400728	0.0440357	0.168215	0.0817061	0.0440357	0.168215	0.168215	0.467423	0.513227
LINC00115	GeneID:79854	0.0209521	0.234558	0.0674947	0.0209521	0.191299	0.191299	0.490143	0.490143
LOC643837	GeneID:643837	0.0817061	0.191299	0.168215	0.0817061	0.0440357	0.0440357	0.490143	0.467423
FAM41C	GeneID:284593	0.0674947	0.168215	0.234558	0.0674947	0.0209521	0.0209521	0.513227	0.490143
LOC284600	GeneID:284600	0.490143	0.145495	0.191299	0.490143	0.403634	0.666669	0.365964	0.490143
LOC100130417	GeneID:100130417	0.556486	0.168215	0.43125	0.556486	0.389423	0.652457	0.34288	0.513227
SAMD11	GeneID:148398	0.513227	0.168215	0.467423	0.513227	0.490143	0.753178	0.403634	0.365964
NOC2L	GeneID:26155	0.490143	0.191299	0.490143	0.490143	0.556486	0.81952	0.389423	0.34288
KLHL17	GeneID:339451	0.467423	0.0440357	0.490143	0.467423	0.513227	0.776261	0.490143	0.403634
PLEKHN1	GeneID:84069	0.490143	0.0209521	0.513227	0.490143	0.490143	0.753178	0.556486	0.389423
C1orf170	GeneID:84808	0.490143	0.0817061	0.365964	0.490143	0.467423	0.730458	0.513227	0.490143
HES4	GeneID:57801	0.513227	0.0674947	0.34288	0.513227	0.490143	0.753178	0.490143	0.556486
ISG15	GeneID:9636	0.365964	0.168215	0.403634	0.365964	0.490143	0.753178	0.467423	0.513227
AGRN	GeneID:375790	0.34288	0.234558	0.389423	0.34288	0.513227	0.776261	0.490143	0.490143
RNF223	GeneID:401934	0.403634	0.191299	0.490143	0.403634	0.365964	0.628998	0.490143	0.467423
C1orf159	GeneID:54991	0.389423	0.168215	0.556486	0.389423	0.34288	0.605915	0.513227	0.490143
LOC254099	GeneID:254099	0.490143	0.145495	0.513227	0.490143	0.403634	0.666669	0.365964	0.490143
MIR200B	GeneID:406984	0.556486	0.168215	0.490143	0.556486	0.389423	0.652457	0.34288	0.513227
MIR200A	GeneID:406983	0.513227	0.168215	0.467423	0.513227	0.490143	0.753178	0.403634	0.365964
MIR429	GeneID:554210	0.490143	0.191299	0.490143	0.490143	0.556486	0.81952	0.389423	0.34288
TTLL10-AS1	GeneID:100506376	0.467423	0.0440357	0.490143	0.467423	0.513227	0.776261	0.490143	0.403634
TTLL10	GeneID:254173	0.490143	0.0209521	0.513227	0.490143	0.490143	0.753178	0.556486	0.389423
TNFRSF18	GeneID:8784	0.490143	0.0817061	0.365964	0.490143	0.467423	0.730458	0.513227	0.490143
TNFRSF4	GeneID:7293	0.513227	0.0674947	0.34288	0.513227	0.490143	0.753178	0.490143	0.556486
SDF4	GeneID:51150	0.365964	0.168215	0.403634	0.365964	0.490143	0.753178	0.467423	0.513227
B3GALT6	GeneID:126792	0.34288	0.234558	0.389423	0.34288	0.513227	0.776261	0.490143	0.490143
FAM132A	GeneID:388581	0.403634	0.191299	0.490143	0.403634	0.365964	0.628998	0.490143	0.467423
UBE2J2	GeneID:118424	0.389423	0.168215	0.556486	0.389423	0.34288	0.605915	0.513227	0.490143
SCNN1D	GeneID:6339	0.490143	0.145495	0.513227	0.490143	0.403634	0.666669	0.365964	0.490143
ACAP3	GeneID:116983	0.556486	0.168215	0.490143	0.556486	0.389423	0.652457	0.34288	0.513227
PUSL1	GeneID:126789	0.513227	0.168215	0.467423	0.513227	0.490143	0.753178	0.403634	0.365964
CPSF3L	GeneID:54973	0.490143	0.191299	0.490143	0.490143	0.556486	0.81952	0.389423	0.34288
GLTPD1	GeneID:80772	0.467423	0.0440357	0.490143	0.467423	0.513227	0.776261	0.490143	0.403634
TAS1R3	GeneID:83756	0.490143	0.0209521	0.513227	0.490143	0.490143	0.753178	0.556486	0.389423
DVL1	GeneID:1855	0.490143	0.0817061	0.365964	0.490143	0.467423	0.730458	0.513227	0.490143
MXRA8	GeneID:54587	0.513227	0.0674947	0.34288	0.513227	0.490143	0.753178	0.490143	0.556486
AURKAIP1	GeneID:54998	0.365964	0.168215	0.403634	0.365964	0.490143	0.753178	0.467423	0.513227
CCNL2	GeneID:81669	0.34288	0.234558	0.389423	0.34288	0.513227	0.776261	0.490143	0.490143
LOC148413	GeneID:148413	0.403634	0.191299	0.490143	0.403634	0.365964	0.628998	0.490143	0.467423
MRPL20	GeneID:55052	0.389423	0.168215	0.556486	0.389423	0.34288	0.605915	0.513227	0.490143
ANKRD65	GeneID:441869	0.490143	0.145495	0.513227	0.490143	0.403634	0.666669	0.365964	0.490143
TMEM88B	GeneID:643965	0.556486	0.168215	0.490143	0.556486	0.389423	0.652457	0.34288	0.513227
VWA1	GeneID:64856	0.513227	0.168215	0.467423	0.513227	0.490143	0.753178	0.403634	0.365964
ATAD3C	GeneID:219293	0.490143	0.191299	0.490143	0.490143	0.556486	0.81952	0.389423	0.34288
ATAD3B	GeneID:83858	0.467423	0.0440357	0.490143	0.467423	0.513227	0.776261	0.490143	0.403634
ATAD3A	GeneID:55210	0.490143	0.0209521	0.513227	0.490143	0.490143	0.753178	0.556486	0.389423
TMEM240	GeneID:339453	0.490143	0.0817061	0.365964	0.490143	0.467423	0.730458	0.513227	0.490143
SSU72	GeneID:29101	0.513227	0.0674947	0.34288	0.513227	0.490143	0.721469	0.490143	0.556486
C1orf233	GeneID:643988	0.365964	0.168215	0.403634	0.365964	0.490143	0.490143	0.467423	0.513227
MIB2	GeneID:142678	0.150235	0.234558	0.23742	0.150235	0.513227	0.513227	0.490143	0.490143
MMP23B	GeneID:8510	0.0817061	0.191299	0.168215	0.0817061	0.365964	0.365964	0.490143	0.467423
984	GeneID:984	0.0674947	0.168215	0.234558	0.0674947	0.34288	0.34288	0.513227	0.490143
SLC35E2B	GeneID:728661	0.168215	0.145495	0.191299	0.168215	0.183244	0.403634	0.365964	0.490143
MMP23A	GeneID:8511	0.234558	0.168215	0.168215	0.234558	0.0674947	0.389423	0.34288	0.513227
CDK11A	GeneID:728642	0.191299	0.168215	0.145495	0.191299	0.168215	0.490143	0.403634	0.365964
SLC35E2	GeneID:9906	0.168215	0.191299	0.168215	0.168215	0.234558	0.556486	0.389423	0.34288
NADK	GeneID:65220	0.145495	0.0440357	0.168215	0.145495	0.191299	0.513227	0.490143	0.403634
GNB1	GeneID:2782	0.168215	0.0209521	0.191299	0.168215	0.168215	0.490143	0.556486	0.389423
CALML6	GeneID:163688	0.168215	0.0817061	0.0440357	0.168215	0.145495	0.467423	0.513227	0.490143
TMEM52	GeneID:339456	0.191299	0.0674947	0.0209521	0.191299	0.168215	0.490143	0.490143	0.556486
C1orf222	GeneID:339457	0.0440357	0.168215	0.0817061	0.0440357	0.168215	0.490143	0.467423	0.513227
KIAA1751	GeneID:85452	0.0209521	0.234558	0.0674947	0.0209521	0.191299	0.513227	0.490143	0.490143
GABRD	GeneID:2563	0.0817061	0.191299	0.168215	0.0817061	0.0440357	0.365964	0.490143	0.467423
PRKCZ	GeneID:5590	0.0674947	0.168215	0.234558	0.0674947	0.0209521	0.34288	0.513227	0.490143
LOC100506504	GeneID:100506504	0.168215	0.145495	0.191299	0.168215	0.0817061	0.403634	0.365964	0.490143
C1orf86	GeneID:199990	0.234558	0.168215	0.168215	0.234558	0.0674947	0.389423	0.34288	0.513227
SKI	GeneID:6497	0.191299	0.168215	0.145495	0.191299	0.168215	0.490143	0.403634	0.365964
MORN1	GeneID:79906	0.168215	0.191299	0.168215	0.168215	0.234558	0.556486	0.389423	0.34288
LOC100129534	GeneID:100129534	0.145495	0.0440357	0.168215	0.145495	0.191299	0.513227	0.490143	0.403634
RER1	GeneID:11079	0.168215	0.0209521	0.191299	0.168215	0.168215	0.490143	0.556486	0.389423
PEX10	GeneID:5192	0.168215	0.0817061	0.0440357	0.168215	0.145495	0.467423	0.513227	0.490143
PLCH2	GeneID:9651	0.191299	0.0674947	0.0209521	0.191299	0.168215	0.490143	0.490143	0.556486
PANK4	GeneID:55229	0.0440357	0.168215	0.0817061	0.0440357	0.168215	0.490143	0.467423	0.513227
HES5	GeneID:388585	0.0209521	0.234558	0.0674947	0.0209521	0.191299	0.513227	0.490143	0.490143
LOC115110	GeneID:115110	0.0817061	0.191299	0.168215	0.0817061	0.0440357	0.365964	0.490143	0.467423
LOC100133445	GeneID:100133445	0.0674947	0.168215	0.234558	0.0674947	0.0209521	0.34288	0.513227	0.490143
FAM213B	GeneID:127281	0.234558	0.168215	0.168215	0.234558	0.0674947	0.389423	0.34288	0.513227
MMEL1	GeneID:79258	0.191299	0.168215	0.145495	0.191299	0.168215	0.490143	0.403634	0.365964
TTC34	GeneID:100287898	0.168215	0.191299	0.168215	0.168215	0.234558	0.556486	0.389423	0.34288
ACTRT2	GeneID:140625	0.145495	0.0440357	0.168215	0.145495	0.191299	0.513227	0.490143	0.403634
FLJ42875	GeneID:440556	0.168215	0.0209521	0.191299	0.168215	0.168215	0.490143	0.556486	0.389423
MIR4251	GeneID:100422968	0.191299	0.0674947	0.0209521	0.191299	0.168215	0.490143	0.490143	0.556486
ARHGEF16	GeneID:27237	0.0440357	0.168215	0.0817061	0.0440357	0.490143	0.490143	0.467423	0.513227
MEGF6	GeneID:1953	0.0209521	0.234558	0.0674947	0.0209521	0.513227	0.513227	0.490143	0.490143
MIR551A	GeneID:693135	0.0817061	0.191299	0.168215	0.0817061	0.365964	0.365964	0.490143	0.467423
TPRG1L	GeneID:127262	0.0674947	0.168215	0.234558	0.0674947	0.34288	0.34288	0.513227	0.490143
WRAP73	GeneID:49856	0.168215	0.145495	0.191299	0.168215	0.403634	0.403634	0.365964	0.490143
TP73	GeneID:7161	0.234558	0.168215	0.168215	0.234558	0.092441	0.389423	0.34288	0.513227
TP73-AS1	GeneID:57212	0.191299	0.168215	0.145495	0.191299	0.168215	0.490143	0.403634	0.365964
CCDC27	GeneID:148870	0.168215	0.191299	0.168215	0.168215	0.234558	0.556486	0.389423	0.34288
LOC388588	GeneID:388588	0.145495	0.0440357	0.168215	0.145495	0.191299	0.513227	0.490143	0.403634
LRRC47	GeneID:57470	0.168215	0.0209521	0.191299	0.168215	0.168215	0.490143	0.556486	0.389423
CEP104	GeneID:9731	0.168215	0.0817061	0.0440357	0.168215	0.145495	0.467423	0.513227	0.490143
DFFB	GeneID:1677	0.191299	0.0674947	0.0209521	0.191299	0.168215	0.490143	0.490143	0.556486
C1orf174	GeneID:339448	0.0440357	0.168215	0.0817061	0.0440357	0.168215	0.490143	0.467423	0.513227
LOC100133612	GeneID:100133612	0.0209521	0.234558	0.0674947	0.0209521	0.191299	0.513227	0.490143	0.490143
LOC728716	GeneID:728716	0.0817061	0.191299	0.168215	0.0817061	0.0440357	0.365964	0.490143	0.467423
LOC284661	GeneID:284661	0.0674947	0.168215	0.234558	0.0674947	0.0209521	0.0209521	0.191299	0.168215
AJAP1	GeneID:55966	0.168215	0.145495	0.191299	0.168215	0.0817061	0.306808	0.0440357	0.413476
MIR4417	GeneID:100616489	0.234558	0.168215	0.168215	0.234558	0.0674947	0.0674947	0.0209521	0.191299
MIR4689	GeneID:100616421	0.191299	0.168215	0.145495	0.191299	0.168215	0.490143	0.0817061	0.0440357
NPHP4	GeneID:261734	0.168215	0.191299	0.168215	0.168215	0.234558	0.556486	0.358726	0.24063
KCNAB2	GeneID:8514	0.145495	0.0440357	0.168215	0.145495	0.191299	0.513227	0.490143	0.403634
CHD5	GeneID:26038	0.168215	0.0209521	0.191299	0.168215	0.273682	0.490143	0.556486	0.389423
RNF207	GeneID:388591	0.191299	0.0674947	0.0209521	0.191299	0.490143	0.490143	0.490143	0.556486
ICMT	GeneID:23463	0.0440357	0.168215	0.0817061	0.0440357	0.490143	0.490143	0.467423	0.513227
LINC00337	GeneID:148645	0.0209521	0.234558	0.0674947	0.0209521	0.513227	0.513227	0.490143	0.490143
HES3	GeneID:390992	0.0817061	0.191299	0.168215	0.0817061	0.365964	0.365964	0.490143	0.467423
GPR153	GeneID:387509	0.0674947	0.168215	0.234558	0.0674947	0.34288	0.34288	0.513227	0.490143
ACOT7	GeneID:11332	0.168215	0.145495	0.191299	0.168215	0.119181	0.403634	0.365964	0.490143
LOC100130071	GeneID:100130071	0.234558	0.168215	0.168215	0.234558	0.389423	0.389423	0.34288	0.513227
HES2	GeneID:54626	0.191299	0.168215	0.145495	0.191299	0.168215	0.490143	0.403634	0.365964
ESPN	GeneID:83715	0.168215	0.191299	0.168215	0.168215	0.234558	0.556486	0.389423	0.34288
MIR4252	GeneID:100422975	0.145495	0.0440357	0.168215	0.145495	0.191299	0.513227	0.490143	0.403634
TNFRSF25	GeneID:8718	0.168215	0.0209521	0.191299	0.168215	0.168215	0.490143	0.556486	0.389423
PLEKHG5	GeneID:57449	0.168215	0.0817061	0.0440357	0.168215	0.145495	0.467423	0.513227	0.490143
NOL9	GeneID:79707	0.191299	0.0674947	0.0209521	0.191299	0.168215	0.490143	0.490143	0.556486
TAS1R1	GeneID:80835	0.0440357	0.168215	0.0817061	0.0440357	0.168215	0.490143	0.467423	0.513227
ZBTB48	GeneID:3104	0.0209521	0.234558	0.0674947	0.0209521	0.191299	0.513227	0.490143	0.490143
KLHL21	GeneID:9903	0.0817061	0.191299	0.168215	0.0817061	0.0440357	0.365964	0.490143	0.467423
PHF13	GeneID:148479	0.0674947	0.168215	0.234558	0.0674947	0.0209521	0.34288	0.513227	0.490143
THAP3	GeneID:90326	0.168215	0.145495	0.191299	0.168215	0.0817061	0.403634	0.365964	0.490143
DNAJC11	GeneID:55735	0.234558	0.168215	0.168215	0.234558	0.0674947	0.0936469	0.34288	0.513227
LOC100505887	GeneID:100505887	0.191299	0.168215	0.145495	0.191299	0.168215	0.168215	0.403634	0.365964
CAMTA1	GeneID:23261	0.168215	0.191299	0.168215	0.168215	0.234558	0.363645	0.279496	0.290241
LOC100129476	GeneID:100129476	0.145495	0.0440357	0.168215	0.145495	0.191299	0.191299	0.490143	0.403634
VAMP3	GeneID:9341	0.168215	0.0209521	0.191299	0.168215	0.168215	0.490143	0.556486	0.389423
PER3	GeneID:8863	0.168215	0.0817061	0.0440357	0.168215	0.145495	0.467423	0.513227	0.490143
UTS2	GeneID:10911	0.191299	0.0674947	0.0209521	0.191299	0.168215	0.490143	0.490143	0.556486
TNFRSF9	GeneID:3604	0.0440357	0.168215	0.0817061	0.0440357	0.168215	0.490143	0.467423	0.513227
PARK7	GeneID:11315	0.0209521	0.234558	0.0674947	0.0209521	0.191299	0.513227	0.490143	0.490143
ERRFI1	GeneID:54206	0.0817061	0.191299	0.168215	0.0817061	0.0440357	0.365964	0.490143	0.467423
SLC45A1	GeneID:50651	0.0674947	0.168215	0.234558	0.0674947	0.0209521	0.34288	0.513227	0.490143
RERE	GeneID:473	0.168215	0.145495	0.191299	0.168215	0.0817061	0.162145	0.365964	0.490143
ENO1	GeneID:2023	0.234558	0.168215	0.168215	0.234558	0.0674947	0.0674947	0.34288	0.513227
ENO1-AS1	GeneID:100505975	0.191299	0.168215	0.145495	0.191299	0.168215	0.168215	0.403634	0.365964
CA6	GeneID:765	0.168215	0.191299	0.168215	0.168215	0.234558	0.53712	0.389423	0.34288
SLC2A7	GeneID:155184	0.145495	0.0440357	0.168215	0.145495	0.191299	0.513227	0.490143	0.403634
SLC2A5	GeneID:6518	0.168215	0.0209521	0.191299	0.168215	0.168215	0.490143	0.556486	0.389423
GPR157	GeneID:80045	0.168215	0.0817061	0.0440357	0.168215	0.145495	0.467423	0.513227	0.490143
MIR34A	GeneID:407040	0.191299	0.0674947	0.0209521	0.191299	0.168215	0.490143	0.490143	0.556486
LOC727721	GeneID:727721	0.0440357	0.168215	0.0817061	0.0440357	0.168215	0.490143	0.467423	0.513227
H6PD	GeneID:9563	0.0209521	0.234558	0.0674947	0.0209521	0.191299	0.513227	0.490143	0.490143
SPSB1	GeneID:80176	0.0817061	0.191299	0.168215	0.0817061	0.0440357	0.365964	0.490143	0.467423
LOC100506022	GeneID:100506022	0.0674947	0.168215	0.234558	0.0674947	0.0209521	0.34288	0.513227	0.490143
SLC25A33	GeneID:84275	0.168215	0.145495	0.191299	0.168215	0.0817061	0.403634	0.365964	0.490143
TMEM201	GeneID:199953	0.234558	0.168215	0.168215	0.234558	0.0674947	0.389423	0.34288	0.513227
PIK3CD	GeneID:5293	0.191299	0.168215	0.145495	0.191299	0.168215	0.490143	0.403634	0.365964
C1orf200	GeneID:644997	0.168215	0.191299	0.168215	0.168215	0.234558	0.556486	0.389423	0.34288
CLSTN1	GeneID:22883	0.145495	0.0440357	0.168215	0.145495	0.191299	0.513227	0.490143	0.403634
FLJ16126	GeneID:645010	0.168215	0.0209521	0.191299	0.168215	0.168215	0.490143	0.45695	0.389423
CTNNBIP1	GeneID:56998	0.168215	0.0817061	0.0440357	0.168215	0.145495	0.221263	0.191299	0.168215
LZIC	GeneID:84328	0.191299	0.0674947	0.0209521	0.191299	0.168215	0.168215	0.168215	0.234558
NMNAT1	GeneID:64802	0.0440357	0.168215	0.0817061	0.0440357	0.168215	0.168215	0.145495	0.191299
MIR5697	GeneID:100847055	0.0209521	0.234558	0.0674947	0.0209521	0.191299	0.191299	0.168215	0.168215
RBP7	GeneID:116362	0.0817061	0.191299	0.168215	0.0817061	0.0440357	0.0440357	0.168215	0.145495
UBE4B	GeneID:10277	0.0674947	0.168215	0.234558	0.0674947	0.0209521	0.0209521	0.191299	0.168215
KIF1B	GeneID:23095	0.168215	0.145495	0.191299	0.168215	0.0817061	0.0817061	0.0440357	0.168215
MIR1273D	GeneID:100422970	0.234558	0.168215	0.168215	0.234558	0.0674947	0.0674947	0.0209521	0.191299
LOC100287506	GeneID:100287506	0.191299	0.168215	0.145495	0.191299	0.168215	0.168215	0.0817061	0.0440357
PGD	GeneID:5226	0.168215	0.191299	0.168215	0.168215	0.234558	0.234558	0.0674947	0.0209521
APITD1	GeneID:378708	0.145495	0.0440357	0.168215	0.145495	0.191299	0.191299	0.168215	0.0817061
APITD1-CORT	GeneID:100526739	0.168215	0.0209521	0.191299	0.168215	0.168215	0.168215	0.234558	0.0674947
CORT	GeneID:1325	0.168215	0.0817061	0.0440357	0.168215	0.145495	0.145495	0.191299	0.168215
DFFA	GeneID:1676	0.191299	0.0674947	0.0209521	0.191299	0.168215	0.168215	0.168215	0.234558
PEX14	GeneID:5195	0.0440357	0.168215	0.0817061	0.0440357	0.168215	0.179186	0.145495	0.191299
CASZ1	GeneID:54897	0.0209521	0.234558	0.0674947	0.0209521	0.191299	0.484972	0.168215	0.37554
C1orf127	GeneID:148345	0.0817061	0.191299	0.168215	0.0817061	0.0440357	0.365964	0.168215	0.467423
TARDBP	GeneID:23435	0.0674947	0.168215	0.234558	0.0674947	0.0209521	0.34288	0.191299	0.490143
MASP2	GeneID:10747	0.168215	0.145495	0.191299	0.168215	0.0817061	0.403634	0.0440357	0.490143
SRM	GeneID:6723	0.234558	0.168215	0.168215	0.234558	0.0674947	0.389423	0.0209521	0.513227
EXOSC10	GeneID:5394	0.191299	0.168215	0.145495	0.191299	0.168215	0.35804	0.0817061	0.365964
MTOR	GeneID:2475	0.168215	0.191299	0.168215	0.168215	0.234558	0.234558	0.0674947	0.34288
MTOR-AS1	GeneID:100873935	0.145495	0.0440357	0.168215	0.145495	0.191299	0.191299	0.168215	0.403634
ANGPTL7	GeneID:10218	0.168215	0.0209521	0.191299	0.168215	0.168215	0.168215	0.234558	0.389423
UBIAD1	GeneID:29914	0.168215	0.0817061	0.0440357	0.168215	0.145495	0.145495	0.191299	0.490143
PTCHD2	GeneID:57540	0.191299	0.0674947	0.0209521	0.191299	0.168215	0.490143	0.168215	0.556486
FBXO2	GeneID:26232	0.0440357	0.168215	0.0817061	0.0440357	0.168215	0.490143	0.467423	0.513227
FBXO44	GeneID:93611	0.0209521	0.234558	0.0674947	0.0209521	0.191299	0.513227	0.490143	0.490143
FBXO6	GeneID:26270	0.0817061	0.191299	0.168215	0.0817061	0.0440357	0.365964	0.490143	0.467423
MAD2L2	GeneID:10459	0.0674947	0.168215	0.234558	0.0674947	0.0209521	0.34288	0.513227	0.490143
C1orf187	GeneID:374946	0.168215	0.145495	0.191299	0.168215	0.0817061	0.403634	0.365964	0.490143
AGTRAP	GeneID:57085	0.234558	0.168215	0.168215	0.234558	0.0674947	0.389423	0.34288	0.513227
LOC100506273	GeneID:100506273	0.191299	0.168215	0.145495	0.191299	0.168215	0.490143	0.403634	0.365964
C1orf167	GeneID:284498	0.168215	0.191299	0.168215	0.168215	0.234558	0.556486	0.389423	0.34288
LOC100506310	GeneID:100506310	0.145495	0.0440357	0.168215	0.145495	0.191299	0.513227	0.490143	0.403634
MTHFR	GeneID:4524	0.168215	0.0209521	0.191299	0.168215	0.168215	0.490143	0.556486	0.389423
CLCN6	GeneID:1185	0.168215	0.0817061	0.0440357	0.168215	0.145495	0.243985	0.513227	0.490143
NPPA-AS1	GeneID:100379251	0.191299	0.0674947	0.0209521	0.191299	0.168215	0.168215	0.490143	0.556486
NPPA	GeneID:4878	0.0440357	0.168215	0.0817061	0.0440357	0.168215	0.168215	0.467423	0.513227
NPPB	GeneID:4879	0.0209521	0.234558	0.0674947	0.0209521	0.191299	0.191299	0.490143	0.490143
RNU5E-1	GeneID:26829	0.0817061	0.191299	0.168215	0.0817061	0.0440357	0.365964	0.490143	0.467423
KIAA2013	GeneID:90231	0.0674947	0.168215	0.234558	0.0674947	0.0209521	0.34288	0.513227	0.490143
PLOD1	GeneID:5351	0.168215	0.145495	0.191299	0.168215	0.0817061	0.403634	0.365964	0.490143
MFN2	GeneID:9927	0.234558	0.168215	0.168215	0.234558	0.0674947	0.389423	0.34288	0.513227
MIIP	GeneID:60672	0.191299	0.168215	0.145495	0.191299	0.168215	0.490143	0.403634	0.365964
TNFRSF8	GeneID:943	0.168215	0.191299	0.168215	0.168215	0.234558	0.250499	0.103119	0.0368936
TNFRSF1B	GeneID:7133	0.145495	0.0440357	0.168215	0.145495	0.191299	0.191299	0.168215	0.0817061
MIR4632	GeneID:100616438	0.168215	0.0209521	0.191299	0.168215	0.168215	0.168215	0.234558	0.0674947
VPS13D	GeneID:55187	0.168215	0.0817061	0.0440357	0.168215	0.145495	0.145495	0.191299	0.168215
SNORA59A	GeneID:677885	0.191299	0.0674947	0.0209521	0.191299	0.168215	0.168215	0.168215	0.234558
DHRS3	GeneID:9249	0.0440357	0.168215	0.0817061	0.0440357	0.168215	0.168215	0.145495	0.191299
AADACL4	GeneID:343066	0.0209521	0.234558	0.0674947	0.0209521	0.191299	0.191299	0.168215	0.168215
AADACL3	GeneID:126767	0.0817061	0.191299	0.168215	0.0817061	0.0440357	0.0440357	0.168215	0.145495
C1orf158	GeneID:93190	0.0674947	0.168215	0.234558	0.0674947	0.0209521	0.0209521	0.191299	0.168215
PRAMEF12	GeneID:390999	0.168215	0.145495	0.191299	0.168215	0.0817061	0.0817061	0.0440357	0.168215
PRAMEF1	GeneID:65121	0.234558	0.168215	0.168215	0.234558	0.0674947	0.0674947	0.0209521	0.191299
PRAMEF11	GeneID:440560	0.191299	0.168215	0.145495	0.191299	0.168215	0.168215	0.0817061	0.0440357
LOC649330	GeneID:649330	0.168215	0.191299	0.168215	0.168215	0.234558	0.234558	0.0674947	0.0209521
HNRNPCL1	GeneID:343069	0.145495	0.0440357	0.168215	0.145495	0.191299	0.191299	0.168215	0.0817061
PRAMEF2	GeneID:65122	0.168215	0.0209521	0.191299	0.168215	0.168215	0.168215	0.234558	0.0674947
PRAMEF4	GeneID:400735	0.168215	0.0817061	0.0440357	0.168215	0.145495	0.145495	0.191299	0.168215
PRAMEF10	GeneID:343071	0.191299	0.0674947	0.0209521	0.191299	0.168215	0.168215	0.168215	0.234558
PRAMEF7	GeneID:441871	0.0440357	0.168215	0.0817061	0.0440357	0.168215	0.168215	0.145495	0.191299
PRAMEF6	GeneID:440561	0.0209521	0.234558	0.0674947	0.0209521	0.191299	0.191299	0.168215	0.283692
PRAMEF22	GeneID:653606	0.0817061	0.191299	0.168215	0.0817061	0.0440357	0.0440357	0.168215	0.31542
PRAMEF23	GeneID:729368	0.0674947	0.168215	0.234558	0.0674947	0.0209521	0.0209521	0.191299	0.33814
PRAMEF25	GeneID:441873	0.168215	0.145495	0.191299	0.168215	0.0817061	0.0817061	0.0440357	0.490143
LOC440563	GeneID:440563	0.234558	0.168215	0.168215	0.234558	0.0674947	0.0674947	0.0209521	0.513227
LOC645359	GeneID:645359	0.191299	0.168215	0.145495	0.191299	0.168215	0.168215	0.0817061	0.365964
PRAMEF3	GeneID:401940	0.168215	0.191299	0.168215	0.168215	0.234558	0.234558	0.0674947	0.34288
PRAMEF5	GeneID:343068	0.145495	0.0440357	0.168215	0.145495	0.191299	0.191299	0.168215	0.403634
PRAMEF8	GeneID:391002	0.168215	0.0209521	0.191299	0.168215	0.168215	0.168215	0.234558	0.389423
PRAMEF9	GeneID:343070	0.168215	0.0817061	0.0440357	0.168215	0.145495	0.145495	0.191299	0.490143
PRAMEF13	GeneID:400736	0.191299	0.0674947	0.0209521	0.191299	0.168215	0.168215	0.168215	0.556486
PRAMEF18	GeneID:391003	0.0440357	0.168215	0.0817061	0.0440357	0.168215	0.168215	0.145495	0.513227
PRAMEF16	GeneID:654348	0.0209521	0.234558	0.0674947	0.0209521	0.191299	0.191299	0.168215	0.490143
PRAMEF21	GeneID:391001	0.0817061	0.191299	0.168215	0.0817061	0.0440357	0.0440357	0.168215	0.467423
PRAMEF24	GeneID:729516	0.0674947	0.168215	0.234558	0.0674947	0.0209521	0.0209521	0.191299	0.490143
PRAMEF15	GeneID:653619	0.168215	0.145495	0.191299	0.168215	0.0817061	0.0817061	0.0440357	0.490143
PRAMEF14	GeneID:729528	0.234558	0.168215	0.168215	0.234558	0.0674947	0.0674947	0.0209521	0.513227
PRAMEF19	GeneID:645414	0.191299	0.168215	0.145495	0.191299	0.168215	0.168215	0.0817061	0.365964
PRAMEF17	GeneID:391004	0.168215	0.191299	0.168215	0.168215	0.234558	0.234558	0.0674947	0.34288
PRAMEF20	GeneID:645425	0.145495	0.0440357	0.168215	0.145495	0.191299	0.191299	0.168215	0.403634
LRRC38	GeneID:126755	0.168215	0.0209521	0.191299	0.168215	0.168215	0.407681	0.439672	0.389423
PDPN	GeneID:10630	0.168215	0.0817061	0.0440357	0.168215	0.145495	0.467423	0.513227	0.490143
PRDM2	GeneID:7799	0.191299	0.0674947	0.0209521	0.191299	0.168215	0.273682	0.490143	0.556486
KAZN	GeneID:23254	-0.327135	-0.251702	-0.329162	-0.329162	-0.201606	-0.595442	-0.597049	-0.561763
C1orf126	GeneID:200197	-0.979048	-0.765442	-0.932505	-0.979048	-0.808701	-0.808701	-0.831785	-0.831785
TMEM51	GeneID:55092	-0.918294	-0.808701	-0.831785	-0.918294	-0.955964	-0.955964	-0.831785	-0.854505
FHAD1	GeneID:114827	-0.932505	-0.831785	-0.765442	-0.932505	-0.979048	-0.979048	-0.564575	-0.831785
EFHD2	GeneID:79180	-0.831785	-0.854505	-0.808701	-0.831785	-0.918294	-0.918294	-0.955964	-0.831785
CTRC	GeneID:11330	-0.765442	-0.831785	-0.831785	-0.765442	-0.932505	-0.932505	-0.979048	-0.808701
CELA2A	GeneID:63036	-0.808701	-0.831785	-0.854505	-0.808701	-0.831785	-0.831785	-0.918294	-0.955964
CELA2B	GeneID:51032	-0.831785	-0.808701	-0.831785	-0.831785	-0.765442	-0.765442	-0.932505	-0.979048
CASP9	GeneID:842	-0.854505	-0.955964	-0.831785	-0.854505	-0.808701	-0.808701	-0.831785	-0.918294
DNAJC16	GeneID:23341	-0.831785	-0.979048	-0.808701	-0.831785	-0.831785	-0.831785	-0.765442	-0.932505
AGMAT	GeneID:79814	-0.831785	-0.918294	-0.955964	-0.831785	-0.854505	-0.854505	-0.808701	-0.831785
DDI2	GeneID:84301	-0.808701	-0.932505	-0.979048	-0.808701	-0.831785	-0.831785	-0.831785	-0.765442
RSC1A1	GeneID:6248	-0.955964	-0.831785	-0.918294	-0.955964	-0.831785	-0.831785	-0.854505	-0.808701
PLEKHM2	GeneID:23207	-0.979048	-0.765442	-0.932505	-0.979048	-0.808701	-0.808701	-0.831785	-0.831785
SLC25A34	GeneID:284723	-0.918294	-0.808701	-0.831785	-0.918294	-0.955964	-0.955964	-0.831785	-0.854505
TMEM82	GeneID:388595	-0.932505	-0.831785	-0.765442	-0.932505	-0.979048	-0.979048	-0.808701	-0.831785
FBLIM1	GeneID:54751	-0.831785	-0.854505	-0.808701	-0.831785	-0.918294	-0.918294	-0.955964	-0.831785
UQCRHL	GeneID:440567	-0.765442	-0.831785	-0.831785	-0.765442	-0.932505	-0.932505	-0.979048	-0.808701
FLJ37453	GeneID:729614	-0.808701	-0.831785	-0.854505	-0.808701	-0.831785	-0.831785	-0.918294	-0.955964
SPEN	GeneID:23013	-0.831785	-0.808701	-0.831785	-0.831785	-0.765442	-0.765442	-0.932505	-0.979048
ZBTB17	GeneID:7709	-0.854505	-0.955964	-0.831785	-0.854505	-0.808701	-0.808701	-0.831785	-0.918294
C1orf64	GeneID:149563	-0.831785	-0.979048	-0.808701	-0.831785	-0.831785	-0.831785	-0.765442	-0.932505
HSPB7	GeneID:27129	-0.831785	-0.918294	-0.955964	-0.831785	-0.854505	-0.854505	-0.808701	-0.831785
CLCNKA	GeneID:1187	-0.808701	-0.932505	-0.979048	-0.808701	-0.831785	-0.831785	-0.831785	-0.765442
CLCNKB	GeneID:1188	-0.955964	-0.831785	-0.918294	-0.955964	-0.831785	-0.831785	-0.854505	-0.808701
FAM131C	GeneID:348487	-0.979048	-0.765442	-0.932505	-0.979048	-0.808701	-0.808701	-0.831785	-0.831785
EPHA2	GeneID:1969	-0.918294	-0.808701	-0.831785	-0.918294	-0.955964	-0.955964	-0.831785	-0.854505
LOC100506484	GeneID:100506484	-0.932505	-0.831785	-0.765442	-0.932505	-0.979048	-0.979048	-0.808701	-0.831785
ARHGEF19	GeneID:128272	-0.831785	-0.854505	-0.808701	-0.831785	-0.333331	-0.918294	-0.955964	-0.831785
RSG1	GeneID:79363	-0.765442	-0.831785	-0.831785	-0.765442	-0.347543	-0.932505	-0.979048	-0.808701
FBXO42	GeneID:54455	-0.808701	-0.831785	-0.854505	-0.808701	-0.246822	-0.831785	-0.918294	-0.955964
C1orf144	GeneID:26099	-0.831785	-0.808701	-0.831785	-0.831785	-0.18048	-0.765442	-0.932505	-0.979048
SPATA21	GeneID:374955	-0.854505	-0.955964	-0.831785	-0.854505	-0.223739	-0.808701	-0.831785	-0.918294
NECAP2	GeneID:55707	-0.831785	-0.979048	-0.808701	-0.831785	-0.246822	-0.831785	-0.765442	-0.932505
CROCCP3	GeneID:114819	-0.372353	-0.918294	-0.955964	-0.372353	-0.269542	-0.854505	-0.638776	-0.295732
RNU1-1	GeneID:26871	-0.223739	-0.347543	-0.979048	-0.223739	-0.246822	-0.831785	-0.246822	-0.18048
LOC440570	GeneID:440570	-0.371002	-0.246822	-0.918294	-0.371002	-0.246822	-0.246822	-0.269542	-0.223739
LOC100506533	GeneID:100506533	-0.394085	-0.18048	-0.932505	-0.394085	-0.223739	-0.223739	-0.246822	-0.246822
LOC100133301	GeneID:100133301	-0.333331	-0.223739	-0.831785	-0.333331	-0.371002	-0.371002	-0.246822	-0.269542
55672	GeneID:55672	-0.347543	-0.246822	-0.765442	-0.347543	-0.394085	-0.394085	-0.223739	-0.246822
CROCCP2	GeneID:84809	-0.246822	-0.269542	-0.223739	-0.246822	-0.333331	-0.333331	-0.371002	-0.246822
MST1P2	GeneID:11209	-0.18048	-0.246822	-0.246822	-0.18048	-0.347543	-0.347543	-0.394085	-0.223739
RNU1-3	GeneID:26869	-0.223739	-0.246822	-0.269542	-0.223739	-0.246822	-0.246822	-0.333331	-0.371002
LOC729574	GeneID:729574	-0.246822	-0.223739	-0.246822	-0.246822	-0.18048	-0.18048	-0.347543	-0.394085
ESPNP	GeneID:284729	-0.269542	-0.371002	-0.246822	-0.269542	-0.223739	-0.223739	-0.246822	-0.333331
LOC729587	GeneID:729587	-0.246822	-0.394085	-0.223739	-0.246822	-0.246822	-0.246822	-0.18048	-0.347543
RNU1-4	GeneID:6060	-0.246822	-0.333331	-0.371002	-0.246822	-0.269542	-0.269542	-0.223739	-0.246822
MST1P9	GeneID:11223	-0.223739	-0.347543	-0.394085	-0.223739	-0.246822	-0.246822	-0.246822	-0.18048
MIR3675	GeneID:100500876	-0.371002	-0.246822	-0.333331	-0.371002	-0.246822	-0.246822	-0.269542	-0.223739
LOC100506687	GeneID:100506687	-0.394085	-0.18048	-0.347543	-0.394085	-0.223739	-0.223739	-0.246822	-0.246822
RNU1-2	GeneID:26870	-0.333331	-0.223739	-0.246822	-0.333331	-0.371002	-0.371002	-0.246822	-0.269542
CROCC	GeneID:9696	-0.669471	-0.609392	-0.368552	-0.669471	-0.394085	-0.510899	-0.586309	-0.609392
MFAP2	GeneID:4237	-0.831785	-0.854505	-0.808701	-0.831785	-0.333331	-0.918294	-0.955964	-0.831785
ATP13A2	GeneID:23400	-0.765442	-0.831785	-0.831785	-0.765442	-0.347543	-0.932505	-0.979048	-0.808701
PADI2	GeneID:11240	-0.831785	-0.808701	-0.831785	-0.831785	-0.765442	-0.765442	-0.932505	-0.979048
LOC400743	GeneID:400743	-0.854505	-0.955964	-0.831785	-0.854505	-0.808701	-0.808701	-0.831785	-0.918294
PADI1	GeneID:29943	-0.831785	-0.979048	-0.808701	-0.831785	-0.831785	-0.831785	-0.765442	-0.932505
PADI3	GeneID:51702	-0.831785	-0.918294	-0.955964	-0.831785	-0.854505	-0.854505	-0.808701	-0.831785
MIR3972	GeneID:100616188	-0.808701	-0.932505	-0.979048	-0.808701	-0.831785	-0.831785	-0.831785	-0.765442
PADI4	GeneID:23569	-0.955964	-0.831785	-0.918294	-0.955964	-0.831785	-0.831785	-0.854505	-0.808701
PADI6	GeneID:353238	-0.979048	-0.765442	-0.932505	-0.979048	-0.808701	-0.808701	-0.831785	-0.831785
RCC2	GeneID:55920	-0.918294	-0.808701	-0.831785	-0.918294	-0.955964	-0.955964	-0.831785	-0.854505
ARHGEF10L	GeneID:55160	-0.932505	-0.831785	-0.765442	-0.932505	-0.979048	-0.979048	-0.808701	-0.831785
ACTL8	GeneID:81569	-0.831785	-0.854505	-0.808701	-0.831785	-0.918294	-0.918294	-0.955964	-0.831785
IGSF21	GeneID:84966	-0.765442	-0.831785	-0.831785	-0.765442	-0.932505	-0.932505	-0.979048	-0.808701
KLHDC7A	GeneID:127707	-0.808701	-0.831785	-0.854505	-0.808701	-0.831785	-0.831785	-0.918294	-0.955964
TAS1R2	GeneID:80834	-0.854505	-0.955964	-0.831785	-0.854505	-0.808701	-0.808701	-0.831785	-0.918294
ALDH4A1	GeneID:8659	-0.831785	-0.979048	-0.808701	-0.831785	-0.831785	-0.831785	-0.765442	-0.932505
MIR4695	GeneID:100616120	-0.831785	-0.918294	-0.955964	-0.831785	-0.854505	-0.854505	-0.808701	-0.831785
MIR1290	GeneID:100302276	-0.808701	-0.932505	-0.979048	-0.808701	-0.831785	-0.831785	-0.831785	-0.765442
IFFO2	GeneID:126917	-0.955964	-0.831785	-0.918294	-0.955964	-0.831785	-0.831785	-0.854505	-0.808701
UBR4	GeneID:23352	-0.979048	-0.765442	-0.932505	-0.979048	-0.808701	-0.808701	-0.831785	-0.831785
LOC100652915	GeneID:100652915	-0.918294	-0.808701	-0.831785	-0.918294	-0.955964	-0.955964	-0.831785	-0.854505
LOC100653159	GeneID:100653159	-0.932505	-0.831785	-0.765442	-0.932505	-0.979048	-0.979048	-0.808701	-0.831785
KIAA0090	GeneID:23065	-0.831785	-0.854505	-0.808701	-0.831785	-0.918294	-0.918294	-0.955964	-0.831785
MRTO4	GeneID:51154	-0.765442	-0.831785	-0.831785	-0.765442	-0.932505	-0.932505	-0.979048	-0.808701
AKR7L	GeneID:246181	-0.808701	-0.831785	-0.854505	-0.808701	-0.831785	-0.831785	-0.918294	-0.955964
AKR7A3	GeneID:22977	-0.831785	-0.808701	-0.831785	-0.831785	-0.765442	-0.765442	-0.932505	-0.979048
LOC100506730	GeneID:100506730	-0.854505	-0.955964	-0.831785	-0.854505	-0.808701	-0.808701	-0.831785	-0.918294
AKR7A2	GeneID:8574	-0.831785	-0.979048	-0.808701	-0.831785	-0.831785	-0.831785	-0.765442	-0.932505
PQLC2	GeneID:54896	-0.831785	-0.918294	-0.955964	-0.831785	-0.854505	-0.854505	-0.808701	-0.831785
CAPZB	GeneID:832	-0.808701	-0.932505	-0.979048	-0.57469	-0.597773	-0.597773	-0.831785	-0.765442
	GeneID:644075	-0.955964	-0.831785	-0.918294	-0.955964	-0.831785	-0.831785	-0.854505	-0.808701
LOC644083	GeneID:644083	-0.979048	-0.765442	-0.932505	-0.979048	-0.808701	-0.808701	-0.831785	-0.831785
MINOS1	GeneID:440574	-0.333331	-0.808701	-0.831785	-0.333331	-0.371002	-0.371002	-0.831785	-0.854505
C1orf151-NBL1	GeneID:100532736	-0.347543	-0.831785	-0.765442	-0.347543	-0.394085	-0.394085	-0.808701	-0.831785
NBL1	GeneID:4681	-0.246822	-0.854505	-0.808701	-0.246822	-0.333331	-0.333331	-0.955964	-0.831785
HTR6	GeneID:3362	-0.18048	-0.831785	-0.831785	-0.18048	-0.347543	-0.347543	-0.979048	-0.808701
TMCO4	GeneID:255104	-0.808701	-0.831785	-0.854505	-0.808701	-0.831785	-0.831785	-0.918294	-0.955964
RNF186	GeneID:54546	-0.831785	-0.808701	-0.831785	-0.831785	-0.765442	-0.765442	-0.932505	-0.979048
OTUD3	GeneID:23252	-0.854505	-0.955964	-0.831785	-0.854505	-0.808701	-0.808701	-0.831785	-0.918294
PLA2G2E	GeneID:30814	-0.831785	-0.979048	-0.808701	-0.831785	-0.831785	-0.831785	-0.765442	-0.932505
PLA2G2A	GeneID:5320	-0.831785	-0.918294	-0.955964	-0.831785	-0.854505	-0.854505	-0.808701	-0.831785
PLA2G5	GeneID:5322	-0.808701	-0.932505	-0.979048	-0.808701	-0.831785	-0.831785	-0.831785	-0.765442
PLA2G2D	GeneID:26279	-0.955964	-0.831785	-0.918294	-0.955964	-0.831785	-0.831785	-0.854505	-0.808701
PLA2G2F	GeneID:64600	-0.979048	-0.765442	-0.932505	-0.979048	-0.808701	-0.808701	-0.831785	-0.831785
PLA2G2C	GeneID:391013	-0.918294	-0.808701	-0.831785	-0.918294	-0.955964	-0.955964	-0.831785	-0.854505
UBXN10	GeneID:127733	-0.932505	-0.831785	-0.765442	-0.932505	-0.979048	-0.979048	-0.808701	-0.831785
VWA5B1	GeneID:127731	-0.831785	-0.854505	-0.808701	-0.831785	-0.918294	-0.918294	-0.955964	-0.831785
LOC339505	GeneID:339505	-0.765442	-0.831785	-0.831785	-0.765442	-0.932505	-0.932505	-0.979048	-0.808701
CAMK2N1	GeneID:55450	-0.808701	-0.831785	-0.854505	-0.808701	-0.246822	-0.246822	-0.918294	-0.955964
MUL1	GeneID:79594	-0.831785	-0.808701	-0.831785	-0.831785	-0.18048	-0.18048	-0.932505	-0.979048
FAM43B	GeneID:163933	-0.854505	-0.955964	-0.831785	-0.854505	-0.223739	-0.223739	-0.831785	-0.918294
CDA	GeneID:978	-0.831785	-0.979048	-0.808701	-0.459816	-0.246822	-0.246822	-0.765442	-0.932505
PINK1	GeneID:65018	-0.831785	-0.918294	-0.955964	-0.246822	-0.269542	-0.269542	-0.808701	-0.831785
DDOST	GeneID:1650	-0.808701	-0.932505	-0.979048	-0.289327	-0.312411	-0.312411	-0.831785	-0.765442
KIF17	GeneID:57576	-0.955964	-0.831785	-0.918294	-0.955964	-0.831785	-0.831785	-0.854505	-0.808701
SH2D5	GeneID:400745	-0.901045	-0.765442	-0.932505	-0.979048	-0.808701	-0.808701	-0.831785	-0.831785
HP1BP3	GeneID:50809	-0.333331	-0.808701	-0.831785	-0.918294	-0.955964	-0.955964	-0.831785	-0.854505
EIF4G3	GeneID:8672	-0.856439	-0.831785	-0.765442	-0.932505	-0.785829	-0.979048	-0.808701	-0.831785
MIR1256	GeneID:100302155	-0.831785	-0.854505	-0.808701	-0.831785	-0.918294	-0.918294	-0.955964	-0.831785
ECE1	GeneID:1889	-0.765442	-0.831785	-0.831785	-0.765442	-0.347543	-0.83297	-0.979048	-0.808701
LOC100506824	GeneID:100506824	-0.808701	-0.831785	-0.854505	-0.808701	-0.246822	-0.831785	-0.918294	-0.955964
LOC100506801	GeneID:100506801	-0.831785	-0.808701	-0.831785	-0.831785	-0.18048	-0.18048	-0.932505	-0.979048
LOC100652932	GeneID:100652932	-0.854505	-0.955964	-0.831785	-0.269542	-0.223739	-0.808701	-0.831785	-0.918294
LOC100653178	GeneID:100653178	-0.831785	-0.979048	-0.808701	-0.246822	-0.246822	-0.831785	-0.765442	-0.932505
NBPF3	GeneID:84224	-0.831785	-0.918294	-0.955964	-0.246822	-0.269542	-0.854505	-0.808701	-0.831785
ALPL	GeneID:249	-0.808701	-0.932505	-0.979048	-0.223739	-0.246822	-0.831785	-0.831785	-0.765442
RAP1GAP	GeneID:5909	-0.955964	-0.831785	-0.918294	-0.371002	-0.246822	-0.332683	-0.854505	-0.808701
USP48	GeneID:84196	-0.979048	-0.765442	-0.932505	-0.775515	-0.223739	-0.633927	-0.831785	-0.831785
LDLRAD2	GeneID:401944	-0.918294	-0.808701	-0.831785	-0.918294	-0.488838	-0.955964	-0.831785	-0.854505
HSPG2	GeneID:3339	-0.932505	-0.831785	-0.765442	-0.932505	-0.968241	-0.979048	-0.808701	-0.831785
CELA3B	GeneID:23436	-0.831785	-0.854505	-0.808701	-0.831785	-0.918294	-0.918294	-0.955964	-0.831785
CELA3A	GeneID:10136	-0.765442	-0.831785	-0.831785	-0.765442	-0.932505	-0.932505	-0.979048	-0.808701
LINC00339	GeneID:29092	-0.808701	-0.831785	-0.854505	-0.808701	-0.831785	-0.831785	-0.918294	-0.955964
CDC42	GeneID:998	-0.831785	-0.808701	-0.831785	-0.831785	-0.765442	-0.765442	-0.932505	-0.979048
WNT4	GeneID:54361	-0.854505	-0.955964	-0.831785	-0.854505	-0.808701	-0.808701	-0.831785	-0.918294
MIR4418	GeneID:100616433	-0.831785	-0.979048	-0.808701	-0.831785	-0.831785	-0.831785	-0.765442	-0.932505
ZBTB40	GeneID:9923	-0.831785	-0.918294	-0.955964	-0.831785	-0.854505	-0.854505	-0.808701	-0.831785
EPHA8	GeneID:2046	-0.808701	-0.932505	-0.979048	-0.808701	-0.831785	-0.831785	-0.831785	-0.765442
C1QA	GeneID:712	-0.955964	-0.831785	-0.918294	-0.955964	-0.831785	-0.831785	-0.854505	-0.808701
C1QC	GeneID:714	-0.979048	-0.765442	-0.932505	-0.979048	-0.808701	-0.808701	-0.831785	-0.831785
C1QB	GeneID:713	-0.918294	-0.808701	-0.831785	-0.918294	-0.955964	-0.955964	-0.831785	-0.854505
EPHB2	GeneID:2048	-0.932505	-0.831785	-0.765442	-0.932505	-0.848087	-0.979048	-0.808701	-0.831785
MIR4684	GeneID:100616391	-0.831785	-0.854505	-0.808701	-0.831785	-0.333331	-0.918294	-0.955964	-0.831785
MIR4253	GeneID:100422914	-0.765442	-0.831785	-0.831785	-0.765442	-0.932505	-0.932505	-0.979048	-0.808701
LOC729059	GeneID:729059	-0.808701	-0.831785	-0.854505	-0.808701	-0.831785	-0.831785	-0.918294	-0.955964
KDM1A	GeneID:23028	-0.831785	-0.808701	-0.831785	-0.831785	-0.765442	-0.765442	-0.932505	-0.979048
MIR3115	GeneID:100422866	-0.854505	-0.955964	-0.831785	-0.854505	-0.808701	-0.808701	-0.831785	-0.918294
MIR4419A	GeneID:100616177	-0.831785	-0.979048	-0.808701	-0.831785	-0.831785	-0.831785	-0.765442	-0.932505
LUZP1	GeneID:7798	-0.831785	-0.918294	-0.955964	-0.831785	-0.854505	-0.854505	-0.808701	-0.831785
HTR1D	GeneID:3352	-0.808701	-0.932505	-0.979048	-0.808701	-0.831785	-0.831785	-0.831785	-0.765442
HNRNPR	GeneID:10236	-0.955964	-0.831785	-0.918294	-0.955964	-0.831785	-0.831785	-0.854505	-0.808701
ZNF436	GeneID:80818	-0.979048	-0.765442	-0.932505	-0.979048	-0.808701	-0.808701	-0.831785	-0.831785
C1orf213	GeneID:148898	-0.918294	-0.808701	-0.831785	-0.918294	-0.955964	-0.955964	-0.831785	-0.854505
TCEA3	GeneID:6920	-0.932505	-0.831785	-0.765442	-0.932505	-0.979048	-0.979048	-0.808701	-0.831785
ASAP3	GeneID:55616	-0.831785	-0.854505	-0.808701	-0.831785	-0.918294	-0.918294	-0.955964	-0.831785
E2F2	GeneID:1870	-0.765442	-0.831785	-0.831785	-0.765442	-0.932505	-0.932505	-0.979048	-0.808701
ID3	GeneID:3399	-0.808701	-0.831785	-0.854505	-0.808701	-0.831785	-0.831785	-0.918294	-0.955964
RPL11	GeneID:6135	-0.854505	-0.955964	-0.831785	-0.854505	-0.223739	-0.223739	-0.831785	-0.918294
TCEB3	GeneID:6924	-0.831785	-0.979048	-0.808701	-0.831785	-0.246822	-0.246822	-0.765442	-0.932505
LOC100506963	GeneID:100506963	-0.831785	-0.918294	-0.955964	-0.831785	-0.269542	-0.269542	-0.808701	-0.831785
PITHD1	GeneID:57095	-0.808701	-0.932505	-0.979048	-0.808701	-0.246822	-0.246822	-0.831785	-0.765442
LOC100509213	GeneID:100509213	-0.955964	-0.831785	-0.918294	-0.955964	-0.246822	-0.246822	-0.854505	-0.808701
LYPLA2	GeneID:11313	-0.979048	-0.765442	-0.932505	-0.979048	-0.223739	-0.223739	-0.831785	-0.831785
GALE	GeneID:2582	-0.918294	-0.808701	-0.831785	-0.918294	-0.371002	-0.371002	-0.831785	-0.854505
HMGCL	GeneID:3155	-0.932505	-0.831785	-0.765442	-0.932505	-0.394085	-0.394085	-0.808701	-0.831785
FUCA1	GeneID:2517	-0.831785	-0.854505	-0.808701	-0.831785	-0.394732	-0.394732	-0.955964	-0.831785
CNR2	GeneID:1269	-0.765442	-0.831785	-0.831785	-0.765442	-0.932505	-0.932505	-0.979048	-0.808701
MIR378F	GeneID:100616492	-0.808701	-0.831785	-0.854505	-0.808701	-0.831785	-0.831785	-0.918294	-0.955964
PNRC2	GeneID:55629	-0.831785	-0.808701	-0.831785	-0.831785	-0.765442	-0.765442	-0.932505	-0.979048
SRSF10	GeneID:10772	-0.854505	-0.955964	-0.831785	-0.854505	-0.808701	-0.808701	-0.831785	-0.918294
MYOM3	GeneID:127294	-0.831785	-0.979048	-0.808701	-0.831785	-0.831785	-0.831785	-0.765442	-0.932505
IL22RA1	GeneID:58985	-0.831785	-0.918294	-0.955964	-0.831785	-0.854505	-0.854505	-0.808701	-0.831785
IL28RA	GeneID:163702	-0.808701	-0.932505	-0.979048	-0.808701	-0.831785	-0.831785	-0.831785	-0.765442
LOC284632	GeneID:284632	-0.955964	-0.831785	-0.918294	-0.955964	-0.831785	-0.831785	-0.854505	-0.808701
GRHL3	GeneID:57822	-0.979048	-0.765442	-0.932505	-0.979048	-0.808701	-0.808701	-0.831785	-0.831785
C1orf201	GeneID:90529	-0.918294	-0.808701	-0.831785	-0.918294	-0.955964	-0.955964	-0.831785	-0.854505
NIPAL3	GeneID:57185	-0.932505	-0.831785	-0.765442	-0.932505	-0.979048	-0.979048	-0.808701	-0.831785
RCAN3AS	GeneID:100750325	-0.831785	-0.854505	-0.808701	-0.831785	-0.918294	-0.918294	-0.955964	-0.831785
RCAN3	GeneID:11123	-0.765442	-0.831785	-0.831785	-0.765442	-0.932505	-0.932505	-0.979048	-0.808701
LOC100506985	GeneID:100506985	-0.808701	-0.831785	-0.854505	-0.808701	-0.831785	-0.831785	-0.918294	-0.955964
C1orf130	GeneID:400746	-0.831785	-0.808701	-0.831785	-0.831785	-0.765442	-0.765442	-0.932505	-0.979048
SRRM1	GeneID:10250	-0.854505	-0.955964	-0.831785	-0.854505	-0.808701	-0.808701	-0.831785	-0.918294
CLIC4	GeneID:25932	-0.831785	-0.979048	-0.808701	-0.831785	-0.831785	-0.831785	-0.765442	-0.932505
RUNX3	GeneID:864	-0.831785	-0.918294	-0.955964	-0.831785	-0.854505	-0.854505	-0.808701	-0.831785
MIR4425	GeneID:100616365	-0.808701	-0.932505	-0.979048	-0.808701	-0.831785	-0.831785	-0.831785	-0.765442
SYF2	GeneID:25949	-0.955964	-0.831785	-0.918294	-0.955964	-0.831785	-0.831785	-0.854505	-0.808701
C1orf63	GeneID:57035	-0.979048	-0.765442	-0.932505	-0.979048	-0.808701	-0.808701	-0.831785	-0.831785
RHD	GeneID:6007	-0.918294	-0.808701	-0.831785	-0.918294	-0.955964	-0.955964	-0.831785	-0.854505
TMEM50A	GeneID:23585	-0.932505	-0.831785	-0.765442	-0.932505	-0.979048	-0.979048	-0.808701	-0.831785
RHCE	GeneID:6006	-0.831785	-0.854505	-0.808701	-0.831785	-0.918294	-0.918294	-0.955964	-0.831785
TMEM57	GeneID:55219	-0.765442	-0.831785	-0.831785	-0.765442	-0.932505	-0.932505	-0.979048	-0.808701
LDLRAP1	GeneID:26119	-0.808701	-0.831785	-0.854505	-0.808701	-0.831785	-0.831785	-0.918294	-0.955964
MAN1C1	GeneID:57134	-0.831785	-0.808701	-0.831785	-0.831785	-0.765442	-0.765442	-0.932505	-0.979048
LOC100507013	GeneID:100507013	-0.854505	-0.955964	-0.831785	-0.854505	-0.808701	-0.808701	-0.831785	-0.918294
SEPN1	GeneID:57190	-0.831785	-0.979048	-0.808701	-0.831785	-0.831785	-0.831785	-0.765442	-0.932505
FAM54B	GeneID:56181	-0.831785	-0.918294	-0.955964	-0.831785	-0.854505	-0.854505	-0.808701	-0.831785
LOC646471	GeneID:646471	-0.808701	-0.932505	-0.979048	-0.808701	-0.831785	-0.831785	-0.831785	-0.765442
C1orf135	GeneID:79000	-0.955964	-0.831785	-0.918294	-0.955964	-0.831785	-0.831785	-0.854505	-0.808701
PAQR7	GeneID:164091	-0.979048	-0.765442	-0.932505	-0.979048	-0.808701	-0.808701	-0.831785	-0.831785
STMN1	GeneID:3925	-0.918294	-0.808701	-0.831785	-0.918294	-0.955964	-0.955964	-0.831785	-0.854505
MIR3917	GeneID:100500808	-0.932505	-0.831785	-0.765442	-0.932505	-0.979048	-0.979048	-0.808701	-0.831785
PAFAH2	GeneID:5051	-0.831785	-0.854505	-0.808701	-0.831785	-0.918294	-0.918294	-0.955964	-0.831785
LOC100652941	GeneID:100652941	-0.765442	-0.831785	-0.831785	-0.765442	-0.932505	-0.932505	-0.979048	-0.808701
LOC100653078	GeneID:100653078	-0.808701	-0.831785	-0.854505	-0.808701	-0.831785	-0.831785	-0.918294	-0.955964
EXTL1	GeneID:2134	-0.831785	-0.808701	-0.831785	-0.831785	-0.765442	-0.765442	-0.932505	-0.979048
SLC30A2	GeneID:7780	-0.854505	-0.955964	-0.831785	-0.854505	-0.808701	-0.808701	-0.831785	-0.918294
TRIM63	GeneID:84676	-0.831785	-0.979048	-0.808701	-0.831785	-0.831785	-0.831785	-0.765442	-0.932505
PDIK1L	GeneID:149420	-0.831785	-0.918294	-0.955964	-0.831785	-0.854505	-0.854505	-0.808701	-0.831785
FAM110D	GeneID:79927	-0.808701	-0.932505	-0.979048	-0.808701	-0.831785	-0.831785	-0.831785	-0.765442
ZNF593	GeneID:51042	-0.955964	-0.831785	-0.918294	-0.955964	-0.831785	-0.831785	-0.854505	-0.808701
CNKSR1	GeneID:10256	-0.979048	-0.765442	-0.932505	-0.979048	-0.808701	-0.808701	-0.831785	-0.831785
CATSPER4	GeneID:378807	-0.918294	-0.808701	-0.831785	-0.918294	-0.955964	-0.955964	-0.831785	-0.854505
CEP85	GeneID:64793	-0.932505	-0.831785	-0.765442	-0.932505	-0.979048	-0.979048	-0.808701	-0.831785
SH3BGRL3	GeneID:83442	-0.831785	-0.854505	-0.808701	-0.831785	-0.918294	-0.918294	-0.955964	-0.831785
UBXN11	GeneID:91544	-0.765442	-0.831785	-0.831785	-0.765442	-0.932505	-0.932505	-0.979048	-0.808701
CD52	GeneID:1043	-0.808701	-0.831785	-0.854505	-0.808701	-0.831785	-0.831785	-0.918294	-0.955964
AIM1L	GeneID:55057	-0.831785	-0.808701	-0.831785	-0.831785	-0.765442	-0.765442	-0.932505	-0.979048
ZNF683	GeneID:257101	-0.854505	-0.955964	-0.831785	-0.854505	-0.808701	-0.808701	-0.831785	-0.918294
LIN28A	GeneID:79727	-0.831785	-0.979048	-0.808701	-0.831785	-0.831785	-0.831785	-0.765442	-0.932505
DHDDS	GeneID:79947	-0.831785	-0.918294	-0.955964	-0.831785	-0.854505	-0.854505	-0.808701	-0.831785
HMGN2	GeneID:3151	-0.808701	-0.932505	-0.979048	-0.808701	-0.831785	-0.831785	-0.831785	-0.765442
RPS6KA1	GeneID:6195	-0.955964	-0.831785	-0.918294	-0.955964	-0.831785	-0.831785	-0.854505	-0.808701
MIR1976	GeneID:100302190	-0.979048	-0.765442	-0.932505	-0.979048	-0.808701	-0.808701	-0.831785	-0.831785
PIGV	GeneID:55650	0.0674947	0.168215	0.234558	0.0674947	0.0209521	0.0209521	0.191299	0.168215
ZDHHC18	GeneID:84243	0.168215	0.145495	0.191299	0.168215	0.0817061	0.0817061	0.0440357	0.168215
SFN	GeneID:2810	0.234558	0.168215	0.168215	0.234558	0.0674947	0.0674947	0.0209521	0.191299
GPN2	GeneID:54707	0.191299	0.168215	0.145495	0.191299	0.168215	0.168215	0.0817061	0.0440357
GPATCH3	GeneID:63906	0.168215	0.191299	0.168215	0.168215	0.234558	0.234558	0.0674947	0.0209521
NR0B2	GeneID:8431	0.145495	0.0440357	0.168215	0.145495	0.191299	0.191299	0.168215	0.0817061
NUDC	GeneID:10726	0.168215	0.0209521	0.191299	0.168215	0.168215	0.168215	0.234558	0.0674947
C1orf172	GeneID:126695	0.168215	0.0817061	0.0440357	0.168215	0.145495	0.232958	0.191299	0.255678
OSTCP2	GeneID:646567	0.191299	0.0674947	0.0209521	0.191299	0.168215	0.490143	0.168215	0.556486
TRNP1	GeneID:388610	0.0440357	0.168215	0.0817061	0.0440357	0.168215	0.490143	0.145495	0.513227
FAM46B	GeneID:115572	0.0209521	0.234558	0.0674947	0.0209521	0.191299	0.513227	0.168215	0.490143
SLC9A1	GeneID:6548	0.0817061	0.191299	0.168215	0.0817061	0.0440357	0.365964	0.201638	0.467423
WDTC1	GeneID:23038	0.0674947	0.168215	0.234558	0.0674947	0.0209521	0.34288	0.513227	0.490143
TMEM222	GeneID:84065	0.168215	0.145495	0.191299	0.168215	0.0817061	0.403634	0.365964	0.490143
LOC644961	GeneID:644961	0.234558	0.168215	0.168215	0.234558	0.0674947	0.389423	0.34288	0.513227
RNU6-48	GeneID:100887744	0.191299	0.168215	0.145495	0.191299	0.168215	0.490143	0.403634	0.365964
SYTL1	GeneID:84958	0.168215	0.191299	0.168215	0.168215	0.234558	0.556486	0.389423	0.34288
MAP3K6	GeneID:9064	0.145495	0.0440357	0.168215	0.145495	0.191299	0.513227	0.490143	0.403634
FCN3	GeneID:8547	0.168215	0.0209521	0.191299	0.168215	0.168215	0.490143	0.556486	0.389423
CD164L2	GeneID:388611	0.168215	0.0817061	0.0440357	0.168215	0.145495	0.467423	0.513227	0.490143
GPR3	GeneID:2827	0.191299	0.0674947	0.0209521	0.191299	0.168215	0.490143	0.490143	0.556486
WASF2	GeneID:10163	0.0440357	0.168215	0.0817061	0.0440357	0.168215	0.490143	0.467423	0.513227
AHDC1	GeneID:27245	0.0209521	0.234558	0.0674947	0.0209521	0.191299	0.513227	0.490143	0.490143
FGR	GeneID:2268	0.0817061	0.191299	0.168215	0.0817061	0.0440357	0.365964	0.490143	0.467423
IFI6	GeneID:2537	0.0674947	0.168215	0.234558	0.0674947	0.0209521	0.0209521	0.306776	0.283692
FAM76A	GeneID:199870	0.168215	0.145495	0.191299	0.168215	0.0817061	0.0817061	0.0440357	0.168215
STX12	GeneID:23673	0.234558	0.168215	0.168215	0.234558	0.0674947	0.0674947	0.0209521	0.191299
PPP1R8	GeneID:5511	0.191299	0.168215	0.145495	0.191299	0.168215	0.168215	0.0817061	0.0440357
SCARNA1	GeneID:677774	0.168215	0.191299	0.168215	0.168215	0.234558	0.234558	0.0674947	0.0209521
C1orf38	GeneID:9473	0.145495	0.0440357	0.168215	0.145495	0.191299	0.191299	0.168215	0.0817061
RPA2	GeneID:6118	0.168215	0.0209521	0.191299	0.168215	0.168215	0.168215	0.234558	0.0674947
SMPDL3B	GeneID:27293	0.168215	0.0817061	0.0440357	0.168215	0.145495	0.145495	0.191299	0.168215
XKR8	GeneID:55113	0.191299	0.0674947	0.0209521	0.191299	0.168215	0.168215	0.168215	0.234558
EYA3	GeneID:2140	0.0440357	0.168215	0.0817061	0.0440357	0.168215	0.168215	0.145495	0.191299
LOC653566	GeneID:653566	0.0209521	0.234558	0.0674947	0.0209521	0.191299	0.191299	0.168215	0.168215
PTAFR	GeneID:5724	0.0817061	0.191299	0.168215	0.0817061	0.0440357	0.0440357	0.168215	0.467423
DNAJC8	GeneID:22826	0.0674947	0.168215	0.234558	0.0674947	0.0209521	0.0209521	0.430765	0.490143
ATPIF1	GeneID:93974	0.168215	0.145495	0.191299	0.168215	0.0817061	0.0817061	0.365964	0.490143
SESN2	GeneID:83667	0.234558	0.168215	0.168215	0.234558	0.0674947	0.0674947	0.34288	0.513227
MED18	GeneID:54797	0.191299	0.168215	0.145495	0.191299	0.168215	0.490143	0.403634	0.365964
PHACTR4	GeneID:65979	0.168215	0.191299	0.168215	0.168215	0.234558	0.556486	0.389423	0.34288
SNHG3	GeneID:8420	0.145495	0.0440357	0.168215	0.145495	0.191299	0.513227	0.490143	0.403634
SNORA73A	GeneID:6080	0.168215	0.0209521	0.191299	0.168215	0.168215	0.490143	0.556486	0.389423
RNU105A	GeneID:26768	0.168215	0.0817061	0.0440357	0.168215	0.145495	0.467423	0.513227	0.490143
SNORA73B	GeneID:6081	0.191299	0.0674947	0.0209521	0.191299	0.168215	0.490143	0.490143	0.556486
RCC1	GeneID:1104	0.0440357	0.168215	0.0817061	0.0440357	0.168215	0.490143	0.467423	0.513227
TRNAU1AP	GeneID:54952	0.0209521	0.234558	0.0674947	0.0209521	0.191299	0.513227	0.490143	0.490143
SNHG12	GeneID:85028	0.0817061	0.191299	0.168215	0.0817061	0.0440357	0.365964	0.490143	0.467423
SNORD99	GeneID:692212	0.0674947	0.168215	0.234558	0.0674947	0.0209521	0.34288	0.513227	0.490143
SNORA61	GeneID:677838	0.168215	0.145495	0.191299	0.168215	0.0817061	0.403634	0.365964	0.490143
SNORA44	GeneID:677825	0.234558	0.168215	0.168215	0.234558	0.0674947	0.389423	0.34288	0.513227
SNORA16A	GeneID:692073	0.191299	0.168215	0.145495	0.191299	0.168215	0.490143	0.403634	0.365964
RAB42	GeneID:115273	0.168215	0.191299	0.168215	0.168215	0.234558	0.556486	0.389423	0.34288
TAF12	GeneID:6883	0.145495	0.0440357	0.168215	0.145495	0.191299	0.513227	0.490143	0.403634
RNU11	GeneID:26824	0.168215	0.0209521	0.191299	0.168215	0.168215	0.490143	0.556486	0.389423
GMEB1	GeneID:10691	0.168215	0.0817061	0.0440357	0.168215	0.145495	0.467423	0.513227	0.490143
YTHDF2	GeneID:51441	0.191299	0.0674947	0.0209521	0.191299	0.168215	0.490143	0.490143	0.556486
OPRD1	GeneID:4985	0.0440357	0.168215	0.0817061	0.0440357	0.168215	0.490143	0.467423	0.513227
EPB41	GeneID:2035	0.0209521	0.234558	0.0674947	0.0209521	0.191299	0.513227	0.273568	0.276951
TMEM200B	GeneID:399474	0.0817061	0.191299	0.168215	0.0817061	0.0440357	0.365964	0.168215	0.145495
SRSF4	GeneID:6429	0.0674947	0.168215	0.234558	0.0674947	0.0209521	0.34288	0.191299	0.168215
MECR	GeneID:51102	0.168215	0.145495	0.191299	0.168215	0.0817061	0.403634	0.0440357	0.168215
PTPRU	GeneID:10076	0.234558	0.168215	0.168215	0.234558	0.0674947	0.32545	0.0209521	0.191299
MATN1	GeneID:4146	0.191299	0.168215	0.145495	0.191299	0.168215	0.168215	0.0817061	0.0440357
LOC100129196	GeneID:100129196	0.168215	0.191299	0.168215	0.168215	0.234558	0.234558	0.0674947	0.0209521
LAPTM5	GeneID:7805	0.145495	0.0440357	0.168215	0.145495	0.191299	0.191299	0.168215	0.0817061
MIR4420	GeneID:100616164	0.168215	0.0209521	0.191299	0.168215	0.168215	0.168215	0.234558	0.0674947
SDC3	GeneID:9672	0.168215	0.0817061	0.0440357	0.168215	0.145495	0.467423	0.513227	0.490143
PUM1	GeneID:9698	0.191299	0.0674947	0.0209521	0.191299	0.168215	0.490143	0.490143	0.556486
SNORD103A	GeneID:692234	0.0440357	0.168215	0.0817061	0.0440357	0.168215	0.490143	0.467423	0.513227
SNORD103B	GeneID:692235	0.0209521	0.234558	0.0674947	0.0209521	0.191299	0.513227	0.490143	0.490143
SNORD85	GeneID:692200	0.0817061	0.191299	0.168215	0.0817061	0.0440357	0.365964	0.490143	0.467423
PRO0611	GeneID:28997	0.0674947	0.168215	0.234558	0.0674947	0.0209521	0.34288	0.513227	0.490143
NKAIN1	GeneID:79570	0.168215	0.145495	0.191299	0.168215	0.0817061	0.403634	0.0946618	0.490143
SNRNP40	GeneID:9410	0.234558	0.168215	0.168215	0.234558	0.0674947	0.389423	0.0209521	0.513227
ZCCHC17	GeneID:51538	0.191299	0.168215	0.145495	0.191299	0.168215	0.490143	0.0817061	0.365964
FABP3	GeneID:2170	0.168215	0.191299	0.168215	0.168215	0.234558	0.556486	0.0674947	0.34288
SERINC2	GeneID:347735	0.145495	0.0440357	0.168215	0.145495	0.191299	0.441525	0.168215	0.0925944
LOC149086	GeneID:149086	0.168215	0.0209521	0.191299	0.168215	0.168215	0.168215	0.234558	0.0674947
LOC284551	GeneID:284551	0.168215	0.0817061	0.0440357	0.168215	0.145495	0.145495	0.191299	0.168215
TINAGL1	GeneID:64129	0.191299	0.0674947	0.0209521	0.191299	0.168215	0.490143	0.490143	0.556486
HCRTR1	GeneID:3061	0.0440357	0.168215	0.0817061	0.0440357	0.168215	0.490143	0.467423	0.513227
PEF1	GeneID:553115	0.0209521	0.234558	0.0674947	0.0209521	0.191299	0.513227	0.490143	0.490143
COL16A1	GeneID:1307	0.0817061	0.191299	0.168215	0.0817061	0.0440357	0.365964	0.490143	0.467423
BAI2	GeneID:576	0.0674947	0.168215	0.234558	0.0674947	0.0209521	0.34288	0.513227	0.490143
MIR4254	GeneID:100423028	0.168215	0.145495	0.191299	0.168215	0.0817061	0.403634	0.365964	0.490143
SPOCD1	GeneID:90853	0.234558	0.168215	0.168215	0.234558	0.0674947	0.389423	0.34288	0.513227
PTP4A2	GeneID:8073	0.191299	0.168215	0.145495	0.191299	0.168215	0.490143	0.403634	0.365964
	GeneID:100507229	0.168215	0.191299	0.168215	0.168215	0.234558	0.556486	0.389423	0.34288
KHDRBS1	GeneID:10657	0.145495	0.0440357	0.168215	0.145495	0.191299	0.191299	0.490143	0.403634
TMEM39B	GeneID:55116	0.168215	0.0209521	0.191299	0.168215	0.168215	0.168215	0.556486	0.389423
MIR5585	GeneID:100847018	0.168215	0.0817061	0.0440357	0.168215	0.145495	0.145495	0.513227	0.490143
KPNA6	GeneID:23633	0.191299	0.0674947	0.0209521	0.191299	0.168215	0.168215	0.490143	0.556486
LOC100652828	GeneID:100652828	0.0440357	0.168215	0.0817061	0.0440357	0.168215	0.168215	0.467423	0.513227
LOC100653335	GeneID:100653335	0.0209521	0.234558	0.0674947	0.0209521	0.191299	0.191299	0.490143	0.490143
TXLNA	GeneID:200081	0.0817061	0.191299	0.168215	0.0817061	0.0440357	0.0440357	0.490143	0.467423
CCDC28B	GeneID:79140	0.0674947	0.168215	0.234558	0.0674947	0.0209521	0.0209521	0.513227	0.490143
LOC100652837	GeneID:100652837	0.168215	0.145495	0.191299	0.168215	0.0817061	0.0817061	0.365964	0.490143
LOC100653331	GeneID:100653331	0.234558	0.168215	0.168215	0.234558	0.0674947	0.0674947	0.34288	0.513227
IQCC	GeneID:55721	0.191299	0.168215	0.145495	0.191299	0.168215	0.168215	0.403634	0.365964
DCDC2B	GeneID:149069	0.168215	0.191299	0.168215	0.168215	0.234558	0.234558	0.389423	0.34288
TMEM234	GeneID:56063	0.145495	0.0440357	0.168215	0.145495	0.191299	0.191299	0.490143	0.403634
EIF3I	GeneID:8668	0.168215	0.0209521	0.191299	0.168215	0.168215	0.168215	0.556486	0.389423
MTMR9LP	GeneID:339483	0.168215	0.0817061	0.0440357	0.168215	0.145495	0.386503	0.513227	0.490143
FAM167B	GeneID:84734	0.191299	0.0674947	0.0209521	0.191299	0.168215	0.490143	0.490143	0.556486
HDAC1	GeneID:3065	0.0209521	0.234558	0.0674947	0.0209521	0.191299	0.513227	0.490143	0.490143
MARCKSL1	GeneID:65108	0.0817061	0.191299	0.168215	0.0817061	0.0440357	0.365964	0.490143	0.467423
LOC100128071	GeneID:100128071	0.0674947	0.168215	0.234558	0.0674947	0.0209521	0.34288	0.513227	0.490143
TSSK3	GeneID:81629	0.168215	0.145495	0.191299	0.168215	0.0817061	0.403634	0.365964	0.490143
BSDC1	GeneID:55108	0.234558	0.168215	0.168215	0.234558	0.0674947	0.389423	0.34288	0.513227
ZBTB8B	GeneID:728116	0.191299	0.168215	0.145495	0.191299	0.168215	0.490143	0.403634	0.365964
ZBTB8A	GeneID:653121	0.168215	0.191299	0.168215	0.168215	0.234558	0.556486	0.389423	0.34288
ZBTB8OS	GeneID:339487	0.145495	0.0440357	0.168215	0.145495	0.191299	0.513227	0.490143	0.403634
RBBP4	GeneID:5928	0.168215	0.0209521	0.191299	0.168215	0.168215	0.490143	0.556486	0.389423
SYNC	GeneID:81493	0.168215	0.0817061	0.0440357	0.168215	0.145495	0.467423	0.513227	0.490143
KIAA1522	GeneID:57648	0.191299	0.0674947	0.0209521	0.191299	0.168215	0.490143	0.490143	0.556486
YARS	GeneID:8565	0.0440357	0.168215	0.0817061	0.0440357	0.168215	0.490143	0.467423	0.513227
S100PBP	GeneID:64766	0.0209521	0.234558	0.0674947	0.0209521	0.191299	0.513227	0.490143	0.490143
FNDC5	GeneID:252995	0.0817061	0.191299	0.168215	0.0817061	0.0440357	0.365964	0.490143	0.467423
HPCA	GeneID:3208	0.0674947	0.168215	0.234558	0.0674947	0.0209521	0.34288	0.513227	0.490143
TMEM54	GeneID:113452	0.168215	0.145495	0.191299	0.168215	0.0817061	0.403634	0.365964	0.490143
RNF19B	GeneID:127544	0.234558	0.168215	0.168215	0.234558	0.0674947	0.389423	0.34288	0.513227
LOC100505584	GeneID:100505584	0.191299	0.168215	0.145495	0.191299	0.168215	0.490143	0.403634	0.365964
AK2	GeneID:204	0.168215	0.191299	0.168215	0.168215	0.234558	0.556486	0.389423	0.34288
ADC	GeneID:113451	0.145495	0.0440357	0.168215	0.145495	0.191299	0.513227	0.490143	0.403634
TRIM62	GeneID:55223	0.168215	0.0209521	0.191299	0.168215	0.168215	0.490143	0.556486	0.389423
ZNF362	GeneID:149076	0.168215	0.0817061	0.0440357	0.168215	0.145495	0.467423	0.513227	0.490143
PHC2	GeneID:1912	0.191299	0.0674947	0.0209521	0.191299	0.168215	0.406375	0.490143	0.556486
MIR3605	GeneID:100500853	0.0440357	0.168215	0.0817061	0.0440357	0.168215	0.490143	0.467423	0.513227
ZSCAN20	GeneID:7579	0.0209521	0.234558	0.0674947	0.0209521	0.191299	0.191299	0.490143	0.490143
CSMD2	GeneID:114784	0.0817061	0.191299	0.168215	0.0817061	0.0440357	0.113927	0.361644	0.351214
HMGB4	GeneID:127540	0.0674947	0.168215	0.234558	0.0674947	0.0209521	0.0209521	0.191299	0.168215
LOC402779	GeneID:402779	0.168215	0.145495	0.191299	0.168215	0.0817061	0.0817061	0.329438	0.364612
C1orf94	GeneID:84970	0.234558	0.168215	0.168215	0.234558	0.0674947	0.0982569	0.117167	0.338942
MIR552	GeneID:693137	0.191299	0.168215	0.145495	0.191299	0.168215	0.168215	0.403634	0.365964
GJB5	GeneID:2709	0.168215	0.191299	0.168215	0.168215	0.234558	0.234558	0.389423	0.34288
GJB4	GeneID:127534	0.145495	0.0440357	0.168215	0.145495	0.191299	0.191299	0.490143	0.403634
GJB3	GeneID:2707	0.168215	0.0209521	0.191299	0.168215	0.168215	0.490143	0.556486	0.389423
GJA4	GeneID:2701	0.168215	0.0817061	0.0440357	0.168215	0.145495	0.467423	0.513227	0.490143
C1orf212	GeneID:113444	0.191299	0.0674947	0.0209521	0.191299	0.168215	0.490143	0.490143	0.556486
DLGAP3	GeneID:58512	0.0440357	0.168215	0.0817061	0.0440357	0.168215	0.490143	0.467423	0.513227
LOC653160	GeneID:653160	0.0209521	0.234558	0.0674947	0.0209521	0.191299	0.513227	0.490143	0.490143
ZMYM6NB	GeneID:100506144	0.0817061	0.191299	0.168215	0.0817061	0.0440357	0.365964	0.490143	0.467423
ZMYM6	GeneID:9204	0.0674947	0.168215	0.234558	0.0674947	0.0209521	0.34288	0.513227	0.490143
ZMYM1	GeneID:79830	0.168215	0.145495	0.191299	0.168215	0.0817061	0.403634	0.365964	0.490143
ZMYM4	GeneID:9202	0.191299	0.168215	0.145495	0.191299	0.168215	0.490143	0.403634	0.365964
KIAA0319L	GeneID:79932	0.168215	0.191299	0.168215	0.168215	0.234558	0.556486	0.389423	0.34288
NCDN	GeneID:23154	0.145495	0.0440357	0.168215	0.145495	0.191299	0.513227	0.490143	0.403634
TFAP2E	GeneID:339488	0.168215	0.0209521	0.191299	0.168215	0.168215	0.490143	0.556486	0.389423
PSMB2	GeneID:5690	0.168215	0.0817061	0.0440357	0.168215	0.145495	0.467423	0.513227	0.490143
C1orf216	GeneID:127703	0.191299	0.0674947	0.0209521	0.191299	0.168215	0.490143	0.490143	0.556486
CLSPN	GeneID:63967	0.0440357	0.168215	0.0817061	0.0440357	0.168215	0.490143	0.467423	0.513227
EIF2C4	GeneID:192670	0.0209521	0.234558	0.0674947	0.0209521	0.191299	0.513227	0.490143	0.490143
EIF2C1	GeneID:26523	0.0817061	0.191299	0.168215	0.0817061	0.0440357	0.365964	0.490143	0.467423
EIF2C3	GeneID:192669	0.0674947	0.168215	0.234558	0.0674947	0.0209521	0.34288	0.513227	0.490143
TEKT2	GeneID:27285	0.168215	0.145495	0.191299	0.168215	0.0817061	0.403634	0.365964	0.490143
ADPRHL2	GeneID:54936	0.234558	0.168215	0.168215	0.234558	0.0674947	0.389423	0.34288	0.513227
COL8A2	GeneID:1296	0.191299	0.168215	0.145495	0.191299	0.168215	0.490143	0.403634	0.365964
TRAPPC3	GeneID:27095	0.168215	0.191299	0.168215	0.168215	0.234558	0.556486	0.389423	0.34288
MAP7D1	GeneID:55700	0.145495	0.0440357	0.168215	0.145495	0.191299	0.513227	0.490143	0.403634
SH3D21	GeneID:79729	0.168215	0.0817061	0.0440357	0.168215	0.145495	0.145495	0.191299	0.168215
FAM176B	GeneID:55194	0.191299	0.0674947	0.0209521	0.191299	0.168215	0.168215	0.168215	0.234558
STK40	GeneID:83931	0.0440357	0.168215	0.0817061	0.0440357	0.168215	0.234886	0.145495	0.191299
LOC100506594	GeneID:100506594	0.0209521	0.234558	0.0674947	0.0209521	0.191299	0.191299	0.168215	0.168215
LSM10	GeneID:84967	0.0817061	0.191299	0.168215	0.0817061	0.0440357	0.365964	0.168215	0.145495
OSCP1	GeneID:127700	0.0674947	0.168215	0.234558	0.0674947	0.0209521	0.0862435	0.191299	0.168215
MRPS15	GeneID:64960	0.168215	0.145495	0.191299	0.168215	0.0817061	0.0817061	0.0440357	0.168215
CSF3R	GeneID:1441	0.234558	0.168215	0.168215	0.234558	0.0674947	0.0674947	0.0209521	0.191299
GRIK3	GeneID:2899	0.191299	0.168215	0.145495	0.191299	0.168215	0.168215	0.0817061	0.0440357
MIR4255	GeneID:100422898	0.168215	0.191299	0.168215	0.168215	0.234558	0.234558	0.0674947	0.0209521
LOC728431	GeneID:728431	0.145495	0.0440357	0.168215	0.145495	0.191299	0.208372	0.168215	0.0817061
ZC3H12A	GeneID:80149	0.168215	0.0209521	0.191299	0.168215	0.168215	0.463671	0.234558	0.131625
MEAF6	GeneID:64769	0.168215	0.0817061	0.0440357	0.168215	0.145495	0.467423	0.513227	0.490143
MIR5581	GeneID:100847010	0.191299	0.0674947	0.0209521	0.191299	0.168215	0.490143	0.490143	0.556486
SNIP1	GeneID:79753	0.0440357	0.168215	0.0817061	0.0440357	0.168215	0.490143	0.467423	0.513227
DNALI1	GeneID:7802	0.0209521	0.234558	0.0674947	0.0209521	0.191299	0.513227	0.490143	0.490143
GNL2	GeneID:29889	0.0817061	0.191299	0.168215	0.0817061	0.0440357	0.365964	0.490143	0.467423
RSPO1	GeneID:284654	0.0674947	0.168215	0.234558	0.0674947	0.0209521	0.34288	0.513227	0.490143
C1orf109	GeneID:54955	0.168215	0.145495	0.191299	0.168215	0.0817061	0.403634	0.365964	0.490143
CDCA8	GeneID:55143	0.234558	0.168215	0.168215	0.234558	0.0674947	0.389423	0.34288	0.513227
EPHA10	GeneID:284656	0.191299	0.168215	0.145495	0.191299	0.168215	0.490143	0.403634	0.365964
MANEAL	GeneID:149175	0.168215	0.191299	0.168215	0.168215	0.234558	0.556486	0.389423	0.34288
YRDC	GeneID:79693	0.145495	0.0440357	0.168215	0.145495	0.191299	0.513227	0.490143	0.403634
C1orf122	GeneID:127687	0.168215	0.0209521	0.191299	0.168215	0.168215	0.490143	0.556486	0.389423
MTF1	GeneID:4520	0.168215	0.0817061	0.0440357	0.168215	0.145495	0.467423	0.513227	0.490143
INPP5B	GeneID:3633	0.191299	0.0674947	0.0209521	0.191299	0.168215	0.490143	0.490143	0.556486
SF3A3	GeneID:10946	0.0440357	0.168215	0.0817061	0.0440357	0.168215	0.490143	0.467423	0.513227
FHL3	GeneID:2275	0.0209521	0.234558	0.0674947	0.0209521	0.191299	0.513227	0.490143	0.490143
UTP11L	GeneID:51118	0.0817061	0.191299	0.168215	0.0817061	0.0440357	0.365964	0.490143	0.467423
POU3F1	GeneID:5453	0.0674947	0.168215	0.234558	0.0674947	0.0209521	0.34288	0.513227	0.490143
MIR3659	GeneID:100500801	0.168215	0.145495	0.191299	0.168215	0.0817061	0.403634	0.365964	0.490143
LOC339442	GeneID:339442	0.234558	0.168215	0.168215	0.234558	0.0674947	0.0674947	0.34288	0.513227
RRAGC	GeneID:64121	0.191299	0.168215	0.145495	0.191299	0.168215	0.490143	0.403634	0.365964
MYCBP	GeneID:26292	0.168215	0.191299	0.168215	0.168215	0.234558	0.556486	0.389423	0.34288
GJA9-MYCBP	GeneID:100527950	0.145495	0.0440357	0.168215	0.145495	0.191299	0.513227	0.490143	0.403634
GJA9	GeneID:81025	0.168215	0.0209521	0.191299	0.168215	0.168215	0.490143	0.556486	0.389423
RHBDL2	GeneID:54933	0.168215	0.0817061	0.0440357	0.168215	0.145495	0.467423	0.513227	0.490143
AKIRIN1	GeneID:79647	0.191299	0.0674947	0.0209521	0.191299	0.168215	0.490143	0.490143	0.556486
NDUFS5	GeneID:4725	0.0440357	0.168215	0.0817061	0.0440357	0.168215	0.490143	0.467423	0.513227
MACF1	GeneID:23499	0.0209521	0.234558	0.0674947	0.0209521	0.191299	0.246528	0.233569	0.240279
KIAA0754	GeneID:643314	0.0817061	0.191299	0.168215	0.0817061	0.0440357	0.0440357	0.168215	0.145495
BMP8A	GeneID:353500	0.0674947	0.168215	0.234558	0.0674947	0.0209521	0.34288	0.191299	0.168215
PPIEL	GeneID:728448	0.168215	0.145495	0.191299	0.168215	0.0817061	0.403634	0.0440357	0.21615
PABPC4	GeneID:8761	0.234558	0.168215	0.168215	0.234558	0.0674947	0.389423	0.0209521	0.513227
LOC100506950	GeneID:100506950	0.191299	0.168215	0.145495	0.191299	0.168215	0.490143	0.0817061	0.365964
SNORA55	GeneID:677834	0.168215	0.191299	0.168215	0.168215	0.234558	0.556486	0.0674947	0.34288
HEYL	GeneID:26508	0.145495	0.0440357	0.168215	0.145495	0.191299	0.513227	0.490143	0.403634
NT5C1A	GeneID:84618	0.168215	0.0209521	0.191299	0.168215	0.168215	0.490143	0.556486	0.389423
HPCAL4	GeneID:51440	0.168215	0.0817061	0.0440357	0.168215	0.145495	0.467423	0.513227	0.490143
PPIE	GeneID:10450	0.191299	0.0674947	0.0209521	0.191299	0.168215	0.490143	0.490143	0.556486
BMP8B	GeneID:656	0.0440357	0.168215	0.0817061	0.0440357	0.168215	0.490143	0.467423	0.513227
OXCT2	GeneID:64064	0.0209521	0.234558	0.0674947	0.0209521	0.191299	0.513227	0.490143	0.490143
LOC100287437	GeneID:100287437	0.0817061	0.191299	0.168215	0.0817061	0.0440357	0.365964	0.490143	0.467423
TRIT1	GeneID:54802	0.0674947	0.168215	0.234558	0.0674947	0.0209521	0.34288	0.513227	0.490143
MFSD2A	GeneID:84879	0.234558	0.168215	0.168215	0.234558	0.0674947	0.389423	0.34288	0.513227
CAP1	GeneID:10487	0.191299	0.168215	0.145495	0.191299	0.168215	0.168215	0.403634	0.365964
PPT1	GeneID:5538	0.168215	0.191299	0.168215	0.168215	0.234558	0.234558	0.389423	0.34288
RLF	GeneID:6018	0.145495	0.0440357	0.168215	0.145495	0.191299	0.191299	0.490143	0.403634
TMCO2	GeneID:127391	0.168215	0.0209521	0.191299	0.168215	0.168215	0.168215	0.556486	0.389423
ZMPSTE24	GeneID:10269	0.168215	0.0817061	0.0440357	0.168215	0.145495	0.145495	0.513227	0.490143
COL9A2	GeneID:1298	0.191299	0.0674947	0.0209521	0.191299	0.168215	0.168215	0.490143	0.556486
LOC100286988	GeneID:100286988	0.0440357	0.168215	0.0817061	0.0440357	0.168215	0.168215	0.467423	0.513227
SMAP2	GeneID:64744	0.0209521	0.234558	0.0674947	0.0209521	0.191299	0.191299	0.490143	0.490143
ZNF643	GeneID:65243	0.0817061	0.191299	0.168215	0.0817061	0.0440357	0.110125	0.490143	0.467423
ZNF642	GeneID:339559	0.0674947	0.168215	0.234558	0.0674947	0.0209521	0.34288	0.513227	0.490143
DEM1	GeneID:64789	0.168215	0.145495	0.191299	0.168215	0.0817061	0.403634	0.365964	0.490143
ZNF684	GeneID:127396	0.234558	0.168215	0.168215	0.234558	0.0674947	0.389423	0.34288	0.513227
RIMS3	GeneID:9783	0.191299	0.168215	0.145495	0.191299	0.168215	0.490143	0.403634	0.365964
LOC100130557	GeneID:100130557	0.168215	0.191299	0.168215	0.168215	0.234558	0.556486	0.389423	0.34288
NFYC	GeneID:4802	0.145495	0.0440357	0.168215	0.145495	0.191299	0.513227	0.490143	0.403634
MIR30E	GeneID:407034	0.168215	0.0209521	0.191299	0.168215	0.168215	0.490143	0.556486	0.389423
MIR30C1	GeneID:407031	0.168215	0.0817061	0.0440357	0.168215	0.145495	0.467423	0.513227	0.490143
KCNQ4	GeneID:9132	0.191299	0.0674947	0.0209521	0.191299	0.168215	0.490143	0.490143	0.556486
CITED4	GeneID:163732	0.0440357	0.168215	0.0817061	0.0440357	0.168215	0.490143	0.467423	0.513227
CTPS	GeneID:1503	0.0209521	0.234558	0.0674947	0.0209521	0.191299	0.33814	0.490143	0.490143
LOC100507178	GeneID:100507178	0.0817061	0.191299	0.168215	0.0817061	0.0440357	0.0440357	0.490143	0.467423
SLFNL1	GeneID:200172	0.0674947	0.168215	0.234558	0.0674947	0.0209521	0.0209521	0.513227	0.490143
SCMH1	GeneID:22955	0.168215	0.145495	0.191299	0.168215	0.0817061	0.0817061	0.365964	0.490143
FOXO6	GeneID:100132074	0.234558	0.168215	0.168215	0.234558	0.0674947	0.389423	0.34288	0.513227
EDN2	GeneID:1907	0.191299	0.168215	0.145495	0.191299	0.168215	0.490143	0.403634	0.365964
HIVEP3	GeneID:59269	0.168215	0.191299	0.168215	0.168215	0.234558	0.26997	0.101846	0.0403753
GUCA2B	GeneID:2981	0.145495	0.0440357	0.168215	0.145495	0.191299	0.191299	0.490143	0.403634
GUCA2A	GeneID:2980	0.168215	0.0209521	0.191299	0.168215	0.168215	0.168215	0.556486	0.389423
FOXJ3	GeneID:22887	0.168215	0.0817061	0.0440357	0.168215	0.145495	0.337616	0.513227	0.490143
RIMKLA	GeneID:284716	0.191299	0.0674947	0.0209521	0.191299	0.168215	0.490143	0.490143	0.556486
ZMYND12	GeneID:84217	0.0440357	0.168215	0.0817061	0.0440357	0.168215	0.490143	0.467423	0.513227
PPCS	GeneID:79717	0.0209521	0.234558	0.0674947	0.0209521	0.191299	0.513227	0.490143	0.490143
CCDC30	GeneID:728621	0.0817061	0.191299	0.168215	0.0817061	0.0440357	0.365964	0.490143	0.467423
PPIH	GeneID:10465	0.0674947	0.168215	0.234558	0.0674947	0.0209521	0.34288	0.513227	0.490143
YBX1	GeneID:4904	0.168215	0.145495	0.191299	0.168215	0.0817061	0.403634	0.365964	0.490143
CLDN19	GeneID:149461	0.234558	0.168215	0.168215	0.234558	0.0674947	0.389423	0.34288	0.513227
LEPRE1	GeneID:64175	0.191299	0.168215	0.145495	0.191299	0.168215	0.490143	0.403634	0.365964
C1orf50	GeneID:79078	0.168215	0.191299	0.168215	0.168215	0.234558	0.556486	0.389423	0.34288
LOC100129924	GeneID:100129924	0.145495	0.0440357	0.168215	0.145495	0.191299	0.513227	0.490143	0.403634
CCDC23	GeneID:374969	0.168215	0.0209521	0.191299	0.168215	0.168215	0.490143	0.556486	0.389423
ERMAP	GeneID:114625	0.168215	0.0817061	0.0440357	0.168215	0.145495	0.467423	0.513227	0.490143
ZNF691	GeneID:51058	0.191299	0.0674947	0.0209521	0.191299	0.168215	0.490143	0.490143	0.556486
SLC2A1	GeneID:6513	0.0440357	0.168215	0.0817061	0.0440357	0.168215	0.490143	0.467423	0.513227
FLJ32224	GeneID:440584	0.0209521	0.234558	0.0674947	0.0209521	0.191299	0.513227	0.490143	0.490143
FAM183A	GeneID:440585	0.0817061	0.191299	0.168215	0.0817061	0.0440357	0.0440357	0.168215	0.145495
EBNA1BP2	GeneID:10969	0.0674947	0.168215	0.234558	0.0674947	0.0209521	0.0209521	0.191299	0.168215
WDR65	GeneID:149465	0.168215	0.145495	0.191299	0.168215	0.0817061	0.0817061	0.0440357	0.168215
	GeneID:100506711	0.234558	0.168215	0.168215	0.234558	0.0674947	0.0674947	0.0209521	0.191299
TMEM125	GeneID:128218	0.191299	0.168215	0.145495	0.191299	0.168215	0.436704	0.0817061	0.339492
C1orf210	GeneID:149466	0.168215	0.191299	0.168215	0.168215	0.234558	0.556486	0.389423	0.34288
TIE1	GeneID:7075	0.145495	0.0440357	0.168215	0.145495	0.191299	0.513227	0.490143	0.403634
CDC20	GeneID:991	0.168215	0.0817061	0.0440357	0.168215	0.145495	0.467423	0.513227	0.490143
ELOVL1	GeneID:64834	0.191299	0.0674947	0.0209521	0.191299	0.168215	0.490143	0.490143	0.556486
MED8	GeneID:112950	0.0440357	0.168215	0.0817061	0.0440357	0.168215	0.490143	0.467423	0.513227
SZT2	GeneID:23334	0.0209521	0.234558	0.0674947	0.0209521	0.191299	0.513227	0.490143	0.490143
HYI	GeneID:81888	0.0817061	0.191299	0.168215	0.0817061	0.0440357	0.365964	0.490143	0.467423
PTPRF	GeneID:5792	0.0674947	0.168215	0.234558	0.0674947	0.0209521	0.34288	0.513227	0.490143
KDM4A	GeneID:9682	0.168215	0.145495	0.191299	0.168215	0.0817061	0.403634	0.365964	0.490143
LOC100132774	GeneID:100132774	0.234558	0.168215	0.168215	0.234558	0.0674947	0.389423	0.34288	0.513227
ST3GAL3	GeneID:6487	0.191299	0.168215	0.145495	0.191299	0.168215	0.345343	0.403634	0.365964
ARTN	GeneID:9048	0.168215	0.191299	0.168215	0.168215	0.234558	0.556486	0.389423	0.34288
IPO13	GeneID:9670	0.145495	0.0440357	0.168215	0.145495	0.191299	0.513227	0.490143	0.403634
DPH2	GeneID:1802	0.168215	0.0209521	0.191299	0.168215	0.168215	0.490143	0.556486	0.389423
ATP6V0B	GeneID:533	0.168215	0.0817061	0.0440357	0.168215	0.145495	0.467423	0.513227	0.490143
B4GALT2	GeneID:8704	0.191299	0.0674947	0.0209521	0.191299	0.168215	0.490143	0.490143	0.556486
CCDC24	GeneID:149473	0.0440357	0.168215	0.0817061	0.0440357	0.168215	0.490143	0.467423	0.513227
SLC6A9	GeneID:6536	0.0209521	0.234558	0.0674947	0.0209521	0.191299	0.513227	0.490143	0.490143
KLF17	GeneID:128209	0.0817061	0.191299	0.168215	0.0817061	0.0440357	0.365964	0.490143	0.467423
DMAP1	GeneID:55929	0.0674947	0.168215	0.234558	0.0674947	0.0209521	0.0209521	0.513227	0.490143
ERI3	GeneID:79033	0.168215	0.145495	0.191299	0.168215	0.0817061	0.0817061	0.365964	0.490143
RNF220	GeneID:55182	0.234558	0.168215	0.168215	0.234558	0.0674947	0.102839	0.184502	0.318618
MIR5584	GeneID:100847089	0.191299	0.168215	0.145495	0.191299	0.168215	0.168215	0.0817061	0.0440357
TMEM53	GeneID:79639	0.168215	0.191299	0.168215	0.168215	0.234558	0.556486	0.389423	0.34288
C1orf228	GeneID:339541	0.145495	0.0440357	0.168215	0.145495	0.191299	0.513227	0.490143	0.403634
RNU5F-1	GeneID:26828	0.168215	0.0209521	0.191299	0.168215	0.168215	0.490143	0.556486	0.389423
RNU5D-1	GeneID:26830	0.168215	0.0817061	0.0440357	0.168215	0.145495	0.467423	0.513227	0.490143
KIF2C	GeneID:11004	0.191299	0.0674947	0.0209521	0.191299	0.168215	0.490143	0.490143	0.556486
RPS8	GeneID:6202	0.0440357	0.168215	0.0817061	0.0440357	0.168215	0.490143	0.467423	0.513227
SNORD55	GeneID:26811	0.0209521	0.234558	0.0674947	0.0209521	0.191299	0.513227	0.490143	0.490143
SNORD46	GeneID:94161	0.0817061	0.191299	0.168215	0.0817061	0.0440357	0.365964	0.490143	0.467423
SNORD38A	GeneID:94162	0.0674947	0.168215	0.234558	0.0674947	0.0209521	0.34288	0.513227	0.490143
SNORD38B	GeneID:94163	0.168215	0.145495	0.191299	0.168215	0.0817061	0.403634	0.365964	0.490143
BEST4	GeneID:266675	0.234558	0.168215	0.168215	0.234558	0.0674947	0.389423	0.34288	0.513227
PLK3	GeneID:1263	0.191299	0.168215	0.145495	0.191299	0.168215	0.490143	0.403634	0.365964
TCTEX1D4	GeneID:343521	0.168215	0.191299	0.168215	0.168215	0.234558	0.556486	0.389423	0.34288
BTBD19	GeneID:149478	0.145495	0.0440357	0.168215	0.145495	0.191299	0.513227	0.490143	0.403634
PTCH2	GeneID:8643	0.168215	0.0209521	0.191299	0.168215	0.168215	0.490143	0.556486	0.389423
EIF2B3	GeneID:8891	0.168215	0.0817061	0.0440357	0.168215	0.145495	0.467423	0.513227	0.490143
HECTD3	GeneID:79654	0.191299	0.0674947	0.0209521	0.191299	0.168215	0.168215	0.490143	0.556486
UROD	GeneID:7389	0.0440357	0.168215	0.0817061	0.0440357	0.168215	0.168215	0.467423	0.513227
ZSWIM5	GeneID:57643	0.0209521	0.234558	0.0674947	0.0209521	0.191299	0.191299	0.490143	0.490143
LOC400752	GeneID:400752	0.0817061	0.191299	0.168215	0.0817061	0.0440357	0.0440357	0.490143	0.467423
HPDL	GeneID:84842	0.0674947	0.168215	0.234558	0.0674947	0.0209521	0.0209521	0.513227	0.490143
TOE1	GeneID:114034	0.234558	0.168215	0.168215	0.234558	0.0674947	0.0674947	0.34288	0.513227
TESK2	GeneID:10420	0.191299	0.168215	0.145495	0.191299	0.168215	0.168215	0.403634	0.365964
CCDC163P	GeneID:126661	0.168215	0.191299	0.168215	0.168215	0.234558	0.234558	0.389423	0.34288
MMACHC	GeneID:25974	0.145495	0.0440357	0.168215	0.145495	0.191299	0.191299	0.490143	0.403634
PRDX1	GeneID:5052	0.168215	0.0209521	0.191299	0.168215	0.168215	0.168215	0.556486	0.389423
AKR1A1	GeneID:10327	0.168215	0.0817061	0.0440357	0.168215	0.145495	0.327698	0.513227	0.490143
NASP	GeneID:4678	0.191299	0.0674947	0.0209521	0.191299	0.168215	0.490143	0.490143	0.556486
CCDC17	GeneID:149483	0.0440357	0.168215	0.0817061	0.0440357	0.168215	0.490143	0.467423	0.513227
GPBP1L1	GeneID:60313	0.0209521	0.234558	0.0674947	0.0209521	0.191299	0.513227	0.490143	0.490143
RPS15AP10	GeneID:728963	0.0817061	0.191299	0.168215	0.0817061	0.0440357	0.365964	0.490143	0.467423
TMEM69	GeneID:51249	0.0674947	0.168215	0.234558	0.0674947	0.0209521	0.34288	0.513227	0.490143
IPP	GeneID:3652	0.168215	0.145495	0.191299	0.168215	0.0817061	0.403634	0.365964	0.490143
MAST2	GeneID:23139	0.234558	0.168215	0.168215	0.234558	0.0674947	0.389423	0.34288	0.513227
PIK3R3	GeneID:8503	0.191299	0.168215	0.145495	0.191299	0.168215	0.490143	0.403634	0.365964
LOC100133124	GeneID:100133124	0.168215	0.191299	0.168215	0.168215	0.234558	0.556486	0.389423	0.34288
TSPAN1	GeneID:10103	0.145495	0.0440357	0.168215	0.145495	0.191299	0.513227	0.490143	0.403634
LOC100507408	GeneID:100507408	0.168215	0.0209521	0.191299	0.168215	0.168215	0.490143	0.556486	0.389423
POMGNT1	GeneID:55624	0.168215	0.0817061	0.0440357	0.168215	0.145495	0.467423	0.513227	0.490143
LURAP1	GeneID:541468	0.191299	0.0674947	0.0209521	0.191299	0.168215	0.490143	0.490143	0.556486
RAD54L	GeneID:8438	0.0440357	0.168215	0.0817061	0.0440357	0.168215	0.490143	0.467423	0.513227
LRRC41	GeneID:10489	0.0209521	0.234558	0.0674947	0.0209521	0.191299	0.513227	0.490143	0.490143
UQCRH	GeneID:7388	0.0817061	0.191299	0.168215	0.0817061	0.0440357	0.365964	0.490143	0.467423
NSUN4	GeneID:387338	0.0674947	0.168215	0.234558	0.0674947	0.0209521	0.34288	0.513227	0.490143
FAAH	GeneID:2166	0.168215	0.145495	0.191299	0.168215	0.0817061	0.403634	0.365964	0.490143
LOC729041	GeneID:729041	0.234558	0.168215	0.168215	0.234558	0.0674947	0.389423	0.34288	0.513227
DMBX1	GeneID:127343	0.191299	0.168215	0.145495	0.191299	0.168215	0.490143	0.403634	0.365964
LOC100507423	GeneID:100507423	0.168215	0.191299	0.168215	0.168215	0.234558	0.556486	0.389423	0.34288
KNCN	GeneID:148930	0.145495	0.0440357	0.168215	0.145495	0.191299	0.513227	0.490143	0.403634
MKNK1	GeneID:8569	0.168215	0.0209521	0.191299	0.168215	0.168215	0.490143	0.556486	0.389423
MOB3C	GeneID:148932	0.168215	0.0817061	0.0440357	0.168215	0.145495	0.467423	0.513227	0.490143
ATPAF1	GeneID:64756	0.191299	0.0674947	0.0209521	0.191299	0.168215	0.490143	0.490143	0.556486
ATPAF1-AS1	GeneID:374973	0.0440357	0.168215	0.0817061	0.0440357	0.168215	0.490143	0.467423	0.513227
LOC100130197	GeneID:100130197	0.0209521	0.234558	0.0674947	0.0209521	0.191299	0.513227	0.490143	0.490143
KIAA0494	GeneID:9813	0.0817061	0.191299	0.168215	0.0817061	0.0440357	0.365964	0.490143	0.467423
CYP4B1	GeneID:1580	0.0674947	0.168215	0.234558	0.0674947	0.0209521	0.0209521	0.191299	0.168215
CYP4Z2P	GeneID:163720	0.168215	0.145495	0.191299	0.168215	0.0817061	0.0817061	0.0440357	0.168215
CYP4A11	GeneID:1579	0.234558	0.168215	0.168215	0.234558	0.0674947	0.0674947	0.0209521	0.191299
CYP4X1	GeneID:260293	0.191299	0.168215	0.145495	0.191299	0.168215	0.168215	0.0817061	0.0440357
CYP4Z1	GeneID:199974	0.168215	0.191299	0.168215	0.168215	0.234558	0.234558	0.0674947	0.0209521
CYP4A22	GeneID:284541	0.145495	0.0440357	0.168215	0.145495	0.191299	0.191299	0.168215	0.0817061
PDZK1IP1-AS1	GeneID:100874253	0.168215	0.0209521	0.191299	0.168215	0.168215	0.168215	0.234558	0.0674947
PDZK1IP1	GeneID:10158	0.168215	0.0817061	0.0440357	0.168215	0.145495	0.145495	0.191299	0.168215
CMPK1	GeneID:51727	0.0209521	0.234558	0.0674947	0.0209521	0.191299	0.513227	0.490143	0.490143
FOXE3	GeneID:2301	0.0817061	0.191299	0.168215	0.0817061	0.0440357	0.365964	0.490143	0.467423
MGC12982	GeneID:84793	0.0674947	0.168215	0.234558	0.0674947	0.0209521	0.34288	0.513227	0.490143
FOXD2	GeneID:2306	0.168215	0.145495	0.191299	0.168215	0.0817061	0.403634	0.365964	0.490143
LOC388630	GeneID:388630	0.234558	0.168215	0.168215	0.234558	0.0674947	0.0674947	0.0209521	0.191299
LOC100507479	GeneID:100507479	0.191299	0.168215	0.145495	0.191299	0.168215	0.168215	0.0817061	0.0440357
SKINTL	GeneID:391037	0.168215	0.191299	0.168215	0.168215	0.234558	0.234558	0.0674947	0.0209521
SLC5A9	GeneID:200010	0.145495	0.0440357	0.168215	0.145495	0.191299	0.191299	0.168215	0.0817061
SPATA6	GeneID:54558	0.168215	0.0209521	0.191299	0.168215	0.168215	0.168215	0.234558	0.0674947
AGBL4	GeneID:84871	0.168215	0.0817061	0.0440357	0.168215	0.145495	0.145495	0.191299	0.168215
BEND5	GeneID:79656	0.191299	0.0674947	0.0209521	0.191299	0.168215	0.168215	0.168215	0.234558
ELAVL4	GeneID:1996	0.0440357	0.168215	0.0817061	0.0440357	0.168215	0.168215	0.145495	0.191299
DMRTA2	GeneID:63950	0.0209521	0.234558	0.0674947	0.0209521	0.191299	0.191299	0.168215	0.168215
FAF1	GeneID:11124	0.0817061	0.191299	0.168215	0.0817061	0.0440357	0.0616083	0.178784	0.282034
MIR4421	GeneID:100616189	0.168215	0.145495	0.191299	0.168215	0.0817061	0.403634	0.365964	0.490143
C1orf185	GeneID:284546	0.234558	0.168215	0.168215	0.234558	0.0674947	0.389423	0.34288	0.513227
RNF11	GeneID:26994	0.191299	0.168215	0.145495	0.191299	0.168215	0.490143	0.403634	0.365964
TTC39A	GeneID:22996	0.168215	0.191299	0.168215	0.168215	0.234558	0.556486	0.389423	0.34288
OSBPL9	GeneID:114883	0.168215	0.0209521	0.191299	0.168215	0.168215	0.168215	0.556486	0.389423
NRD1	GeneID:4898	0.168215	0.0817061	0.0440357	0.168215	0.145495	0.424719	0.513227	0.490143
MIR761	GeneID:100313892	0.191299	0.0674947	0.0209521	0.191299	0.168215	0.490143	0.490143	0.556486
RAB3B	GeneID:5865	0.0440357	0.168215	0.0817061	0.0440357	0.168215	0.490143	0.467423	0.513227
TXNDC12	GeneID:51060	0.0209521	0.234558	0.0674947	0.0209521	0.191299	0.513227	0.490143	0.490143
KTI12	GeneID:112970	0.0817061	0.191299	0.168215	0.0817061	0.0440357	0.365964	0.490143	0.467423
BTF3L4	GeneID:91408	0.0674947	0.168215	0.234558	0.0674947	0.0209521	0.34288	0.513227	0.490143
ZFYVE9	GeneID:9372	0.168215	0.145495	0.191299	0.168215	0.0817061	0.403634	0.365964	0.490143
CC2D1B	GeneID:200014	0.234558	0.168215	0.168215	0.234558	0.0674947	0.389423	0.34288	0.513227
ORC1	GeneID:4998	0.191299	0.168215	0.145495	0.191299	0.168215	0.490143	0.403634	0.365964
PRPF38A	GeneID:84950	0.168215	0.191299	0.168215	0.168215	0.234558	0.556486	0.389423	0.34288
ZCCHC11	GeneID:23318	0.145495	0.0440357	0.168215	0.145495	0.191299	0.513227	0.490143	0.403634
GPX7	GeneID:2882	0.168215	0.0209521	0.191299	0.168215	0.168215	0.490143	0.556486	0.389423
FAM159A	GeneID:348378	0.168215	0.0817061	0.0440357	0.168215	0.145495	0.145495	0.191299	0.168215
SELRC1	GeneID:65260	0.191299	0.0674947	0.0209521	0.191299	0.168215	0.168215	0.168215	0.234558
ZYG11B	GeneID:79699	0.0440357	0.168215	0.0817061	0.0440357	0.168215	0.168215	0.145495	0.191299
ZYG11A	GeneID:440590	0.0209521	0.234558	0.0674947	0.0209521	0.191299	0.191299	0.168215	0.168215
ECHDC2	GeneID:55268	0.0817061	0.191299	0.168215	0.0817061	0.0440357	0.0440357	0.168215	0.145495
LOC100652967	GeneID:100652967	0.0674947	0.168215	0.234558	0.0674947	0.0209521	0.0209521	0.191299	0.168215
LOC100653141	GeneID:100653141	0.168215	0.145495	0.191299	0.168215	0.0817061	0.0817061	0.0440357	0.168215
SCP2	GeneID:6342	0.234558	0.168215	0.168215	0.234558	0.0674947	0.0674947	0.0209521	0.191299
MIR1273F	GeneID:100616156	0.191299	0.168215	0.145495	0.191299	0.168215	0.168215	0.0817061	0.0440357
MIR5095	GeneID:100616458	0.168215	0.191299	0.168215	0.168215	0.234558	0.234558	0.0674947	0.0209521
MIR1273G	GeneID:100616145	0.145495	0.0440357	0.168215	0.145495	0.191299	0.191299	0.168215	0.0817061
PODN	GeneID:127435	0.168215	0.0209521	0.191299	0.168215	0.168215	0.168215	0.234558	0.0674947
SLC1A7	GeneID:6512	0.168215	0.0817061	0.0440357	0.168215	0.145495	0.145495	0.191299	0.168215
CPT2	GeneID:1376	0.191299	0.0674947	0.0209521	0.191299	0.168215	0.168215	0.168215	0.234558
C1orf123	GeneID:54987	0.0440357	0.168215	0.0817061	0.0440357	0.168215	0.168215	0.145495	0.191299
MAGOH	GeneID:4116	0.0209521	0.234558	0.0674947	0.0209521	0.191299	0.191299	0.168215	0.168215
LOC100507564	GeneID:100507564	0.0817061	0.191299	0.168215	0.0817061	0.0440357	0.0440357	0.168215	0.145495
LRP8	GeneID:7804	0.0674947	0.168215	0.234558	0.0674947	0.0209521	0.0209521	0.191299	0.168215
SLC25A3P1	GeneID:163742	0.168215	0.145495	0.191299	0.168215	0.0817061	0.0817061	0.0440357	0.168215
DMRTB1	GeneID:63948	0.234558	0.168215	0.168215	0.234558	0.0674947	0.0674947	0.0209521	0.191299
GLIS1	GeneID:148979	0.191299	0.168215	0.145495	0.191299	0.168215	0.168215	0.0817061	0.0440357
TMEM48	GeneID:55706	0.168215	0.191299	0.168215	0.168215	0.234558	0.234558	0.0674947	0.0209521
YIPF1	GeneID:54432	0.145495	0.0440357	0.168215	0.145495	0.191299	0.191299	0.168215	0.0817061
DIO1	GeneID:1733	0.168215	0.0209521	0.191299	0.168215	0.168215	0.168215	0.234558	0.0674947
HSPB11	GeneID:51668	0.168215	0.0817061	0.0440357	0.168215	0.145495	0.145495	0.191299	0.168215
LRRC42	GeneID:115353	0.191299	0.0674947	0.0209521	0.191299	0.168215	0.168215	0.168215	0.234558
LDLRAD1	GeneID:388633	0.0440357	0.168215	0.0817061	0.0440357	0.168215	0.168215	0.145495	0.191299
TMEM59	GeneID:9528	0.0209521	0.234558	0.0674947	0.0209521	0.191299	0.191299	0.168215	0.168215
TCEANC2	GeneID:127428	0.0817061	0.191299	0.168215	0.0817061	0.0440357	0.0440357	0.168215	0.145495
MIR4781	GeneID:100616315	0.0674947	0.168215	0.234558	0.0674947	0.0209521	0.0209521	0.191299	0.168215
CDCP2	GeneID:200008	0.168215	0.145495	0.191299	0.168215	0.0817061	0.0817061	0.0440357	0.168215
CYB5RL	GeneID:606495	0.234558	0.168215	0.168215	0.234558	0.0674947	0.0674947	0.0209521	0.191299
MRPL37	GeneID:51253	0.191299	0.168215	0.145495	0.191299	0.168215	0.168215	0.0817061	0.0440357
SSBP3	GeneID:23648	0.168215	0.191299	0.168215	0.168215	0.234558	0.234558	0.0674947	0.0209521
C1orf191	GeneID:619518	0.145495	0.0440357	0.168215	0.145495	0.191299	0.191299	0.168215	0.0817061
LOC100653134	GeneID:100653134	0.168215	0.0209521	0.191299	0.168215	0.168215	0.168215	0.234558	0.0674947
LOC100652978	GeneID:100652978	0.168215	0.0817061	0.0440357	0.168215	0.145495	0.145495	0.191299	0.168215
ACOT11	GeneID:26027	0.191299	0.0674947	0.0209521	0.191299	0.168215	0.168215	0.168215	0.234558
FAM151A	GeneID:338094	0.0440357	0.168215	0.0817061	0.0440357	0.168215	0.168215	0.145495	0.191299
HEATR8	GeneID:374977	0.0209521	0.234558	0.0674947	0.0209521	0.191299	0.191299	0.168215	0.168215
HEATR8-TTC4	GeneID:100527960	0.0817061	0.191299	0.168215	0.0817061	0.0440357	0.0440357	0.168215	0.145495
TTC4	GeneID:7268	0.0674947	0.168215	0.234558	0.0674947	0.0209521	0.0209521	0.191299	0.168215
PARS2	GeneID:25973	0.168215	0.145495	0.191299	0.168215	0.0817061	0.0817061	0.0440357	0.168215
TTC22	GeneID:55001	0.234558	0.168215	0.168215	0.234558	0.0674947	0.0674947	0.0209521	0.191299
C1orf177	GeneID:163747	0.191299	0.168215	0.145495	0.191299	0.168215	0.168215	0.0817061	0.0440357
DHCR24	GeneID:1718	0.168215	0.191299	0.168215	0.168215	0.234558	0.234558	0.0674947	0.0209521
LOC100653131	GeneID:100653131	0.145495	0.0440357	0.168215	0.145495	0.191299	0.191299	0.168215	0.0817061
LOC100652983	GeneID:100652983	0.168215	0.0209521	0.191299	0.168215	0.168215	0.168215	0.234558	0.0674947
LOC100652980	GeneID:100652980	0.168215	0.0817061	0.0440357	0.168215	0.145495	0.145495	0.191299	0.168215
LOC100653129	GeneID:100653129	0.191299	0.0674947	0.0209521	0.191299	0.168215	0.168215	0.168215	0.234558
TMEM61	GeneID:199964	0.0440357	0.168215	0.0817061	0.0440357	0.168215	0.168215	0.145495	0.191299
BSND	GeneID:7809	0.0209521	0.234558	0.0674947	0.0209521	0.191299	0.191299	0.168215	0.168215
PCSK9	GeneID:255738	0.0817061	0.191299	0.168215	0.0817061	0.0440357	0.0440357	0.168215	0.145495
USP24	GeneID:23358	0.0674947	0.168215	0.234558	0.0674947	0.0209521	0.0209521	0.191299	0.168215
LOC100507634	GeneID:100507634	0.168215	0.145495	0.191299	0.168215	0.0817061	0.0817061	0.0440357	0.168215
MIR4422	GeneID:100616272	0.234558	0.168215	0.168215	0.234558	0.0674947	0.0674947	0.0209521	0.191299
LOC100507652	GeneID:100507652	0.191299	0.168215	0.145495	0.191299	0.168215	0.168215	0.0817061	0.0440357
PPAP2B	GeneID:8613	0.168215	0.191299	0.168215	0.168215	0.234558	0.234558	0.0674947	0.0209521
PRKAA2	GeneID:5563	0.145495	0.0440357	0.168215	0.145495	0.191299	0.191299	0.168215	0.0817061
C1orf168	GeneID:199920	0.168215	0.0209521	0.191299	0.168215	0.168215	0.168215	0.234558	0.0674947
C8A	GeneID:731	0.168215	0.0817061	0.0440357	0.168215	0.145495	0.145495	0.191299	0.168215
C8B	GeneID:732	0.191299	0.0674947	0.0209521	0.191299	0.168215	0.168215	0.168215	0.234558
DAB1	GeneID:1600	0.0440357	0.168215	0.0817061	0.0440357	0.168215	0.168215	0.145495	0.191299
OMA1	GeneID:115209	0.0209521	0.234558	0.0674947	0.0209521	0.191299	0.191299	0.168215	0.168215
TACSTD2	GeneID:4070	0.0817061	0.191299	0.168215	0.0817061	0.0440357	0.0440357	0.168215	0.145495
MYSM1	GeneID:114803	0.0674947	0.168215	0.234558	0.0674947	0.0209521	0.0209521	0.191299	0.168215
LOC100131060	GeneID:100131060	0.234558	0.168215	0.168215	0.234558	0.0674947	0.0674947	0.0209521	0.191299
HSD52	GeneID:729467	0.191299	0.168215	0.145495	0.191299	0.168215	0.168215	0.0817061	0.0440357
FGGY	GeneID:55277	0.168215	0.191299	0.168215	0.168215	0.234558	0.234558	0.0674947	0.0209521
MIR4711	GeneID:100616409	0.145495	0.0440357	0.168215	0.145495	0.191299	0.191299	0.168215	0.0817061
HOOK1	GeneID:51361	0.168215	0.0209521	0.191299	0.168215	0.168215	0.168215	0.234558	0.0674947
CYP2J2	GeneID:1573	0.168215	0.0817061	0.0440357	0.168215	0.145495	0.145495	0.191299	0.168215
C1orf87	GeneID:127795	0.191299	0.0674947	0.0209521	0.191299	0.168215	0.168215	0.168215	0.234558
NFIA	GeneID:4774	0.0440357	0.168215	0.0817061	0.0440357	0.168215	0.168215	0.145495	0.191299
TM2D1	GeneID:83941	0.0209521	0.234558	0.0674947	0.0209521	0.191299	0.191299	0.168215	0.168215
INADL	GeneID:10207	0.0817061	0.191299	0.168215	0.0817061	0.0440357	0.0440357	0.168215	0.145495
MIR3116-1	GeneID:100422902	0.0674947	0.168215	0.234558	0.0674947	0.0209521	0.0209521	0.191299	0.168215
MIR3116-2	GeneID:100422946	0.168215	0.145495	0.191299	0.168215	0.0817061	0.0817061	0.0440357	0.168215
L1TD1	GeneID:54596	0.234558	0.168215	0.168215	0.234558	0.0674947	0.0674947	0.0209521	0.191299
KANK4	GeneID:163782	0.191299	0.168215	0.145495	0.191299	0.168215	0.168215	0.0817061	0.0440357
USP1	GeneID:7398	0.168215	0.191299	0.168215	0.168215	0.234558	0.234558	0.0674947	0.0209521
DOCK7	GeneID:85440	0.145495	0.0440357	0.168215	0.145495	0.191299	0.191299	0.168215	0.0817061
ANGPTL3	GeneID:27329	0.168215	0.0209521	0.191299	0.168215	0.168215	0.168215	0.234558	0.0674947
LOC100507664	GeneID:100507664	0.168215	0.0817061	0.0440357	0.168215	0.145495	0.145495	0.191299	0.168215
ATG4C	GeneID:84938	0.191299	0.0674947	0.0209521	0.191299	0.168215	0.168215	0.168215	0.234558
LOC199897	GeneID:199897	0.0440357	0.168215	0.0817061	0.0440357	0.168215	0.168215	0.145495	0.191299
LINC00466	GeneID:199899	0.0209521	0.234558	0.0674947	0.0209521	0.191299	0.191299	0.168215	0.168215
FOXD3	GeneID:27022	0.0817061	0.191299	0.168215	0.0817061	0.0440357	0.0440357	0.168215	0.145495
ALG6	GeneID:29929	0.0674947	0.168215	0.234558	0.0674947	0.0209521	0.0209521	0.191299	0.168215
ITGB3BP	GeneID:23421	0.168215	0.145495	0.191299	0.168215	0.0817061	0.0817061	0.0440357	0.168215
EFCAB7	GeneID:84455	0.234558	0.168215	0.168215	0.234558	0.0674947	0.0674947	0.0209521	0.191299
DLEU2L	GeneID:79469	0.191299	0.168215	0.145495	0.191299	0.168215	0.168215	0.0817061	0.0440357
PGM1	GeneID:5236	0.168215	0.191299	0.168215	0.168215	0.234558	0.234558	0.0674947	0.0209521
ROR1	GeneID:4919	0.024272	-0.131814	0.00698505	0.0358393	0.0300687	0.0820165	-0.00496555	-0.099497
UBE2U	GeneID:148581	0.168215	0.0209521	0.191299	0.168215	0.168215	0.168215	0.234558	0.0674947
CACHD1	GeneID:57685	0.168215	0.0817061	0.0440357	0.168215	0.145495	0.145495	0.191299	0.168215
MIR4794	GeneID:100616338	0.191299	0.0674947	0.0209521	0.191299	0.168215	0.168215	0.168215	0.234558
RAVER2	GeneID:55225	0.0440357	0.168215	0.0817061	0.0440357	0.168215	0.168215	0.145495	0.191299
MIR3671	GeneID:100500854	0.0817061	0.191299	0.168215	0.0817061	0.0440357	0.0440357	0.168215	0.145495
MIR101-1	GeneID:406893	0.0674947	0.168215	0.234558	0.0674947	0.0209521	0.0209521	0.191299	0.168215
AK4	GeneID:205	0.168215	0.145495	0.191299	0.168215	0.0817061	0.0817061	0.0440357	0.168215
DNAJC6	GeneID:9829	0.234558	0.168215	0.168215	0.234558	0.0674947	0.0674947	0.0209521	0.191299
LEPROT	GeneID:54741	0.191299	0.168215	0.145495	0.191299	0.168215	0.168215	0.0817061	0.0440357
LEPR	GeneID:3953	0.168215	0.191299	0.168215	0.168215	0.234558	0.234558	0.0674947	0.0209521
PDE4B	GeneID:5142	0.145495	0.0440357	0.168215	0.145495	0.191299	0.191299	0.168215	0.0817061
SGIP1	GeneID:84251	0.168215	0.0209521	0.191299	0.168215	0.168215	0.168215	0.234558	0.0674947
MIR3117	GeneID:100422871	0.168215	0.0817061	0.0440357	0.168215	0.145495	0.145495	0.191299	0.168215
TCTEX1D1	GeneID:200132	0.191299	0.0674947	0.0209521	0.191299	0.168215	0.168215	0.168215	0.234558
INSL5	GeneID:10022	0.0440357	0.168215	0.0817061	0.0440357	0.168215	0.168215	0.145495	0.191299
WDR78	GeneID:79819	0.0209521	0.234558	0.0674947	0.0209521	0.191299	0.191299	0.168215	0.168215
MIER1	GeneID:57708	0.0817061	0.191299	0.168215	0.0817061	0.0440357	0.0440357	0.168215	0.145495
SLC35D1	GeneID:23169	0.0674947	0.168215	0.234558	0.0674947	0.0209521	0.0209521	0.191299	0.168215
C1orf141	GeneID:400757	0.168215	0.145495	0.191299	0.168215	0.0817061	0.0817061	0.0440357	0.168215
IL23R	GeneID:149233	0.234558	0.168215	0.168215	0.234558	0.0674947	0.0674947	0.0209521	0.191299
IL12RB2	GeneID:3595	0.191299	0.168215	0.145495	0.191299	0.168215	0.168215	0.0817061	0.0440357
SERBP1	GeneID:26135	0.168215	0.191299	0.168215	0.168215	0.234558	0.234558	0.0674947	0.0209521
GADD45A	GeneID:1647	0.145495	0.0440357	0.168215	0.145495	0.191299	0.191299	0.168215	0.0817061
GNG12	GeneID:55970	0.168215	0.0209521	0.191299	0.168215	0.168215	0.168215	0.234558	0.0674947
LOC100289178	GeneID:100289178	0.168215	0.0817061	0.0440357	0.168215	0.145495	0.145495	0.191299	0.168215
DIRAS3	GeneID:9077	0.191299	0.0674947	0.0209521	0.191299	0.168215	0.168215	0.168215	0.234558
WLS	GeneID:79971	0.0440357	0.168215	0.0817061	0.0440357	0.168215	0.168215	0.145495	0.191299
MIR1262	GeneID:100302279	0.0209521	0.234558	0.0674947	0.0209521	0.191299	0.191299	0.168215	0.168215
RPE65	GeneID:6121	0.0817061	0.191299	0.168215	0.0817061	0.0440357	0.0440357	0.168215	0.145495
DEPDC1	GeneID:55635	0.0674947	0.168215	0.234558	0.0674947	0.0209521	0.0209521	0.191299	0.168215
LRRC7	GeneID:57554	0.168215	0.145495	0.191299	0.168215	0.0817061	0.0817061	0.0440357	0.168215
PIN1P1	GeneID:5301	0.234558	0.168215	0.168215	0.234558	0.0674947	0.0674947	0.0209521	0.191299
LRRC40	GeneID:55631	0.191299	0.168215	0.145495	0.191299	0.168215	0.168215	0.0817061	0.0440357
SRSF11	GeneID:9295	0.168215	0.191299	0.168215	0.168215	0.234558	0.234558	0.0674947	0.0209521
ANKRD13C	GeneID:81573	0.145495	0.0440357	0.168215	0.145495	0.191299	0.191299	0.168215	0.0817061
HHLA3	GeneID:11147	0.168215	0.0209521	0.191299	0.168215	0.168215	0.168215	0.234558	0.0674947
CTH	GeneID:1491	0.168215	0.0817061	0.0440357	0.168215	0.145495	0.145495	0.191299	0.168215
PTGER3	GeneID:5733	0.191299	0.0674947	0.0209521	0.191299	0.168215	0.168215	0.168215	0.234558
ZRANB2-AS1	GeneID:100132618	0.0440357	0.168215	0.0817061	0.0440357	0.168215	0.168215	0.145495	0.191299
ZRANB2	GeneID:9406	0.0209521	0.234558	0.0674947	0.0209521	0.191299	0.191299	0.168215	0.168215
MIR186	GeneID:406962	0.0817061	0.191299	0.168215	0.0817061	0.0440357	0.0440357	0.168215	0.145495
ZRANB2-AS2	GeneID:100852410	0.0674947	0.168215	0.234558	0.0674947	0.0209521	0.0209521	0.191299	0.168215
NEGR1	GeneID:257194	0.168215	0.145495	0.191299	0.168215	0.0817061	0.0817061	0.0440357	0.168215
NEGR1-IT1	GeneID:100852409	0.234558	0.168215	0.168215	0.234558	0.0674947	0.0674947	0.0209521	0.191299
LRRIQ3	GeneID:127255	0.191299	0.168215	0.145495	0.191299	0.168215	0.168215	0.0817061	0.0440357
FPGT	GeneID:8790	0.168215	0.191299	0.168215	0.168215	0.234558	0.234558	0.0674947	0.0209521
FPGT-TNNI3K	GeneID:100526835	0.145495	0.0440357	0.168215	0.145495	0.191299	0.191299	0.168215	0.0817061
TNNI3K	GeneID:51086	0.168215	0.0209521	0.191299	0.168215	0.168215	0.168215	0.234558	0.0674947
C1orf173	GeneID:127254	0.168215	0.0817061	0.0440357	0.168215	0.145495	0.145495	0.191299	0.168215
CRYZ	GeneID:1429	0.191299	0.0674947	0.0209521	0.191299	0.168215	0.168215	0.168215	0.234558
TYW3	GeneID:127253	0.0440357	0.168215	0.0817061	0.0440357	0.168215	0.168215	0.145495	0.191299
LHX8	GeneID:431707	0.0209521	0.234558	0.0674947	0.0209521	0.191299	0.191299	0.168215	0.168215
SLC44A5	GeneID:204962	0.0817061	0.191299	0.168215	0.0817061	0.0440357	0.0440357	0.168215	0.145495
ACADM	GeneID:34	0.0674947	0.168215	0.234558	0.0674947	0.0209521	0.0209521	0.191299	0.168215
RABGGTB	GeneID:5876	0.168215	0.145495	0.191299	0.168215	0.0817061	0.0817061	0.0440357	0.168215
SNORD45C	GeneID:692085	0.234558	0.168215	0.168215	0.234558	0.0674947	0.0674947	0.0209521	0.191299
SNORD45A	GeneID:26805	0.191299	0.168215	0.145495	0.191299	0.168215	0.168215	0.0817061	0.0440357
SNORD45B	GeneID:26804	0.168215	0.191299	0.168215	0.168215	0.234558	0.234558	0.0674947	0.0209521
MSH4	GeneID:4438	0.145495	0.0440357	0.168215	0.145495	0.191299	0.191299	0.168215	0.0817061
ASB17	GeneID:127247	0.168215	0.0209521	0.191299	0.168215	0.168215	0.168215	0.234558	0.0674947
ST6GALNAC3	GeneID:256435	0.168215	0.0817061	0.0440357	0.168215	0.145495	0.145495	0.191299	0.168215
ST6GALNAC5	GeneID:81849	0.191299	0.0674947	0.0209521	0.191299	0.168215	0.168215	0.168215	0.234558
LOC256483	GeneID:256483	0.0440357	0.168215	0.0817061	0.0440357	0.168215	0.168215	0.145495	0.191299
PIGK	GeneID:10026	0.0209521	0.234558	0.0674947	0.0209521	0.191299	0.191299	0.168215	0.168215
AK5	GeneID:26289	0.0817061	0.191299	0.168215	0.0817061	0.0440357	0.0440357	0.168215	0.145495
ZZZ3	GeneID:26009	0.0674947	0.168215	0.234558	0.0674947	0.0209521	0.0209521	0.191299	0.168215
USP33	GeneID:23032	0.168215	0.145495	0.191299	0.168215	0.0817061	0.0817061	0.0440357	0.168215
FAM73A	GeneID:374986	0.234558	0.168215	0.168215	0.234558	0.0674947	0.0674947	0.0209521	0.191299
NEXN-AS1	GeneID:374987	0.191299	0.168215	0.145495	0.191299	0.168215	0.168215	0.0817061	0.0440357
NEXN	GeneID:91624	0.168215	0.191299	0.168215	0.168215	0.234558	0.234558	0.0674947	0.0209521
DNAJB4	GeneID:11080	0.168215	0.0209521	0.191299	0.168215	0.168215	0.168215	0.234558	0.0674947
GIPC2	GeneID:54810	0.168215	0.0817061	0.0440357	0.168215	0.145495	0.145495	0.191299	0.168215
MGC27382	GeneID:149047	0.191299	0.0674947	0.0209521	0.191299	0.168215	0.168215	0.168215	0.234558
PTGFR	GeneID:5737	0.0440357	0.168215	0.0817061	0.0440357	0.168215	0.168215	0.145495	0.191299
IFI44L	GeneID:10964	0.0209521	0.234558	0.0674947	0.0209521	0.191299	0.191299	0.168215	0.168215
IFI44	GeneID:10561	0.0817061	0.191299	0.168215	0.0817061	0.0440357	0.0440357	0.168215	0.145495
ELTD1	GeneID:64123	0.0674947	0.168215	0.234558	0.0674947	0.0209521	0.0209521	0.191299	0.168215
LPHN2	GeneID:23266	0.168215	0.145495	0.191299	0.168215	0.0817061	0.0817061	0.0440357	0.168215
TTLL7	GeneID:79739	0.234558	0.168215	0.168215	0.234558	0.0674947	0.0674947	0.0209521	0.191299
PRKACB	GeneID:5567	0.191299	0.168215	0.145495	0.191299	0.168215	0.168215	0.0817061	0.0440357
SAMD13	GeneID:148418	0.168215	0.191299	0.168215	0.168215	0.234558	0.234558	0.0674947	0.0209521
UOX	GeneID:391051	0.145495	0.0440357	0.168215	0.145495	0.191299	0.191299	0.168215	0.0817061
DNASE2B	GeneID:58511	0.168215	0.0209521	0.191299	0.168215	0.168215	0.168215	0.234558	0.0674947
RPF1	GeneID:80135	0.168215	0.0817061	0.0440357	0.168215	0.145495	0.145495	0.191299	0.168215
GNG5	GeneID:2787	0.191299	0.0674947	0.0209521	0.191299	0.168215	0.168215	0.168215	0.234558
SPATA1	GeneID:100505741	0.0440357	0.168215	0.0817061	0.0440357	0.168215	0.168215	0.145495	0.191299
CTBS	GeneID:1486	0.0209521	0.234558	0.0674947	0.0209521	0.191299	0.191299	0.168215	0.168215
C1orf180	GeneID:439927	0.0817061	0.191299	0.168215	0.0817061	0.0440357	0.0440357	0.168215	0.145495
SSX2IP	GeneID:117178	0.0674947	0.168215	0.234558	0.0674947	0.0209521	0.0209521	0.191299	0.168215
LPAR3	GeneID:23566	0.168215	0.145495	0.191299	0.168215	0.0817061	0.0817061	0.0440357	0.168215
MCOLN2	GeneID:255231	0.234558	0.168215	0.168215	0.234558	0.0674947	0.0674947	0.0209521	0.191299
MCOLN3	GeneID:55283	0.191299	0.168215	0.145495	0.191299	0.168215	0.168215	0.0817061	0.0440357
WDR63	GeneID:126820	0.168215	0.191299	0.168215	0.168215	0.234558	0.234558	0.0674947	0.0209521
MIR4423	GeneID:100616481	0.145495	0.0440357	0.168215	0.145495	0.191299	0.191299	0.168215	0.0817061
SYDE2	GeneID:84144	0.168215	0.0209521	0.191299	0.168215	0.168215	0.168215	0.234558	0.0674947
C1orf52	GeneID:148423	0.168215	0.0817061	0.0440357	0.168215	0.145495	0.145495	0.191299	0.168215
LOC646626	GeneID:646626	0.0440357	0.168215	0.0817061	0.0440357	0.168215	0.168215	0.145495	0.191299
DDAH1	GeneID:23576	0.0209521	0.234558	0.0674947	0.0209521	0.191299	0.191299	0.168215	0.168215
CYR61	GeneID:3491	0.403634	0.191299	0.490143	0.403634	0.365964	0.365964	0.490143	0.467423
ZNHIT6	GeneID:54680	0.389423	0.490143	0.556486	0.389423	0.34288	0.34288	0.513227	0.490143
COL24A1	GeneID:255631	0.490143	0.467423	0.513227	0.490143	0.403634	0.403634	0.365964	0.490143
ODF2L	GeneID:57489	0.556486	0.490143	0.490143	0.556486	0.389423	0.389423	0.34288	0.513227
CLCA2	GeneID:9635	0.513227	0.490143	0.467423	0.513227	0.490143	0.490143	0.403634	0.365964
CLCA1	GeneID:1179	0.490143	0.513227	0.490143	0.490143	0.556486	0.556486	0.389423	0.34288
CLCA4	GeneID:22802	0.467423	0.365964	0.490143	0.467423	0.513227	0.513227	0.490143	0.403634
CLCA3P	GeneID:9629	0.490143	0.34288	0.513227	0.490143	0.490143	0.490143	0.556486	0.389423
SH3GLB1	GeneID:51100	0.490143	0.403634	0.365964	0.490143	0.467423	0.467423	0.513227	0.490143
40800	GeneID:9403	0.513227	0.389423	0.34288	0.513227	0.490143	0.490143	0.490143	0.556486
HS2ST1	GeneID:9653	0.365964	0.490143	0.403634	0.365964	0.490143	0.490143	0.467423	0.513227
LOC339524	GeneID:339524	0.34288	0.556486	0.389423	0.34288	0.513227	0.513227	0.490143	0.490143
LMO4	GeneID:8543	0.403634	0.513227	0.490143	0.403634	0.365964	0.365964	0.490143	0.467423
LOC100505768	GeneID:100505768	0.389423	0.490143	0.556486	0.389423	0.34288	0.34288	0.513227	0.490143
PKN2	GeneID:5586	0.168215	0.145495	0.191299	0.168215	0.0817061	0.0817061	0.0440357	0.168215
GTF2B	GeneID:2959	0.234558	0.168215	0.168215	0.234558	0.0674947	0.0674947	0.0209521	0.191299
CCBL2	GeneID:56267	0.191299	0.168215	0.145495	0.191299	0.168215	0.168215	0.0817061	0.0440357
RBMXL1	GeneID:494115	0.168215	0.191299	0.168215	0.168215	0.234558	0.234558	0.0674947	0.0209521
GBP3	GeneID:2635	0.145495	0.0440357	0.168215	0.145495	0.191299	0.191299	0.168215	0.0817061
GBP1	GeneID:2633	0.168215	0.0209521	0.191299	0.168215	0.168215	0.168215	0.234558	0.0674947
GBP2	GeneID:2634	0.168215	0.0817061	0.0440357	0.168215	0.145495	0.145495	0.191299	0.168215
GBP7	GeneID:388646	0.191299	0.0674947	0.0209521	0.191299	0.168215	0.168215	0.168215	0.234558
GBP4	GeneID:115361	0.0440357	0.168215	0.0817061	0.0440357	0.168215	0.168215	0.145495	0.191299
GBP5	GeneID:115362	0.0209521	0.234558	0.0674947	0.0209521	0.191299	0.191299	0.168215	0.168215
GBP6	GeneID:163351	0.0817061	0.191299	0.168215	0.0817061	0.0440357	0.0440357	0.168215	0.145495
GBP1P1	GeneID:400759	0.0674947	0.168215	0.234558	0.0674947	0.0209521	0.0209521	0.191299	0.168215
LRRC8B	GeneID:23507	0.168215	0.145495	0.191299	0.168215	0.0817061	0.0817061	0.0440357	0.168215
FLJ27354	GeneID:400761	0.234558	0.168215	0.168215	0.234558	0.0674947	0.0674947	0.0209521	0.191299
LRRC8C	GeneID:84230	0.191299	0.168215	0.145495	0.191299	0.168215	0.168215	0.0817061	0.0440357
LRRC8D	GeneID:55144	0.168215	0.191299	0.168215	0.168215	0.234558	0.234558	0.0674947	0.0209521
GEMIN8P4	GeneID:492303	0.145495	0.0440357	0.168215	0.145495	0.191299	0.191299	0.168215	0.0817061
ZNF326	GeneID:284695	0.168215	0.0209521	0.191299	0.168215	0.168215	0.168215	0.234558	0.0674947
BARHL2	GeneID:343472	0.168215	0.0817061	0.0440357	0.168215	0.145495	0.145495	0.191299	0.168215
LOC100505821	GeneID:100505821	0.191299	0.0674947	0.0209521	0.191299	0.168215	0.168215	0.168215	0.234558
LOC149351	GeneID:149351	0.0440357	0.168215	0.0817061	0.0440357	0.168215	0.168215	0.145495	0.191299
LOC100505840	GeneID:100505840	0.0209521	0.234558	0.0674947	0.0209521	0.191299	0.191299	0.168215	0.168215
ZNF644	GeneID:84146	0.0817061	0.191299	0.168215	0.0817061	0.0440357	0.0440357	0.168215	0.145495
HFM1	GeneID:164045	0.0674947	0.168215	0.234558	0.0674947	0.0209521	0.0209521	0.191299	0.168215
CDC7	GeneID:8317	0.168215	0.145495	0.191299	0.168215	0.0817061	0.0817061	0.0440357	0.168215
HSP90B3P	GeneID:343477	0.234558	0.168215	0.168215	0.234558	0.0674947	0.0674947	0.0209521	0.191299
TGFBR3	GeneID:7049	0.191299	0.168215	0.145495	0.191299	0.168215	0.168215	0.0817061	0.0440357
BRDT	GeneID:676	0.168215	0.191299	0.168215	0.168215	0.234558	0.234558	0.0674947	0.0209521
EPHX4	GeneID:253152	0.145495	0.0440357	0.168215	0.145495	0.191299	0.191299	0.168215	0.0817061
BTBD8	GeneID:284697	0.168215	0.0209521	0.191299	0.168215	0.168215	0.168215	0.234558	0.0674947
KIAA1107	GeneID:23285	0.168215	0.0817061	0.0440357	0.168215	0.145495	0.145495	0.191299	0.168215
C1orf146	GeneID:388649	0.191299	0.0674947	0.0209521	0.191299	0.168215	0.168215	0.168215	0.234558
GLMN	GeneID:11146	0.0440357	0.168215	0.0817061	0.0440357	0.168215	0.168215	0.145495	0.191299
RPAP2	GeneID:79871	0.0209521	0.234558	0.0674947	0.0209521	0.191299	0.191299	0.168215	0.168215
GFI1	GeneID:2672	0.0817061	0.191299	0.168215	0.0817061	0.0440357	0.0440357	0.168215	0.145495
EVI5	GeneID:7813	0.0674947	0.168215	0.234558	0.0674947	0.0209521	0.0209521	0.191299	0.168215
LOC100653014	GeneID:100653014	0.168215	0.145495	0.191299	0.168215	0.0817061	0.0817061	0.0440357	0.168215
LOC100653314	GeneID:100653314	0.234558	0.168215	0.168215	0.234558	0.0674947	0.0674947	0.0209521	0.191299
RPL5	GeneID:6125	0.191299	0.168215	0.145495	0.191299	0.168215	0.168215	0.0817061	0.0440357
SNORD21	GeneID:6083	0.168215	0.191299	0.168215	0.168215	0.234558	0.234558	0.0674947	0.0209521
SNORA66	GeneID:26782	0.145495	0.0440357	0.168215	0.145495	0.191299	0.191299	0.168215	0.0817061
FAM69A	GeneID:388650	0.168215	0.0209521	0.191299	0.168215	0.168215	0.168215	0.234558	0.0674947
MTF2	GeneID:22823	0.168215	0.0817061	0.0440357	0.168215	0.145495	0.145495	0.191299	0.168215
TMED5	GeneID:50999	0.191299	0.0674947	0.0209521	0.191299	0.168215	0.168215	0.168215	0.234558
CCDC18	GeneID:343099	0.0440357	0.168215	0.0817061	0.0440357	0.168215	0.168215	0.145495	0.191299
LOC100131564	GeneID:100131564	0.0209521	0.234558	0.0674947	0.0209521	0.191299	0.191299	0.168215	0.168215
DR1	GeneID:1810	0.0817061	0.191299	0.168215	0.0817061	0.0440357	0.0440357	0.168215	0.145495
FNBP1L	GeneID:54874	0.0674947	0.168215	0.234558	0.0674947	0.0209521	0.0209521	0.191299	0.168215
BCAR3	GeneID:8412	0.168215	0.145495	0.191299	0.168215	0.0817061	0.0817061	0.0440357	0.168215
LOC100129046	GeneID:100129046	0.234558	0.168215	0.168215	0.234558	0.0674947	0.0674947	0.0209521	0.191299
LOC100132240	GeneID:100132240	0.191299	0.168215	0.145495	0.191299	0.168215	0.168215	0.0817061	0.0440357
MIR760	GeneID:100126348	0.168215	0.191299	0.168215	0.168215	0.234558	0.234558	0.0674947	0.0209521
DNTTIP2	GeneID:30836	0.145495	0.0440357	0.168215	0.145495	0.191299	0.191299	0.168215	0.0817061
GCLM	GeneID:2730	0.168215	0.0209521	0.191299	0.168215	0.168215	0.168215	0.234558	0.0674947
ABCA4	GeneID:24	0.168215	0.0817061	0.0440357	0.168215	0.145495	0.145495	0.191299	0.168215
ARHGAP29	GeneID:9411	0.191299	0.0674947	0.0209521	0.191299	0.168215	0.168215	0.168215	0.234558
LOC100505940	GeneID:100505940	0.0440357	0.168215	0.0817061	0.0440357	0.168215	0.168215	0.145495	0.191299
ABCD3	GeneID:5825	0.0209521	0.234558	0.0674947	0.0209521	0.191299	0.191299	0.168215	0.168215
F3	GeneID:2152	0.0817061	0.191299	0.168215	0.0817061	0.0440357	0.0440357	0.168215	0.145495
MIR378G	GeneID:100616321	0.0674947	0.168215	0.234558	0.0674947	0.0209521	0.0209521	0.191299	0.168215
SLC44A3	GeneID:126969	0.168215	0.145495	0.191299	0.168215	0.0817061	0.0817061	0.0440357	0.168215
CNN3	GeneID:1266	0.234558	0.168215	0.168215	0.234558	0.0674947	0.0674947	0.0209521	0.191299
LOC729970	GeneID:729970	0.191299	0.168215	0.145495	0.191299	0.168215	0.168215	0.0817061	0.0440357
ALG14	GeneID:199857	0.168215	0.191299	0.168215	0.168215	0.234558	0.234558	0.0674947	0.0209521
TMEM56	GeneID:148534	0.145495	0.0440357	0.168215	0.145495	0.191299	0.191299	0.168215	0.0817061
TMEM56-RWDD3	GeneID:100527978	0.168215	0.0209521	0.191299	0.168215	0.168215	0.168215	0.234558	0.0674947
RWDD3	GeneID:25950	0.168215	0.0817061	0.0440357	0.168215	0.145495	0.145495	0.191299	0.168215
FLJ31662	GeneID:440594	0.191299	0.0674947	0.0209521	0.191299	0.168215	0.168215	0.168215	0.234558
PTBP2	GeneID:58155	0.0440357	0.168215	0.0817061	0.0440357	0.168215	0.168215	0.145495	0.191299
DPYD	GeneID:1806	0.0209521	0.234558	0.0674947	0.0209521	0.191299	0.191299	0.168215	0.168215
DPYD-AS1	GeneID:100873932	0.0817061	0.191299	0.168215	0.0817061	0.0440357	0.0440357	0.168215	0.145495
MIR137HG	GeneID:400765	0.0674947	0.168215	0.234558	0.0674947	0.0209521	0.0209521	0.191299	0.168215
MIR2682	GeneID:100616452	0.168215	0.145495	0.191299	0.168215	0.0817061	0.0817061	0.0440357	0.168215
MIR137	GeneID:406928	0.234558	0.168215	0.168215	0.234558	0.0674947	0.0674947	0.0209521	0.191299
LOC729987	GeneID:729987	0.191299	0.168215	0.145495	0.191299	0.168215	0.168215	0.0817061	0.0440357
SNX7	GeneID:51375	0.168215	0.191299	0.168215	0.168215	0.234558	0.234558	0.0674947	0.0209521
LPPR5	GeneID:163404	0.145495	0.0440357	0.168215	0.145495	0.191299	0.191299	0.168215	0.0817061
LOC100129620	GeneID:100129620	0.168215	0.0209521	0.191299	0.168215	0.168215	0.168215	0.234558	0.0674947
LPPR4	GeneID:9890	0.168215	0.0817061	0.0440357	0.168215	0.145495	0.145495	0.191299	0.168215
PALMD	GeneID:54873	0.191299	0.0674947	0.0209521	0.191299	0.168215	0.168215	0.168215	0.234558
FRRS1	GeneID:391059	0.0440357	0.168215	0.0817061	0.0440357	0.168215	0.168215	0.145495	0.191299
AGL	GeneID:178	0.0209521	0.234558	0.0674947	0.0209521	0.191299	0.191299	0.168215	0.168215
LOC730081	GeneID:730081	0.0817061	0.191299	0.168215	0.0817061	0.0440357	0.0440357	0.168215	0.145495
SLC35A3	GeneID:23443	0.0674947	0.168215	0.234558	0.0674947	0.0209521	0.0209521	0.191299	0.168215
HIAT1	GeneID:64645	0.168215	0.145495	0.191299	0.168215	0.0817061	0.0817061	0.0440357	0.168215
SASS6	GeneID:163786	0.234558	0.168215	0.168215	0.234558	0.0674947	0.0674947	0.0209521	0.191299
CCDC76	GeneID:54482	0.191299	0.168215	0.145495	0.191299	0.168215	0.168215	0.0817061	0.0440357
LRRC39	GeneID:127495	0.168215	0.191299	0.168215	0.168215	0.234558	0.234558	0.0674947	0.0209521
DBT	GeneID:1629	0.145495	0.0440357	0.168215	0.145495	0.191299	0.191299	0.168215	0.0817061
LOC100506007	GeneID:100506007	0.168215	0.0209521	0.191299	0.168215	0.168215	0.168215	0.234558	0.0674947
RTCD1	GeneID:8634	0.168215	0.0817061	0.0440357	0.168215	0.145495	0.145495	0.191299	0.168215
MIR553	GeneID:693138	0.191299	0.0674947	0.0209521	0.191299	0.168215	0.168215	0.168215	0.234558
CDC14A	GeneID:8556	0.0440357	0.168215	0.0817061	0.0440357	0.168215	0.168215	0.145495	0.191299
GPR88	GeneID:54112	0.0209521	0.234558	0.0674947	0.0209521	0.191299	0.191299	0.168215	0.168215
LOC100128787	GeneID:100128787	0.0817061	0.191299	0.168215	0.0817061	0.0440357	0.0440357	0.168215	0.145495
VCAM1	GeneID:7412	0.0674947	0.168215	0.234558	0.0674947	0.0209521	0.0209521	0.191299	0.168215
EXTL2	GeneID:2135	0.168215	0.145495	0.191299	0.168215	0.0817061	0.0817061	0.0440357	0.168215
SLC30A7	GeneID:148867	0.234558	0.168215	0.168215	0.234558	0.0674947	0.0674947	0.0209521	0.191299
DPH5	GeneID:51611	0.191299	0.168215	0.145495	0.191299	0.168215	0.168215	0.0817061	0.0440357
LOC100506051	GeneID:100506051	0.168215	0.191299	0.168215	0.168215	0.234558	0.234558	0.0674947	0.0209521
LOC100506029	GeneID:100506029	0.145495	0.0440357	0.168215	0.145495	0.191299	0.191299	0.168215	0.0817061
S1PR1	GeneID:1901	0.168215	0.0209521	0.191299	0.168215	0.168215	0.168215	0.234558	0.0674947
OLFM3	GeneID:118427	0.168215	0.0817061	0.0440357	0.168215	0.145495	0.145495	0.191299	0.168215
DNAJA1P5	GeneID:94236	0.191299	0.0674947	0.0209521	0.191299	0.168215	0.168215	0.168215	0.234558
COL11A1	GeneID:1301	0.0440357	0.168215	0.0817061	0.0440357	0.168215	0.168215	0.145495	0.191299
RNPC3	GeneID:55599	0.0209521	0.234558	0.0674947	0.0209521	0.191299	0.191299	0.168215	0.168215
AMY2B	GeneID:280	0.0817061	0.191299	0.168215	0.0817061	0.0440357	0.0440357	0.168215	0.145495
LOC648740	GeneID:648740	0.0674947	0.168215	0.234558	0.0674947	0.0209521	0.0209521	0.191299	0.168215
AMY2A	GeneID:279	0.168215	0.145495	0.191299	0.168215	0.0817061	0.0817061	0.0440357	0.168215
AMY1A	GeneID:276	0.234558	0.168215	0.168215	0.234558	0.0674947	0.0674947	0.0209521	0.191299
AMY1B	GeneID:277	0.191299	0.168215	0.145495	0.191299	0.168215	0.168215	0.0817061	0.0440357
AMY1C	GeneID:278	0.168215	0.191299	0.168215	0.168215	0.234558	0.234558	0.0674947	0.0209521
LOC100129138	GeneID:100129138	0.145495	0.0440357	0.168215	0.145495	0.191299	0.191299	0.168215	0.0817061
PRMT6	GeneID:55170	0.168215	0.0209521	0.191299	0.168215	0.168215	0.168215	0.234558	0.0674947
NTNG1	GeneID:22854	0.168215	0.0817061	0.0440357	0.168215	0.145495	0.145495	0.191299	0.168215
VAV3	GeneID:10451	0.191299	0.0674947	0.0209521	0.191299	0.168215	0.168215	0.168215	0.234558
VAV3-AS1	GeneID:100873946	0.0440357	0.168215	0.0817061	0.0440357	0.168215	0.168215	0.145495	0.191299
SLC25A24	GeneID:29957	0.0209521	0.234558	0.0674947	0.0209521	0.191299	0.191299	0.168215	0.168215
NBPF4	GeneID:148545	0.0817061	0.191299	0.168215	0.0817061	0.0440357	0.0440357	0.168215	0.145495
LOC400768	GeneID:400768	0.0674947	0.168215	0.234558	0.0674947	0.0209521	0.0209521	0.191299	0.168215
NBPF6	GeneID:653149	0.168215	0.145495	0.191299	0.168215	0.0817061	0.0817061	0.0440357	0.168215
FAM102B	GeneID:284611	0.234558	0.168215	0.168215	0.234558	0.0674947	0.0674947	0.0209521	0.191299
HENMT1	GeneID:113802	0.191299	0.168215	0.145495	0.191299	0.168215	0.168215	0.0817061	0.0440357
PRPF38B	GeneID:55119	0.168215	0.191299	0.168215	0.168215	0.234558	0.234558	0.0674947	0.0209521
FNDC7	GeneID:163479	0.145495	0.0440357	0.168215	0.145495	0.191299	0.191299	0.168215	0.0817061
STXBP3	GeneID:6814	0.168215	0.0209521	0.191299	0.168215	0.168215	0.168215	0.234558	0.0674947
AKNAD1	GeneID:254268	0.168215	0.0817061	0.0440357	0.168215	0.145495	0.145495	0.191299	0.168215
SRG7	GeneID:642864	0.191299	0.0674947	0.0209521	0.191299	0.168215	0.168215	0.168215	0.234558
GPSM2	GeneID:29899	0.0440357	0.168215	0.0817061	0.0440357	0.168215	0.168215	0.145495	0.191299
CLCC1	GeneID:23155	0.0209521	0.234558	0.0674947	0.0209521	0.191299	0.191299	0.168215	0.168215
WDR47	GeneID:22911	0.0817061	0.191299	0.168215	0.0817061	0.0440357	0.0440357	0.168215	0.145495
TAF13	GeneID:6884	0.0674947	0.168215	0.234558	0.0674947	0.0209521	0.0209521	0.191299	0.168215
TMEM167B	GeneID:56900	0.168215	0.145495	0.191299	0.168215	0.0817061	0.0817061	0.0440357	0.168215
SCARNA2	GeneID:677766	0.234558	0.168215	0.168215	0.234558	0.0674947	0.0674947	0.0209521	0.191299
C1orf194	GeneID:127003	0.191299	0.168215	0.145495	0.191299	0.168215	0.168215	0.0817061	0.0440357
KIAA1324	GeneID:57535	0.168215	0.191299	0.168215	0.168215	0.234558	0.234558	0.0674947	0.0209521
SARS	GeneID:6301	0.145495	0.0440357	0.168215	0.145495	0.191299	0.191299	0.168215	0.0817061
CELSR2	GeneID:1952	0.168215	0.0209521	0.191299	0.168215	0.168215	0.168215	0.234558	0.0674947
PSRC1	GeneID:84722	0.168215	0.0817061	0.0440357	0.168215	0.145495	0.145495	0.191299	0.168215
MYBPHL	GeneID:343263	0.191299	0.0674947	0.0209521	0.191299	0.168215	0.168215	0.168215	0.234558
SORT1	GeneID:6272	0.0440357	0.168215	0.0817061	0.0440357	0.168215	0.168215	0.145495	0.191299
PSMA5	GeneID:5686	0.0209521	0.234558	0.0674947	0.0209521	0.191299	0.191299	0.168215	0.168215
SYPL2	GeneID:284612	0.0817061	0.191299	0.168215	0.0817061	0.0440357	0.0440357	0.168215	0.145495
ATXN7L2	GeneID:127002	0.0674947	0.168215	0.234558	0.0674947	0.0209521	0.0209521	0.191299	0.168215
CYB561D1	GeneID:284613	0.168215	0.145495	0.191299	0.168215	0.0817061	0.0817061	0.0440357	0.168215
AMIGO1	GeneID:57463	0.234558	0.168215	0.168215	0.234558	0.0674947	0.0674947	0.0209521	0.191299
GPR61	GeneID:83873	0.191299	0.168215	0.145495	0.191299	0.168215	0.168215	0.0817061	0.0440357
GNAI3	GeneID:2773	0.168215	0.191299	0.168215	0.168215	0.234558	0.234558	0.0674947	0.0209521
MIR197	GeneID:406974	0.145495	0.0440357	0.168215	0.145495	0.191299	0.191299	0.168215	0.0817061
GNAT2	GeneID:2780	0.168215	0.0209521	0.191299	0.168215	0.168215	0.168215	0.234558	0.0674947
AMPD2	GeneID:271	0.168215	0.0817061	0.0440357	0.168215	0.145495	0.145495	0.191299	0.168215
GSTM4	GeneID:2948	0.191299	0.0674947	0.0209521	0.191299	0.168215	0.168215	0.168215	0.234558
GSTM2	GeneID:2946	0.0440357	0.168215	0.0817061	0.0440357	0.168215	0.168215	0.145495	0.191299
GSTM1	GeneID:2944	0.0209521	0.234558	0.0674947	0.0209521	0.191299	0.191299	0.168215	0.168215
GSTM5	GeneID:2949	0.0817061	0.191299	0.168215	0.0817061	0.0440357	0.0440357	0.168215	0.145495
GSTM3	GeneID:2947	0.0674947	0.168215	0.234558	0.0674947	0.0209521	0.0209521	0.191299	0.168215
EPS8L3	GeneID:79574	0.168215	0.145495	0.191299	0.168215	0.0817061	0.0817061	0.0440357	0.168215
CSF1	GeneID:1435	0.234558	0.168215	0.168215	0.234558	0.0674947	0.0674947	0.0209521	0.191299
AHCYL1	GeneID:10768	0.191299	0.168215	0.145495	0.191299	0.168215	0.168215	0.0817061	0.0440357
FAM40A	GeneID:85369	0.168215	0.191299	0.168215	0.168215	0.234558	0.234558	0.0674947	0.0209521
ALX3	GeneID:257	0.145495	0.0440357	0.168215	0.145495	0.191299	0.191299	0.168215	0.0817061
UBL4B	GeneID:164153	0.168215	0.0209521	0.191299	0.168215	0.168215	0.168215	0.234558	0.0674947
SLC6A17	GeneID:388662	0.168215	0.0817061	0.0440357	0.168215	0.145495	0.145495	0.191299	0.168215
LOC100130800	GeneID:100130800	0.191299	0.0674947	0.0209521	0.191299	0.168215	0.168215	0.168215	0.234558
KCNC4	GeneID:3749	0.0440357	0.168215	0.0817061	0.0440357	0.168215	0.168215	0.145495	0.191299
LOC100506257	GeneID:100506257	0.0209521	0.234558	0.0674947	0.0209521	0.191299	0.191299	0.168215	0.168215
LOC440600	GeneID:440600	0.0817061	0.191299	0.168215	0.0817061	0.0440357	0.0440357	0.168215	0.145495
SLC16A4	GeneID:9122	0.168215	0.145495	0.191299	0.168215	0.0817061	0.0817061	0.0440357	0.168215
HBXIP	GeneID:10542	0.234558	0.168215	0.168215	0.234558	0.0674947	0.0674947	0.0209521	0.191299
PROK1	GeneID:84432	0.191299	0.168215	0.145495	0.191299	0.168215	0.168215	0.0817061	0.0440357
CYMP	GeneID:643160	0.168215	0.191299	0.168215	0.168215	0.234558	0.234558	0.0674947	0.0209521
KCNA10	GeneID:3744	0.145495	0.0440357	0.168215	0.145495	0.191299	0.191299	0.168215	0.0817061
KCNA2	GeneID:3737	0.168215	0.0209521	0.191299	0.168215	0.168215	0.168215	0.234558	0.0674947
KCNA3	GeneID:3738	0.168215	0.0817061	0.0440357	0.168215	0.145495	0.145495	0.191299	0.168215
CD53	GeneID:963	0.191299	0.0674947	0.0209521	0.191299	0.168215	0.168215	0.168215	0.234558
LOC100506293	GeneID:100506293	0.0440357	0.168215	0.0817061	0.0440357	0.168215	0.168215	0.145495	0.191299
LRIF1	GeneID:55791	0.0209521	0.234558	0.0674947	0.0209521	0.191299	0.191299	0.168215	0.168215
DRAM2	GeneID:128338	0.0817061	0.191299	0.168215	0.0817061	0.0440357	0.0440357	0.168215	0.145495
CEPT1	GeneID:10390	0.0674947	0.168215	0.234558	0.0674947	0.0209521	0.0209521	0.191299	0.168215
DENND2D	GeneID:79961	0.168215	0.145495	0.191299	0.168215	0.0817061	0.0817061	0.0440357	0.168215
CHI3L2	GeneID:1117	0.234558	0.168215	0.168215	0.234558	0.0674947	0.0674947	0.0209521	0.191299
RP11-165H20.1	GeneID:149620	0.191299	0.168215	0.145495	0.191299	0.168215	0.168215	0.0817061	0.0440357
CHIA	GeneID:27159	0.168215	0.191299	0.168215	0.168215	0.234558	0.234558	0.0674947	0.0209521
C1orf88	GeneID:128344	0.145495	0.0440357	0.168215	0.145495	0.191299	0.191299	0.168215	0.0817061
PGCP1	GeneID:441897	0.168215	0.0209521	0.191299	0.168215	0.168215	0.168215	0.234558	0.0674947
OVGP1	GeneID:5016	0.168215	0.0817061	0.0440357	0.168215	0.145495	0.145495	0.191299	0.168215
WDR77	GeneID:79084	0.191299	0.0674947	0.0209521	0.191299	0.168215	0.168215	0.168215	0.234558
ATP5F1	GeneID:515	0.0440357	0.168215	0.0817061	0.0440357	0.168215	0.168215	0.145495	0.191299
C1orf162	GeneID:128346	0.0209521	0.234558	0.0674947	0.0209521	0.191299	0.191299	0.168215	0.168215
ADORA3	GeneID:140	0.0817061	0.191299	0.168215	0.0817061	0.0440357	0.0440357	0.168215	0.145495
LOC100129269	GeneID:100129269	0.0674947	0.168215	0.234558	0.0674947	0.0209521	0.0209521	0.191299	0.168215
RAP1A	GeneID:5906	0.168215	0.145495	0.191299	0.168215	0.0817061	0.0817061	0.0440357	0.168215
FAM212B	GeneID:55924	0.234558	0.168215	0.168215	0.234558	0.0674947	0.0674947	0.0209521	0.191299
LOC100506343	GeneID:100506343	0.191299	0.168215	0.145495	0.191299	0.168215	0.168215	0.0817061	0.0440357
DDX20	GeneID:11218	0.168215	0.191299	0.168215	0.168215	0.234558	0.234558	0.0674947	0.0209521
KCND3	GeneID:3752	0.145495	0.0440357	0.168215	0.145495	0.191299	0.191299	0.168215	0.0817061
LOC643355	GeneID:643355	0.168215	0.0209521	0.191299	0.168215	0.168215	0.168215	0.234558	0.0674947
CTTNBP2NL	GeneID:55917	0.168215	0.0817061	0.0440357	0.168215	0.145495	0.145495	0.191299	0.168215
MIR4256	GeneID:100422976	0.191299	0.0674947	0.0209521	0.191299	0.168215	0.168215	0.168215	0.234558
WNT2B	GeneID:7482	0.0440357	0.168215	0.0817061	0.0440357	0.168215	0.168215	0.145495	0.191299
ST7L	GeneID:54879	0.0209521	0.234558	0.0674947	0.0209521	0.191299	0.191299	0.168215	0.168215
CAPZA1	GeneID:829	0.0817061	0.191299	0.168215	0.0817061	0.0440357	0.0440357	0.168215	0.145495
MOV10	GeneID:4343	0.0674947	0.168215	0.234558	0.0674947	0.0209521	0.0209521	0.191299	0.168215
RHOC	GeneID:389	0.168215	0.145495	0.191299	0.168215	0.0817061	0.0817061	0.0440357	0.168215
PPM1J	GeneID:333926	0.234558	0.168215	0.168215	0.234558	0.0674947	0.0674947	0.0209521	0.191299
FAM19A3	GeneID:284467	0.191299	0.168215	0.145495	0.191299	0.168215	0.168215	0.0817061	0.0440357
LOC128322	GeneID:128322	0.168215	0.191299	0.168215	0.168215	0.234558	0.234558	0.0674947	0.0209521
SLC16A1	GeneID:6566	0.145495	0.0440357	0.168215	0.145495	0.191299	0.191299	0.168215	0.0817061
AKR7A2P1	GeneID:246182	0.168215	0.0209521	0.191299	0.168215	0.168215	0.168215	0.234558	0.0674947
LOC100506392	GeneID:100506392	0.168215	0.0817061	0.0440357	0.168215	0.145495	0.145495	0.191299	0.168215
LRIG2	GeneID:9860	0.191299	0.0674947	0.0209521	0.191299	0.168215	0.168215	0.168215	0.234558
LOC643441	GeneID:643441	0.0440357	0.168215	0.0817061	0.0440357	0.168215	0.168215	0.145495	0.191299
MAGI3	GeneID:260425	0.0209521	0.234558	0.0674947	0.0209521	0.191299	0.191299	0.168215	0.168215
PHTF1	GeneID:10745	0.0817061	0.191299	0.168215	0.0817061	0.0440357	0.0440357	0.168215	0.145495
RSBN1	GeneID:54665	0.0674947	0.168215	0.234558	0.0674947	0.0209521	0.0209521	0.191299	0.168215
PTPN22	GeneID:26191	0.168215	0.145495	0.191299	0.168215	0.0817061	0.0817061	0.0440357	0.168215
LOC100287722	GeneID:100287722	0.234558	0.168215	0.168215	0.234558	0.0674947	0.0674947	0.0209521	0.191299
BCL2L15	GeneID:440603	0.191299	0.168215	0.145495	0.191299	0.168215	0.168215	0.0817061	0.0440357
AP4B1	GeneID:10717	0.168215	0.191299	0.168215	0.168215	0.234558	0.234558	0.0674947	0.0209521
DCLRE1B	GeneID:64858	0.145495	0.0440357	0.168215	0.145495	0.191299	0.191299	0.168215	0.0817061
HIPK1	GeneID:204851	0.168215	0.0209521	0.191299	0.168215	0.168215	0.168215	0.234558	0.0674947
OLFML3	GeneID:56944	0.168215	0.0817061	0.0440357	0.168215	0.145495	0.145495	0.191299	0.168215
SYT6	GeneID:148281	0.191299	0.0674947	0.0209521	0.191299	0.168215	0.168215	0.168215	0.234558
BCAS2	GeneID:10286	0.0209521	0.234558	0.0674947	0.0209521	0.191299	0.191299	0.168215	0.168215
DENND2C	GeneID:163259	0.0817061	0.191299	0.168215	0.0817061	0.0440357	0.0440357	0.168215	0.145495
AMPD1	GeneID:270	0.0674947	0.168215	0.234558	0.0674947	0.0209521	0.0209521	0.191299	0.168215
CSDE1	GeneID:7812	0.234558	0.168215	0.168215	0.234558	0.0674947	0.0674947	0.0209521	0.191299
SIKE1	GeneID:80143	0.191299	0.168215	0.145495	0.191299	0.168215	0.168215	0.0817061	0.0440357
SYCP1	GeneID:6847	0.168215	0.191299	0.168215	0.168215	0.234558	0.234558	0.0674947	0.0209521
TSHB	GeneID:7252	0.145495	0.0440357	0.168215	0.145495	0.191299	0.191299	0.168215	0.0817061
TSPAN2	GeneID:10100	0.168215	0.0209521	0.191299	0.168215	0.168215	0.168215	0.234558	0.0674947
NGF	GeneID:4803	0.168215	0.0817061	0.0440357	0.168215	0.145495	0.145495	0.191299	0.168215
VANGL1	GeneID:81839	0.191299	0.0674947	0.0209521	0.191299	0.168215	0.168215	0.168215	0.234558
CASQ2	GeneID:845	0.0440357	0.168215	0.0817061	0.0440357	0.168215	0.168215	0.145495	0.191299
NHLH2	GeneID:4808	0.0209521	0.234558	0.0674947	0.0209521	0.191299	0.191299	0.168215	0.168215
SLC22A15	GeneID:55356	0.0817061	0.191299	0.168215	0.0817061	0.0440357	0.0440357	0.168215	0.145495
MAB21L3	GeneID:126868	0.0674947	0.168215	0.234558	0.0674947	0.0209521	0.0209521	0.191299	0.168215
ATP1A1	GeneID:476	0.168215	0.145495	0.191299	0.168215	0.0817061	0.0817061	0.0440357	0.168215
ATP1A1OS	GeneID:84852	0.234558	0.168215	0.168215	0.234558	0.0674947	0.0674947	0.0209521	0.191299
LOC100506459	GeneID:100506459	0.191299	0.168215	0.145495	0.191299	0.168215	0.168215	0.0817061	0.0440357
CD58	GeneID:965	0.168215	0.191299	0.168215	0.168215	0.234558	0.234558	0.0674947	0.0209521
MIR548AC	GeneID:100616384	0.145495	0.0440357	0.168215	0.145495	0.191299	0.191299	0.168215	0.0817061
IGSF3	GeneID:3321	0.168215	0.0209521	0.191299	0.168215	0.168215	0.168215	0.234558	0.0674947
MIR320B1	GeneID:100302117	0.168215	0.0817061	0.0440357	0.168215	0.145495	0.145495	0.191299	0.168215
CD2	GeneID:914	0.191299	0.0674947	0.0209521	0.191299	0.168215	0.168215	0.168215	0.234558
PTGFRN	GeneID:5738	0.0440357	0.168215	0.0817061	0.0440357	0.168215	0.168215	0.145495	0.191299
CD101	GeneID:9398	0.0209521	0.234558	0.0674947	0.0209521	0.191299	0.191299	0.168215	0.168215
TTF2	GeneID:8458	0.0817061	0.191299	0.168215	0.0817061	0.0440357	0.0440357	0.168215	0.145495
MIR942	GeneID:100126331	0.0674947	0.168215	0.234558	0.0674947	0.0209521	0.0209521	0.191299	0.168215
TRIM45	GeneID:80263	0.168215	0.145495	0.191299	0.168215	0.0817061	0.0817061	0.0440357	0.168215
LOC100506478	GeneID:100506478	0.234558	0.168215	0.168215	0.234558	0.0674947	0.0674947	0.0209521	0.191299
VTCN1	GeneID:79679	0.191299	0.168215	0.145495	0.191299	0.168215	0.168215	0.0817061	0.0440357
MAN1A2	GeneID:10905	0.168215	0.191299	0.168215	0.168215	0.234558	0.234558	0.0674947	0.0209521
FAM46C	GeneID:54855	0.145495	0.0440357	0.168215	0.145495	0.191299	0.191299	0.168215	0.0817061
GDAP2	GeneID:54834	0.168215	0.0209521	0.191299	0.168215	0.168215	0.168215	0.234558	0.0674947
WDR3	GeneID:10885	0.168215	0.0817061	0.0440357	0.168215	0.145495	0.145495	0.191299	0.168215
SPAG17	GeneID:200162	0.191299	0.0674947	0.0209521	0.191299	0.168215	0.168215	0.168215	0.234558
TBX15	GeneID:6913	0.0440357	0.168215	0.0817061	0.0440357	0.168215	0.168215	0.145495	0.191299
WARS2	GeneID:10352	0.0209521	0.234558	0.0674947	0.0209521	0.191299	0.191299	0.168215	0.168215
HAO2	GeneID:51179	0.0817061	0.191299	0.168215	0.0817061	0.0440357	0.0440357	0.168215	0.145495
HSD3B2	GeneID:3284	0.0674947	0.168215	0.234558	0.0674947	0.0209521	0.0209521	0.191299	0.168215
HSD3B1	GeneID:3283	0.168215	0.145495	0.191299	0.168215	0.0817061	0.0817061	0.0440357	0.168215
HSD3BP4	GeneID:128102	0.234558	0.168215	0.168215	0.234558	0.0674947	0.0674947	0.0209521	0.191299
LOC644242	GeneID:644242	0.191299	0.168215	0.145495	0.191299	0.168215	0.168215	0.0817061	0.0440357
ZNF697	GeneID:90874	0.168215	0.191299	0.168215	0.168215	0.234558	0.234558	0.0674947	0.0209521
PHGDH	GeneID:26227	0.145495	0.0440357	0.168215	0.145495	0.191299	0.191299	0.168215	0.0817061
HMGCS2	GeneID:3158	0.168215	0.0209521	0.191299	0.168215	0.168215	0.168215	0.234558	0.0674947
REG4	GeneID:83998	0.168215	0.0817061	0.0440357	0.168215	0.145495	0.145495	0.191299	0.168215
NBPF7	GeneID:343505	0.191299	0.0674947	0.0209521	0.191299	0.168215	0.168215	0.168215	0.234558
ADAM30	GeneID:11085	0.0440357	0.168215	0.0817061	0.0440357	0.168215	0.168215	0.145495	0.191299
LOC100506528	GeneID:100506528	0.0817061	0.191299	0.168215	0.0817061	0.0440357	0.0440357	0.168215	0.145495
LOC100132913	GeneID:100132913	0.0674947	0.168215	0.234558	0.0674947	0.0209521	0.0209521	0.191299	0.168215
FAM72B	GeneID:653820	0.168215	0.145495	0.191299	0.168215	0.0817061	0.0817061	0.0440357	0.168215
LOC100132314	GeneID:100132314	0.234558	0.168215	0.168215	0.234558	0.0674947	0.0674947	0.0209521	0.191299
HIST2H2BA	GeneID:337875	0.191299	0.168215	0.145495	0.191299	0.168215	0.168215	0.0817061	0.0440357
FCGR1B	GeneID:2210	0.168215	0.191299	0.168215	0.168215	0.234558	0.234558	0.0674947	0.0209521
EMBP1	GeneID:647121	0.145495	0.0440357	0.168215	0.145495	0.191299	0.191299	0.168215	0.0817061
MIR3118-1	GeneID:100423008	0.168215	0.0209521	0.191299	0.168215	0.168215	0.168215	0.234558	0.0674947
ANKRD20A12P	GeneID:100874392	0.168215	0.0817061	0.0440357	0.168215	0.145495	0.145495	0.191299	0.168215
LOC100652887	GeneID:100652887	0.191299	0.0674947	0.0209521	0.191299	0.168215	0.168215	0.168215	0.234558
MIR3118-2	GeneID:100422949	0.0440357	0.168215	0.0817061	0.0440357	0.168215	0.168215	0.145495	0.191299
MIR3118-3	GeneID:100422844	0.0209521	0.234558	0.0674947	0.0209521	0.191299	0.191299	0.168215	0.168215
LOC100509378	GeneID:100509378	0.0817061	0.191299	0.168215	0.0817061	0.0440357	0.0440357	0.168215	0.145495
LOC100130000	GeneID:100130000	0.0674947	0.168215	0.234558	0.0674947	0.0209521	0.0209521	0.191299	0.168215
LOC100286793	GeneID:100286793	0.168215	0.145495	0.191299	0.168215	0.0817061	0.0817061	0.0440357	0.168215
LOC100132999	GeneID:100132999	0.234558	0.168215	0.168215	0.234558	0.0674947	0.0674947	0.0209521	0.191299
PPIAL4G	GeneID:644591	0.191299	0.168215	0.145495	0.191299	0.168215	0.168215	0.0817061	0.0440357
FAM72D	GeneID:728833	0.168215	0.191299	0.168215	0.168215	0.234558	0.234558	0.0674947	0.0209521
SRGAP2P2	GeneID:647135	0.145495	0.0440357	0.168215	0.145495	0.191299	0.191299	0.168215	0.0817061
NBPF8	GeneID:728841	0.168215	0.0209521	0.191299	0.168215	0.168215	0.168215	0.234558	0.0674947
LOC728855	GeneID:728855	0.168215	0.0817061	0.0440357	0.168215	0.145495	0.145495	0.191299	0.168215
LOC730256	GeneID:730256	0.191299	0.0674947	0.0209521	0.191299	0.168215	0.168215	0.168215	0.234558
PPIAL4B	GeneID:653505	0.0440357	0.168215	0.0817061	0.0440357	0.168215	0.168215	0.145495	0.191299
LOC728875	GeneID:728875	0.0209521	0.234558	0.0674947	0.0209521	0.191299	0.191299	0.168215	0.168215
LOC730257	GeneID:730257	0.0817061	0.191299	0.168215	0.0817061	0.0440357	0.0440357	0.168215	0.145495
PFN1P2	GeneID:767846	0.0674947	0.168215	0.234558	0.0674947	0.0209521	0.0209521	0.191299	0.168215
LOC653513	GeneID:653513	0.168215	0.145495	0.191299	0.168215	0.0817061	0.0817061	0.0440357	0.168215
LOC100505971	GeneID:100505971	0.191299	0.168215	0.145495	0.191299	0.168215	0.168215	0.0817061	0.0440357
SEC22B	GeneID:9554	0.168215	0.191299	0.168215	0.168215	0.234558	0.234558	0.0674947	0.0209521
NUDT4P1	GeneID:440672	0.145495	0.0440357	0.168215	0.145495	0.191299	0.191299	0.168215	0.0817061
NOTCH2NL	GeneID:388677	0.168215	0.0209521	0.191299	0.168215	0.168215	0.168215	0.234558	0.0674947
NBPF10	GeneID:100132406	0.168215	0.0817061	0.0440357	0.168215	0.145495	0.145495	0.191299	0.168215
LOC100505987	GeneID:100505987	0.191299	0.0674947	0.0209521	0.191299	0.168215	0.168215	0.168215	0.234558
HFE2	GeneID:148738	0.0440357	0.168215	0.0817061	0.0440357	0.168215	0.168215	0.145495	0.191299
TXNIP	GeneID:10628	0.0209521	0.234558	0.0674947	0.0209521	0.191299	0.191299	0.168215	0.168215
LOC100652757	GeneID:100652757	0.0817061	0.191299	0.168215	0.0817061	0.0440357	0.0440357	0.168215	0.145495
LOC100653089	GeneID:100653089	0.0674947	0.168215	0.234558	0.0674947	0.0209521	0.0209521	0.191299	0.168215
POLR3GL	GeneID:84265	0.168215	0.145495	0.191299	0.168215	0.0817061	0.0817061	0.0440357	0.168215
ANKRD34A	GeneID:284615	0.234558	0.168215	0.168215	0.234558	0.0674947	0.0674947	0.0209521	0.191299
LIX1L	GeneID:128077	0.191299	0.168215	0.145495	0.191299	0.168215	0.168215	0.0817061	0.0440357
RBM8A	GeneID:9939	0.168215	0.191299	0.168215	0.168215	0.234558	0.234558	0.0674947	0.0209521
GNRHR2	GeneID:114814	0.145495	0.0440357	0.168215	0.145495	0.191299	0.191299	0.168215	0.0817061
PEX11B	GeneID:8799	0.168215	0.0209521	0.191299	0.168215	0.168215	0.168215	0.234558	0.0674947
ITGA10	GeneID:8515	0.168215	0.0817061	0.0440357	0.168215	0.145495	0.145495	0.191299	0.168215
ANKRD35	GeneID:148741	0.191299	0.0674947	0.0209521	0.191299	0.168215	0.168215	0.168215	0.234558
PIAS3	GeneID:10401	0.0440357	0.168215	0.0817061	0.0440357	0.168215	0.168215	0.145495	0.191299
NUDT17	GeneID:200035	0.0209521	0.234558	0.0674947	0.0209521	0.191299	0.191299	0.168215	0.168215
POLR3C	GeneID:10623	0.0817061	0.191299	0.168215	0.0817061	0.0440357	0.0440357	0.168215	0.145495
RNF115	GeneID:27246	0.0674947	0.168215	0.234558	0.0674947	0.0209521	0.0209521	0.191299	0.168215
CD160	GeneID:11126	0.168215	0.145495	0.191299	0.168215	0.0817061	0.0817061	0.0440357	0.168215
PDZK1	GeneID:5174	0.234558	0.168215	0.168215	0.234558	0.0674947	0.0674947	0.0209521	0.191299
GPR89A	GeneID:653519	0.191299	0.168215	0.145495	0.191299	0.168215	0.168215	0.0817061	0.0440357
GPR89C	GeneID:728932	0.168215	0.191299	0.168215	0.168215	0.234558	0.234558	0.0674947	0.0209521
PDZK1P1	GeneID:728939	0.145495	0.0440357	0.168215	0.145495	0.191299	0.191299	0.168215	0.0817061
RNU1-9	GeneID:26864	0.168215	0.0209521	0.191299	0.168215	0.168215	0.168215	0.234558	0.0674947
NBPF11	GeneID:200030	0.168215	0.0817061	0.0440357	0.168215	0.145495	0.145495	0.191299	0.168215
LOC100505824	GeneID:100505824	0.191299	0.0674947	0.0209521	0.191299	0.168215	0.168215	0.168215	0.234558
LOC100506011	GeneID:100506011	0.0440357	0.168215	0.0817061	0.0440357	0.168215	0.168215	0.145495	0.191299
LOC100506032	GeneID:100506032	0.0209521	0.234558	0.0674947	0.0209521	0.191299	0.191299	0.168215	0.168215
HYDIN2	GeneID:100288805	0.0817061	0.191299	0.168215	0.0817061	0.0440357	0.0440357	0.168215	0.145495
NBPF12	GeneID:149013	0.0674947	0.168215	0.234558	0.0674947	0.0209521	0.0209521	0.191299	0.168215
LOC728989	GeneID:728989	0.168215	0.145495	0.191299	0.168215	0.0817061	0.0817061	0.0440357	0.168215
PRKAB2	GeneID:5565	0.234558	0.168215	0.168215	0.234558	0.0674947	0.0674947	0.0209521	0.191299
LOC100505794	GeneID:100505794	0.191299	0.168215	0.145495	0.191299	0.168215	0.168215	0.0817061	0.0440357
PDIA3P	GeneID:171423	0.168215	0.191299	0.168215	0.168215	0.234558	0.234558	0.0674947	0.0209521
FMO5	GeneID:2330	0.145495	0.0440357	0.168215	0.145495	0.191299	0.191299	0.168215	0.0817061
CHD1L	GeneID:9557	0.168215	0.0209521	0.191299	0.168215	0.168215	0.168215	0.234558	0.0674947
LOC100289211	GeneID:100289211	0.168215	0.0817061	0.0440357	0.168215	0.145495	0.145495	0.191299	0.168215
ACP6	GeneID:51205	0.0440357	0.168215	0.0817061	0.0440357	0.168215	0.168215	0.145495	0.191299
GJA5	GeneID:2702	0.0209521	0.234558	0.0674947	0.0209521	0.191299	0.191299	0.168215	0.168215
GJA8	GeneID:2703	0.0817061	0.191299	0.168215	0.0817061	0.0440357	0.0440357	0.168215	0.145495
GPR89B	GeneID:51463	0.0674947	0.168215	0.234558	0.0674947	0.0209521	0.0209521	0.191299	0.168215
RNU1-6	GeneID:100312957	0.168215	0.145495	0.191299	0.168215	0.0817061	0.0817061	0.0440357	0.168215
LOC728802	GeneID:728802	0.234558	0.168215	0.168215	0.234558	0.0674947	0.0674947	0.0209521	0.191299
NBPF24	GeneID:728912	0.191299	0.168215	0.145495	0.191299	0.168215	0.168215	0.0817061	0.0440357
NBPF9	GeneID:400818	0.168215	0.191299	0.168215	0.168215	0.234558	0.234558	0.0674947	0.0209521
LOC284561	GeneID:284561	0.145495	0.0440357	0.168215	0.145495	0.191299	0.191299	0.168215	0.0817061
MIR5087	GeneID:100847044	0.168215	0.0209521	0.191299	0.168215	0.168215	0.168215	0.234558	0.0674947
LOC100132057	GeneID:100132057	0.168215	0.0817061	0.0440357	0.168215	0.145495	0.145495	0.191299	0.168215
FLJ39739	GeneID:388685	0.191299	0.0674947	0.0209521	0.191299	0.168215	0.168215	0.168215	0.234558
PPIAL4A	GeneID:164022	0.0440357	0.168215	0.0817061	0.0440357	0.168215	0.168215	0.145495	0.191299
NBPF14	GeneID:25832	0.0209521	0.234558	0.0674947	0.0209521	0.191299	0.191299	0.168215	0.168215
PPIAL4D	GeneID:645142	0.0817061	0.191299	0.168215	0.0817061	0.0440357	0.0440357	0.168215	0.145495
NBPF15	GeneID:284565	0.0674947	0.168215	0.234558	0.0674947	0.0209521	0.0209521	0.191299	0.168215
PPIAL4E	GeneID:730262	0.168215	0.145495	0.191299	0.168215	0.0817061	0.0817061	0.0440357	0.168215
NBPF16	GeneID:728936	0.234558	0.168215	0.168215	0.234558	0.0674947	0.0674947	0.0209521	0.191299
PPIAL4F	GeneID:728945	0.191299	0.168215	0.145495	0.191299	0.168215	0.168215	0.0817061	0.0440357
FLJ37786	GeneID:642691	0.168215	0.191299	0.168215	0.168215	0.234558	0.234558	0.0674947	0.0209521
LOC645166	GeneID:645166	0.145495	0.0440357	0.168215	0.145495	0.191299	0.191299	0.168215	0.0817061
RNU1-5	GeneID:26863	0.168215	0.0209521	0.191299	0.168215	0.168215	0.168215	0.234558	0.0674947
LOC100293748	GeneID:100293748	0.168215	0.0817061	0.0440357	0.168215	0.145495	0.145495	0.191299	0.168215
LOC388692	GeneID:388692	0.191299	0.0674947	0.0209521	0.191299	0.168215	0.168215	0.168215	0.234558
LOC645262	GeneID:645262	0.0440357	0.168215	0.0817061	0.0440357	0.168215	0.168215	0.145495	0.191299
FCGR1C	GeneID:100132417	0.0209521	0.234558	0.0674947	0.0209521	0.191299	0.191299	0.168215	0.168215
LOC100507552	GeneID:100507552	0.0817061	0.191299	0.168215	0.0817061	0.0440357	0.0440357	0.168215	0.145495
PPIAL4C	GeneID:653598	0.0674947	0.168215	0.234558	0.0674947	0.0209521	0.0209521	0.191299	0.168215
FAM91A2	GeneID:57234	0.168215	0.145495	0.191299	0.168215	0.0817061	0.0817061	0.0440357	0.168215
LOC642441	GeneID:642441	0.234558	0.168215	0.168215	0.234558	0.0674947	0.0674947	0.0209521	0.191299
LOC100288037	GeneID:100288037	0.191299	0.168215	0.145495	0.191299	0.168215	0.168215	0.0817061	0.0440357
LOC644634	GeneID:644634	0.168215	0.191299	0.168215	0.168215	0.234558	0.234558	0.0674947	0.0209521
HIST2H2BF	GeneID:440689	0.145495	0.0440357	0.168215	0.145495	0.191299	0.191299	0.168215	0.0817061
FCGR1A	GeneID:2209	0.168215	0.0209521	0.191299	0.168215	0.168215	0.168215	0.234558	0.0674947
HIST2H3D	GeneID:653604	0.168215	0.0817061	0.0440357	0.168215	0.145495	0.145495	0.191299	0.168215
HIST2H4A	GeneID:8370	0.191299	0.0674947	0.0209521	0.191299	0.168215	0.168215	0.168215	0.234558
HIST2H3C	GeneID:126961	0.0440357	0.168215	0.0817061	0.0440357	0.168215	0.168215	0.145495	0.191299
HIST2H2AA3	GeneID:8337	0.0209521	0.234558	0.0674947	0.0209521	0.191299	0.191299	0.168215	0.168215
LOC100132909	GeneID:100132909	0.0817061	0.191299	0.168215	0.0817061	0.0440357	0.0440357	0.168215	0.145495
HIST2H2BC	GeneID:337873	0.0674947	0.168215	0.234558	0.0674947	0.0209521	0.0209521	0.191299	0.168215
HIST2H2AA4	GeneID:723790	0.168215	0.145495	0.191299	0.168215	0.0817061	0.0817061	0.0440357	0.168215
HIST2H3A	GeneID:333932	0.234558	0.168215	0.168215	0.234558	0.0674947	0.0674947	0.0209521	0.191299
HIST2H4B	GeneID:554313	0.191299	0.168215	0.145495	0.191299	0.168215	0.168215	0.0817061	0.0440357
HIST2H2BE	GeneID:8349	0.168215	0.191299	0.168215	0.168215	0.234558	0.234558	0.0674947	0.0209521
HIST2H2AC	GeneID:8338	0.145495	0.0440357	0.168215	0.145495	0.191299	0.191299	0.168215	0.0817061
HIST2H2AB	GeneID:317772	0.168215	0.0209521	0.191299	0.168215	0.168215	0.168215	0.234558	0.0674947
BOLA1	GeneID:51027	0.168215	0.0817061	0.0440357	0.168215	0.145495	0.145495	0.191299	0.168215
SV2A	GeneID:9900	0.191299	0.0674947	0.0209521	0.191299	0.168215	0.168215	0.168215	0.234558
SF3B4	GeneID:10262	0.0440357	0.168215	0.0817061	0.0440357	0.168215	0.168215	0.145495	0.191299
MTMR11	GeneID:10903	0.0209521	0.234558	0.0674947	0.0209521	0.191299	0.191299	0.168215	0.168215
OTUD7B	GeneID:56957	0.0817061	0.191299	0.168215	0.0817061	0.0440357	0.0440357	0.168215	0.145495
VPS45	GeneID:11311	0.0674947	0.168215	0.234558	0.0674947	0.0209521	0.0209521	0.191299	0.168215
PLEKHO1	GeneID:51177	0.168215	0.145495	0.191299	0.168215	0.0817061	0.0817061	0.0440357	0.168215
ANP32E	GeneID:81611	0.234558	0.168215	0.168215	0.234558	0.0674947	0.0674947	0.0209521	0.191299
CA14	GeneID:23632	0.191299	0.168215	0.145495	0.191299	0.168215	0.168215	0.0817061	0.0440357
APH1A	GeneID:51107	0.168215	0.191299	0.168215	0.168215	0.234558	0.234558	0.0674947	0.0209521
C1orf54	GeneID:79630	0.145495	0.0440357	0.168215	0.145495	0.191299	0.191299	0.168215	0.0817061
C1orf51	GeneID:148523	0.168215	0.0209521	0.191299	0.168215	0.168215	0.168215	0.234558	0.0674947
MRPS21	GeneID:54460	0.168215	0.0817061	0.0440357	0.168215	0.145495	0.145495	0.191299	0.168215
PRPF3	GeneID:9129	0.191299	0.0674947	0.0209521	0.191299	0.168215	0.168215	0.168215	0.234558
RPRD2	GeneID:23248	0.0440357	0.168215	0.0817061	0.0440357	0.168215	0.168215	0.145495	0.191299
TARS2	GeneID:80222	0.0209521	0.234558	0.0674947	0.0209521	0.191299	0.191299	0.168215	0.168215
ECM1	GeneID:1893	0.0817061	0.191299	0.168215	0.0817061	0.0440357	0.0440357	0.168215	0.145495
LINC00568	GeneID:100874054	0.0674947	0.168215	0.234558	0.0674947	0.0209521	0.0209521	0.191299	0.168215
ADAMTSL4	GeneID:54507	0.168215	0.145495	0.191299	0.168215	0.0817061	0.0817061	0.0440357	0.168215
MIR4257	GeneID:100422997	0.234558	0.168215	0.168215	0.234558	0.0674947	0.0674947	0.0209521	0.191299
MCL1	GeneID:4170	0.191299	0.168215	0.145495	0.191299	0.168215	0.168215	0.0817061	0.0440357
ENSA	GeneID:2029	0.168215	0.191299	0.168215	0.168215	0.234558	0.234558	0.0674947	0.0209521
GOLPH3L	GeneID:55204	0.145495	0.0440357	0.168215	0.145495	0.191299	0.191299	0.168215	0.0817061
HORMAD1	GeneID:84072	0.168215	0.0209521	0.191299	0.168215	0.168215	0.168215	0.234558	0.0674947
CTSS	GeneID:1520	0.168215	0.0817061	0.0440357	0.168215	0.145495	0.145495	0.191299	0.168215
CTSK	GeneID:1513	0.191299	0.0674947	0.0209521	0.191299	0.168215	0.168215	0.168215	0.234558
SETDB1	GeneID:9869	0.0209521	0.234558	0.0674947	0.0209521	0.191299	0.191299	0.168215	0.168215
CERS2	GeneID:29956	0.0817061	0.191299	0.168215	0.0817061	0.0440357	0.0440357	0.168215	0.145495
ANXA9	GeneID:8416	0.0674947	0.168215	0.234558	0.0674947	0.0209521	0.0209521	0.191299	0.168215
FAM63A	GeneID:55793	0.168215	0.145495	0.191299	0.168215	0.0817061	0.0817061	0.0440357	0.168215
PRUNE	GeneID:58497	0.234558	0.168215	0.168215	0.234558	0.0674947	0.0674947	0.0209521	0.191299
BNIPL	GeneID:149428	0.191299	0.168215	0.145495	0.191299	0.168215	0.168215	0.0817061	0.0440357
C1orf56	GeneID:54964	0.168215	0.191299	0.168215	0.168215	0.234558	0.234558	0.0674947	0.0209521
CDC42SE1	GeneID:56882	0.145495	0.0440357	0.168215	0.145495	0.191299	0.191299	0.168215	0.0817061
GABPB2	GeneID:126626	0.168215	0.0817061	0.0440357	0.168215	0.145495	0.145495	0.191299	0.168215
SEMA6C	GeneID:10500	0.191299	0.0674947	0.0209521	0.191299	0.168215	0.168215	0.168215	0.234558
TNFAIP8L2	GeneID:79626	0.0440357	0.168215	0.0817061	0.0440357	0.168215	0.168215	0.145495	0.191299
TNFAIP8L2-SCNM1	GeneID:100534012	0.0209521	0.234558	0.0674947	0.0209521	0.191299	0.191299	0.168215	0.168215
LYSMD1	GeneID:388695	0.0817061	0.191299	0.168215	0.0817061	0.0440357	0.0440357	0.168215	0.145495
SCNM1	GeneID:79005	0.0674947	0.168215	0.234558	0.0674947	0.0209521	0.0209521	0.191299	0.168215
TMOD4	GeneID:29765	0.168215	0.145495	0.191299	0.168215	0.0817061	0.0817061	0.0440357	0.168215
VPS72	GeneID:6944	0.234558	0.168215	0.168215	0.234558	0.0674947	0.0674947	0.0209521	0.191299
PIP5K1A	GeneID:8394	0.191299	0.168215	0.145495	0.191299	0.168215	0.168215	0.0817061	0.0440357
PSMD4	GeneID:5710	0.168215	0.191299	0.168215	0.168215	0.234558	0.234558	0.0674947	0.0209521
LOC100507670	GeneID:100507670	0.145495	0.0440357	0.168215	0.145495	0.191299	0.191299	0.168215	0.0817061
ZNF687	GeneID:57592	0.168215	0.0209521	0.191299	0.168215	0.168215	0.168215	0.234558	0.0674947
PI4KB	GeneID:5298	0.168215	0.0817061	0.0440357	0.168215	0.145495	0.145495	0.191299	0.168215
RFX5	GeneID:5993	0.191299	0.0674947	0.0209521	0.191299	0.168215	0.168215	0.168215	0.234558
LOC100505481	GeneID:100505481	0.0440357	0.168215	0.0817061	0.0440357	0.168215	0.168215	0.145495	0.191299
SELENBP1	GeneID:8991	0.0209521	0.234558	0.0674947	0.0209521	0.191299	0.191299	0.168215	0.168215
PSMB4	GeneID:5692	0.0817061	0.191299	0.168215	0.0817061	0.0440357	0.0440357	0.168215	0.145495
POGZ	GeneID:23126	0.0674947	0.168215	0.234558	0.0674947	0.0209521	0.0209521	0.191299	0.168215
LOC100505516	GeneID:100505516	0.168215	0.145495	0.191299	0.168215	0.0817061	0.0817061	0.0440357	0.168215
CGN	GeneID:57530	0.234558	0.168215	0.168215	0.234558	0.0674947	0.0674947	0.0209521	0.191299
TUFT1	GeneID:7286	0.191299	0.168215	0.145495	0.191299	0.168215	0.168215	0.0817061	0.0440357
MIR554	GeneID:693139	0.168215	0.191299	0.168215	0.168215	0.234558	0.234558	0.0674947	0.0209521
SNX27	GeneID:81609	0.145495	0.0440357	0.168215	0.145495	0.191299	0.191299	0.168215	0.0817061
CELF3	GeneID:11189	0.168215	0.0209521	0.191299	0.168215	0.168215	0.168215	0.234558	0.0674947
RIIAD1	GeneID:284485	0.168215	0.0817061	0.0440357	0.168215	0.145495	0.145495	0.191299	0.168215
MRPL9	GeneID:65005	0.191299	0.0674947	0.0209521	0.191299	0.168215	0.168215	0.168215	0.234558
TDRKH	GeneID:11022	0.0440357	0.168215	0.0817061	0.0440357	0.168215	0.168215	0.145495	0.191299
LINGO4	GeneID:339398	0.0209521	0.234558	0.0674947	0.0209521	0.191299	0.191299	0.168215	0.168215
RORC	GeneID:6097	0.0817061	0.191299	0.168215	0.0817061	0.0440357	0.0440357	0.168215	0.145495
C2CD4D	GeneID:100191040	0.0674947	0.168215	0.234558	0.0674947	0.0209521	0.0209521	0.191299	0.168215
LOC100132111	GeneID:100132111	0.168215	0.145495	0.191299	0.168215	0.0817061	0.0817061	0.0440357	0.168215
THEM5	GeneID:284486	0.234558	0.168215	0.168215	0.234558	0.0674947	0.0674947	0.0209521	0.191299
THEM4	GeneID:117145	0.191299	0.168215	0.145495	0.191299	0.168215	0.168215	0.0817061	0.0440357
S100A10	GeneID:6281	0.168215	0.191299	0.168215	0.168215	0.234558	0.234558	0.0674947	0.0209521
S100A11	GeneID:6282	0.145495	0.0440357	0.168215	0.145495	0.191299	0.191299	0.168215	0.0817061
LOC100131107	GeneID:100131107	0.168215	0.0209521	0.191299	0.168215	0.168215	0.168215	0.234558	0.0674947
TCHHL1	GeneID:126637	0.168215	0.0817061	0.0440357	0.168215	0.145495	0.145495	0.191299	0.168215
TCHH	GeneID:7062	0.191299	0.0674947	0.0209521	0.191299	0.168215	0.168215	0.168215	0.234558
[truncated: 24,377 more rows]
