# Supplementary material for: Distinct resistance mechanisms arise to allosteric vs. ATP-competitive AKT inhibitors
Source: Nat Commun. 2022 Apr 19;13:2057. doi: 10.1038/s41467-022-29655-0 (PMC9019088; doi:10.1038/s41467-022-29655-0)
Supplement: Supplementary file 5 — Supplementary Dataset 3 [file 41467_2022_29655_MOESM5_ESM.xlsx]

## Sheet: M-Rpool 
Table S3, related to Figure 3. Genetic alterations in M-Rpool cells from exome-seq analysis
seqnames	start	end	width	strand	ref	alt	totalDepth	refDepth	altDepth	sampleNames	QUAL.x	DP	AF	SB	DP4	INDEL	CONSVAR	UNIQ	UQ	QUAL.y	Allele	Amino_acids	CANONICAL	CCDS	cDNA_position	CDS_position	CLIN_SIG	Codons	Consequence	DISTANCE	ENSP	Existing_variation	EXON	Feature	Feature_type	Gene	GNECondel	HGNC_ID	INTRON	PolyPhen	Protein_position	SIFT	SOMATIC	STRAND	SYMBOL	SYMBOL_SOURCE	HGNC
1	1640354	1640354	1	+	C	T	28	24	4	SAM3760479	73	28	0.142857	0	c(23, 1, 4, 0)	FALSE	FALSE	FALSE	96	NA	T	D/N	YES	CCDS72684.1	1286	1174	NA	Gac/Aac	missense_variant	NA	NP_277021	NA	2011-11-19	NM_033486	Transcript	GeneID:984	NA	HGNC:1729	NA	unknown(0)	392	NA	NA	-1	CDK11B	EntrezGene	CDK11B
1	1721750	1721750	1	+	G	GT	41	34	7	SAM3760479	112	40	0.170732	0	c(9, 25, 2, 5)	TRUE	FALSE	FALSE	141	NA	T	NA	YES	CCDS44042.1	NA	NA	NA	NA	intron_variant&feature_elongation	NA	NP_076916	NA	NA	NM_024011	Transcript	GeneID:728642	NA	HGNC:1730	2011-02-18	NA	NA	NA	NA	-1	CDK11A	EntrezGene	CDK11A
1	3405511	3405511	1	+	G	A	43	29	14	SAM3760479	338	43	0.325581	7	c(18, 11, 12, 2)	FALSE	FALSE	FALSE	192	NA	A	S/N	YES	CCDS41236.2	1131	1049	NA	aGc/aAc	missense_variant	NA	NP_071397	NA	2011-08-16	NM_022114	Transcript	GeneID:63976	deleterious(0.896)	HGNC:14000	NA	probably_damaging(1)	350	deleterious(0)	NA	1	PRDM16	EntrezGene	PRDM16
1	7755447	7755448	2	+	AT	A	18	12	6	SAM3760479	135	18	0.333333	0	c(12, 0, 6, 0)	TRUE	FALSE	FALSE	60	NA	-	NA	YES	CCDS30576.1	NA	NA	NA	NA	intron_variant&feature_truncation	NA	NP_056030	NA	NA	NM_015215	Transcript	GeneID:23261	NA	HGNC:18806	21/22	NA	NA	NA	NA	1	CAMTA1	EntrezGene	CAMTA1
1	8614632	8614632	1	+	G	A	160	139	21	SAM3760479	425	160	0.13125	2	c(50, 89, 9, 12)	FALSE	FALSE	FALSE	427	NA	A	P/S	YES	CCDS95.1	1076	451	NA	Cca/Tca	missense_variant	NA	NP_001036146	NA	2011-04-22	NM_001042681	Transcript	GeneID:473	neutral(0.253)	HGNC:9965	NA	benign(0.053)	151	NA	NA	-1	RERE	EntrezGene	RERE
1	11501360	11501360	1	+	C	T	61	49	12	SAM3760479	270	61	0.196721	4	c(21, 28, 3, 9)	FALSE	FALSE	FALSE	270	NA	T	T/I	YES	CCDS41247.1	506	368	NA	aCt/aTt	missense_variant	NA	NP_065831	NA	2011-02-20	NM_020780	Transcript	GeneID:57540	neutral(0.064)	HGNC:29251	NA	benign(0.069)	123	tolerated(0.17)	NA	1	PTCHD2	EntrezGene	PTCHD2
1	13369609	13369609	1	+	A	T	251	205	46	SAM3760479	1007	251	0.183267	1	c(30, 175, 8, 38)	FALSE	FALSE	FALSE	969	NA	T	L/I	YES	NA	945	898	NA	Tta/Ata	missense_variant	NA	NP_001093260	NA	2011-03-02	NM_001099790	Transcript	GeneID:645414	neutral(0.001)	HGNC:24908	NA	NA	300	NA	NA	-1	PRAMEF19	EntrezGene	PRAMEF19
1	21752964	21752965	2	+	TA	T	28	17	11	SAM3760479	171	28	0.392857	0	c(17, 0, 11, 0)	TRUE	FALSE	FALSE	117	NA	-	NA	YES	CCDS30623.1	NA	NA	NA	NA	intron_variant&feature_truncation	NA	NP_115612	NA	NA	NM_032236	Transcript	GeneID:84196	NA	HGNC:18533	2011-04-25	NA	NA	NA	NA	-1	USP48	EntrezGene	USP48
1	25306822	25306823	2	+	CG	C	42	19	23	SAM3760479	NA	42	0.547619	0	c(0, 19, 0, 23)	TRUE	TRUE	FALSE	102	NA	-	NA	YES	CCDS60028.1	NA	NA	NA	NA	intron_variant&feature_truncation	NA	NP_001269800	NA	NA	NM_001282871	Transcript	GeneID:6007	NA	HGNC:10009	2011-07-07	NA	NA	NA	NA	1	RHD	EntrezGene	RHD
1	29315294	29315294	1	+	G	GC	30	25	5	SAM3760479	140	30	0.166667	0	c(23, 2, 5, 0)	TRUE	FALSE	FALSE	81	NA	C	NA	YES	CCDS334.1	NA	NA	NA	NA	intron_variant&feature_elongation	NA	NP_005695	NA	NA	NM_005704	Transcript	GeneID:10076	NA	HGNC:9683	23/30	NA	NA	NA	NA	1	PTPRU	EntrezGene	PTPRU
1	32247568	32247568	1	+	G	T	51	39	12	SAM3760479	194	51	0.235294	0	c(13, 26, 4, 8)	FALSE	FALSE	FALSE	195	NA	T	Q/H	YES	CCDS358.2	352	147	NA	caG/caT	missense_variant	NA	NP_116037	NA	2011-01-01	NM_032648	Transcript	GeneID:84734	neutral(0.369)	HGNC:28133	NA	benign(0.066)	49	deleterious(0.03)	NA	1	FAM167B	EntrezGene	FAM167B
1	36137961	36137961	1	+	G	T	83	70	13	SAM3760479	319	83	0.156627	4	c(27, 43, 7, 6)	FALSE	FALSE	FALSE	394	NA	T	Y/*	YES	CCDS72758.1	418	282	NA	taC/taA	stop_gained	NA	NP_001257823	NA	2011-04-04	NM_001270894	Transcript	GeneID:27095	deleterious(1.00)	HGNC:19942	NA	NA	94	NA	NA	-1	TRAPPC3	EntrezGene	TRAPPC3
1	37629502	37629502	1	+	C	CA	27	22	5	SAM3760479	107	26	0.185185	0	c(22, 0, 5, 0)	TRUE	FALSE	FALSE	111	NA	A	NA	YES	CCDS41304.1	NA	NA	NA	NA	intron_variant&feature_elongation	NA	NP_001229837	NA	NA	NM_001242908	Transcript	GeneID:284654	NA	HGNC:21679	2011-03-05	NA	NA	NA	NA	-1	RSPO1	EntrezGene	RSPO1
1	39413655	39413694	40	+	CGCCTCCCCAGCTGCTGCAGTGCCCACCCCAGAGGAGCCT	C	48	22	26	SAM3760479	NA	48	0.541667	4	c(13, 9, 19, 7)	TRUE	TRUE	FALSE	135	NA	-	NA	YES	CCDS435.1	NA	NA	NA	NA	intron_variant&feature_truncation	NA	NP_036222	NA	NA	NM_012090	Transcript	GeneID:23499	NA	HGNC:13664	52/92	NA	NA	NA	NA	1	MACF1	EntrezGene	MACF1
1	39413655	39413694	40	+	CGCCTCCCCAGCTGCTGCAGTGCCCACCCCAGAGGAGCCT	C	48	22	26	SAM3760479	NA	48	0.541667	4	c(13, 9, 19, 7)	TRUE	TRUE	FALSE	135	NA	-	ASPAAAVPTPEEP/-	YES	NA	4153-4191	3391-3429	NA	GCCTCCCCAGCTGCTGCAGTGCCCACCCCAGAGGAGCCT/-	inframe_deletion	NA	NP_055853	NA	2010-12-31	NM_015038	Transcript	GeneID:643314	NA	NA	NA	NA	1131-1143	NA	NA	1	KIAA0754	EntrezGene	KIAA0754
1	45327165	45327165	1	+	T	A	20	14	6	SAM3760479	157	20	0.3	0	c(8, 6, 3, 3)	FALSE	FALSE	FALSE	120	NA	A	L/H	YES	CCDS519.1	293	17	NA	cTt/cAt	missense_variant	NA	NP_116145	NA	2010-12-31	NM_032756	Transcript	GeneID:84842	neutral(0.084)	HGNC:28242	NA	benign(0.247)	6	tolerated(0.16)	NA	1	HPDL	EntrezGene	HPDL
1	46285686	46285686	1	+	A	G	142	120	22	SAM3760479	424	142	0.15493	0	c(49, 71, 8, 14)	FALSE	FALSE	FALSE	550	NA	G	F/L	YES	CCDS533.1	1215	1171	NA	Ttc/Ctc	missense_variant	NA	NP_006360	NA	2011-04-09	NM_006369	Transcript	GeneID:10489	neutral(0.103)	HGNC:16917	NA	benign(0.294)	391	tolerated(0.45)	NA	-1	LRRC41	EntrezGene	LRRC41
1	46286111	46286111	1	+	A	G	64	53	11	SAM3760479	219	64	0.171875	0	c(32, 21, 7, 4)	FALSE	FALSE	FALSE	234	NA	G	M/T	YES	CCDS533.1	790	746	NA	aTg/aCg	missense_variant	NA	NP_006360	NA	2011-04-09	NM_006369	Transcript	GeneID:10489	deleterious(0.567)	HGNC:16917	NA	possibly_damaging(0.542)	249	deleterious(0.02)	NA	-1	LRRC41	EntrezGene	LRRC41
1	46672906	46672906	1	+	T	C	30	26	4	SAM3760479	101	30	0.133333	14	c(16, 10, 0, 4)	FALSE	FALSE	FALSE	141	NA	C	L/P	YES	CCDS57999.1	181	71	NA	cTg/cCg	missense_variant	NA	NP_001138946	NA	2011-02-01	NM_001145474	Transcript	GeneID:374973	deleterious(0.935)	HGNC:29589	NA	probably_damaging(0.999)	24	deleterious(0)	NA	1	TEX38	EntrezGene	ATPAF1-AS1
1	46812471	46812473	3	+	CCT	C	33	29	4	SAM3760479	108	32	0.121212	6	c(28, 1, 3, 1)	TRUE	FALSE	FALSE	75	NA	-	NA	YES	CCDS41328.1	NA	NA	NA	NA	intron_variant&feature_truncation	NA	NP_001093242	NA	NA	NM_001099772	Transcript	GeneID:1580	NA	HGNC:2644	2011-03-10	NA	NA	NA	NA	1	CYP4B1	EntrezGene	CYP4B1
1	52278719	52278720	2	+	CT	C	30	17	13	SAM3760479	238	31	0.433333	0	c(0, 17, 0, 13)	TRUE	FALSE	FALSE	63	NA	-	NA	YES	CCDS563.1	NA	NA	NA	NA	intron_variant&feature_truncation	NA	NP_004790	NA	NA	NM_004799	Transcript	GeneID:9372	NA	HGNC:6775	2011-09-17	NA	NA	NA	NA	1	ZFYVE9	EntrezGene	ZFYVE9
1	52886940	52886941	2	+	CT	C	121	94	27	SAM3760479	522	119	0.22314	0	c(92, 2, 27, 0)	TRUE	FALSE	FALSE	448	NA	-	NA	YES	CCDS44148.1	NA	NA	NA	NA	intron_variant&feature_truncation	NA	NP_001004339	NA	NA	NM_001004339	Transcript	GeneID:440590	NA	HGNC:32058	2011-12-12	NA	NA	NA	NA	1	ZYG11A	EntrezGene	ZYG11A
1	54179216	54179216	1	+	T	C	38	32	6	SAM3760479	141	38	0.157895	7	c(16, 16, 1, 5)	FALSE	FALSE	FALSE	186	NA	C	Y/C	YES	CCDS44151.1	997	677	NA	tAc/tGc	missense_variant	NA	NP_001026842	NA	2011-07-07	NM_001031672	Transcript	GeneID:606495	deleterious(0.824)	HGNC:32220	NA	probably_damaging(0.976)	226	deleterious(0.01)	NA	-1	CYB5RL	EntrezGene	CYB5RL
1	54808007	54808007	1	+	C	T	85	69	16	SAM3760479	362	85	0.188235	0	c(14, 55, 3, 13)	FALSE	FALSE	FALSE	376	NA	T	T/I	YES	CCDS44153.1	530	476	NA	aCt/aTt	missense_variant	NA	NP_001104003	NA	2011-04-09	NM_001110533	Transcript	GeneID:163747	neutral(0.000)	HGNC:26854	NA	benign(0)	159	tolerated(1)	NA	1	C1orf177	EntrezGene	C1orf177
1	55046776	55046777	2	+	CT	C	32	26	6	SAM3760479	104	31	0.1875	0	c(0, 26, 0, 6)	TRUE	FALSE	FALSE	99	NA	-	NA	YES	CCDS603.1	NA	NA	NA	NA	intron_variant&feature_truncation	NA	NP_777596	NA	NA	NM_174936	Transcript	GeneID:255738	NA	HGNC:20001	2011-03-10	NA	NA	NA	NA	1	PCSK9	EntrezGene	PCSK9
1	61701075	61701076	2	+	GA	G	133	107	26	SAM3760479	434	130	0.195489	0	c(0, 107, 0, 26)	TRUE	FALSE	FALSE	457	NA	-	NA	YES	CCDS65554.1	NA	NA	NA	NA	intron_variant&feature_truncation	NA	NP_114416	NA	NA	NM_032027	Transcript	GeneID:83941	NA	HGNC:24142	2011-03-05	NA	NA	NA	NA	-1	TM2D1	EntrezGene	TM2D1
1	61801606	61801607	2	+	AT	A	43	32	11	SAM3760479	207	43	0.255814	0	c(32, 0, 11, 0)	TRUE	FALSE	FALSE	210	NA	-	NA	YES	CCDS617.2	NA	NA	NA	NA	intron_variant&feature_truncation	NA	NP_795352	NA	NA	NM_176877	Transcript	GeneID:10207	NA	HGNC:28881	1938-10-31	NA	NA	NA	NA	1	INADL	EntrezGene	INADL
1	63446873	63446874	2	+	AG	A	52	46	6	SAM3760479	136	52	0.115385	0	c(5, 41, 0, 6)	TRUE	FALSE	FALSE	168	NA	-	NA	YES	CCDS55603.1	NA	NA	NA	NA	intron_variant&feature_truncation	NA	NP_001193668	NA	NA	NM_001206739	Transcript	GeneID:23421	NA	HGNC:6157	2011-08-08	NA	NA	NA	NA	-1	ITGB3BP	EntrezGene	ITGB3BP
1	68489761	68489762	2	+	TA	T	19	15	4	SAM3760479	85	19	0.210526	0	c(0, 15, 0, 4)	TRUE	FALSE	FALSE	48	NA	-	NA	YES	CCDS44159.1	NA	NA	NA	NA	intron_variant&feature_truncation	NA	NP_001107592	NA	NA	NM_001114120	Transcript	GeneID:55635	NA	HGNC:22949	2011-02-10	NA	NA	NA	NA	-1	DEPDC1	EntrezGene	DEPDC1
1	70433766	70433766	1	+	T	TC	42	36	6	SAM3760479	115	42	0.142857	0	c(34, 2, 6, 0)	TRUE	FALSE	FALSE	180	NA	C	NA	YES	CCDS650.1	NA	NA	NA	NA	intron_variant&feature_elongation	NA	NP_001893	NA	NA	NM_001902	Transcript	GeneID:1491	NA	HGNC:2501	2011-08-10	NA	NA	NA	NA	1	CTH	EntrezGene	CTH
1	70435142	70435142	1	+	G	T	44	34	10	SAM3760479	262	44	0.227273	0	c(26, 8, 8, 2)	FALSE	FALSE	FALSE	174	NA	T	E/D	YES	CCDS650.1	1215	1017	NA	gaG/gaT	missense_variant	NA	NP_001893	NA	2011-10-11	NM_001902	Transcript	GeneID:1491	deleterious(0.754)	HGNC:2501	NA	possibly_damaging(0.688)	339	deleterious(0)	NA	1	CTH	EntrezGene	CTH
1	74475195	74475196	2	+	AT	A	82	56	26	SAM3760479	753	82	0.317073	0	c(56, 0, 26, 0)	TRUE	FALSE	FALSE	267	NA	-	NA	YES	CCDS44161.2	NA	NA	NA	NA	intron_variant&feature_truncation	NA	NP_001106279	NA	NA	NM_001112808	Transcript	GeneID:100526835	NA	HGNC:42952	23/26	NA	NA	NA	NA	1	FPGT-TNNI3K	EntrezGene	FPGT-TNNI3K
1	74475195	74475196	2	+	AT	A	82	56	26	SAM3760479	753	82	0.317073	0	c(56, 0, 26, 0)	TRUE	FALSE	FALSE	267	NA	-	NA	YES	CCDS664.1	NA	NA	NA	NA	intron_variant&feature_truncation	NA	NP_057062	NA	NA	NM_015978	Transcript	GeneID:51086	NA	HGNC:19661	21/24	NA	NA	NA	NA	1	TNNI3K	EntrezGene	TNNI3K
1	86719589	86719589	1	+	A	T	87	70	17	SAM3760479	414	87	0.195402	2	c(39, 31, 11, 6)	FALSE	FALSE	FALSE	361	NA	T	Q/H	YES	CCDS72819.1	627	297	NA	caA/caT	missense_variant	NA	NP_001193580	NA	2011-03-09	NM_001206651	Transcript	GeneID:51100	neutral(0.351)	HGNC:10833	NA	benign(0.085)	99	tolerated(0.05)	NA	1	SH3GLB1	EntrezGene	SH3GLB1
1	90982495	90982496	2	+	TA	T	30	23	7	SAM3760479	167	30	0.233333	0	c(0, 23, 0, 7)	TRUE	FALSE	FALSE	111	NA	-	NA	YES	CCDS731.1	NA	NA	NA	NA	intron_variant&feature_truncation	NA	NP_958357	NA	NA	NM_201269	Transcript	GeneID:84146	NA	HGNC:29222	2011-01-04	NA	NA	NA	NA	-1	ZNF644	EntrezGene	ZNF644
1	93184212	93184212	1	+	A	AT	51	45	6	SAM3760479	106	51	0.117647	0	c(0, 45, 0, 6)	TRUE	FALSE	FALSE	105	NA	T	NA	YES	NA	NA	NA	NA	NA	intron_variant&feature_elongation	NA	NP_996769	NA	NA	NM_206886	Transcript	GeneID:343099	NA	HGNC:30370	2011-03-26	NA	NA	NA	NA	1	CCDC18	EntrezGene	CCDC18
1	96785062	96785062	1	+	C	A	103	91	12	SAM3760479	269	103	0.116505	6	c(80, 11, 9, 3)	FALSE	FALSE	FALSE	403	NA	A	L/I	YES	CCDS754.1	958	712	NA	Cta/Ata	missense_variant	NA	NP_067013	NA	2011-08-13	NM_021190	Transcript	GeneID:58155	deleterious(0.892)	HGNC:17662	NA	probably_damaging(0.992)	238	deleterious(0)	NA	1	PTBP2	EntrezGene	PTBP2
1	97373785	97373787	3	+	GTC	G	10	7	3	SAM3760479	95	10	0.3	0	c(0, 7, 0, 3)	TRUE	FALSE	FALSE	48	NA	-	NA	YES	CCDS30777.1	NA	NA	NA	NA	intron_variant&feature_truncation	NA	NP_000101	NA	NA	NM_000110	Transcript	GeneID:1806	NA	HGNC:3012	15/22	NA	NA	NA	NA	-1	DPYD	EntrezGene	DPYD
1	97740392	97740392	1	+	C	A	94	72	22	SAM3760479	570	94	0.234043	1	c(64, 8, 21, 1)	FALSE	FALSE	FALSE	352	NA	A	K/N	YES	CCDS30777.1	458	321	NA	aaG/aaT	missense_variant&splice_region_variant	NA	NP_000101	NA	2011-04-22	NM_000110	Transcript	GeneID:1806	deleterious(0.843)	HGNC:3012	NA	probably_damaging(0.955)	107	deleterious(0)	NA	-1	DPYD	EntrezGene	DPYD
1	108143677	108143677	1	+	C	A	118	96	22	SAM3760479	260	118	0.186441	8	c(23, 73, 2, 20)	FALSE	FALSE	FALSE	574	NA	A	G/W	YES	CCDS41361.1	1184	964	NA	Ggg/Tgg	missense_variant	NA	NP_037518	NA	2011-08-09	NM_013386	Transcript	GeneID:29957	deleterious(0.945)	HGNC:20662	NA	probably_damaging(1)	322	deleterious(0)	NA	-1	SLC25A24	EntrezGene	SLC25A24
1	108655598	108655598	1	+	A	G	48	33	15	SAM3760479	400	48	0.3125	10	c(26, 7, 15, 0)	FALSE	FALSE	FALSE	153	NA	G	L/S	YES	CCDS787.1	489	251	NA	tTa/tCa	missense_variant	NA	NP_001096062	NA	2011-04-07	NM_001102592	Transcript	GeneID:113802	deleterious(0.859)	HGNC:26400	NA	probably_damaging(0.973)	84	deleterious(0)	NA	-1	HENMT1	EntrezGene	HENMT1
1	109191557	109191558	2	+	AC	A	56	42	14	SAM3760479	314	55	0.25	1	c(12, 30, 5, 9)	TRUE	FALSE	FALSE	168	NA	-	NA	YES	CCDS794.1	NA	NA	NA	NA	intron_variant&feature_truncation	NA	NP_065826	NA	NA	NM_020775	Transcript	GeneID:57535	NA	HGNC:29618	2011-12-20	NA	NA	NA	NA	1	KIAA1324	EntrezGene	KIAA1324
1	110046887	110046888	2	+	TA	T	44	38	6	SAM3760479	75	44	0.136364	0	c(0, 38, 0, 6)	TRUE	FALSE	FALSE	135	NA	-	NA	YES	CCDS30798.1	NA	NA	NA	NA	intron_variant&feature_truncation	NA	NP_149079	NA	NA	NM_033088	Transcript	GeneID:85369	NA	HGNC:25916	13/20	NA	NA	NA	NA	1	STRIP1	EntrezGene	FAM40A
1	113900192	113900192	1	+	G	A	172	134	38	SAM3760479	802	172	0.22093	10	c(49, 85, 8, 30)	FALSE	FALSE	FALSE	677	NA	A	R/W	YES	CCDS865.1	1012	826	NA	Cgg/Tgg	missense_variant	NA	NP_001240781	NA	2011-05-09	NM_001253852	Transcript	GeneID:10717	deleterious(0.889)	HGNC:572	NA	probably_damaging(0.991)	276	deleterious(0)	NA	-1	AP4B1	EntrezGene	AP4B1
1	113958090	113958090	1	+	A	G	68	53	15	SAM3760479	370	68	0.220588	1	c(35, 18, 11, 4)	FALSE	FALSE	FALSE	331	NA	G	T/A	YES	CCDS867.1	1941	1780	NA	Act/Gct	missense_variant	NA	NP_938009	NA	2011-08-15	NM_198268	Transcript	GeneID:204851	neutral(0.301)	HGNC:19006	NA	benign(0.165)	594	tolerated(0.1)	NA	1	HIPK1	EntrezGene	HIPK1
1	115033898	115033899	2	+	AT	A	92	70	22	SAM3760479	599	91	0.23913	6	c(70, 0, 21, 1)	TRUE	FALSE	FALSE	409	NA	-	NA	YES	CCDS880.1	NA	NA	NA	NA	intron_variant&feature_truncation	NA	NP_000540	NA	NA	NM_000549	Transcript	GeneID:7252	NA	HGNC:12372	2011-02-01	NA	NA	NA	NA	1	TSHB	EntrezGene	TSHB
1	118008186	118008186	1	+	C	T	50	38	12	SAM3760479	288	50	0.24	3	c(7, 31, 4, 8)	FALSE	FALSE	FALSE	147	NA	T	R/Q	YES	CCDS899.1	4513	4445	NA	cGg/cAg	missense_variant	NA	NP_996879	NA	31/49	NM_206996	Transcript	GeneID:200162	neutral(0.000)	HGNC:26620	NA	benign(0.002)	1482	tolerated(1)	NA	-1	SPAG17	EntrezGene	SPAG17
1	119721355	119721356	2	+	AG	A	61	49	12	SAM3760479	259	60	0.196721	0	c(1, 48, 0, 12)	TRUE	FALSE	FALSE	177	NA	-	NA	YES	CCDS904.1	NA	NA	NA	NA	intron_variant&feature_truncation	NA	NP_006614	NA	NA	NM_006623	Transcript	GeneID:26227	NA	HGNC:8923	2011-02-10	NA	NA	NA	NA	1	PHGDH	EntrezGene	PHGDH
1	145937128	145937132	5	+	ATATT	A	14	8	6	SAM3760479	96	14	0.428571	0	c(0, 8, 0, 6)	TRUE	FALSE	FALSE	42	NA	-	NA	YES	CCDS72873.1	NA	NA	NA	NA	intron_variant&feature_truncation	NA	NP_714924	NA	NA	NM_153713	Transcript	GeneID:128077	NA	HGNC:28715	2011-04-04	NA	NA	NA	NA	-1	LIX1L	EntrezGene	LIX1L
1	146989358	146989376	19	+	GTCTCTGTCTCTGTCTCTC	G	113	107	6	SAM3760479	106	113	0.0530973	0	c(107, 0, 6, 0)	TRUE	FALSE	FALSE	412	NA	-	NA	YES	CCDS72881.1	NA	NA	NA	NA	intron_variant&feature_truncation	NA	NP_001265070	NA	NA	NM_001278141	Transcript	GeneID:149013	NA	HGNC:24297	30/36	NA	NA	NA	NA	1	NBPF12	EntrezGene	NBPF12
1	150554407	150554407	1	+	G	A	37	27	10	SAM3760479	249	37	0.27027	3	c(12, 15, 6, 4)	FALSE	FALSE	FALSE	180	NA	A	A/T	YES	CCDS955.1	1463	1174	NA	Gca/Aca	missense_variant	NA	NP_061905	NA	2011-07-18	NM_019032	Transcript	GeneID:54507	deleterious(0.525)	HGNC:19706	NA	possibly_damaging(0.734)	392	tolerated(0.08)	NA	1	ADAMTSL4	EntrezGene	ADAMTSL4
1	150945147	150945148	2	+	TG	T	93	73	20	SAM3760479	390	92	0.215054	0	c(23, 50, 6, 14)	TRUE	FALSE	FALSE	264	NA	-	NA	YES	CCDS44217.1	NA	NA	NA	NA	intron_variant&feature_truncation	NA	NP_001138887	NA	NA	NM_001145415	Transcript	GeneID:9869	NA	HGNC:10761	2011-09-20	NA	NA	NA	NA	1	SETDB1	EntrezGene	SETDB1
1	150949256	150949257	2	+	TC	T	148	120	28	SAM3760479	654	146	0.189189	5	c(53, 67, 9, 19)	TRUE	FALSE	FALSE	559	NA	-	S/X	YES	CCDS44217.1	1593	1403	NA	tCc/tc	frameshift_variant&missense_variant&feature_truncation	NA	NP_001138887	NA	2011-11-21	NM_001145415	Transcript	GeneID:9869	NA	HGNC:10761	NA	NA	468	NA	NA	1	SETDB1	EntrezGene	SETDB1
1	151406122	151406122	1	+	C	A	110	81	29	SAM3760479	652	110	0.263636	1	c(55, 26, 18, 11)	FALSE	FALSE	FALSE	334	NA	A	E/D	YES	CCDS997.1	3228	2913	NA	gaG/gaT	missense_variant	NA	NP_055915	NA	19/19	NM_015100	Transcript	GeneID:23126	deleterious(0.476)	HGNC:18801	NA	probably_damaging(0.986)	971	tolerated(0.22)	NA	-1	POGZ	EntrezGene	POGZ
1	151428350	151428350	1	+	G	T	113	95	18	SAM3760479	426	113	0.159292	0	c(39, 56, 8, 10)	FALSE	FALSE	FALSE	411	NA	T	P/H	YES	CCDS997.1	947	632	NA	cCt/cAt	missense_variant	NA	NP_055915	NA	2011-06-18	NM_015100	Transcript	GeneID:23126	deleterious(0.495)	HGNC:18801	NA	benign(0.418)	211	tolerated(0.07)	NA	-1	POGZ	EntrezGene	POGZ
1	152108226	152108226	1	+	T	C	204	161	43	SAM3760479	972	204	0.210784	8	c(50, 111, 19, 24)	FALSE	FALSE	FALSE	776	NA	C	D/G	YES	CCDS41396.1	5086	4991	NA	gAc/gGc	missense_variant	NA	NP_009044	NA	2011-03-02	NM_007113	Transcript	GeneID:7062	NA	HGNC:11791	NA	unknown(0)	1664	NA	NA	-1	TCHH	EntrezGene	TCHH
1	153817749	153817750	2	+	CT	C	48	37	11	SAM3760479	210	47	0.229167	2	c(33, 4, 11, 0)	TRUE	FALSE	FALSE	123	NA	-	NA	YES	CCDS1054.1	NA	NA	NA	NA	intron_variant&feature_truncation	NA	NP_065750	NA	NA	NM_020699	Transcript	GeneID:57459	NA	HGNC:30778	2011-05-09	NA	NA	NA	NA	-1	GATAD2B	EntrezGene	GATAD2B
1	153977065	153977066	2	+	AC	A	133	109	24	SAM3760479	582	130	0.180451	2	c(35, 74, 6, 18)	TRUE	FALSE	FALSE	460	NA	-	NA	YES	CCDS1057.1	NA	NA	NA	NA	intron_variant&feature_truncation	NA	NP_006685	NA	NA	NM_006694	Transcript	GeneID:10899	NA	HGNC:6201	2011-01-03	NA	NA	NA	NA	-1	JTB	EntrezGene	JTB
1	154555455	154555455	1	+	C	T	124	102	22	SAM3760479	498	124	0.177419	4	c(50, 52, 8, 14)	FALSE	FALSE	FALSE	481	NA	T	M/I	YES	CCDS1069.1	601	510	NA	atG/atA	missense_variant	NA	NP_060052	NA	2011-03-12	NM_017582	Transcript	GeneID:55585	neutral(0.291)	HGNC:15698	NA	benign(0.065)	170	tolerated(0.1)	NA	-1	UBE2Q1	EntrezGene	UBE2Q1
1	155240468	155240468	1	+	G	GA	88	74	14	SAM3760479	246	87	0.159091	0	c(72, 2, 14, 0)	TRUE	FALSE	FALSE	298	NA	A	NA	YES	CCDS1102.1	NA	NA	NA	NA	intron_variant&feature_elongation	NA	NP_001005742	NA	NA	NM_001005742	Transcript	GeneID:2629	NA	HGNC:4177	2011-03-10	NA	NA	NA	NA	-1	GBA	EntrezGene	GBA
1	156077161	156077161	1	+	G	A	70	51	19	SAM3760479	419	70	0.271429	5	c(21, 30, 5, 14)	FALSE	FALSE	FALSE	322	NA	A	P/S	YES	CCDS53377.1	976	976	NA	Ccc/Tcc	missense_variant	NA	NP_001087194	NA	2011-02-01	NM_001093725	Transcript	GeneID:92312	neutral(0.049)	HGNC:33482	NA	benign(0.003)	326	tolerated(0.2)	NA	-1	MEX3A	EntrezGene	MEX3A
1	156733180	156733181	2	+	AT	A	37	31	6	SAM3760479	119	37	0.162162	7	c(11, 20, 4, 2)	TRUE	FALSE	FALSE	129	NA	-	NA	YES	CCDS1154.1	NA	NA	NA	NA	intron_variant&feature_truncation	NA	NP_057081	NA	NA	NM_015997	Transcript	GeneID:51093	NA	HGNC:24273	2011-04-06	NA	NA	NA	NA	1	RRNAD1	EntrezGene	RRNAD1
1	158844149	158844150	2	+	AT	A	136	123	13	SAM3760479	166	137	0.0955882	0	c(3, 120, 0, 13)	TRUE	FALSE	FALSE	590	NA	-	NA	YES	CCDS1177.1	NA	NA	NA	NA	intron_variant&feature_truncation	NA	NP_002423	NA	NA	NM_002432	Transcript	GeneID:4332	NA	HGNC:7183	2011-04-05	NA	NA	NA	NA	1	MNDA	EntrezGene	MNDA
1	159930886	159930887	2	+	TG	T	28	22	6	SAM3760479	151	28	0.214286	7	c(2, 20, 2, 4)	TRUE	FALSE	FALSE	126	NA	-	NA	YES	CCDS44254.1	NA	NA	NA	NA	intron_variant&feature_truncation	NA	NP_001128522	NA	NA	NM_001135050	Transcript	GeneID:57549	NA	HGNC:18132	13/20	NA	NA	NA	NA	-1	IGSF9	EntrezGene	IGSF9
1	169395190	169395190	1	+	G	A	74	55	19	SAM3760479	506	74	0.256757	4	c(19, 36, 4, 15)	FALSE	FALSE	FALSE	298	NA	A	R/W	YES	CCDS1279.1	1552	1384	NA	Cgg/Tgg	missense_variant	NA	NP_067002	NA	2011-06-05	NM_021179	Transcript	GeneID:57821	deleterious(0.807)	HGNC:28051	NA	probably_damaging(0.911)	462	deleterious(0)	NA	-1	CCDC181	EntrezGene	C1orf114
1	169397341	169397342	2	+	CT	C	55	40	15	SAM3760479	327	55	0.272727	6	c(22, 18, 5, 10)	TRUE	FALSE	FALSE	192	NA	-	K/X	YES	CCDS1279.1	1430	1262	NA	aAg/ag	frameshift_variant&missense_variant&feature_truncation	NA	NP_067002	NA	2011-05-05	NM_021179	Transcript	GeneID:57821	NA	HGNC:28051	NA	NA	421	NA	NA	-1	CCDC181	EntrezGene	C1orf114
1	173961597	173961598	2	+	TA	T	61	51	10	SAM3760479	137	61	0.163934	0	c(49, 2, 10, 0)	TRUE	FALSE	FALSE	240	NA	-	NA	YES	CCDS30940.1	NA	NA	NA	NA	intron_variant&feature_truncation	NA	NP_742068	NA	NA	NM_172071	Transcript	GeneID:149041	NA	HGNC:29434	2011-11-17	NA	NA	NA	NA	-1	RC3H1	EntrezGene	RC3H1
1	180094721	180094721	1	+	G	GT	72	58	14	SAM3760479	281	72	0.194444	0	c(1, 57, 0, 14)	TRUE	FALSE	FALSE	246	NA	T	NA	YES	CCDS1336.1	NA	NA	NA	NA	intron_variant&feature_elongation	NA	NP_055625	NA	NA	NM_014810	Transcript	GeneID:9857	NA	HGNC:24238	34/37	NA	NA	NA	NA	1	CEP350	EntrezGene	CEP350
1	180194285	180194285	1	+	G	A	35	26	9	SAM3760479	203	35	0.257143	7	c(21, 5, 5, 4)	FALSE	FALSE	FALSE	174	NA	A	S/N	YES	CCDS1337.1	1436	1361	NA	aGc/aAc	missense_variant	NA	NP_002817	NA	2011-11-11	NM_002826	Transcript	GeneID:5768	neutral(0.004)	HGNC:9756	NA	benign(0.001)	454	tolerated(0.59)	NA	1	QSOX1	EntrezGene	QSOX1
1	185928405	185928406	2	+	TA	T	51	37	14	SAM3760479	381	51	0.27451	0	c(37, 0, 14, 0)	TRUE	FALSE	FALSE	159	NA	-	NA	YES	CCDS30956.1	NA	NA	NA	NA	intron_variant&feature_truncation	NA	NP_114141	NA	NA	NM_031935	Transcript	GeneID:83872	NA	HGNC:19194	9/106	NA	NA	NA	NA	1	HMCN1	EntrezGene	HMCN1
1	186676182	186676182	1	+	C	A	90	75	15	SAM3760479	313	90	0.166667	4	c(8, 67, 3, 12)	FALSE	FALSE	FALSE	346	NA	A	E/*	YES	CCDS1371.1	1110	973	NA	Gag/Tag	stop_gained&splice_region_variant	NA	NP_000954	NA	2011-08-09	NM_000963	Transcript	GeneID:5743	deleterious(1.00)	HGNC:9605	NA	NA	325	NA	NA	-1	PTGS2	EntrezGene	PTGS2
1	192811489	192811489	1	+	G	A	214	189	25	SAM3760479	488	214	0.116822	0	c(107, 82, 15, 10)	FALSE	FALSE	FALSE	812	NA	A	V/I	YES	CCDS1377.1	562	529	NA	Gta/Ata	missense_variant	NA	NP_002914	NA	2011-05-04	NM_002923	Transcript	GeneID:5997	neutral(0.410)	HGNC:9998	NA	probably_damaging(0.968)	177	tolerated(1)	NA	1	RGS2	EntrezGene	RGS2
1	197199759	197199760	2	+	GT	G	102	94	8	SAM3760479	162	102	0.0784314	0	c(23, 71, 2, 6)	TRUE	FALSE	FALSE	331	NA	-	K/X	YES	CCDS30960.1	783	714	NA	aaA/aa	frameshift_variant&missense_variant&feature_truncation	NA	NP_919290	NA	2011-01-09	NM_194314	Transcript	GeneID:360023	NA	HGNC:24819	NA	NA	238	NA	NA	-1	ZBTB41	EntrezGene	ZBTB41
1	198253161	198253161	1	+	T	C	153	127	26	SAM3760479	614	153	0.169935	1	c(36, 91, 9, 17)	FALSE	FALSE	FALSE	553	NA	C	V/A	YES	CCDS1394.1	506	179	NA	gTa/gCa	missense_variant	NA	NP_598001	NA	2011-03-09	NM_133494	Transcript	GeneID:140609	deleterious(0.477)	HGNC:13386	NA	benign(0.303)	60	deleterious(0.02)	NA	1	NEK7	EntrezGene	NEK7
1	201322985	201322985	1	+	A	AC	241	212	29	SAM3760479	622	240	0.120332	0	c(166, 46, 24, 5)	TRUE	FALSE	FALSE	903	NA	C	NA	YES	CCDS30967.1	NA	NA	NA	NA	intron_variant&feature_elongation	NA	NP_001005337	NA	NA	NM_001005337	Transcript	GeneID:5317	NA	HGNC:9023	2011-08-12	NA	NA	NA	NA	1	PKP1	EntrezGene	PKP1
1	204532238	204532238	1	+	C	T	80	70	10	SAM3760479	193	80	0.125	4	c(30, 40, 6, 4)	FALSE	FALSE	FALSE	379	NA	T	A/V	YES	CCDS1447.1	501	335	NA	gCt/gTt	missense_variant	NA	NP_002384	NA	2011-05-10	NM_002393	Transcript	GeneID:4194	neutral(0.034)	HGNC:6974	NA	benign(0.002)	112	tolerated(0.27)	NA	1	MDM4	EntrezGene	MDM4
1	205099000	205099000	1	+	G	T	142	124	18	SAM3760479	391	142	0.126761	3	c(77, 47, 9, 9)	FALSE	FALSE	FALSE	547	NA	T	P/H	YES	CCDS30983.1	1234	1085	NA	cCt/cAt	missense_variant	NA	NP_005048	NA	2011-10-13	NM_005057	Transcript	GeneID:5929	neutral(0.287)	HGNC:9888	NA	possibly_damaging(0.819)	362	tolerated(0.1)	NA	-1	RBBP5	EntrezGene	RBBP5
1	206419225	206419227	3	+	GTC	G	30	27	3	SAM3760479	79	30	0.1	0	c(27, 0, 3, 0)	TRUE	FALSE	FALSE	132	NA	-	NA	YES	CCDS73017.1	NA	NA	NA	NA	intron_variant&feature_truncation	NA	NP_056141	NA	NA	NM_015326	Transcript	GeneID:23380	NA	HGNC:19751	2011-10-20	NA	NA	NA	NA	1	SRGAP2	EntrezGene	SRGAP2
1	207468698	207468699	2	+	TC	T	267	241	26	SAM3760479	493	265	0.0973783	0	c(135, 106, 15, 11)	TRUE	FALSE	FALSE	1017	NA	-	V/X	YES	CCDS1478.1	737	618	NA	gtC/gt	frameshift_variant&missense_variant&feature_truncation	NA	NP_001868	NA	2011-03-18	NM_001877	Transcript	GeneID:1380	NA	HGNC:2336	NA	NA	206	NA	NA	1	CR2	EntrezGene	CR2
1	207506530	207506531	2	+	GT	G	60	54	6	SAM3760479	106	59	0.1	4	c(51, 3, 5, 1)	TRUE	FALSE	FALSE	195	NA	-	NA	YES	CCDS44308.1	NA	NA	NA	NA	intron_variant&feature_truncation	NA	NP_000642	NA	NA	NM_000651	Transcript	GeneID:1378	NA	HGNC:2334	1942-01-31	NA	NA	NA	NA	1	CR1	EntrezGene	CR1
1	211371416	211371416	1	+	G	T	162	143	19	SAM3760479	448	162	0.117284	0	c(69, 74, 9, 10)	FALSE	FALSE	FALSE	800	NA	T	V/F	YES	CCDS1497.1	1130	1045	NA	Gtt/Ttt	missense_variant	NA	NP_001029082	NA	2011-10-10	NM_001033910	Transcript	GeneID:7188	neutral(0.282)	HGNC:12035	NA	benign(0.128)	349	tolerated(0.11)	NA	1	TRAF5	EntrezGene	TRAF5
1	211575446	211575446	1	+	G	T	321	288	33	SAM3760479	695	322	0.102804	3	c(120, 168, 11, 22)	FALSE	FALSE	FALSE	1360	NA	T	P/H	YES	CCDS1499.1	1611	1466	NA	cCt/cAt	missense_variant	NA	NP_067017	NA	2011-02-01	NM_021194	Transcript	GeneID:7779	deleterious(0.779)	HGNC:11012	NA	possibly_damaging(0.864)	489	deleterious(0)	NA	-1	SLC30A1	EntrezGene	SLC30A1
1	212625628	212625628	1	+	C	A	175	148	27	SAM3760479	572	175	0.154286	1	c(74, 74, 12, 15)	FALSE	FALSE	FALSE	668	NA	A	P/T	YES	CCDS1507.1	1182	751	NA	Ccc/Acc	missense_variant	NA	NP_705834	NA	2010-12-31	NM_153606	Transcript	GeneID:149647	neutral(0.247)	HGNC:26541	NA	benign(0.086)	251	tolerated(0.15)	NA	1	FAM71A	EntrezGene	FAM71A
1	218285363	218285363	1	+	T	C	70	63	7	SAM3760479	125	70	0.1	13	c(19, 44, 5, 2)	FALSE	FALSE	FALSE	231	NA	C	L/P	YES	CCDS1520.2	77	47	NA	cTg/cCg	missense_variant	NA	NP_057136	NA	2011-01-04	NM_016052	Transcript	GeneID:51018	neutral(0.323)	HGNC:24255	NA	possibly_damaging(0.77)	16	tolerated(0.24)	NA	1	RRP15	EntrezGene	RRP15
1	220046352	220046352	1	+	G	T	72	54	18	SAM3760479	411	72	0.25	9	c(21, 33, 11, 7)	FALSE	FALSE	FALSE	225	NA	T	P/T	YES	CCDS31027.1	307	37	NA	Cct/Act	missense_variant	NA	NP_004437	NA	1927-12-31	NM_004446	Transcript	GeneID:2058	deleterious(0.672)	HGNC:3418	NA	probably_damaging(0.974)	13	deleterious(0.02)	NA	-1	EPRS	EntrezGene	EPRS
1	220137898	220137899	2	+	AT	A	116	99	17	SAM3760479	351	114	0.146552	1	c(86, 13, 16, 1)	TRUE	FALSE	FALSE	433	NA	-	NA	YES	CCDS1523.1	NA	NA	NA	NA	intron_variant&feature_truncation	NA	NP_060530	NA	NA	NM_018060	Transcript	GeneID:55699	NA	HGNC:29685	16/22	NA	NA	NA	NA	1	IARS2	EntrezGene	IARS2
1	222687042	222687043	2	+	CA	C	54	46	8	SAM3760479	174	53	0.148148	0	c(1, 45, 0, 8)	TRUE	FALSE	FALSE	189	NA	-	NA	YES	CCDS1533.1	NA	NA	NA	NA	splice_region_variant&intron_variant&feature_truncation	NA	NP_073742	NA	NA	NM_022831	Transcript	GeneID:64853	NA	HGNC:25761	2011-05-08	NA	NA	NA	NA	-1	AIDA	EntrezGene	AIDA
1	224311907	224311908	2	+	TA	T	66	48	18	SAM3760479	438	66	0.272727	0	c(1, 47, 0, 18)	TRUE	FALSE	FALSE	352	NA	-	NA	YES	CCDS1541.1	NA	NA	NA	NA	intron_variant&feature_truncation	NA	NP_002524	NA	NA	NM_002533	Transcript	GeneID:4931	NA	HGNC:8070	2011-04-21	NA	NA	NA	NA	-1	NVL	EntrezGene	NVL
1	224411530	224411530	1	+	G	A	91	70	21	SAM3760479	545	91	0.230769	16	c(29, 41, 15, 6)	FALSE	FALSE	FALSE	325	NA	A	T/M	YES	CCDS31037.2	1249	1055	NA	aCg/aTg	missense_variant	NA	NP_079436	NA	2011-07-13	NM_025160	Transcript	GeneID:80232	deleterious(0.650)	HGNC:21208	NA	possibly_damaging(0.77)	352	deleterious(0.03)	NA	-1	WDR26	EntrezGene	WDR26
1	226367589	226367589	1	+	T	G	115	97	18	SAM3760479	384	115	0.156522	2	c(37, 60, 8, 10)	FALSE	FALSE	FALSE	495	NA	G	D/A	YES	CCDS1554.1	2468	2297	NA	gAc/gCc	missense_variant	NA	NP_001609	NA	17/23	NM_001618	Transcript	GeneID:142	deleterious(0.686)	HGNC:270	NA	possibly_damaging(0.679)	766	deleterious(0)	NA	-1	PARP1	EntrezGene	PARP1
1	226880519	226880545	27	+	GGACAGCGATCACTCAGCCTCTGGACA	G	89	72	17	SAM3760479	447	86	0.191011	0	c(70, 2, 17, 0)	TRUE	FALSE	FALSE	231	NA	-	NA	YES	CCDS1556.1	NA	NA	NA	NA	intron_variant&feature_truncation	NA	NP_000438	NA	NA	NM_000447	Transcript	GeneID:5664	NA	HGNC:9509	2011-03-11	NA	NA	NA	NA	1	PSEN2	EntrezGene	PSEN2
1	227129299	227129300	2	+	AT	A	49	43	6	SAM3760479	126	49	0.122449	0	c(1, 42, 0, 6)	TRUE	FALSE	FALSE	195	NA	-	NA	YES	CCDS1558.1	NA	NA	NA	NA	intron_variant&feature_truncation	NA	NP_003598	NA	NA	NM_003607	Transcript	GeneID:8476	NA	HGNC:1737	1931-09-30	NA	NA	NA	NA	-1	CDC42BPA	EntrezGene	CDC42BPA
1	230664594	230664594	1	+	A	AT	55	46	9	SAM3760479	212	55	0.163636	2	c(6, 40, 0, 9)	TRUE	FALSE	FALSE	186	NA	T	NA	YES	CCDS1584.1	NA	NA	NA	NA	splice_region_variant&intron_variant&feature_elongation	NA	NP_031383	NA	NA	NM_007357	Transcript	GeneID:22796	NA	HGNC:6546	2011-05-16	NA	NA	NA	NA	1	COG2	EntrezGene	COG2
1	231203903	231203903	1	+	G	A	44	37	7	SAM3760479	152	44	0.159091	0	c(26, 11, 5, 2)	FALSE	FALSE	FALSE	162	NA	A	C/Y	YES	CCDS44333.1	1613	1571	NA	tGc/tAc	missense_variant	NA	NP_001004342	NA	2011-06-09	NM_001004342	Transcript	GeneID:440730	deleterious(0.713)	HGNC:31859	NA	probably_damaging(0.998)	524	deleterious(0.01)	NA	1	TRIM67	EntrezGene	TRIM67
1	232513965	232513965	1	+	C	T	225	175	50	SAM3760479	1119	225	0.222222	4	c(88, 87, 21, 29)	FALSE	FALSE	FALSE	806	NA	T	E/K	YES	CCDS41474.1	1533	1375	NA	Gaa/Aaa	missense_variant	NA	NP_065859	NA	2011-01-20	NM_020808	Transcript	GeneID:57568	deleterious(0.902)	HGNC:23800	NA	probably_damaging(0.995)	459	deleterious(0)	NA	-1	SIPA1L2	EntrezGene	SIPA1L2
1	233179168	233179168	1	+	C	T	135	106	29	SAM3760479	666	135	0.214815	5	c(42, 64, 8, 21)	FALSE	FALSE	FALSE	505	NA	T	W/*	YES	CCDS44335.1	3309	3074	NA	tGg/tAg	stop_gained	NA	NP_055616	NA	16/34	NM_014801	Transcript	GeneID:80003	deleterious(1.00)	HGNC:8736	NA	NA	1025	NA	NA	-1	PCNXL2	EntrezGene	PCNXL2
1	234463777	234463778	2	+	TA	T	21	15	6	SAM3760479	113	21	0.285714	0	c(15, 0, 6, 0)	TRUE	FALSE	FALSE	81	NA	-	NA	YES	CCDS1601.1	NA	NA	NA	NA	intron_variant&feature_truncation	NA	NP_005637	NA	NA	NM_005646	Transcript	GeneID:6894	NA	HGNC:11568	2011-06-28	NA	NA	NA	NA	-1	TARBP1	EntrezGene	TARBP1
1	235160897	235160897	1	+	G	T	95	83	12	SAM3760479	250	95	0.126316	4	c(36, 47, 7, 5)	FALSE	FALSE	FALSE	322	NA	T	P/H	YES	CCDS41477.2	254	224	NA	cCt/cAt	missense_variant	NA	NP_055829	NA	2011-02-10	NM_015014	Transcript	GeneID:23029	deleterious(0.855)	HGNC:28965	NA	probably_damaging(0.968)	75	deleterious(0)	NA	-1	RBM34	EntrezGene	RBM34
1	235342606	235342606	1	+	A	G	129	102	27	SAM3760479	569	129	0.209302	5	c(44, 58, 8, 19)	FALSE	FALSE	FALSE	373	NA	G	Y/C	YES	CCDS1604.1	821	737	NA	tAc/tGc	missense_variant	NA	NP_001032354	NA	2011-04-03	NM_001037277	Transcript	GeneID:9453	deleterious(0.639)	HGNC:4249	NA	possibly_damaging(0.567)	246	deleterious(0)	NA	1	GGPS1	EntrezGene	GGPS1
1	235777064	235777064	1	+	C	A	89	65	24	SAM3760479	637	89	0.269663	12	c(61, 4, 19, 5)	FALSE	FALSE	FALSE	400	NA	A	R/M	YES	CCDS31062.1	5641	5459	NA	aGg/aTg	missense_variant&splice_region_variant	NA	NP_000072	NA	17/53	NM_000081	Transcript	GeneID:1130	deleterious(0.702)	HGNC:1968	NA	possibly_damaging(0.713)	1820	deleterious(0)	NA	-1	LYST	EntrezGene	LYST
1	236747595	236747596	2	+	CT	C	26	20	6	SAM3760479	133	25	0.230769	0	c(19, 1, 6, 0)	TRUE	FALSE	FALSE	126	NA	-	NA	YES	CCDS1613.1	NA	NA	NA	NA	intron_variant&feature_truncation	NA	NP_001094	NA	NA	NM_001103	Transcript	GeneID:88	NA	HGNC:164	2011-12-19	NA	NA	NA	NA	1	ACTN2	EntrezGene	ACTN2
1	237617304	237617304	1	+	T	C	137	117	20	SAM3760479	451	137	0.145985	6	c(103, 14, 20, 0)	FALSE	FALSE	FALSE	481	NA	C	Y/H	YES	CCDS55691.1	5854	5734	NA	Tac/Cac	missense_variant	NA	NP_001026	NA	38/105	NM_001035	Transcript	GeneID:6262	NA	HGNC:10484	NA	possibly_damaging(0.873)	1912	NA	NA	1	RYR2	EntrezGene	RYR2
1	237628038	237628038	1	+	G	A	171	166	5	SAM3760479	80	171	0.0292398	3	c(95, 71, 4, 1)	FALSE	FALSE	FALSE	665	NA	A	R/K	YES	CCDS55691.1	6518	6398	NA	aGa/aAa	missense_variant	NA	NP_001026	NA	41/105	NM_001035	Transcript	GeneID:6262	NA	HGNC:10484	NA	possibly_damaging(0.823)	2133	NA	NA	1	RYR2	EntrezGene	RYR2
1	239908803	239908803	1	+	C	T	69	50	19	SAM3760479	472	69	0.275362	1	c(39, 11, 16, 3)	FALSE	FALSE	FALSE	207	NA	T	T/M	YES	CCDS1616.1	2131	1352	NA	aCg/aTg	missense_variant	NA	NP_000731	NA	2011-05-04	NM_000740	Transcript	GeneID:1131	neutral(0.324)	HGNC:1952	NA	benign(0.023)	451	tolerated(0.06)	NA	1	CHRM3	EntrezGene	CHRM3
1	247418652	247418652	1	+	A	AT	15	9	6	SAM3760479	160	15	0.4	0	c(9, 0, 6, 0)	TRUE	FALSE	FALSE	72	NA	T	NA	YES	CCDS1632.1	NA	NA	NA	NA	intron_variant&feature_elongation	NA	NP_001073289	NA	NA	NM_001079821	Transcript	GeneID:114548	NA	HGNC:16400	2011-02-09	NA	NA	NA	NA	1	NLRP3	EntrezGene	NLRP3
2	3768054	3768055	2	+	GA	G	30	17	13	SAM3760479	315	30	0.433333	0	c(0, 17, 0, 13)	TRUE	FALSE	FALSE	69	NA	-	NA	YES	CCDS74481.1	NA	NA	NA	NA	intron_variant&feature_truncation	NA	NP_001274373	NA	NA	NM_001287444	Transcript	GeneID:728597	NA	HGNC:32696	2011-07-09	NA	NA	NA	NA	1	DCDC2C	EntrezGene	DCDC2C
2	11592964	11592964	1	+	T	C	15	9	6	SAM3760479	146	15	0.4	13	c(9, 0, 3, 3)	FALSE	FALSE	FALSE	51	NA	C	C/R	YES	CCDS42655.1	1834	1534	NA	Tgc/Cgc	missense_variant	NA	NP_055483	NA	1929-10-31	NM_014668	Transcript	GeneID:9687	deleterious(0.589)	HGNC:24885	NA	possibly_damaging(0.684)	512	deleterious(0.05)	NA	1	GREB1	EntrezGene	GREB1
2	17778257	17778257	1	+	C	CACAT	16	12	4	SAM3760479	91	16	0.25	0	c(0, 12, 0, 4)	TRUE	FALSE	FALSE	60	NA	ACAT	NA	YES	CCDS1691.1	NA	NA	NA	NA	intron_variant&feature_elongation	NA	NP_872431	NA	NA	NM_182625	Transcript	GeneID:348654	NA	HGNC:26881	2011-12-12	NA	NA	NA	NA	1	GEN1	EntrezGene	GEN1
2	26311423	26311423	1	+	C	T	70	49	21	SAM3760479	541	70	0.3	0	c(29, 20, 12, 9)	FALSE	FALSE	FALSE	261	NA	T	A/T	YES	CCDS46239.1	2305	2305	NA	Gct/Act	missense_variant	NA	NP_001138640	NA	2011-11-12	NM_001145168	Transcript	GeneID:165082	neutral(0.003)	HGNC:18989	NA	benign(0.012)	769	tolerated(0.6)	NA	-1	GPR113	EntrezGene	GPR113
2	33257476	33257476	1	+	C	A	41	30	11	SAM3760479	241	41	0.268293	0	c(2, 28, 0, 11)	FALSE	FALSE	FALSE	150	NA	A	S/Y	YES	CCDS33177.2	2383	2360	NA	tCc/tAc	missense_variant	NA	NP_996826	NA	1930-11-30	NM_206943	Transcript	GeneID:4052	deleterious(0.565)	HGNC:6714	NA	possibly_damaging(0.474)	787	deleterious(0.01)	NA	1	LTBP1	EntrezGene	LTBP1
2	37076981	37076981	1	+	A	AT	91	58	33	SAM3760479	862	91	0.362637	4	c(26, 32, 11, 22)	TRUE	FALSE	FALSE	270	NA	T	M/NX	YES	CCDS33181.1	472-473	376-377	NA	atg/aAtg	frameshift_variant&feature_elongation	NA	NP_061897	NA	1932-03-31	NM_019024	Transcript	GeneID:54497	NA	HGNC:29273	NA	NA	126	NA	NA	-1	HEATR5B	EntrezGene	HEATR5B
2	38986251	38986251	1	+	T	C	45	23	22	SAM3760479	642	45	0.488889	1	c(4, 19, 5, 17)	FALSE	FALSE	FALSE	153	NA	C	Y/C	YES	CCDS1802.1	3616	3575	NA	tAt/tGt	missense_variant	NA	NP_005624	NA	23/23	NM_005633	Transcript	GeneID:6654	deleterious(0.568)	HGNC:11187	NA	possibly_damaging(0.628)	1192	deleterious(0.04)	NA	-1	SOS1	EntrezGene	SOS1
2	71568557	71568558	2	+	TA	T	12	7	5	SAM3760479	80	12	0.416667	0	c(0, 7, 0, 5)	TRUE	FALSE	FALSE	42	NA	-	NA	YES	CCDS46328.1	NA	NA	NA	NA	intron_variant&feature_truncation	NA	NP_001124459	NA	NA	NM_001130987	Transcript	GeneID:8291	NA	HGNC:3097	26/55	NA	NA	NA	NA	1	DYSF	EntrezGene	DYSF
2	74378044	74378044	1	+	A	C	29	15	14	SAM3760479	425	29	0.482759	8	c(6, 9, 10, 4)	FALSE	FALSE	FALSE	84	NA	C	F/V	YES	CCDS1939.1	553	235	NA	Ttc/Gtc	missense_variant	NA	NP_004073	NA	1928-01-31	NM_004082	Transcript	GeneID:1639	deleterious(0.945)	HGNC:2711	NA	probably_damaging(1)	79	deleterious(0)	NA	-1	DCTN1	EntrezGene	DCTN1
2	74429895	74429895	1	+	G	A	37	19	18	SAM3760479	491	37	0.486486	7	c(18, 1, 14, 4)	FALSE	FALSE	FALSE	126	NA	A	R/W	YES	CCDS33226.1	805	688	NA	Cgg/Tgg	missense_variant	NA	NP_001015055	NA	2011-06-11	NM_001015055	Transcript	GeneID:6242	deleterious(0.873)	HGNC:10466	NA	probably_damaging(0.999)	230	deleterious(0.02)	NA	-1	RTKN	EntrezGene	RTKN
2	85667030	85667030	1	+	A	AG	11	5	6	SAM3760479	NA	11	0.545455	0	c(4, 1, 4, 2)	TRUE	TRUE	FALSE	63	NA	G	NA	YES	CCDS1983.2	NA	NA	NA	NA	intron_variant&feature_elongation	NA	NP_942140	NA	NA	NM_198843	Transcript	GeneID:6439	NA	HGNC:10801	2011-04-10	NA	NA	NA	NA	-1	SFTPB	EntrezGene	SFTPB
2	86481812	86481813	2	+	AT	A	29	22	7	SAM3760479	137	29	0.241379	0	c(22, 0, 7, 0)	TRUE	FALSE	FALSE	96	NA	-	NA	YES	CCDS1990.1	NA	NA	NA	NA	intron_variant&feature_truncation	NA	NP_001140160	NA	NA	NM_001146688	Transcript	GeneID:55818	NA	HGNC:20815	16/25	NA	NA	NA	NA	1	KDM3A	EntrezGene	KDM3A
2	95117956	95117957	2	+	GA	G	65	49	16	SAM3760479	264	66	0.246154	1	c(7, 42, 1, 15)	TRUE	FALSE	FALSE	291	NA	-	NA	YES	CCDS2010.1	NA	NA	NA	NA	intron_variant&feature_truncation	NA	NP_114108	NA	NA	NM_031902	Transcript	GeneID:64969	NA	HGNC:14498	2011-01-10	NA	NA	NA	NA	-1	MRPS5	EntrezGene	MRPS5
2	97154577	97154578	2	+	AT	A	55	35	20	SAM3760479	429	55	0.363636	0	c(35, 0, 20, 0)	TRUE	FALSE	FALSE	144	NA	-	NA	YES	CCDS54379.1	NA	NA	NA	NA	intron_variant&feature_truncation	NA	NP_001157787	NA	NA	NM_001164315	Transcript	GeneID:375248	NA	HGNC:24079	14/75	NA	NA	NA	NA	1	ANKRD36	EntrezGene	ANKRD36
2	102188078	102188078	1	+	A	AACC	13	8	5	SAM3760479	159	13	0.384615	0	c(0, 8, 0, 5)	TRUE	FALSE	FALSE	42	NA	ACC	NA	YES	CCDS2056.1	NA	NA	NA	NA	intron_variant&feature_elongation	NA	NP_003845	NA	NA	NM_003854	Transcript	GeneID:8808	NA	HGNC:5999	2011-02-10	NA	NA	NA	NA	1	IL1RL2	EntrezGene	IL1RL2
2	105277538	105277539	2	+	AT	A	48	38	10	SAM3760479	206	46	0.208333	0	c(38, 0, 10, 0)	TRUE	FALSE	FALSE	264	NA	-	NA	YES	CCDS2067.1	NA	NA	NA	NA	intron_variant&feature_truncation	NA	NP_001136093	NA	NA	NM_001142621	Transcript	GeneID:9392	NA	HGNC:16836	2011-07-10	NA	NA	NA	NA	-1	TGFBRAP1	EntrezGene	TGFBRAP1
2	106123296	106123297	2	+	AG	A	30	26	4	SAM3760479	103	29	0.133333	0	c(0, 26, 0, 4)	TRUE	FALSE	FALSE	117	NA	-	NA	YES	CCDS58721.1	NA	NA	NA	NA	intron_variant&feature_truncation	NA	NP_001240804	NA	NA	NM_001253875	Transcript	GeneID:80146	NA	HGNC:17729	2011-08-13	NA	NA	NA	NA	-1	UXS1	EntrezGene	UXS1
2	108489865	108489865	1	+	G	T	37	29	8	SAM3760479	216	37	0.216216	7	c(21, 8, 8, 0)	FALSE	FALSE	FALSE	171	NA	T	Q/H	YES	CCDS33268.1	4234	4080	NA	caG/caT	missense_variant	NA	NP_852118	NA	18/23	NM_181453	Transcript	GeneID:9648	deleterious(0.895)	HGNC:23218	NA	probably_damaging(0.993)	1360	deleterious(0)	NA	1	GCC2	EntrezGene	GCC2
2	112175645	112175645	1	+	G	GT	35	30	5	SAM3760479	102	35	0.142857	0	c(30, 0, 5, 0)	TRUE	FALSE	FALSE	129	NA	T	NA	YES	CCDS2095.1	NA	NA	NA	NA	intron_variant&feature_elongation	NA	NP_694946	NA	NA	NM_153214	Transcript	GeneID:129804	NA	HGNC:26740	2011-03-06	NA	NA	NA	NA	1	FBLN7	EntrezGene	FBLN7
2	115836099	115836101	3	+	ATG	A	25	12	13	SAM3760479	NA	25	0.52	0	c(12, 0, 13, 0)	TRUE	TRUE	FALSE	57	NA	-	NA	YES	CCDS54388.1	NA	NA	NA	NA	intron_variant&feature_truncation	NA	NP_001171505	NA	NA	NM_001178034	Transcript	GeneID:57628	NA	HGNC:20823	21/25	NA	NA	NA	NA	1	DPP10	EntrezGene	DPP10
2	118993286	118993286	1	+	A	G	95	63	32	SAM3760479	747	95	0.336842	3	c(5, 58, 4, 28)	FALSE	FALSE	FALSE	385	NA	G	Y/C	YES	CCDS2124.1	1547	1415	NA	tAc/tGc	missense_variant	NA	NP_006761	NA	16/17	NM_006770	Transcript	GeneID:8685	NA	HGNC:6895	NA	unknown(0)	472	tolerated(0.1)	NA	1	MARCO	EntrezGene	MARCO
2	127986791	127986791	1	+	G	A	67	48	19	SAM3760479	503	67	0.283582	0	c(31, 17, 12, 7)	FALSE	FALSE	FALSE	249	NA	A	T/I	YES	CCDS54397.1	2162	2030	NA	aCa/aTa	missense_variant	NA	NP_001139400	NA	14/21	NM_001145928	Transcript	GeneID:79595	deleterious(0.536)	HGNC:29813	NA	possibly_damaging(0.623)	677	tolerated(0.07)	NA	-1	SAP130	EntrezGene	SAP130
2	132784597	132784597	1	+	G	T	226	212	14	SAM3760479	257	226	0.0619469	0	c(92, 120, 6, 8)	FALSE	FALSE	FALSE	731	NA	T	D/E	YES	CCDS46418.1	2588	2214	NA	gaC/gaA	missense_variant	NA	NP_997246	NA	14/20	NM_207363	Transcript	GeneID:344148	neutral(0.000)	HGNC:29847	NA	benign(0.001)	738	tolerated(1)	NA	-1	NCKAP5	EntrezGene	NCKAP5
2	135804639	135804639	1	+	C	CA	16	11	5	SAM3760479	150	16	0.3125	0	c(11, 0, 5, 0)	TRUE	FALSE	FALSE	57	NA	A	NA	YES	CCDS2178.1	NA	NA	NA	NA	intron_variant&feature_elongation	NA	NP_002290	NA	NA	NM_002299	Transcript	GeneID:3938	NA	HGNC:6530	2011-10-15	NA	NA	NA	NA	-1	LCT	EntrezGene	LCT
2	151551763	151551763	1	+	A	G	77	52	25	SAM3760479	617	77	0.324675	6	c(29, 23, 18, 7)	FALSE	FALSE	FALSE	319	NA	G	L/P	YES	CCDS74588.1	20122	19919	NA	cTt/cCt	missense_variant	NA	NP_001258137	NA	129/183	NM_001271208	Transcript	GeneID:4703	neutral(0.300)	HGNC:7720	NA	possibly_damaging(0.565)	6640	NA	NA	-1	NEB	EntrezGene	NEB
2	159349259	159349259	1	+	T	G	90	58	32	SAM3760479	878	90	0.355556	3	c(13, 45, 10, 22)	FALSE	FALSE	FALSE	282	NA	G	M/L	YES	CCDS2209.2	5237	4885	NA	Atg/Ctg	missense_variant	NA	NP_038478	NA	29/37	NM_013450	Transcript	GeneID:29994	NA	HGNC:963	NA	benign(0.008)	1629	NA	NA	-1	BAZ2B	EntrezGene	BAZ2B
2	159949668	159949668	1	+	G	A	54	35	19	SAM3760479	506	54	0.351852	2	c(16, 19, 11, 8)	FALSE	FALSE	FALSE	156	NA	A	R/C	YES	CCDS33309.1	3861	3649	NA	Cgc/Tgc	missense_variant	NA	NP_031392	NA	25/30	NM_007366	Transcript	GeneID:22925	neutral(0.438)	HGNC:9042	NA	probably_damaging(0.932)	1217	tolerated(0.17)	NA	-1	PLA2R1	EntrezGene	PLA2R1
2	164939450	164939450	1	+	C	A	55	39	16	SAM3760479	392	56	0.290909	5	c(39, 0, 15, 1)	FALSE	FALSE	FALSE	210	NA	A	K/N	YES	CCDS56142.1	700	369	NA	aaG/aaT	missense_variant&splice_region_variant	NA	NP_001186077	NA	2011-05-10	NM_001199148	Transcript	GeneID:151258	deleterious(0.880)	HGNC:26836	NA	probably_damaging(0.998)	123	deleterious(0.01)	NA	-1	SLC38A11	EntrezGene	SLC38A11
2	166199492	166199492	1	+	T	C	309	290	19	SAM3760479	314	309	0.0614887	6	c(124, 166, 11, 8)	FALSE	FALSE	FALSE	1360	NA	C	D/G	YES	CCDS46441.1	5455	5114	NA	gAc/gGc	missense_variant	NA	NP_002968	NA	27/27	NM_002977	Transcript	GeneID:6335	deleterious(0.879)	HGNC:10597	NA	probably_damaging(0.948)	1705	deleterious(0)	NA	-1	SCN9A	EntrezGene	SCN9A
2	166423411	166423411	1	+	C	A	82	60	22	SAM3760479	594	82	0.268293	6	c(5, 55, 4, 18)	FALSE	FALSE	FALSE	397	NA	A	D/Y	YES	CCDS46442.1	3005	2875	NA	Gat/Tat	missense_variant	NA	NP_002967	NA	18/25	NM_002976	Transcript	GeneID:6332	deleterious(0.570)	HGNC:10594	NA	possibly_damaging(0.494)	959	deleterious(0.01)	NA	-1	SCN7A	EntrezGene	SCN7A
2	167247226	167247227	2	+	TA	T	81	56	25	SAM3760479	610	81	0.308642	4	c(22, 34, 13, 12)	TRUE	FALSE	FALSE	249	NA	-	I/X	YES	CCDS42769.1	5924	5835	NA	atA/at	frameshift_variant&missense_variant&feature_truncation	NA	NP_689594	NA	2011-09-10	NM_152381	Transcript	GeneID:129446	NA	HGNC:14303	NA	NA	1945	NA	NA	1	XIRP2	EntrezGene	XIRP2
2	168140631	168140632	2	+	CT	C	50	37	13	SAM3760479	314	50	0.26	0	c(34, 3, 12, 1)	TRUE	FALSE	FALSE	159	NA	-	NA	YES	CCDS42770.1	NA	NA	NA	NA	intron_variant&feature_truncation	NA	NP_037365	NA	NA	NM_013233	Transcript	GeneID:27347	NA	HGNC:17717	2011-06-16	NA	NA	NA	NA	-1	STK39	EntrezGene	STK39
2	175092992	175092993	2	+	GA	G	60	44	16	SAM3760479	286	59	0.266667	0	c(44, 0, 16, 0)	TRUE	FALSE	FALSE	228	NA	-	NA	YES	CCDS58738.1	NA	NA	NA	NA	intron_variant&feature_truncation	NA	NP_001243020	NA	NA	NM_001256091	Transcript	GeneID:1386	NA	HGNC:784	2011-12-12	NA	NA	NA	NA	-1	ATF2	EntrezGene	ATF2
2	175992303	175992303	1	+	T	A	52	31	21	SAM3760479	568	52	0.403846	1	c(20, 11, 12, 9)	FALSE	FALSE	FALSE	225	NA	A	Y/F	YES	CCDS33332.1	378	185	NA	tAt/tTt	missense_variant	NA	NP_085153	NA	2011-04-12	NM_030650	Transcript	GeneID:80856	deleterious(0.550)	HGNC:21610	NA	benign(0.335)	62	deleterious(0)	NA	-1	KIAA1715	EntrezGene	KIAA1715
2	178392538	178392538	1	+	G	T	20	16	4	SAM3760479	107	20	0.2	2	c(4, 12, 0, 4)	FALSE	FALSE	FALSE	129	NA	T	R/I	YES	CCDS56150.1	3192	2648	NA	aGa/aTa	missense_variant&splice_region_variant	NA	NP_001188409	NA	24/26	NM_001201480	Transcript	GeneID:114880	deleterious(0.806)	HGNC:16388	NA	probably_damaging(0.915)	883	deleterious(0)	NA	1	OSBPL6	EntrezGene	OSBPL6
2	178562103	178562103	1	+	T	C	228	220	8	SAM3760479	130	228	0.0350877	0	c(107, 113, 4, 4)	FALSE	FALSE	FALSE	857	NA	C	N/S	YES	CCDS74610.1	79331	79106	NA	aAt/aGt	missense_variant	NA	NP_001243779	NA	276/313	NM_001256850	Transcript	GeneID:7273	NA	HGNC:12403	NA	NA	26369	NA	NA	-1	TTN	EntrezGene	TTN
2	178604457	178604458	2	+	CT	C	32	22	10	SAM3760479	252	31	0.3125	3	c(11, 11, 3, 7)	TRUE	FALSE	FALSE	72	NA	-	NA	YES	CCDS74610.1	NA	NA	NA	NA	intron_variant&feature_truncation	NA	NP_001243779	NA	NA	NM_001256850	Transcript	GeneID:7273	NA	HGNC:12403	231/312	NA	NA	NA	NA	-1	TTN	EntrezGene	TTN
2	178674153	178674154	2	+	TA	T	26	21	5	SAM3760479	115	26	0.192308	0	c(21, 0, 5, 0)	TRUE	FALSE	FALSE	84	NA	-	NA	YES	CCDS74610.1	NA	NA	NA	NA	intron_variant&feature_truncation	NA	NP_001243779	NA	NA	NM_001256850	Transcript	GeneID:7273	NA	HGNC:12403	147/312	NA	NA	NA	NA	-1	TTN	EntrezGene	TTN
2	188999330	188999330	1	+	G	T	11	7	4	SAM3760479	117	11	0.363636	2	c(5, 2, 2, 2)	FALSE	FALSE	FALSE	57	NA	T	G/W	YES	CCDS2297.1	2185	2068	NA	Ggg/Tgg	missense_variant	NA	NP_000081	NA	30/51	NM_000090	Transcript	GeneID:1281	NA	HGNC:2201	NA	unknown(0)	690	NA	NA	1	COL3A1	EntrezGene	COL3A1
2	189045329	189045329	1	+	C	CAT	19	10	9	SAM3760479	84	19	0.473684	0	c(0, 10, 0, 9)	TRUE	FALSE	FALSE	60	NA	AT	NA	YES	CCDS33350.1	NA	NA	NA	NA	intron_variant&feature_elongation	NA	NP_000384	NA	NA	NM_000393	Transcript	GeneID:1290	NA	HGNC:2210	46/53	NA	NA	NA	NA	-1	COL5A2	EntrezGene	COL5A2
2	190986752	190986753	2	+	AG	A	156	115	41	SAM3760479	970	152	0.262821	0	c(115, 0, 41, 0)	TRUE	FALSE	FALSE	517	NA	-	NA	YES	CCDS2309.1	NA	NA	NA	NA	intron_variant&feature_truncation	NA	NP_009330	NA	NA	NM_007315	Transcript	GeneID:6772	NA	HGNC:11362	14/24	NA	NA	NA	NA	-1	STAT1	EntrezGene	STAT1
2	200856620	200856620	1	+	T	TA	55	39	16	SAM3760479	391	54	0.290909	0	c(39, 0, 16, 0)	TRUE	FALSE	FALSE	168	NA	A	NA	YES	CCDS2331.1	NA	NA	NA	NA	intron_variant&feature_elongation	NA	NP_004062	NA	NA	NM_004071	Transcript	GeneID:1195	NA	HGNC:2068	2011-09-11	NA	NA	NA	NA	-1	CLK1	EntrezGene	CLK1
2	201701769	201701769	1	+	C	CT	19	10	9	SAM3760479	238	19	0.473684	0	c(10, 0, 9, 0)	TRUE	FALSE	FALSE	90	NA	T	NA	YES	CCDS42800.1	5411-5412	NA	NA	NA	3_prime_UTR_variant&feature_elongation	NA	NP_065970	NA	34/34	NM_020919	Transcript	GeneID:57679	NA	HGNC:443	NA	NA	NA	NA	NA	-1	ALS2	EntrezGene	ALS2
2	203440895	203440895	1	+	T	TG	27	19	8	SAM3760479	134	27	0.296296	5	c(14, 5, 8, 0)	TRUE	FALSE	FALSE	54	NA	G	P/PX	YES	CCDS2359.1	2519-2520	2294-2295	NA	cca/ccCa	frameshift_variant&feature_elongation	NA	NP_998754	NA	14/14	NM_213589	Transcript	GeneID:65059	NA	HGNC:14436	NA	NA	765	NA	NA	-1	RAPH1	EntrezGene	RAPH1
2	206310347	206310347	1	+	C	T	227	165	62	SAM3760479	1398	227	0.273128	5	c(69, 96, 31, 31)	FALSE	FALSE	FALSE	830	NA	T	A/V	YES	CCDS46501.1	6227	5819	NA	gCg/gTg	missense_variant	NA	NP_065974	NA	2011-05-04	NM_020923	Transcript	GeneID:57683	neutral(0.167)	HGNC:29313	NA	possibly_damaging(0.499)	1940	tolerated(1)	NA	1	ZDBF2	EntrezGene	ZDBF2
2	209820312	209820312	1	+	T	A	107	76	31	SAM3760479	698	107	0.28972	0	c(47, 29, 18, 13)	FALSE	FALSE	FALSE	343	NA	A	V/E	YES	CCDS46504.1	2044	1964	NA	gTa/gAa	missense_variant&splice_region_variant	NA	NP_115893	NA	13/64	NM_032504	Transcript	GeneID:285175	deleterious(0.791)	HGNC:26582	NA	probably_damaging(0.986)	655	deleterious(0)	NA	1	UNC80	EntrezGene	UNC80
2	209939705	209939706	2	+	GT	G	72	57	15	SAM3760479	260	71	0.208333	0	c(1, 56, 0, 15)	TRUE	FALSE	FALSE	228	NA	-	NA	YES	CCDS46504.1	NA	NA	NA	NA	intron_variant&feature_truncation	NA	NP_115893	NA	NA	NM_032504	Transcript	GeneID:285175	NA	HGNC:26582	42/63	NA	NA	NA	NA	1	UNC80	EntrezGene	UNC80
2	214970424	214970425	2	+	AT	A	45	32	13	SAM3760479	297	44	0.288889	0	c(5, 27, 2, 11)	TRUE	FALSE	FALSE	165	NA	-	NA	YES	CCDS33372.1	NA	NA	NA	NA	intron_variant&feature_truncation	NA	NP_775099	NA	NA	NM_173076	Transcript	GeneID:26154	NA	HGNC:14637	36/52	NA	NA	NA	NA	-1	ABCA12	EntrezGene	ABCA12
2	214978926	214978926	1	+	C	T	75	46	29	SAM3760479	786	76	0.386667	0	c(18, 28, 12, 17)	FALSE	FALSE	FALSE	252	NA	T	V/I	YES	CCDS33372.1	5075	4855	NA	Gta/Ata	missense_variant	NA	NP_775099	NA	32/53	NM_173076	Transcript	GeneID:26154	neutral(0.350)	HGNC:14637	NA	benign(0.264)	1619	tolerated(0.06)	NA	-1	ABCA12	EntrezGene	ABCA12
2	215312554	215312554	1	+	G	A	67	51	16	SAM3760479	345	68	0.238806	6	c(17, 34, 8, 8)	FALSE	FALSE	FALSE	282	NA	A	A/T	YES	CCDS2398.1	263	76	NA	Gct/Act	missense_variant	NA	NP_004035	NA	2011-02-15	NM_004044	Transcript	GeneID:471	neutral(0.253)	HGNC:794	NA	benign(0.001)	26	tolerated(0.13)	NA	1	ATIC	EntrezGene	ATIC
2	216100325	216100325	1	+	G	T	101	79	22	SAM3760479	508	101	0.217822	6	c(24, 55, 10, 12)	FALSE	FALSE	FALSE	379	NA	T	G/V	YES	CCDS2401.1	917	677	NA	gGc/gTc	missense_variant	NA	NP_001135783	NA	2011-03-02	NM_001142311	Transcript	GeneID:92691	deleterious(0.824)	HGNC:25130	NA	probably_damaging(0.976)	226	deleterious(0.01)	NA	1	TMEM169	EntrezGene	TMEM169
2	218266875	218266875	1	+	A	G	66	43	23	SAM3760479	303	69	0.348485	11	c(24, 19, 7, 16)	FALSE	FALSE	FALSE	278	NA	G	V/A	YES	CCDS33378.1	590	506	NA	gTc/gCc	missense_variant	NA	NP_001078	NA	2011-04-10	NM_001087	Transcript	GeneID:14	neutral(0.366)	HGNC:18	NA	benign(0.03)	169	deleterious(0.03)	NA	-1	AAMP	EntrezGene	AAMP
2	218357259	218357259	1	+	G	GTCTC	26	22	4	SAM3760479	112	26	0.153846	0	c(0, 22, 0, 4)	TRUE	FALSE	FALSE	78	NA	TCTC	NA	YES	CCDS2414.1	NA	NA	NA	NA	intron_variant&feature_elongation	NA	NP_940961	NA	NA	NM_198559	Transcript	GeneID:375307	NA	HGNC:25062	2011-02-08	NA	NA	NA	NA	1	CATIP	EntrezGene	C2orf62
2	219163686	219163686	1	+	G	GT	51	39	12	SAM3760479	268	50	0.235294	0	c(0, 39, 0, 12)	TRUE	FALSE	FALSE	165	NA	T	NA	YES	CCDS46518.1	NA	NA	NA	NA	intron_variant&feature_elongation	NA	NP_001138361	NA	NA	NM_001144889	Transcript	GeneID:151295	NA	HGNC:20601	2011-09-10	NA	NA	NA	NA	-1	SLC23A3	EntrezGene	SLC23A3
2	221426362	221426363	2	+	AT	A	44	35	9	SAM3760479	163	44	0.204545	5	c(12, 23, 5, 4)	TRUE	FALSE	FALSE	120	NA	-	NA	YES	CCDS2447.1	NA	NA	NA	NA	intron_variant&feature_truncation	NA	NP_004429	NA	NA	NM_004438	Transcript	GeneID:2043	NA	HGNC:3388	16/18	NA	NA	NA	NA	-1	EPHA4	EntrezGene	EPHA4
2	227310699	227310700	2	+	CA	C	20	14	6	SAM3760479	93	20	0.3	0	c(14, 0, 6, 0)	TRUE	FALSE	FALSE	87	NA	-	NA	YES	CCDS42829.1	NA	NA	NA	NA	intron_variant&feature_truncation	NA	NP_000082	NA	NA	NM_000091	Transcript	GeneID:1285	NA	HGNC:2204	50/51	NA	NA	NA	NA	1	COL4A3	EntrezGene	COL4A3
2	227923900	227923901	2	+	GA	G	20	16	4	SAM3760479	95	20	0.2	0	c(14, 2, 4, 0)	TRUE	FALSE	FALSE	72	NA	-	NA	YES	CCDS2470.1	NA	NA	NA	NA	intron_variant&feature_truncation	NA	NP_849143	NA	NA	NM_178821	Transcript	GeneID:164781	NA	HGNC:26383	2011-12-11	NA	NA	NA	NA	1	DAW1	EntrezGene	WDR69
2	230172120	230172120	1	+	C	A	62	49	13	SAM3760479	335	62	0.209677	0	c(14, 35, 3, 10)	FALSE	FALSE	FALSE	282	NA	A	Q/H	YES	CCDS2475.1	2001	1761	NA	caG/caT	missense_variant	NA	NP_536349	NA	16/19	NM_080424	Transcript	GeneID:3431	deleterious(0.617)	HGNC:5401	NA	benign(0.387)	587	deleterious(0.03)	NA	-1	SP110	EntrezGene	SP110
2	230504163	230504164	2	+	GA	G	41	30	11	SAM3760479	189	40	0.268293	0	c(30, 0, 11, 0)	TRUE	FALSE	FALSE	195	NA	-	NA	YES	CCDS42832.1	NA	NA	NA	NA	intron_variant&feature_truncation	NA	NP_001073860	NA	NA	NM_001080391	Transcript	GeneID:6672	NA	HGNC:11206	20/28	NA	NA	NA	NA	1	SP100	EntrezGene	SP100
2	238271435	238271435	1	+	A	G	68	42	26	SAM3760479	681	68	0.382353	5	c(12, 30, 11, 15)	FALSE	FALSE	FALSE	240	NA	G	C/R	YES	CCDS2528.1	886	649	NA	Tgt/Cgt	missense_variant	NA	NP_073728	NA	2011-06-22	NM_022817	Transcript	GeneID:8864	deleterious(0.469)	HGNC:8846	NA	benign(0.244)	217	deleterious(0)	NA	-1	PER2	EntrezGene	PER2
2	240760902	240760903	2	+	CA	C	38	23	15	SAM3760479	426	37	0.394737	0	c(6, 17, 3, 12)	TRUE	FALSE	FALSE	126	NA	-	NA	YES	CCDS46561.1	NA	NA	NA	NA	intron_variant&feature_truncation	NA	NP_004312	NA	NA	NM_004321	Transcript	GeneID:547	NA	HGNC:888	22/45	NA	NA	NA	NA	-1	KIF1A	EntrezGene	KIF1A
2	240784816	240784817	2	+	CG	C	22	10	12	SAM3760479	NA	20	0.545455	0	c(10, 0, 12, 0)	TRUE	TRUE	FALSE	60	NA	-	NA	YES	CCDS46561.1	NA	NA	NA	NA	intron_variant&feature_truncation	NA	NP_004312	NA	NA	NM_004321	Transcript	GeneID:547	NA	HGNC:888	1941-05-31	NA	NA	NA	NA	-1	KIF1A	EntrezGene	KIF1A
3	363348	363348	1	+	G	A	59	45	14	SAM3760479	190	59	0.237288	12	c(24, 21, 12, 2)	FALSE	FALSE	FALSE	243	NA	A	G/E	YES	CCDS2556.1	2192	1550	NA	gGa/gAa	missense_variant	NA	NP_006605	NA	14/28	NM_006614	Transcript	GeneID:10752	deleterious(0.945)	HGNC:1939	NA	probably_damaging(1)	517	deleterious(0)	NA	1	CHL1	EntrezGene	CHL1
3	363354	363354	1	+	C	A	58	45	13	SAM3760479	195	58	0.224138	12	c(23, 22, 11, 2)	FALSE	FALSE	FALSE	246	NA	A	T/N	YES	CCDS2556.1	2198	1556	NA	aCt/aAt	missense_variant	NA	NP_006605	NA	14/28	NM_006614	Transcript	GeneID:10752	neutral(0.447)	HGNC:1939	NA	benign(0.326)	519	tolerated(0.05)	NA	1	CHL1	EntrezGene	CHL1
3	2866914	2866914	1	+	T	TG	96	76	20	SAM3760479	544	93	0.208333	4	c(16, 60, 6, 14)	TRUE	FALSE	FALSE	273	NA	G	L/LX	YES	CCDS43041.1	956-957	617-618	NA	ctg/ctGg	frameshift_variant&feature_elongation	NA	NP_783200	NA	2011-08-24	NM_175607	Transcript	GeneID:152330	NA	HGNC:2174	NA	NA	206	NA	NA	1	CNTN4	EntrezGene	CNTN4
3	4691276	4691276	1	+	T	G	99	75	24	SAM3760479	607	99	0.242424	0	c(40, 35, 13, 11)	FALSE	FALSE	FALSE	457	NA	G	F/V	YES	CCDS46740.2	4284	3934	NA	Ttc/Gtc	missense_variant	NA	NP_001093422	NA	32/59	NM_001099952	Transcript	GeneID:3708	deleterious(0.844)	HGNC:6180	NA	probably_damaging(0.939)	1312	deleterious(0)	NA	1	ITPR1	EntrezGene	ITPR1
3	4766590	4766590	1	+	T	C	181	175	6	SAM3760479	77	181	0.0331492	0	c(107, 68, 4, 2)	FALSE	FALSE	FALSE	662	NA	C	Y/H	YES	CCDS46740.2	5811	5461	NA	Tat/Cat	missense_variant	NA	NP_001093422	NA	42/59	NM_001099952	Transcript	GeneID:3708	neutral(0.004)	HGNC:6180	NA	benign(0.007)	1821	tolerated(0.62)	NA	1	ITPR1	EntrezGene	ITPR1
3	8537280	8537280	1	+	C	T	203	152	51	SAM3760479	1276	203	0.251232	0	c(123, 29, 42, 9)	FALSE	FALSE	FALSE	752	NA	T	S/F	YES	CCDS33688.1	359	227	NA	tCc/tTc	missense_variant	NA	NP_055398	NA	2011-03-05	NM_014583	Transcript	GeneID:29995	deleterious(0.886)	HGNC:6633	NA	probably_damaging(0.99)	76	deleterious(0)	NA	1	LMCD1	EntrezGene	LMCD1
3	9473205	9473206	2	+	GT	G	81	64	17	SAM3760479	393	81	0.209877	0	c(61, 3, 17, 0)	TRUE	FALSE	FALSE	310	NA	-	NA	YES	CCDS46741.1	NA	NA	NA	NA	intron_variant&feature_truncation	NA	NP_001073986	NA	NA	NM_001080517	Transcript	GeneID:55209	NA	HGNC:25566	19/22	NA	NA	NA	NA	1	SETD5	EntrezGene	SETD5
3	9938067	9938067	1	+	C	A	36	24	12	SAM3760479	310	36	0.333333	1	c(14, 10, 6, 6)	FALSE	FALSE	FALSE	141	NA	A	L/I	YES	CCDS2593.1	520	421	NA	Ctc/Atc	missense_variant	NA	NP_001070883	NA	2011-05-10	NM_001077415	Transcript	GeneID:78987	deleterious(0.496)	HGNC:14630	NA	benign(0.357)	141	deleterious(0.02)	NA	1	CRELD1	EntrezGene	CRELD1
3	9943339	9943340	2	+	TG	T	107	93	14	SAM3760479	294	107	0.130841	0	c(53, 40, 8, 6)	TRUE	FALSE	FALSE	388	NA	-	NA	YES	CCDS2593.1	NA	NA	NA	NA	intron_variant&feature_truncation	NA	NP_001070883	NA	NA	NM_001077415	Transcript	GeneID:78987	NA	HGNC:14630	2011-09-09	NA	NA	NA	NA	1	CRELD1	EntrezGene	CRELD1
3	12416956	12416956	1	+	C	A	64	49	15	SAM3760479	371	64	0.234375	1	c(14, 35, 5, 10)	FALSE	FALSE	FALSE	231	NA	A	L/M	YES	CCDS2609.1	1163	1072	NA	Ctg/Atg	missense_variant	NA	NP_056953	NA	2011-06-06	NM_015869	Transcript	GeneID:5468	neutral(0.084)	HGNC:9236	NA	benign(0.248)	358	tolerated(0.15)	NA	1	PPARG	EntrezGene	PPARG
3	12807532	12807532	1	+	C	CA	25	18	7	SAM3760479	96	24	0.28	0	c(0, 18, 0, 7)	TRUE	FALSE	FALSE	72	NA	A	NA	YES	CCDS54554.1	NA	NA	NA	NA	intron_variant&feature_elongation	NA	NP_001155971	NA	NA	NM_001162499	Transcript	GeneID:23066	NA	HGNC:30689	2011-03-13	NA	NA	NA	NA	1	CAND2	EntrezGene	CAND2
3	12913430	12913430	1	+	C	A	12	8	4	SAM3760479	119	12	0.333333	2	c(6, 2, 2, 2)	FALSE	FALSE	FALSE	39	NA	A	V/L	YES	CCDS74902.1	2417	2314	NA	Gtg/Ttg	missense_variant&splice_region_variant	NA	NP_001127854	NA	2011-09-13	NM_001134382	Transcript	GeneID:9922	neutral(0.042)	HGNC:29112	NA	benign(0.207)	772	tolerated(0.26)	NA	-1	IQSEC1	EntrezGene	IQSEC1
3	37975739	37975739	1	+	C	T	74	57	17	SAM3760479	399	75	0.22973	1	c(21, 36, 5, 12)	FALSE	FALSE	FALSE	349	NA	T	R/C	YES	CCDS33734.1	572	550	NA	Cgc/Tgc	missense_variant	NA	NP_001008393	NA	2011-07-07	NM_001008392	Transcript	GeneID:10217	deleterious(0.688)	HGNC:16890	NA	possibly_damaging(0.762)	184	deleterious(0.01)	NA	1	CTDSPL	EntrezGene	CTDSPL
3	38024391	38024391	1	+	G	A	27	20	7	SAM3760479	131	27	0.259259	0	c(7, 13, 2, 5)	FALSE	FALSE	FALSE	117	NA	A	L/F	YES	CCDS46793.1	397	43	NA	Ctc/Ttc	missense_variant	NA	NP_001124436	NA	2011-01-14	NM_001130964	Transcript	GeneID:5333	neutral(0.017)	HGNC:9060	NA	benign(0.125)	15	tolerated(0.57)	NA	-1	PLCD1	EntrezGene	PLCD1
3	39102841	39102841	1	+	T	A	102	80	22	SAM3760479	559	102	0.215686	4	c(43, 37, 15, 7)	FALSE	FALSE	FALSE	376	NA	A	N/I	YES	CCDS2681.1	1007	185	NA	aAt/aTt	missense_variant	NA	NP_114105	NA	2011-03-08	NM_031899	Transcript	GeneID:64689	deleterious(0.720)	HGNC:16769	NA	possibly_damaging(0.473)	62	deleterious(0.03)	NA	-1	GORASP1	EntrezGene	GORASP1
3	39143792	39143792	1	+	C	A	51	41	10	SAM3760479	233	51	0.196078	1	c(20, 21, 6, 4)	FALSE	FALSE	FALSE	192	NA	A	D/Y	YES	CCDS2682.1	1247	1033	NA	Gac/Tac	missense_variant	NA	NP_149016	NA	2011-05-04	NM_033027	Transcript	GeneID:64651	deleterious(0.859)	HGNC:14300	NA	probably_damaging(0.973)	345	deleterious(0)	NA	-1	CSRNP1	EntrezGene	CSRNP1
3	44735281	44735281	1	+	C	CT	29	19	10	SAM3760479	231	28	0.344828	0	c(0, 19, 0, 10)	TRUE	FALSE	FALSE	114	NA	T	NA	YES	CCDS2720.2	1287-1288	NA	NA	NA	3_prime_UTR_variant&feature_elongation	NA	NP_659481	NA	2011-03-02	NM_145044	Transcript	GeneID:115560	NA	HGNC:23717	NA	NA	NA	NA	NA	1	ZNF501	EntrezGene	ZNF501
3	47577158	47577158	1	+	C	A	60	46	14	SAM3760479	356	60	0.233333	1	c(33, 13, 9, 5)	FALSE	FALSE	FALSE	267	NA	A	G/*	YES	CCDS56253.1	1044	868	NA	Gga/Tga	stop_gained	NA	NP_001193872	NA	2011-02-04	NM_001206943	Transcript	GeneID:10675	deleterious(1.00)	HGNC:2467	NA	NA	290	NA	NA	-1	CSPG5	EntrezGene	CSPG5
3	48424202	48424202	1	+	G	T	15	12	3	SAM3760479	75	15	0.2	0	c(4, 8, 1, 2)	FALSE	FALSE	FALSE	57	NA	T	P/H	YES	CCDS2765.1	680	410	NA	cCt/cAt	missense_variant	NA	NP_002664	NA	1934-02-28	NM_002673	Transcript	GeneID:5364	deleterious(0.945)	HGNC:9103	NA	probably_damaging(1)	137	deleterious(0)	NA	-1	PLXNB1	EntrezGene	PLXNB1
3	48565335	48565336	2	+	GC	G	16	13	3	SAM3760479	87	16	0.1875	0	c(4, 9, 1, 2)	TRUE	FALSE	FALSE	45	NA	-	NA	YES	CCDS2773.1	NA	NA	NA	NA	intron_variant&feature_truncation	NA	NP_000085	NA	NA	NM_000094	Transcript	GeneID:1294	NA	HGNC:2214	115/117	NA	NA	NA	NA	-1	COL7A1	EntrezGene	COL7A1
3	49653611	49653612	2	+	AC	A	205	180	25	SAM3760479	591	202	0.121951	2	c(95, 85, 15, 10)	TRUE	FALSE	FALSE	653	NA	-	D/X	YES	CCDS2800.1	4170	4056	NA	gaC/ga	frameshift_variant&missense_variant&feature_truncation	NA	NP_003449	NA	2011-05-11	NM_003458	Transcript	GeneID:8927	NA	HGNC:1117	NA	NA	1352	NA	NA	1	BSN	EntrezGene	BSN
3	51420478	51420478	1	+	C	T	333	266	67	SAM3760479	1509	334	0.201201	0	c(114, 152, 28, 39)	FALSE	FALSE	FALSE	1109	NA	T	R/Q	YES	CCDS74943.1	2677	2492	NA	cGa/cAa	missense_variant	NA	NP_055518	NA	15/26	NM_014703	Transcript	GeneID:9730	neutral(0.013)	HGNC:30911	NA	benign(0.055)	831	tolerated(0.5)	NA	-1	VPRBP	EntrezGene	VPRBP
3	51643791	51643799	9	+	TCTTTAAAA	T	17	10	7	SAM3760479	224	17	0.411765	0	c(10, 0, 7, 0)	TRUE	FALSE	FALSE	102	NA	-	NA	YES	CCDS33765.2	NA	NA	NA	NA	intron_variant&feature_truncation	NA	NP_055921	NA	NA	NM_015106	Transcript	GeneID:23132	NA	HGNC:29123	14/21	NA	NA	NA	NA	1	RAD54L2	EntrezGene	RAD54L2
3	52388431	52388431	1	+	A	G	46	34	12	SAM3760479	283	46	0.26087	5	c(12, 22, 2, 10)	FALSE	FALSE	FALSE	171	NA	G	E/G	YES	CCDS46842.1	9446	9185	NA	gAg/gGg	missense_variant	NA	NP_056327	NA	58/78	NM_015512	Transcript	GeneID:25981	neutral(0.360)	HGNC:2940	NA	benign(0.129)	3062	deleterious(0.04)	NA	1	DNAH1	EntrezGene	DNAH1
3	53235055	53235055	1	+	C	T	100	79	21	SAM3760479	384	100	0.21	1	c(56, 23, 14, 7)	FALSE	FALSE	FALSE	388	NA	T	R/H	YES	CCDS2871.1	729	557	NA	cGc/cAc	missense_variant	NA	NP_001128527	NA	2011-05-14	NM_001135055	Transcript	GeneID:7086	neutral(0.394)	HGNC:11834	NA	benign(0.27)	186	deleterious(0.03)	NA	-1	TKT	EntrezGene	TKT
3	56617329	56617329	1	+	A	G	73	59	14	SAM3760479	326	73	0.191781	2	c(32, 27, 9, 5)	FALSE	FALSE	FALSE	337	NA	G	I/M	YES	CCDS46852.1	2148	2061	NA	atA/atG	missense_variant	NA	NP_001135419	NA	14/18	NM_001141947	Transcript	GeneID:285331	deleterious(0.528)	HGNC:27709	NA	benign(0.382)	687	deleterious(0.01)	NA	1	CCDC66	EntrezGene	CCDC66
3	57242892	57242893	2	+	CA	C	42	33	9	SAM3760479	164	42	0.214286	0	c(18, 15, 5, 4)	TRUE	FALSE	FALSE	156	NA	-	S/X	YES	CCDS2882.1	600	453	NA	tcA/tc	frameshift_variant&missense_variant&feature_truncation	NA	NP_036228	NA	2011-07-21	NM_012096	Transcript	GeneID:26060	NA	HGNC:24035	NA	NA	151	NA	NA	1	APPL1	EntrezGene	APPL1
3	63654858	63654859	2	+	TA	T	53	39	14	SAM3760479	265	52	0.264151	0	c(2, 37, 0, 14)	TRUE	FALSE	FALSE	279	NA	-	NA	YES	CCDS33779.1	NA	NA	NA	NA	intron_variant&feature_truncation	NA	NP_001074006	NA	NA	NM_001080537	Transcript	GeneID:132203	NA	HGNC:33706	2011-02-02	NA	NA	NA	NA	1	SNTN	EntrezGene	SNTN
3	63997706	63997707	2	+	AT	A	148	124	24	SAM3760479	376	142	0.162162	9	c(22, 102, 1, 23)	TRUE	FALSE	FALSE	520	NA	-	NA	YES	CCDS54603.1	NA	NA	NA	NA	intron_variant&feature_truncation	NA	NP_001170858	NA	NA	NM_001177387	Transcript	GeneID:6314	NA	HGNC:10560	2011-12-11	NA	NA	NA	NA	1	ATXN7	EntrezGene	ATXN7
3	65436959	65436960	2	+	GA	G	16	11	5	SAM3760479	110	16	0.3125	0	c(11, 0, 5, 0)	TRUE	FALSE	FALSE	48	NA	-	NA	YES	CCDS33780.1	NA	NA	NA	NA	intron_variant&feature_truncation	NA	NP_001028229	NA	NA	NM_001033057	Transcript	GeneID:9223	NA	HGNC:946	2011-10-21	NA	NA	NA	NA	-1	MAGI1	EntrezGene	MAGI1
3	71130465	71130466	2	+	CA	C	39	35	4	SAM3760479	83	38	0.102564	0	c(34, 1, 4, 0)	TRUE	FALSE	FALSE	147	NA	-	NA	YES	CCDS2914.1	NA	NA	NA	NA	intron_variant&feature_truncation	NA	NP_001231743	NA	NA	NM_001244814	Transcript	GeneID:27086	NA	HGNC:3823	2011-02-15	NA	NA	NA	NA	-1	FOXP1	EntrezGene	FOXP1
3	98591122	98591122	1	+	C	A	156	132	24	SAM3760479	494	156	0.153846	0	c(45, 87, 9, 15)	FALSE	FALSE	FALSE	469	NA	A	G/V	YES	CCDS2932.1	697	590	NA	gGg/gTg	missense_variant	NA	NP_000088	NA	2011-02-06	NM_000097	Transcript	GeneID:1371	deleterious(0.935)	HGNC:2321	NA	probably_damaging(0.999)	197	deleterious(0)	NA	-1	CPOX	EntrezGene	CPOX
3	99924508	99924509	2	+	GT	G	57	52	5	SAM3760479	90	57	0.0877193	0	c(0, 52, 0, 5)	TRUE	FALSE	FALSE	222	NA	-	NA	YES	CCDS2935.1	NA	NA	NA	NA	intron_variant&feature_truncation	NA	NP_115735	NA	NA	NM_032359	Transcript	GeneID:84319	NA	HGNC:28666	2011-01-08	NA	NA	NA	NA	1	CMSS1	EntrezGene	C3orf26
3	99924508	99924509	2	+	GT	G	57	52	5	SAM3760479	90	57	0.0877193	0	c(0, 52, 0, 5)	TRUE	FALSE	FALSE	222	NA	-	NA	YES	CCDS43117.1	NA	NA	NA	NA	intron_variant&feature_truncation	NA	NP_878913	NA	NA	NM_182909	Transcript	GeneID:11259	NA	HGNC:24589	2011-03-04	NA	NA	NA	NA	-1	FILIP1L	EntrezGene	FILIP1L
3	100290548	100290549	2	+	CA	C	100	84	16	SAM3760479	298	97	0.16	7	c(54, 30, 7, 9)	TRUE	FALSE	FALSE	370	NA	-	NA	YES	CCDS56265.1	NA	NA	NA	NA	intron_variant&feature_truncation	NA	NP_001186127	NA	NA	NM_001199198	Transcript	GeneID:55773	NA	HGNC:25622	2011-04-17	NA	NA	NA	NA	1	TBC1D23	EntrezGene	TBC1D23
3	100323569	100323570	2	+	AT	A	22	17	5	SAM3760479	108	22	0.227273	6	c(17, 0, 4, 1)	TRUE	FALSE	FALSE	75	NA	-	NA	YES	CCDS56265.1	NA	NA	NA	NA	intron_variant&feature_truncation	NA	NP_001186127	NA	NA	NM_001199198	Transcript	GeneID:55773	NA	HGNC:25622	18/18	NA	NA	NA	NA	1	TBC1D23	EntrezGene	TBC1D23
3	112078799	112078799	1	+	T	G	70	56	14	SAM3760479	337	70	0.2	4	c(16, 40, 6, 8)	FALSE	FALSE	FALSE	288	NA	G	L/R	YES	CCDS43129.2	2074	1904	NA	cTc/cGc	missense_variant	NA	NP_001036040	NA	15/16	NM_001042575	Transcript	GeneID:344805	neutral(0.146)	HGNC:30846	NA	benign(0.394)	635	tolerated(0.36)	NA	1	TMPRSS7	EntrezGene	TMPRSS7
3	114046746	114046747	2	+	GA	G	50	35	15	SAM3760479	293	50	0.3	1	c(7, 28, 2, 13)	TRUE	FALSE	FALSE	168	NA	-	NA	YES	CCDS2977.1	NA	NA	NA	NA	intron_variant&feature_truncation	NA	NP_065868	NA	NA	NM_020817	Transcript	GeneID:57577	NA	HGNC:29272	2011-02-15	NA	NA	NA	NA	-1	KIAA1407	EntrezGene	KIAA1407
3	114236543	114236543	1	+	G	A	98	80	18	SAM3760479	434	98	0.183673	1	c(30, 50, 6, 12)	FALSE	FALSE	FALSE	391	NA	A	R/W	YES	CCDS2979.1	1036	532	NA	Cgg/Tgg	missense_variant	NA	NP_009067	NA	2010-12-31	NM_007136	Transcript	GeneID:7634	deleterious(0.818)	HGNC:13155	NA	probably_damaging(0.986)	178	deleterious(0.02)	NA	-1	ZNF80	EntrezGene	ZNF80
3	119458114	119458115	2	+	GA	G	83	69	14	SAM3760479	299	81	0.168675	2	c(32, 37, 5, 9)	TRUE	FALSE	FALSE	340	NA	-	F/X	YES	CCDS2987.1	660	239	NA	tTc/tc	frameshift_variant&missense_variant&feature_truncation	NA	NP_060736	NA	2011-03-08	NM_018266	Transcript	GeneID:55254	NA	HGNC:25600	NA	NA	80	NA	NA	-1	TMEM39A	EntrezGene	TMEM39A
3	124330114	124330115	2	+	CT	C	31	23	8	SAM3760479	142	31	0.258065	0	c(0, 23, 0, 8)	TRUE	FALSE	FALSE	135	NA	-	NA	YES	NA	NA	NA	NA	NA	intron_variant&feature_truncation	NA	NP_001019831	NA	NA	NM_001024660	Transcript	GeneID:8997	NA	HGNC:4814	1955-07-31	NA	NA	NA	NA	1	KALRN	EntrezGene	KALRN
3	125107701	125107701	1	+	C	A	99	83	16	SAM3760479	384	99	0.161616	1	c(47, 36, 10, 6)	FALSE	FALSE	FALSE	427	NA	A	K/N	YES	CCDS43143.1	1596	1485	NA	aaG/aaT	missense_variant	NA	NP_078904	NA	2011-10-13	NM_024628	Transcript	GeneID:84561	deleterious(0.644)	HGNC:15595	NA	possibly_damaging(0.628)	495	tolerated(0.1)	NA	-1	SLC12A8	EntrezGene	SLC12A8
3	126517631	126517631	1	+	G	GT	17	12	5	SAM3760479	135	16	0.294118	2	c(3, 9, 0, 5)	TRUE	FALSE	FALSE	54	NA	T	P/HX	YES	CCDS3038.1	142-143	88-89	NA	cct/cAct	frameshift_variant&feature_elongation	NA	NP_653240	NA	2011-01-19	NM_144639	Transcript	GeneID:131669	NA	HGNC:26444	NA	NA	30	NA	NA	-1	UROC1	EntrezGene	UROC1
3	128911035	128911035	1	+	A	ATG	13	10	3	SAM3760479	90	13	0.230769	0	c(0, 10, 0, 3)	TRUE	FALSE	FALSE	63	NA	TG	NA	YES	CCDS3053.1	NA	NA	NA	NA	intron_variant&feature_elongation	NA	NP_054768	NA	NA	NM_014049	Transcript	GeneID:28976	NA	HGNC:21497	17/17	NA	NA	NA	NA	1	ACAD9	EntrezGene	ACAD9
3	129037109	129037109	1	+	C	T	30	25	5	SAM3760479	113	31	0.166667	0	c(2, 23, 0, 5)	FALSE	FALSE	FALSE	84	NA	T	R/W	YES	CCDS3054.2	1582	1582	NA	Cgg/Tgg	missense_variant	NA	NP_079044	NA	2011-06-07	NM_024768	Transcript	GeneID:79825	deleterious(0.832)	HGNC:25692	NA	probably_damaging(0.942)	528	deleterious(0)	NA	1	EFCC1	EntrezGene	CCDC48
3	138024673	138024673	1	+	C	T	84	63	21	SAM3760479	539	84	0.25	4	c(13, 50, 2, 19)	FALSE	FALSE	FALSE	352	NA	T	T/I	YES	CCDS33862.1	505	452	NA	aCa/aTa	missense_variant	NA	NP_001002026	NA	2011-03-04	NM_001002026	Transcript	GeneID:51208	neutral(0.204)	HGNC:2039	NA	benign(0.444)	151	tolerated(0.16)	NA	1	CLDN18	EntrezGene	CLDN18
3	138087002	138087002	1	+	C	T	69	45	24	SAM3760479	578	69	0.347826	0	c(13, 32, 7, 17)	FALSE	FALSE	FALSE	255	NA	T	V/M	YES	CCDS3096.1	1384	1021	NA	Gtg/Atg	missense_variant	NA	NP_775814	NA	2011-07-15	NM_173543	Transcript	GeneID:199221	neutral(0.000)	HGNC:26551	NA	benign(0)	341	tolerated(1)	NA	-1	DZIP1L	EntrezGene	DZIP1L
3	143832032	143832032	1	+	G	A	75	65	10	SAM3760479	226	75	0.133333	0	c(57, 8, 9, 1)	FALSE	FALSE	FALSE	228	NA	A	A/V	YES	CCDS33872.1	574	365	NA	gCt/gTt	missense_variant	NA	NP_775924	NA	2011-02-15	NM_173653	Transcript	GeneID:285195	deleterious(0.603)	HGNC:20653	NA	possibly_damaging(0.671)	122	deleterious(0.03)	NA	-1	SLC9A9	EntrezGene	SLC9A9
3	147391016	147391016	1	+	C	T	24	17	7	SAM3760479	168	24	0.291667	0	c(13, 4, 6, 1)	FALSE	FALSE	FALSE	126	NA	T	V/M	YES	CCDS54652.1	1255	1069	NA	Gtg/Atg	missense_variant	NA	NP_001161850	NA	2011-04-04	NM_001168378	Transcript	GeneID:84107	neutral(0.398)	HGNC:20393	NA	benign(0.165)	357	deleterious(0.02)	NA	-1	ZIC4	EntrezGene	ZIC4
3	148828147	148828148	2	+	GA	G	52	43	9	SAM3760479	154	52	0.173077	0	c(1, 42, 0, 9)	TRUE	FALSE	FALSE	207	NA	-	NA	YES	CCDS33874.1	NA	NA	NA	NA	intron_variant&feature_truncation	NA	NP_001862	NA	NA	NM_001871	Transcript	GeneID:1360	NA	HGNC:2299	2011-02-09	NA	NA	NA	NA	1	CPB1	EntrezGene	CPB1
3	149371821	149371821	1	+	G	A	65	50	15	SAM3760479	350	65	0.230769	6	c(6, 44, 4, 11)	FALSE	FALSE	FALSE	252	NA	A	H/Y	YES	CCDS3143.1	694	460	NA	Cac/Tac	missense_variant	NA	NP_055035	NA	2011-04-04	NM_014220	Transcript	GeneID:4071	deleterious(0.828)	HGNC:11853	NA	benign(0.077)	154	deleterious(0)	NA	-1	TM4SF1	EntrezGene	TM4SF1
3	149968568	149968569	2	+	GA	G	150	141	9	SAM3760479	73	144	0.06	0	c(3, 138, 0, 9)	TRUE	FALSE	FALSE	487	NA	-	NA	YES	CCDS3148.1	NA	NA	NA	NA	intron_variant&feature_truncation	NA	NP_444252	NA	NA	NM_053024	Transcript	GeneID:5217	NA	HGNC:8882	2011-01-01	NA	NA	NA	NA	-1	PFN2	EntrezGene	PFN2
3	154306268	154306268	1	+	C	T	74	67	7	SAM3760479	148	74	0.0945946	1	c(23, 44, 3, 4)	FALSE	FALSE	FALSE	285	NA	T	A/T	YES	CCDS54657.1	922	841	NA	Gca/Aca	missense_variant	NA	NP_001107869	NA	2011-06-24	NM_001114397	Transcript	GeneID:170506	neutral(0.247)	HGNC:14410	NA	benign(0.343)	281	tolerated(0.15)	NA	-1	DHX36	EntrezGene	DHX36
3	158824391	158824392	2	+	AT	A	76	56	20	SAM3760479	514	75	0.263158	5	c(0, 56, 1, 19)	TRUE	FALSE	FALSE	340	NA	-	NA	YES	CCDS3185.2	NA	NA	NA	NA	intron_variant&feature_truncation	NA	NP_073573	NA	NA	NM_022736	Transcript	GeneID:64747	NA	HGNC:25874	13/15	NA	NA	NA	NA	1	MFSD1	EntrezGene	MFSD1
3	169982875	169982875	1	+	G	GA	91	78	13	SAM3760479	200	90	0.142857	1	c(38, 40, 7, 6)	TRUE	FALSE	FALSE	376	NA	A	-/X	YES	CCDS3210.1	451-452	420-421	NA	-/A	frameshift_variant&feature_elongation	NA	NP_003253	NA	2011-04-07	NM_003262	Transcript	GeneID:7095	NA	HGNC:11846	NA	NA	140-141	NA	NA	1	SEC62	EntrezGene	SEC62
3	172134581	172134582	2	+	GT	G	28	17	11	SAM3760479	220	27	0.392857	0	c(0, 17, 0, 11)	TRUE	FALSE	FALSE	105	NA	-	NA	YES	CCDS3217.1	NA	NA	NA	NA	intron_variant&feature_truncation	NA	NP_073600	NA	NA	NM_022763	Transcript	GeneID:64778	NA	HGNC:24670	2011-03-24	NA	NA	NA	NA	1	FNDC3B	EntrezGene	FNDC3B
3	179742291	179742291	1	+	C	T	48	39	9	SAM3760479	225	48	0.1875	3	c(12, 27, 4, 5)	FALSE	FALSE	FALSE	189	NA	T	T/M	YES	CCDS3235.1	1556	1475	NA	aCg/aTg	missense_variant	NA	NP_003931	NA	2011-12-20	NM_003940	Transcript	GeneID:8975	deleterious(0.625)	HGNC:12611	NA	possibly_damaging(0.719)	492	deleterious(0.03)	NA	1	USP13	EntrezGene	USP13
3	182869211	182869212	2	+	AT	A	70	51	19	SAM3760479	412	70	0.271429	1	c(24, 27, 8, 11)	TRUE	FALSE	FALSE	225	NA	-	NA	YES	CCDS33896.1	NA	NA	NA	NA	intron_variant&feature_truncation	NA	NP_055431	NA	NA	NM_014616	Transcript	GeneID:23200	NA	HGNC:13553	16/29	NA	NA	NA	NA	1	ATP11B	EntrezGene	ATP11B
3	182965603	182965603	1	+	T	C	86	68	18	SAM3760479	448	86	0.209302	2	c(50, 18, 15, 3)	FALSE	FALSE	FALSE	264	NA	C	I/V	YES	CCDS3240.1	203	154	NA	Ata/Gta	missense_variant	NA	NP_065691	NA	2011-02-06	NM_020640	Transcript	GeneID:54165	neutral(0.016)	HGNC:18184	NA	benign(0.001)	52	tolerated(0.41)	NA	-1	DCUN1D1	EntrezGene	DCUN1D1
3	183205953	183205953	1	+	G	A	45	37	8	SAM3760479	204	45	0.177778	5	c(19, 18, 2, 6)	FALSE	FALSE	FALSE	231	NA	A	A/V	YES	CCDS3243.1	3099	2807	NA	gCa/gTa	missense_variant&splice_region_variant	NA	NP_055893	NA	25/30	NM_015078	Transcript	GeneID:23101	deleterious(0.836)	HGNC:30319	NA	probably_damaging(0.948)	936	deleterious(0)	NA	-1	MCF2L2	EntrezGene	MCF2L2
3	183736803	183736803	1	+	C	T	100	88	12	SAM3760479	227	100	0.12	2	c(28, 60, 2, 10)	FALSE	FALSE	FALSE	337	NA	T	R/W	YES	CCDS43175.1	1093	898	NA	Cgg/Tgg	missense_variant	NA	NP_060493	NA	2011-08-30	NM_018023	Transcript	GeneID:55689	deleterious(0.770)	HGNC:25489	NA	possibly_damaging(0.846)	300	deleterious(0)	NA	1	YEATS2	EntrezGene	YEATS2
3	184323936	184323936	1	+	T	C	93	72	21	SAM3760479	428	93	0.225806	3	c(27, 45, 10, 11)	FALSE	FALSE	FALSE	367	NA	C	F/L	YES	CCDS54687.1	2666	2452	NA	Ttc/Ctc	missense_variant	NA	NP_001181876	NA	16/33	NM_001194947	Transcript	GeneID:1981	deleterious(0.886)	HGNC:3296	NA	probably_damaging(0.99)	818	deleterious(0)	NA	1	EIF4G1	EntrezGene	EIF4G1
3	186297489	186297489	1	+	G	GA	77	62	15	SAM3760479	301	74	0.194805	0	c(13, 49, 3, 12)	TRUE	FALSE	FALSE	361	NA	A	NA	YES	CCDS3274.1	NA	NA	NA	NA	splice_region_variant&intron_variant&feature_elongation	NA	NP_001337	NA	NA	NM_001346	Transcript	GeneID:1608	NA	HGNC:2853	2011-04-23	NA	NA	NA	NA	-1	DGKG	EntrezGene	DGKG
3	186298128	186298128	1	+	C	CT	64	57	7	SAM3760479	180	63	0.109375	9	c(28, 29, 6, 1)	TRUE	FALSE	FALSE	285	NA	T	K/KX	YES	CCDS3274.1	782-783	245-246	NA	aag/aaAg	frameshift_variant&feature_elongation	NA	NP_001337	NA	2011-04-24	NM_001346	Transcript	GeneID:1608	NA	HGNC:2853	NA	NA	82	NA	NA	-1	DGKG	EntrezGene	DGKG
3	189310448	189310448	1	+	G	A	55	47	8	SAM3760479	181	55	0.145455	1	c(36, 11, 7, 1)	FALSE	FALSE	FALSE	225	NA	A	R/H	YES	CCDS3292.1	709	542	NA	cGc/cAc	missense_variant	NA	NP_940887	NA	2011-05-05	NM_198485	Transcript	GeneID:285386	deleterious(0.720)	NA	NA	possibly_damaging(0.751)	181	deleterious(0)	NA	1	TPRG1	EntrezGene	TPRG1
3	195289271	195289271	1	+	G	GA	41	30	11	SAM3760479	210	39	0.268293	0	c(1, 29, 0, 11)	TRUE	FALSE	FALSE	138	NA	A	NA	YES	CCDS33924.1	NA	NA	NA	NA	intron_variant&feature_elongation	NA	NP_036419	NA	NA	NM_012287	Transcript	GeneID:23527	NA	HGNC:16469	20/22	NA	NA	NA	NA	-1	ACAP2	EntrezGene	ACAP2
3	195781629	195781629	1	+	G	C	140	130	10	SAM3760479	163	164	0.0714286	0	c(46, 84, 3, 7)	FALSE	FALSE	FALSE	776	NA	C	D/E	YES	CCDS54700.1	10107	9951	NA	gaC/gaG	missense_variant	NA	NP_060876	NA	2011-02-24	NM_018406	Transcript	GeneID:4585	NA	HGNC:7514	NA	benign(0.428)	3317	NA	NA	-1	MUC4	EntrezGene	MUC4
3	195781666	195781666	1	+	A	G	121	84	37	SAM3760479	742	145	0.305785	6	c(34, 50, 10, 27)	FALSE	FALSE	FALSE	710	NA	G	V/A	YES	CCDS54700.1	10070	9914	NA	gTa/gCa	missense_variant	NA	NP_060876	NA	2011-02-24	NM_018406	Transcript	GeneID:4585	NA	HGNC:7514	NA	benign(0.159)	3305	NA	NA	-1	MUC4	EntrezGene	MUC4
3	197010788	197010788	1	+	G	A	76	64	12	SAM3760479	214	76	0.157895	1	c(17, 47, 4, 8)	FALSE	FALSE	FALSE	231	NA	A	Q/*	YES	CCDS3325.1	1354	1240	NA	Cag/Tag	stop_gained	NA	NP_005920	NA	2011-10-15	NM_005929	Transcript	GeneID:4241	deleterious(1.00)	HGNC:7037	NA	NA	414	NA	NA	-1	MFI2	EntrezGene	MFI2
4	16018430	16018430	1	+	G	A	126	95	31	SAM3760479	615	127	0.246032	0	c(26, 69, 8, 23)	FALSE	FALSE	FALSE	442	NA	A	R/W	YES	CCDS47029.1	1107	895	NA	Cgg/Tgg	missense_variant	NA	NP_006008	NA	2011-08-26	NM_006017	Transcript	GeneID:8842	deleterious(0.809)	HGNC:9454	NA	probably_damaging(0.948)	299	deleterious(0)	NA	-1	PROM1	EntrezGene	PROM1
4	17588909	17588909	1	+	C	A	178	152	26	SAM3760479	555	178	0.146067	0	c(88, 64, 14, 12)	FALSE	FALSE	FALSE	602	NA	A	H/Q	YES	CCDS3422.1	957	795	NA	caC/caA	missense_variant	NA	NP_056991	NA	2011-07-12	NM_015907	Transcript	GeneID:51056	neutral(0.308)	HGNC:18449	NA	benign(0.109)	265	tolerated(0.08)	NA	1	LAP3	EntrezGene	LAP3
4	22445039	22445039	1	+	A	G	65	52	13	SAM3760479	254	65	0.2	1	c(28, 24, 6, 7)	FALSE	FALSE	FALSE	192	NA	G	C/R	YES	CCDS33964.1	910	640	NA	Tgt/Cgt	missense_variant	NA	NP_660333	NA	2011-06-18	NM_145290	Transcript	GeneID:166647	deleterious(0.789)	HGNC:13839	NA	possibly_damaging(0.907)	214	deleterious(0)	NA	-1	GPR125	EntrezGene	GPR125
4	39745742	39745743	2	+	AT	A	80	71	9	SAM3760479	174	80	0.1125	4	c(58, 13, 6, 3)	TRUE	FALSE	FALSE	291	NA	-	NA	YES	CCDS33976.1	NA	NA	NA	NA	intron_variant&feature_truncation	NA	NP_005330	NA	NA	NM_005339	Transcript	GeneID:3093	NA	HGNC:4914	2011-02-05	NA	NA	NA	NA	1	UBE2K	EntrezGene	UBE2K
4	41261885	41261885	1	+	G	A	65	53	12	SAM3760479	290	65	0.184615	8	c(11, 42, 5, 7)	FALSE	FALSE	FALSE	252	NA	A	A/T	YES	CCDS3462.1	517	421	NA	Gca/Aca	missense_variant	NA	NP_004172	NA	2011-06-08	NM_004181	Transcript	GeneID:7345	neutral(0.007)	HGNC:12513	NA	benign(0.006)	141	tolerated(0.54)	NA	1	UCHL1	EntrezGene	UCHL1
4	69280982	69280982	1	+	C	T	200	159	41	SAM3760479	959	200	0.205	7	c(84, 75, 16, 25)	FALSE	FALSE	FALSE	749	NA	T	A/V	YES	CCDS3528.1	484	482	NA	gCt/gTt	missense_variant	NA	NP_444267	NA	2011-01-05	NM_053039	Transcript	GeneID:54490	deleterious(0.754)	HGNC:13479	NA	possibly_damaging(0.562)	161	deleterious(0.01)	NA	1	UGT2B28	EntrezGene	UGT2B28
4	70244788	70244789	2	+	AT	A	55	38	17	SAM3760479	328	55	0.309091	0	c(38, 0, 17, 0)	TRUE	FALSE	FALSE	183	NA	-	NA	YES	CCDS3538.1	NA	NA	NA	NA	intron_variant&feature_truncation	NA	NP_005203	NA	NA	NM_005212	Transcript	GeneID:1448	NA	HGNC:2446	2011-01-04	NA	NA	NA	NA	1	CSN3	EntrezGene	CSN3
4	71029487	71029488	2	+	GT	G	38	30	8	SAM3760479	215	37	0.210526	0	c(0, 30, 0, 8)	TRUE	FALSE	FALSE	135	NA	-	NA	YES	CCDS3548.1	1181	NA	NA	NA	3_prime_UTR_variant&feature_truncation	NA	NP_000779	NA	2011-07-06	NM_000788	Transcript	GeneID:1633	NA	HGNC:2704	NA	NA	NA	NA	NA	1	DCK	EntrezGene	DCK
4	86000603	86000603	1	+	G	T	130	103	27	SAM3760479	570	130	0.207692	0	c(30, 73, 8, 19)	FALSE	FALSE	FALSE	442	NA	T	D/Y	YES	CCDS34025.1	2577	2128	NA	Gat/Tat	missense_variant	NA	NP_001020787	NA	2011-10-09	NM_001025616	Transcript	GeneID:83478	deleterious(0.906)	HGNC:25361	NA	probably_damaging(0.996)	710	deleterious(0)	NA	1	ARHGAP24	EntrezGene	ARHGAP24
4	94226164	94226164	1	+	G	T	101	90	11	SAM3760479	221	101	0.108911	1	c(72, 18, 8, 3)	FALSE	FALSE	FALSE	481	NA	T	S/I	YES	CCDS47101.1	413	236	NA	aGt/aTt	missense_variant	NA	NP_001121902	NA	2011-03-23	NM_001128430	Transcript	GeneID:56916	neutral(0.269)	HGNC:18398	NA	benign(0.178)	79	tolerated(0.13)	NA	1	SMARCAD1	EntrezGene	SMARCAD1
4	103050359	103050359	1	+	T	C	57	44	13	SAM3760479	350	57	0.22807	0	c(10, 34, 3, 10)	FALSE	FALSE	FALSE	249	NA	C	I/V	YES	CCDS3662.1	1338	466	NA	Atc/Gtc	missense_variant	NA	NP_849155	NA	2011-05-11	NM_178833	Transcript	GeneID:133308	neutral(0.251)	HGNC:25143	NA	benign(0.047)	156	tolerated(0.19)	NA	-1	SLC9B2	EntrezGene	SLC9B2
4	103719634	103719635	2	+	AC	A	33	25	8	SAM3760479	230	32	0.242424	3	c(10, 15, 5, 3)	TRUE	FALSE	FALSE	120	NA	-	G/X	YES	CCDS3664.1	182	41	NA	gGt/gt	frameshift_variant&missense_variant&feature_truncation	NA	NP_001050	NA	2011-01-04	NM_001059	Transcript	GeneID:6870	NA	HGNC:11528	NA	NA	14	NA	NA	-1	TACR3	EntrezGene	TACR3
4	105897886	105897887	2	+	CT	C	23	18	5	SAM3760479	93	23	0.217391	0	c(16, 2, 5, 0)	TRUE	FALSE	FALSE	75	NA	-	NA	YES	CCDS54785.1	NA	NA	NA	NA	intron_variant&feature_truncation	NA	NP_001171620	NA	NA	NM_001184691	Transcript	GeneID:255743	NA	HGNC:27405	2011-01-11	NA	NA	NA	NA	1	NPNT	EntrezGene	NPNT
4	112603637	112603637	1	+	C	T	71	61	10	SAM3760479	220	71	0.140845	5	c(26, 35, 2, 8)	FALSE	FALSE	FALSE	270	NA	T	G/R	YES	CCDS3700.2	3074	2863	NA	Gga/Aga	missense_variant	NA	NP_060862	NA	2011-10-27	NM_018392	Transcript	GeneID:55345	neutral(0.241)	HGNC:25654	NA	benign(0.011)	955	tolerated(0.15)	NA	-1	ZGRF1	EntrezGene	C4orf21
4	119029989	119029989	1	+	G	T	132	92	40	SAM3760479	987	132	0.30303	0	c(22, 70, 9, 31)	FALSE	FALSE	FALSE	523	NA	T	R/M	YES	CCDS34054.1	1410	1214	NA	aGg/aTg	missense_variant	NA	NP_597734	NA	2011-04-04	NM_133477	Transcript	GeneID:171024	deleterious(0.835)	HGNC:17732	NA	probably_damaging(0.947)	405	deleterious(0)	NA	1	SYNPO2	EntrezGene	SYNPO2
4	122313789	122313790	2	+	TA	T	44	32	12	SAM3760479	230	43	0.272727	0	c(0, 32, 0, 12)	TRUE	FALSE	FALSE	183	NA	-	NA	YES	CCDS43267.1	NA	NA	NA	NA	intron_variant&feature_truncation	NA	NP_056127	NA	NA	NM_015312	Transcript	GeneID:84162	NA	HGNC:26953	58/83	NA	NA	NA	NA	1	KIAA1109	EntrezGene	KIAA1109
4	122979235	122979235	1	+	T	G	47	33	14	SAM3760479	346	47	0.297872	0	c(31, 2, 13, 1)	FALSE	FALSE	FALSE	195	NA	G	L/R	YES	CCDS3730.1	1791	1718	NA	cTc/cGc	missense_variant	NA	NP_660208	NA	2011-10-15	NM_145207	Transcript	GeneID:166378	deleterious(0.850)	HGNC:18119	NA	probably_damaging(0.963)	573	deleterious(0)	NA	1	SPATA5	EntrezGene	SPATA5
4	127818277	127818278	2	+	CA	C	39	30	9	SAM3760479	179	38	0.230769	0	c(30, 0, 9, 0)	TRUE	FALSE	FALSE	180	NA	-	NA	YES	CCDS3734.1	NA	NA	NA	NA	intron_variant&feature_truncation	NA	NP_055093	NA	NA	NM_014278	Transcript	GeneID:22824	NA	HGNC:17041	2011-12-17	NA	NA	NA	NA	1	HSPA4L	EntrezGene	HSPA4L
4	145558090	145558095	6	+	AAAAAC	A	22	14	8	SAM3760479	114	22	0.363636	0	c(1, 13, 0, 8)	TRUE	FALSE	FALSE	63	NA	-	NA	YES	CCDS3765.1	1971-1975	NA	NA	NA	3_prime_UTR_variant&feature_truncation	NA	NP_005891	NA	2011-07-06	NM_005900	Transcript	GeneID:4086	NA	HGNC:6767	NA	NA	NA	NA	NA	1	SMAD1	EntrezGene	SMAD1
4	153358569	153358569	1	+	C	A	47	34	13	SAM3760479	360	47	0.276596	2	c(19, 15, 9, 4)	FALSE	FALSE	FALSE	183	NA	A	P/T	YES	CCDS3782.1	312	223	NA	Cca/Aca	missense_variant	NA	NP_115493	NA	2011-04-07	NM_032117	Transcript	GeneID:84057	deleterious(0.817)	HGNC:24839	NA	probably_damaging(0.982)	75	deleterious(0.05)	NA	1	MND1	EntrezGene	MND1
4	169585374	169585374	1	+	C	T	99	76	23	SAM3760479	591	99	0.232323	5	c(56, 20, 20, 3)	FALSE	FALSE	FALSE	403	NA	T	R/H	YES	CCDS56351.1	1360	782	NA	cGc/cAc	missense_variant	NA	NP_001186326	NA	1932-09-30	NM_001199397	Transcript	GeneID:4750	deleterious(0.820)	HGNC:7744	NA	probably_damaging(0.987)	261	deleterious(0.02)	NA	-1	NEK1	EntrezGene	NEK1
4	176324247	176324248	2	+	CA	C	16	12	4	SAM3760479	106	16	0.25	2	c(3, 9, 0, 4)	TRUE	FALSE	FALSE	51	NA	-	T/X	YES	CCDS54823.1	423	285	NA	acA/ac	frameshift_variant&missense_variant&feature_truncation	NA	NP_068747	NA	2011-03-04	NM_021928	Transcript	GeneID:60559	NA	HGNC:26212	NA	NA	95	NA	NA	1	SPCS3	EntrezGene	SPCS3
5	485239	485240	2	+	GA	G	40	34	6	SAM3760479	162	40	0.15	0	c(4, 30, 0, 6)	TRUE	FALSE	FALSE	165	NA	-	NA	YES	CCDS3855.1	NA	NA	NA	NA	intron_variant&feature_truncation	NA	NP_004165	NA	NA	NM_004174	Transcript	GeneID:6550	NA	HGNC:11073	2011-03-15	NA	NA	NA	NA	-1	SLC9A3	EntrezGene	SLC9A3
5	5186299	5186299	1	+	A	AGG	23	20	3	SAM3760479	79	22	0.130435	0	c(0, 20, 0, 3)	TRUE	FALSE	FALSE	90	NA	GG	NA	YES	CCDS43299.1	NA	NA	NA	NA	intron_variant&feature_elongation	NA	NP_620687	NA	NA	NM_139056	Transcript	GeneID:170690	NA	HGNC:17108	2011-05-21	NA	NA	NA	NA	1	ADAMTS16	EntrezGene	ADAMTS16
5	5187779	5187779	1	+	G	A	56	46	10	SAM3760479	256	56	0.178571	0	c(17, 29, 3, 7)	FALSE	FALSE	FALSE	222	NA	A	V/I	YES	CCDS43299.1	1156	1018	NA	Gta/Ata	missense_variant	NA	NP_620687	NA	2011-06-22	NM_139056	Transcript	GeneID:170690	deleterious(0.905)	HGNC:17108	NA	probably_damaging(1)	340	deleterious(0.01)	NA	1	ADAMTS16	EntrezGene	ADAMTS16
5	10381782	10381783	2	+	CT	C	126	105	21	SAM3760479	450	125	0.166667	0	c(96, 9, 19, 2)	TRUE	FALSE	FALSE	418	NA	-	NA	YES	CCDS34135.1	NA	NA	NA	NA	intron_variant&feature_truncation	NA	NP_005876	NA	NA	NM_005885	Transcript	GeneID:10299	NA	HGNC:30550	2011-03-24	NA	NA	NA	NA	1	2011-03-05	EntrezGene	2011-03-05
5	10394020	10394021	2	+	AT	A	30	24	6	SAM3760479	125	30	0.2	0	c(24, 0, 6, 0)	TRUE	FALSE	FALSE	81	NA	-	NA	YES	CCDS34135.1	NA	NA	NA	NA	intron_variant&feature_truncation	NA	NP_005876	NA	NA	NM_005885	Transcript	GeneID:10299	NA	HGNC:30550	2011-07-24	NA	NA	NA	NA	1	2011-03-05	EntrezGene	2011-03-05
5	14796308	14796309	2	+	TA	T	84	77	7	SAM3760479	98	82	0.0833333	4	c(15, 62, 0, 7)	TRUE	FALSE	FALSE	304	NA	-	NA	YES	CCDS3885.1	NA	NA	NA	NA	intron_variant&feature_truncation	NA	NP_473368	NA	NA	NM_054027	Transcript	GeneID:56172	NA	HGNC:15492	2011-01-10	NA	NA	NA	NA	-1	ANKH	EntrezGene	ANKH
5	16758201	16758202	2	+	CA	C	182	161	21	SAM3760479	503	179	0.115385	0	c(40, 121, 5, 16)	TRUE	FALSE	FALSE	677	NA	-	F/X	YES	CCDS54834.1	2232	1764	NA	ttT/tt	frameshift_variant&missense_variant&feature_truncation	NA	NP_036466	NA	18/41	NM_012334	Transcript	GeneID:4651	NA	HGNC:7593	NA	NA	588	NA	NA	-1	MYO10	EntrezGene	MYO10
5	31466071	31466071	1	+	T	TA	63	52	11	SAM3760479	242	63	0.174603	0	c(52, 0, 11, 0)	TRUE	FALSE	FALSE	255	NA	A	NA	YES	CCDS47195.1	NA	NA	NA	NA	intron_variant&feature_elongation	NA	NP_037367	NA	NA	NM_013235	Transcript	GeneID:29102	NA	HGNC:17904	18/34	NA	NA	NA	NA	-1	DROSHA	EntrezGene	DROSHA
5	32088969	32088970	2	+	CA	C	170	165	5	SAM3760479	74	169	0.0294118	4	c(45, 120, 0, 5)	TRUE	FALSE	FALSE	653	NA	-	Q/X	YES	CCDS34137.1	5847	5522	NA	cAa/ca	frameshift_variant&missense_variant&feature_truncation	NA	NP_835260	NA	19/24	NM_178140	Transcript	GeneID:23037	NA	HGNC:18486	NA	NA	1841	NA	NA	1	PDZD2	EntrezGene	PDZD2
5	32400200	32400200	1	+	C	A	62	50	12	SAM3760479	285	62	0.193548	0	c(5, 45, 1, 11)	FALSE	FALSE	FALSE	216	NA	A	G/V	YES	CCDS34139.1	1600	1520	NA	gGt/gTt	missense_variant	NA	NP_057191	NA	2011-09-19	NM_016107	Transcript	GeneID:51663	NA	HGNC:17277	NA	unknown(0)	507	tolerated(0.2)	NA	-1	ZFR	EntrezGene	ZFR
5	43645653	43645659	7	+	ATCTCTC	A	34	27	7	SAM3760479	112	33	0.205882	0	c(0, 27, 0, 7)	TRUE	FALSE	FALSE	114	NA	-	NA	YES	CCDS3949.1	NA	NA	NA	NA	intron_variant&feature_truncation	NA	NP_892022	NA	NA	NM_182977	Transcript	GeneID:23530	NA	HGNC:7863	2011-10-20	NA	NA	NA	NA	1	NNT	EntrezGene	NNT
5	55108131	55108132	2	+	GA	G	50	41	9	SAM3760479	244	50	0.18	3	c(30, 11, 5, 4)	TRUE	FALSE	FALSE	225	NA	-	E/X	YES	CCDS3965.1	402	365	NA	gAa/ga	frameshift_variant&missense_variant&feature_truncation	NA	NP_006135	NA	2011-04-04	NM_006144	Transcript	GeneID:3001	NA	HGNC:4708	NA	NA	122	NA	NA	1	GZMA	EntrezGene	GZMA
5	55295362	55295363	2	+	CT	C	65	52	13	SAM3760479	364	65	0.2	2	c(48, 4, 13, 0)	TRUE	FALSE	FALSE	240	NA	-	NA	YES	CCDS34158.1	NA	NA	NA	NA	intron_variant&feature_truncation	NA	NP_061903	NA	NA	NM_019030	Transcript	GeneID:54505	NA	HGNC:15815	2011-05-25	NA	NA	NA	NA	-1	DHX29	EntrezGene	DHX29
5	55896524	55896524	1	+	T	TCCTTC	19	13	6	SAM3760479	128	19	0.315789	0	c(0, 13, 0, 6)	TRUE	FALSE	FALSE	87	NA	CCTTC	NA	YES	CCDS3970.2	NA	NA	NA	NA	intron_variant&feature_elongation	NA	NP_620586	NA	NA	NM_139017	Transcript	GeneID:133396	NA	HGNC:18969	2011-07-13	NA	NA	NA	NA	1	IL31RA	EntrezGene	IL31RA
5	64801289	64801290	2	+	AT	A	24	19	5	SAM3760479	106	23	0.208333	4	c(18, 1, 4, 1)	TRUE	FALSE	FALSE	87	NA	-	NA	YES	CCDS3982.2	NA	NA	NA	NA	intron_variant&feature_truncation	NA	NP_005860	NA	NA	NM_005869	Transcript	GeneID:10283	NA	HGNC:10664	2011-08-12	NA	NA	NA	NA	1	CWC27	EntrezGene	CWC27
5	66162662	66162663	2	+	CT	C	64	51	13	SAM3760479	217	63	0.203125	0	c(0, 51, 0, 13)	TRUE	FALSE	FALSE	237	NA	-	NA	YES	CCDS43323.1	NA	NA	NA	NA	intron_variant&feature_truncation	NA	NP_001070667	NA	NA	NM_001077199	Transcript	GeneID:140890	NA	HGNC:17882	2011-05-10	NA	NA	NA	NA	1	SREK1	EntrezGene	SREK1
5	71650077	71650077	1	+	T	C	239	194	45	SAM3760479	1056	239	0.188285	2	c(142, 52, 35, 10)	FALSE	FALSE	FALSE	930	NA	C	F/S	YES	CCDS34184.1	1520	1382	NA	tTt/tCt	missense_variant	NA	NP_071415	NA	15/17	NM_022132	Transcript	GeneID:64087	deleterious(0.945)	HGNC:6937	NA	probably_damaging(1)	461	deleterious(0)	NA	1	MCCC2	EntrezGene	MCCC2
5	78267445	78267445	1	+	T	TTA	39	31	8	SAM3760479	148	38	0.205128	0	c(31, 0, 8, 0)	TRUE	FALSE	FALSE	141	NA	TA	NA	YES	CCDS4041.1	NA	NA	NA	NA	intron_variant&feature_elongation	NA	NP_003655	NA	NA	NM_003664	Transcript	GeneID:8546	NA	HGNC:566	2011-02-25	NA	NA	NA	NA	-1	AP3B1	EntrezGene	AP3B1
5	79021772	79021774	3	+	CAG	C	44	37	7	SAM3760479	183	44	0.159091	0	c(1, 36, 0, 7)	TRUE	FALSE	FALSE	138	NA	-	NA	YES	CCDS4044.1	NA	NA	NA	NA	intron_variant&feature_truncation	NA	NP_037523	NA	NA	NM_013391	Transcript	GeneID:29958	NA	HGNC:24475	14/15	NA	NA	NA	NA	-1	DMGDH	EntrezGene	DMGDH
5	80459260	80459261	2	+	CT	C	19	14	5	SAM3760479	101	19	0.263158	0	c(14, 0, 5, 0)	TRUE	FALSE	FALSE	90	NA	-	NA	YES	CCDS4050.1	NA	NA	NA	NA	intron_variant&feature_truncation	NA	NP_055548	NA	NA	NM_014733	Transcript	GeneID:9765	NA	HGNC:20756	13/17	NA	NA	NA	NA	1	ZFYVE16	EntrezGene	ZFYVE16
5	80654880	80654898	19	+	TGCAGCGGCTGCAGCGGCC	T	21	18	3	SAM3760479	84	21	0.142857	0	c(3, 15, 0, 3)	TRUE	FALSE	FALSE	54	NA	-	AAAAAA/-	YES	CCDS34195.1	234-251	154-171	NA	GCAGCGGCTGCAGCGGCC/-	inframe_deletion	NA	NP_002430	NA	2011-01-23	NM_002439	Transcript	GeneID:4437	NA	HGNC:7326	NA	NA	52-57	NA	NA	1	MSH3	EntrezGene	MSH3
5	80654880	80654898	19	+	TGCAGCGGCTGCAGCGGCC	T	21	18	3	SAM3760479	84	21	0.142857	0	c(3, 15, 0, 3)	TRUE	FALSE	FALSE	54	NA	-	NA	YES	CCDS47240.1	84-101	NA	NA	NA	5_prime_UTR_variant&feature_truncation	NA	NP_000782	NA	2011-01-05	NM_000791	Transcript	GeneID:1719	NA	HGNC:2861	NA	NA	NA	NA	NA	-1	DHFR	EntrezGene	DHFR
5	102950007	102950007	1	+	G	GA	57	49	8	SAM3760479	171	56	0.140351	0	c(1, 48, 0, 8)	TRUE	FALSE	FALSE	177	NA	A	NA	YES	CCDS43348.1	NA	NA	NA	NA	intron_variant&feature_elongation	NA	NP_000910	NA	NA	NM_000919	Transcript	GeneID:5066	NA	HGNC:8596	2011-10-23	NA	NA	NA	NA	1	PAM	EntrezGene	PAM
5	112165010	112165010	1	+	G	A	101	73	28	SAM3760479	703	101	0.277228	10	c(38, 35, 9, 19)	FALSE	FALSE	FALSE	406	NA	A	R/C	YES	CCDS43350.1	2315	2041	NA	Cgc/Tgc	missense_variant	NA	NP_071423	NA	23/23	NM_022140	Transcript	GeneID:64097	neutral(0.445)	HGNC:13278	NA	benign(0.001)	681	deleterious(0)	NA	-1	EPB41L4A	EntrezGene	EPB41L4A
5	116478359	116478361	3	+	AAC	A	30	26	4	SAM3760479	92	30	0.133333	5	c(16, 10, 1, 3)	TRUE	FALSE	FALSE	81	NA	-	NA	YES	CCDS47256.1	NA	NA	NA	NA	intron_variant&feature_truncation	NA	NP_065847	NA	NA	NM_020796	Transcript	GeneID:57556	NA	HGNC:10738	13/18	NA	NA	NA	NA	-1	SEMA6A	EntrezGene	SEMA6A
5	128287340	128287340	1	+	T	C	145	117	28	SAM3760479	634	145	0.193103	0	c(56, 61, 14, 14)	FALSE	FALSE	FALSE	496	NA	C	Y/C	YES	CCDS34222.1	7287	6848	NA	tAt/tGt	missense_variant	NA	NP_001990	NA	54/65	NM_001999	Transcript	GeneID:2201	deleterious(0.659)	HGNC:3604	NA	possibly_damaging(0.617)	2283	deleterious(0)	NA	-1	FBN2	EntrezGene	FBN2
5	139425170	139425170	1	+	C	CT	42	35	7	SAM3760479	103	42	0.166667	0	c(0, 35, 0, 7)	TRUE	FALSE	FALSE	204	NA	T	NA	YES	CCDS4214.1	NA	NA	NA	NA	intron_variant&feature_elongation	NA	NP_689899	NA	NA	NM_152686	Transcript	GeneID:202052	NA	HGNC:28429	2011-04-06	NA	NA	NA	NA	-1	DNAJC18	EntrezGene	DNAJC18
5	140524125	140524125	1	+	G	T	67	46	21	SAM3760479	452	67	0.313433	0	c(19, 27, 8, 13)	FALSE	FALSE	FALSE	325	NA	T	K/N	YES	CCDS4225.1	4531	4377	NA	aaG/aaT	missense_variant	NA	NP_060217	NA	25/34	NM_017747	Transcript	GeneID:54882	deleterious(0.806)	HGNC:24714	NA	benign(0.403)	1459	deleterious(0)	NA	1	ANKHD1	EntrezGene	ANKHD1
5	140524125	140524125	1	+	G	T	67	46	21	SAM3760479	452	67	0.313433	0	c(19, 27, 8, 13)	FALSE	FALSE	FALSE	325	NA	T	K/N	YES	CCDS4224.1	4531	4377	NA	aaG/aaT	missense_variant	NA	NP_065741	NA	25/36	NM_020690	Transcript	GeneID:404734	deleterious(0.806)	HGNC:33530	NA	benign(0.403)	1459	deleterious(0)	NA	1	ANKHD1-EIF4EBP3	EntrezGene	ANKHD1-EIF4EBP3
5	141303841	141303841	1	+	C	T	33	26	7	SAM3760479	165	33	0.212121	0	c(0, 26, 0, 7)	FALSE	FALSE	FALSE	156	NA	T	A/T	YES	CCDS4258.1	205	25	NA	Gcc/Acc	missense_variant	NA	NP_114153	NA	2010-12-31	NM_031947	Transcript	GeneID:83884	deleterious(0.768)	HGNC:22921	NA	probably_damaging(0.911)	9	deleterious(0.01)	NA	-1	SLC25A2	EntrezGene	SLC25A2
5	141639616	141639616	1	+	G	A	41	28	13	SAM3760479	325	41	0.317073	1	c(5, 23, 3, 10)	FALSE	FALSE	FALSE	132	NA	A	R/Q	YES	CCDS4265.1	1318	470	NA	cGg/cAg	missense_variant	NA	NP_001123501	NA	2011-05-07	NM_001130029	Transcript	GeneID:285613	deleterious(0.499)	HGNC:26902	NA	benign(0.367)	157	deleterious(0.02)	NA	1	RELL2	EntrezGene	RELL2
5	146258432	146258432	1	+	A	AT	70	54	16	SAM3760479	277	70	0.228571	1	c(44, 10, 14, 2)	TRUE	FALSE	FALSE	322	NA	T	NA	YES	CCDS43378.1	NA	NA	NA	NA	intron_variant&feature_elongation	NA	NP_061862	NA	NA	NM_018989	Transcript	GeneID:54439	NA	HGNC:29243	2011-10-19	NA	NA	NA	NA	1	RBM27	EntrezGene	RBM27
5	146506837	146506838	2	+	CT	C	26	11	15	SAM3760479	NA	26	0.576923	0	c(11, 0, 15, 0)	TRUE	TRUE	FALSE	84	NA	-	NA	YES	CCDS4282.1	NA	NA	NA	NA	intron_variant&feature_truncation	NA	NP_006697	NA	NA	NM_006706	Transcript	GeneID:10915	NA	HGNC:15630	18/21	NA	NA	NA	NA	1	TCERG1	EntrezGene	TCERG1
5	147618044	147618044	1	+	A	G	66	46	20	SAM3760479	550	66	0.30303	1	c(30, 16, 14, 6)	FALSE	FALSE	FALSE	248	NA	G	L/S	YES	CCDS75352.1	2754	2213	NA	tTa/tCa	missense_variant	NA	NP_001257870	NA	19/22	NM_001270941	Transcript	GeneID:9832	neutral(0.002)	HGNC:29067	NA	benign(0.001)	738	tolerated(0.9)	NA	-1	JAKMIP2	EntrezGene	JAKMIP2
5	161336785	161336785	1	+	T	TAC	39	36	3	SAM3760479	76	39	0.0769231	0	c(2, 34, 0, 3)	TRUE	FALSE	FALSE	207	NA	AC	NA	YES	CCDS4355.1	NA	NA	NA	NA	intron_variant&feature_elongation	NA	NP_068711	NA	NA	NM_021911	Transcript	GeneID:2561	NA	HGNC:4082	2011-06-09	NA	NA	NA	NA	-1	GABRB2	EntrezGene	GABRB2
5	177402236	177402236	1	+	C	CA	20	15	5	SAM3760479	141	19	0.25	0	c(15, 0, 5, 0)	TRUE	FALSE	FALSE	78	NA	A	NA	YES	CCDS34302.1	1952-1953	NA	NA	NA	3_prime_UTR_variant&feature_elongation	NA	NP_000496	NA	14/14	NM_000505	Transcript	GeneID:2161	NA	HGNC:3530	NA	NA	NA	NA	NA	-1	F12	EntrezGene	F12
5	177466920	177466920	1	+	T	A	146	125	21	SAM3760479	383	147	0.143836	9	c(34, 91, 2, 19)	FALSE	FALSE	FALSE	502	NA	A	E/V	YES	CCDS4420.1	870	698	NA	gAg/gTg	missense_variant	NA	NP_004386	NA	2011-07-13	NM_004395	Transcript	GeneID:1627	deleterious(0.935)	HGNC:2695	NA	probably_damaging(0.999)	233	deleterious(0)	NA	-1	DBN1	EntrezGene	DBN1
5	177483676	177483676	1	+	G	T	29	25	4	SAM3760479	90	29	0.137931	0	c(19, 6, 3, 1)	FALSE	FALSE	FALSE	78	NA	T	L/I	YES	CCDS4422.1	1431	1342	NA	Ctc/Atc	missense_variant	NA	NP_005442	NA	13/13	NM_005451	Transcript	GeneID:9260	deleterious(0.906)	HGNC:22958	NA	probably_damaging(0.999)	448	deleterious(0)	NA	-1	PDLIM7	EntrezGene	PDLIM7
5	178120278	178120278	1	+	G	A	42	31	11	SAM3760479	267	42	0.261905	3	c(21, 10, 9, 2)	FALSE	FALSE	FALSE	204	NA	A	R/H	YES	CCDS34307.1	678	431	NA	cGc/cAc	missense_variant	NA	NP_055926	NA	2011-03-04	NM_015111	Transcript	GeneID:23138	neutral(0.369)	HGNC:29852	NA	possibly_damaging(0.852)	144	tolerated(0.23)	NA	1	N4BP3	EntrezGene	N4BP3
5	178712529	178712529	1	+	T	C	91	73	18	SAM3760479	422	91	0.197802	6	c(32, 41, 11, 7)	FALSE	FALSE	FALSE	322	NA	C	H/R	YES	CCDS4438.1	1547	1349	NA	cAc/cGc	missense_variant	NA	NP_005640	NA	2011-05-04	NM_005649	Transcript	GeneID:6940	neutral(0.035)	HGNC:11628	NA	benign(0.015)	450	tolerated(0.26)	NA	-1	ZNF354A	EntrezGene	ZNF354A
5	178767352	178767353	2	+	GA	G	17	12	5	SAM3760479	127	16	0.294118	2	c(3, 9, 0, 5)	TRUE	FALSE	FALSE	54	NA	-	NA	YES	NA	NA	NA	NA	NA	intron_variant&non_coding_transcript_variant&feature_truncation	NA	NA	NA	NA	NR_024035	Transcript	GeneID:729522	NA	HGNC:18226	2011-05-05	NA	NA	NA	NA	-1	AACSP1	EntrezGene	AACSP1
5	178931344	178931344	1	+	C	A	88	70	18	SAM3760479	421	88	0.204545	0	c(45, 25, 12, 6)	FALSE	FALSE	FALSE	346	NA	A	L/I	YES	CCDS4440.1	540	31	NA	Cta/Ata	missense_variant	NA	NP_085116	NA	2011-05-04	NM_030613	Transcript	GeneID:80108	deleterious(0.469)	HGNC:26138	NA	probably_damaging(0.978)	11	tolerated(0.2)	NA	1	ZFP2	EntrezGene	ZFP2
5	178981657	178981657	1	+	C	T	85	65	20	SAM3760479	484	85	0.235294	5	c(58, 7, 16, 4)	FALSE	FALSE	FALSE	279	NA	T	*	YES	CCDS4442.1	2813	2634	NA	taG/taA	stop_retained_variant	NA	NP_000834	NA	2011-10-09	NM_000843	Transcript	GeneID:2916	deleterious(1.00)	HGNC:4598	NA	NA	878	NA	NA	-1	GRM6	EntrezGene	GRM6
5	181260747	181260747	1	+	A	G	71	61	10	SAM3760479	224	71	0.140845	3	c(16, 45, 4, 6)	FALSE	FALSE	FALSE	255	NA	G	C/R	YES	CCDS4467.1	372	67	NA	Tgc/Cgc	missense_variant	NA	NP_116154	NA	2011-01-01	NM_032765	Transcript	GeneID:84851	deleterious(0.945)	HGNC:19024	NA	probably_damaging(1)	23	deleterious(0)	NA	-1	TRIM52	EntrezGene	TRIM52
6	15501281	15501281	1	+	C	T	68	43	25	SAM3760479	574	68	0.367647	3	c(5, 38, 5, 20)	FALSE	FALSE	FALSE	291	NA	T	L/F	YES	CCDS4533.1	2885	2320	NA	Ctc/Ttc	missense_variant	NA	NP_004964	NA	2011-08-17	NM_004973	Transcript	GeneID:3720	deleterious(0.627)	HGNC:6196	NA	possibly_damaging(0.851)	774	tolerated(0.1)	NA	1	JARID2	EntrezGene	JARID2
6	27838696	27838696	1	+	A	G	125	83	42	SAM3760479	1038	125	0.336	12	c(62, 21, 38, 4)	FALSE	FALSE	FALSE	511	NA	G	K/R	YES	CCDS4633.1	35	35	NA	aAg/aGg	missense_variant	NA	NP_003511	NA	2010-12-31	NM_003520	Transcript	GeneID:8341	neutral(0.296)	HGNC:4749	NA	benign(0)	12	tolerated(0.09)	NA	1	HIST1H2BN	EntrezGene	HIST1H2BN
6	28995774	28995774	1	+	T	C	27	15	12	SAM3760479	343	27	0.444444	1	c(5, 10, 5, 7)	FALSE	FALSE	FALSE	105	NA	C	T/A	YES	CCDS34357.1	1741	1228	NA	Act/Gct	missense_variant	NA	NP_001010877	NA	2011-07-06	NM_001010877	Transcript	GeneID:282890	deleterious(0.768)	HGNC:13847	NA	probably_damaging(0.911)	410	deleterious(0.01)	NA	-1	ZNF311	EntrezGene	ZNF311
6	29112050	29112050	1	+	C	A	249	243	6	SAM3760479	92	249	0.0240964	3	c(134, 109, 2, 4)	FALSE	FALSE	FALSE	767	NA	A	L/M	YES	CCDS43433.1	241	160	NA	Ctg/Atg	missense_variant	NA	NP_001005216	NA	2010-12-31	NM_001005216	Transcript	GeneID:442186	deleterious(0.482)	HGNC:8261	NA	possibly_damaging(0.48)	54	tolerated(0.06)	NA	1	OR2J3	EntrezGene	OR2J3
6	30653433	30653434	2	+	AT	A	21	17	4	SAM3760479	73	21	0.190476	0	c(0, 17, 0, 4)	TRUE	FALSE	FALSE	102	NA	-	NA	YES	CCDS4685.1	NA	NA	NA	NA	intron_variant&feature_truncation	NA	NP_003578	NA	NA	NM_003587	Transcript	GeneID:8449	NA	HGNC:2739	19/19	NA	NA	NA	NA	-1	DHX16	EntrezGene	DHX16
6	35291403	35291403	1	+	G	A	46	31	15	SAM3760479	389	46	0.326087	1	c(14, 17, 8, 7)	FALSE	FALSE	FALSE	177	NA	A	G/S	YES	CCDS4801.1	956	751	NA	Ggt/Agt	missense_variant&splice_region_variant	NA	NP_003418	NA	2011-08-13	NM_003427	Transcript	GeneID:7629	deleterious(0.810)	HGNC:13149	NA	probably_damaging(0.914)	251	deleterious(0)	NA	1	ZNF76	EntrezGene	ZNF76
6	37257921	37257921	1	+	G	A	20	14	6	SAM3760479	128	20	0.3	0	c(12, 2, 5, 1)	FALSE	FALSE	FALSE	72	NA	A	A/T	YES	CCDS4832.1	150	4	NA	Gcc/Acc	missense_variant	NA	NP_060242	NA	2011-01-12	NM_017772	Transcript	GeneID:55633	deleterious(0.536)	HGNC:21602	NA	benign(0.297)	2	deleterious(0)	NA	1	TBC1D22B	EntrezGene	TBC1D22B
6	38872808	38872809	2	+	AT	A	76	54	22	SAM3760479	574	74	0.289474	3	c(21, 33, 6, 16)	TRUE	FALSE	FALSE	243	NA	-	NA	YES	CCDS75447.1	NA	NA	NA	NA	intron_variant&feature_truncation	NA	NP_001193856	NA	NA	NM_001206927	Transcript	GeneID:1769	NA	HGNC:2952	50/92	NA	NA	NA	NA	1	DNAH8	EntrezGene	DNAH8
6	39345704	39345704	1	+	C	A	15	10	5	SAM3760479	138	15	0.333333	0	c(9, 1, 4, 1)	FALSE	FALSE	FALSE	51	NA	A	D/Y	YES	CCDS4844.1	2412	2317	NA	Gac/Tac	missense_variant	NA	NP_659464	NA	21/23	NM_145027	Transcript	GeneID:221458	neutral(0.380)	HGNC:21202	NA	benign(0.17)	773	deleterious(0.04)	NA	-1	KIF6	EntrezGene	KIF6
6	42884678	42884678	1	+	G	T	31	17	14	SAM3760479	380	31	0.451613	0	c(8, 9, 7, 7)	FALSE	FALSE	FALSE	132	NA	T	S/I	YES	CCDS4873.1	355	350	NA	aGt/aTt	missense_variant	NA	NP_940888	NA	2011-04-05	NM_198486	Transcript	GeneID:285855	deleterious(0.816)	HGNC:21370	NA	probably_damaging(0.956)	117	deleterious(0)	NA	1	RPL7L1	EntrezGene	RPL7L1
6	51830907	51830907	1	+	G	T	46	23	23	SAM3760479	NA	46	0.5	0	c(13, 10, 14, 9)	FALSE	TRUE	FALSE	144	NA	T	Y/*	YES	CCDS4935.1	8532	8256	NA	taC/taA	stop_gained	NA	NP_619639	NA	52/67	NM_138694	Transcript	GeneID:5314	deleterious(1.00)	HGNC:9016	NA	NA	2752	NA	NA	-1	PKHD1	EntrezGene	PKHD1
6	53097913	53097917	5	+	TGTGC	T	22	10	12	SAM3760479	NA	20	0.545455	0	c(0, 10, 0, 12)	TRUE	TRUE	FALSE	45	NA	-	NA	YES	CCDS55024.1	1606-1609	NA	NA	NA	3_prime_UTR_variant&feature_truncation	NA	NP_258442	NA	13/13	NM_033481	Transcript	GeneID:26268	NA	HGNC:13588	NA	NA	NA	NA	NA	1	FBXO9	EntrezGene	FBXO9
6	53499011	53499012	2	+	GT	G	28	22	6	SAM3760479	105	27	0.214286	0	c(0, 22, 0, 6)	TRUE	FALSE	FALSE	123	NA	-	NA	YES	CCDS4952.1	NA	NA	NA	NA	intron_variant&feature_truncation	NA	NP_001489	NA	NA	NM_001498	Transcript	GeneID:2729	NA	HGNC:4311	15/15	NA	NA	NA	NA	-1	GCLC	EntrezGene	GCLC
6	53654960	53654961	2	+	CT	C	45	26	19	SAM3760479	492	45	0.422222	6	c(15, 11, 7, 12)	TRUE	FALSE	FALSE	192	NA	-	K/X	YES	CCDS34478.1	453	312	NA	aaA/aa	frameshift_variant&missense_variant&feature_truncation	NA	NP_001003760	NA	2011-02-02	NM_001003760	Transcript	GeneID:401265	NA	HGNC:21353	NA	NA	104	NA	NA	-1	KLHL31	EntrezGene	KLHL31
6	56552822	56552822	1	+	C	T	171	91	80	SAM3760479	2213	171	0.467836	0	c(64, 27, 58, 22)	FALSE	FALSE	FALSE	650	NA	T	A/T	YES	NA	9654	9613	NA	Gcc/Acc	missense_variant	NA	NP_001138241	NA	55/97	NM_001144769	Transcript	GeneID:667	NA	HGNC:1090	NA	benign(0.001)	3205	NA	NA	-1	DST	EntrezGene	DST
6	69388712	69388712	1	+	G	T	28	15	13	SAM3760479	351	28	0.464286	4	c(11, 4, 12, 1)	FALSE	FALSE	FALSE	111	NA	T	A/S	YES	CCDS4968.1	4838	4390	NA	Gca/Tca	missense_variant	NA	NP_001695	NA	32/32	NM_001704	Transcript	GeneID:577	neutral(0.014)	HGNC:945	NA	benign(0.001)	1464	tolerated(0.42)	NA	1	BAI3	EntrezGene	BAI3
6	80010718	80010719	2	+	AT	A	17	10	7	SAM3760479	146	17	0.411765	0	c(10, 0, 7, 0)	TRUE	FALSE	FALSE	81	NA	-	NA	YES	CCDS4993.1	NA	NA	NA	NA	intron_variant&feature_truncation	NA	NP_003309	NA	NA	NM_003318	Transcript	GeneID:7272	NA	HGNC:12401	2011-04-20	NA	NA	NA	NA	1	TTK	EntrezGene	TTK
6	81751431	81751432	2	+	AG	A	10	5	5	SAM3760479	149	10	0.5	0	c(5, 0, 4, 1)	TRUE	FALSE	FALSE	48	NA	-	NA	YES	CCDS34489.1	NA	NA	NA	NA	intron_variant&feature_truncation	NA	NP_060103	NA	NA	NM_017633	Transcript	GeneID:55603	NA	HGNC:18345	2011-02-01	NA	NA	NA	NA	-1	FAM46A	EntrezGene	FAM46A
6	83216523	83216523	1	+	T	A	60	28	32	SAM3760479	NA	60	0.533333	7	c(12, 16, 20, 12)	FALSE	TRUE	FALSE	273	NA	A	D/V	YES	CCDS34492.1	1788	1523	NA	gAt/gTt	missense_variant	NA	NP_002386	NA	13/14	NM_002395	Transcript	GeneID:4199	neutral(0.462)	HGNC:6983	NA	benign(0.187)	508	deleterious(0)	NA	-1	ME1	EntrezGene	ME1
6	89630765	89630766	2	+	AC	A	29	2	27	SAM3760479	NA	27	0.931034	0	c(2, 0, 18, 9)	TRUE	TRUE	FALSE	132	NA	-	T/X	YES	CCDS56441.1	2287	1946	NA	aCa/aa	frameshift_variant&missense_variant&feature_truncation	NA	NP_001229738	NA	16/16	NM_001242809	Transcript	GeneID:22881	NA	HGNC:17280	NA	NA	649	NA	NA	1	ANKRD6	EntrezGene	ANKRD6
6	99410785	99410785	1	+	G	A	53	39	14	SAM3760479	315	53	0.264151	15	c(28, 11, 14, 0)	FALSE	FALSE	FALSE	114	NA	A	P/S	YES	CCDS5043.1	605	457	NA	Ccc/Tcc	missense_variant	NA	NP_056306	NA	2011-04-10	NM_015491	Transcript	GeneID:25957	deleterious(0.797)	HGNC:21222	NA	probably_damaging(0.994)	153	tolerated(0.05)	NA	-1	PNISR	EntrezGene	PNISR
6	111367813	111367813	1	+	A	AT	77	53	24	SAM3760479	565	76	0.311688	12	c(18, 35, 14, 10)	TRUE	FALSE	FALSE	310	NA	T	I/NX	YES	CCDS5091.2	6432-6433	5974-5975	NA	att/aAtt	frameshift_variant&feature_elongation	NA	NP_002903	NA	15/33	NM_002912	Transcript	GeneID:5980	NA	HGNC:9968	NA	NA	1992	NA	NA	-1	REV3L	EntrezGene	REV3L
6	116239001	116239002	2	+	CT	C	96	86	10	SAM3760479	199	95	0.104167	4	c(57, 29, 5, 5)	TRUE	FALSE	FALSE	355	NA	-	S/X	YES	CCDS5104.1	1226	1131	NA	tcT/tc	frameshift_variant&missense_variant&feature_truncation	NA	NP_689942	NA	2011-11-11	NM_152729	Transcript	GeneID:221294	NA	HGNC:21556	NA	NA	377	NA	NA	1	NT5DC1	EntrezGene	NT5DC1
6	117539299	117539299	1	+	G	A	93	60	33	SAM3760479	938	93	0.354839	1	c(27, 33, 13, 20)	FALSE	FALSE	FALSE	316	NA	A	V/I	YES	CCDS34522.1	1146	1021	NA	Gtt/Att	missense_variant	NA	NP_775945	NA	2011-09-14	NM_173674	Transcript	GeneID:285761	neutral(0.350)	HGNC:21479	NA	benign(0.198)	341	tolerated(0.07)	NA	1	DCBLD1	EntrezGene	DCBLD1
6	131605119	131605120	2	+	CT	C	18	12	6	SAM3760479	133	18	0.333333	0	c(12, 0, 6, 0)	TRUE	FALSE	FALSE	57	NA	-	NA	YES	CCDS5147.1	NA	NA	NA	NA	intron_variant&feature_truncation	NA	NP_004821	NA	NA	NM_004830	Transcript	GeneID:9439	NA	HGNC:2372	14/28	NA	NA	NA	NA	-1	MED23	EntrezGene	MED23
6	136275717	136275719	3	+	AAC	A	131	127	4	SAM3760479	75	130	0.0305344	0	c(54, 73, 2, 2)	TRUE	FALSE	FALSE	469	NA	-	NA	YES	CCDS5177.1	NA	NA	NA	NA	intron_variant&feature_truncation	NA	NP_055554	NA	NA	NM_014739	Transcript	GeneID:9774	NA	HGNC:16863	2011-05-11	NA	NA	NA	NA	-1	BCLAF1	EntrezGene	BCLAF1
6	138447127	138447127	1	+	T	G	41	32	9	SAM3760479	235	41	0.219512	0	c(14, 18, 4, 5)	FALSE	FALSE	FALSE	153	NA	G	S/R	YES	CCDS47487.1	558	406	NA	Agt/Cgt	missense_variant	NA	NP_001137532	NA	2011-04-07	NM_001144060	Transcript	GeneID:57224	neutral(0.263)	HGNC:21021	NA	benign(0.045)	136	tolerated(0.12)	NA	-1	NHSL1	EntrezGene	NHSL1
6	145954827	145954828	2	+	CT	C	92	84	8	SAM3760479	115	92	0.0869565	1	c(33, 51, 2, 6)	TRUE	FALSE	FALSE	394	NA	-	K/X	YES	CCDS43513.2	894	495	NA	aaA/aa	frameshift_variant&missense_variant&feature_truncation	NA	NP_001036148	NA	1926-01-31	NM_001042683	Transcript	GeneID:257218	NA	HGNC:19336	NA	NA	165	NA	NA	-1	SHPRH	EntrezGene	SHPRH
6	149969475	149969476	2	+	TG	T	39	30	9	SAM3760479	228	38	0.230769	0	c(1, 29, 0, 9)	TRUE	FALSE	FALSE	201	NA	-	NA	YES	CCDS5223.1	NA	NA	NA	NA	intron_variant&feature_truncation	NA	NP_079494	NA	NA	NM_025218	Transcript	GeneID:80329	NA	HGNC:14893	2011-03-03	NA	NA	NA	NA	1	ULBP1	EntrezGene	ULBP1
6	150733773	150733773	1	+	G	T	86	61	25	SAM3760479	659	86	0.290698	2	c(22, 39, 7, 18)	FALSE	FALSE	FALSE	319	NA	T	R/I	YES	CCDS34552.1	404	92	NA	aGa/aTa	missense_variant	NA	NP_001025055	NA	2011-03-16	NM_001029884	Transcript	GeneID:57480	deleterious(0.935)	HGNC:20884	NA	probably_damaging(0.999)	31	deleterious(0)	NA	1	PLEKHG1	EntrezGene	PLEKHG1
6	152323494	152323494	1	+	G	A	46	36	10	SAM3760479	260	47	0.217391	0	c(31, 5, 9, 1)	FALSE	FALSE	FALSE	183	NA	A	Q/*	YES	CCDS5236.2	16503	15901	NA	Caa/Taa	stop_gained	NA	NP_892006	NA	82/146	NM_182961	Transcript	GeneID:23345	deleterious(1.00)	HGNC:17089	NA	NA	5301	NA	NA	-1	SYNE1	EntrezGene	SYNE1
6	152350767	152350767	1	+	G	T	103	64	39	SAM3760479	749	103	0.378641	4	c(15, 49, 13, 26)	FALSE	FALSE	FALSE	364	NA	T	L/I	YES	CCDS5236.2	12186	11584	NA	Ctt/Att	missense_variant	NA	NP_892006	NA	71/146	NM_182961	Transcript	GeneID:23345	NA	HGNC:17089	NA	benign(0.032)	3862	NA	NA	-1	SYNE1	EntrezGene	SYNE1
6	152391571	152391572	2	+	GA	G	22	16	6	SAM3760479	145	22	0.272727	3	c(1, 15, 1, 5)	TRUE	FALSE	FALSE	81	NA	-	NA	YES	CCDS5236.2	NA	NA	NA	NA	splice_region_variant&intron_variant&feature_truncation	NA	NP_892006	NA	NA	NM_182961	Transcript	GeneID:23345	NA	HGNC:17089	51/145	NA	NA	NA	NA	-1	SYNE1	EntrezGene	SYNE1
6	154832350	154832350	1	+	T	C	265	255	10	SAM3760479	148	265	0.0377358	5	c(177, 78, 9, 1)	FALSE	FALSE	FALSE	987	NA	C	L/S	YES	CCDS69226.1	3014	2969	NA	tTa/tCa	missense_variant	NA	NP_001273118	NA	22/22	NM_001286189	Transcript	GeneID:22828	deleterious(0.847)	HGNC:20959	NA	probably_damaging(0.983)	990	deleterious(0)	NA	1	SCAF8	EntrezGene	SCAF8
6	155137601	155137601	1	+	T	C	78	56	22	SAM3760479	487	78	0.282051	0	c(3, 53, 1, 21)	FALSE	FALSE	FALSE	282	NA	C	V/A	YES	CCDS34558.1	1827	1619	NA	gTa/gCa	missense_variant	NA	NP_036586	NA	2011-04-25	NM_012454	Transcript	GeneID:26230	deleterious(0.835)	NA	NA	probably_damaging(0.958)	540	deleterious(0)	NA	1	TIAM2	EntrezGene	TIAM2
7	2249970	2249970	1	+	A	G	60	54	6	SAM3760479	81	60	0.1	4	c(16, 38, 3, 3)	FALSE	FALSE	FALSE	204	NA	G	D/G	YES	CCDS5329.1	437	335	NA	gAc/gGc	missense_variant	NA	NP_945187	NA	2011-04-04	NM_198949	Transcript	GeneID:4521	deleterious(0.510)	HGNC:8048	NA	possibly_damaging(0.607)	112	tolerated(0.08)	NA	1	NUDT1	EntrezGene	NUDT1
7	5309316	5309316	1	+	C	T	47	41	6	SAM3760479	119	47	0.12766	5	c(6, 35, 2, 4)	FALSE	FALSE	FALSE	210	NA	T	R/H	YES	CCDS47534.1	8790	8441	NA	cGc/cAc	missense_variant	NA	NP_001073964	NA	28/30	NM_001080495	Transcript	GeneID:84629	NA	HGNC:11962	NA	unknown(0)	2814	NA	NA	-1	TNRC18	EntrezGene	TNRC18
7	6047077	6047077	1	+	G	A	111	84	27	SAM3760479	667	111	0.243243	0	c(49, 35, 15, 12)	FALSE	FALSE	FALSE	364	NA	A	A/V	YES	CCDS5345.1	610	464	NA	gCc/gTc	missense_variant	NA	NP_055228	NA	2011-05-14	NM_014413	Transcript	GeneID:27102	neutral(0.001)	HGNC:24921	NA	benign(0.023)	155	tolerated(0.91)	NA	-1	EIF2AK1	EntrezGene	EIF2AK1
7	6822334	6822334	1	+	C	T	36	28	8	SAM3760479	148	36	0.222222	5	c(3, 25, 2, 6)	FALSE	FALSE	FALSE	66	NA	T	E/K	YES	CCDS5354.1	567	469	NA	Gaa/Aaa	missense_variant	NA	NP_932765	NA	2011-06-14	NM_198097	Transcript	GeneID:221960	neutral(0.043)	HGNC:21717	NA	benign(0.11)	157	tolerated(0.26)	NA	-1	CCZ1B	EntrezGene	CCZ1B
7	12356339	12356340	2	+	CA	C	35	28	7	SAM3760479	126	35	0.2	0	c(3, 25, 1, 6)	TRUE	FALSE	FALSE	90	NA	-	NA	YES	CCDS47544.1	NA	NA	NA	NA	intron_variant&feature_truncation	NA	NP_001129396	NA	NA	NM_001135924	Transcript	GeneID:221806	NA	HGNC:21897	17/28	NA	NA	NA	NA	-1	VWDE	EntrezGene	VWDE
7	35863639	35863639	1	+	G	T	138	99	39	SAM3760479	1020	138	0.282609	3	c(38, 61, 18, 21)	FALSE	FALSE	FALSE	556	NA	T	R/I	YES	CCDS75582.1	373	149	NA	aGa/aTa	missense_variant	NA	NP_001229885	NA	2011-02-11	NM_001242956	Transcript	GeneID:989	neutral(0.279)	HGNC:1717	NA	benign(0.094)	50	tolerated(0.11)	NA	1	2011-09-06	EntrezGene	2011-09-06
7	36422737	36422737	1	+	G	T	146	111	35	SAM3760479	855	146	0.239726	1	c(83, 28, 25, 10)	FALSE	FALSE	FALSE	475	NA	T	G/*	YES	CCDS5447.1	2625	2404	NA	Gga/Tga	stop_gained	NA	NP_061155	NA	14/24	NM_018685	Transcript	GeneID:54443	deleterious(1.00)	HGNC:14082	NA	NA	802	NA	NA	1	ANLN	EntrezGene	ANLN
7	37876934	37876934	1	+	T	TA	62	54	8	SAM3760479	168	60	0.129032	0	c(22, 32, 3, 5)	TRUE	FALSE	FALSE	267	NA	A	-/X	YES	CCDS5452.1	1293-1294	921-922	NA	-/A	frameshift_variant&feature_elongation	NA	NP_057700	NA	2011-12-17	NM_016616	Transcript	GeneID:51314	NA	HGNC:16473	NA	NA	307-308	NA	NA	1	NME8	EntrezGene	TXNDC3
7	38394006	38394006	1	+	T	C	80	64	16	SAM3760479	356	80	0.2	8	c(60, 4, 13, 3)	FALSE	FALSE	FALSE	355	NA	C	Q/R	YES	CCDS5456.1	1823	1607	NA	cAg/cGg	missense_variant&splice_region_variant	NA	NP_001626	NA	18/21	NM_001635	Transcript	GeneID:273	deleterious(0.774)	HGNC:471	NA	possibly_damaging(0.696)	536	tolerated(0.1)	NA	-1	AMPH	EntrezGene	AMPH
7	44759272	44759273	2	+	CT	C	184	155	29	SAM3760479	762	184	0.157609	0	c(92, 63, 17, 12)	TRUE	FALSE	FALSE	665	NA	-	NA	YES	CCDS43576.1	NA	NA	NA	NA	splice_region_variant&intron_variant&feature_truncation	NA	NP_113637	NA	NA	NM_031449	Transcript	GeneID:83637	NA	HGNC:22229	2011-06-17	NA	NA	NA	NA	1	ZMIZ2	EntrezGene	ZMIZ2
7	44847823	44847823	1	+	G	GC	19	15	4	SAM3760479	101	19	0.210526	0	c(14, 1, 4, 0)	TRUE	FALSE	FALSE	132	NA	C	NA	YES	CCDS5496.1	NA	NA	NA	NA	intron_variant&feature_elongation	NA	NP_036544	NA	NA	NM_012412	Transcript	GeneID:94239	NA	HGNC:20664	2011-01-03	NA	NA	NA	NA	-1	H2AFV	EntrezGene	H2AFV
7	64707383	64707383	1	+	A	G	126	99	27	SAM3760479	666	127	0.214286	4	c(50, 49, 11, 16)	FALSE	FALSE	FALSE	517	NA	G	E/G	YES	CCDS75605.1	1486	1286	NA	gAa/gGa	missense_variant	NA	NP_001269288	NA	2011-04-03	NM_001282359	Transcript	GeneID:51427	deleterious(0.797)	HGNC:12887	NA	benign(0.094)	429	deleterious(0)	NA	1	ZNF107	EntrezGene	ZNF107
7	65754672	65754673	2	+	CT	C	27	18	9	SAM3760479	208	27	0.333333	0	c(2, 16, 1, 8)	TRUE	FALSE	FALSE	99	NA	-	NA	YES	NA	NA	NA	NA	NA	intron_variant&non_coding_transcript_variant&feature_truncation	NA	NA	NA	NA	NR_003110	Transcript	GeneID:643253	NA	HGNC:33094	2011-02-10	NA	NA	NA	NA	1	CCT6P1	EntrezGene	CCT6P1
7	74099105	74099105	1	+	C	A	173	130	43	SAM3760479	993	173	0.248555	2	c(73, 57, 22, 21)	FALSE	FALSE	FALSE	596	NA	A	L/M	YES	CCDS5563.1	689	475	NA	Ctg/Atg	missense_variant	NA	NP_002305	NA	2011-05-15	NM_002314	Transcript	GeneID:3984	neutral(0.242)	HGNC:6613	NA	possibly_damaging(0.541)	159	tolerated(0.18)	NA	1	LIMK1	EntrezGene	LIMK1
7	74558906	74558906	1	+	G	A	87	63	24	SAM3760479	598	87	0.275862	1	c(50, 13, 18, 6)	FALSE	FALSE	FALSE	337	NA	A	R/Q	YES	CCDS47613.1	2546	2153	NA	cGg/cAg	missense_variant	NA	NP_005676	NA	21/27	NM_005685	Transcript	GeneID:9569	deleterious(0.758)	HGNC:4661	NA	probably_damaging(0.966)	718	tolerated(0.05)	NA	1	GTF2IRD1	EntrezGene	GTF2IRD1
7	77404617	77404618	2	+	TA	T	49	37	12	SAM3760479	232	48	0.244898	0	c(8, 29, 3, 9)	TRUE	FALSE	FALSE	156	NA	-	NA	YES	CCDS34672.2	NA	NA	NA	NA	splice_region_variant&intron_variant&feature_truncation	NA	NP_059135	NA	NA	NM_017439	Transcript	GeneID:54103	NA	HGNC:28042	1926-01-31	NA	NA	NA	NA	-1	GSAP	EntrezGene	PION
7	77600541	77600541	1	+	G	GT	11	7	4	SAM3760479	106	11	0.363636	0	c(7, 0, 4, 0)	TRUE	FALSE	FALSE	60	NA	T	NA	YES	CCDS5592.1	NA	NA	NA	NA	intron_variant&feature_elongation	NA	NP_002826	NA	NA	NM_002835	Transcript	GeneID:5782	NA	HGNC:9645	2011-07-16	NA	NA	NA	NA	1	PTPN12	EntrezGene	PTPN12
7	80494735	80494735	1	+	A	AT	57	46	11	SAM3760479	222	55	0.192982	0	c(0, 46, 0, 11)	TRUE	FALSE	FALSE	225	NA	T	NA	YES	CCDS47625.1	NA	NA	NA	NA	intron_variant&feature_elongation	NA	NP_001095856	NA	NA	NM_001102386	Transcript	GeneID:346562	NA	HGNC:22800	2011-01-06	NA	NA	NA	NA	-1	GNAT3	EntrezGene	GNAT3
7	82954701	82954701	1	+	C	A	256	199	57	SAM3760479	1317	257	0.222656	1	c(92, 107, 25, 32)	FALSE	FALSE	FALSE	911	NA	A	Q/H	YES	CCDS47630.1	6541	6252	NA	caG/caT	missense_variant	NA	NP_149015	NA	2011-05-24	NM_033026	Transcript	GeneID:27445	NA	HGNC:13406	NA	unknown(0)	2084	NA	NA	-1	PCLO	EntrezGene	PCLO
7	85073041	85073041	1	+	T	C	55	37	18	SAM3760479	463	55	0.327273	4	c(24, 13, 9, 9)	FALSE	FALSE	FALSE	204	NA	C	N/S	YES	CCDS34676.1	456	416	NA	aAc/aGc	missense_variant	NA	NP_689967	NA	2011-04-16	NM_152754	Transcript	GeneID:223117	neutral(0.414)	HGNC:10726	NA	benign(0.106)	139	deleterious(0.01)	NA	-1	SEMA3D	EntrezGene	SEMA3D
7	91980289	91980289	1	+	C	A	103	81	22	SAM3760479	546	103	0.213592	0	c(52, 29, 14, 8)	FALSE	FALSE	FALSE	418	NA	A	L/M	YES	CCDS5622.1	532	307	NA	Ctg/Atg	missense_variant&splice_region_variant	NA	NP_005742	NA	1946-02-28	NM_005751	Transcript	GeneID:10142	deleterious(0.583)	HGNC:379	NA	benign(0.253)	103	NA	NA	1	AKAP9	EntrezGene	AKAP9
7	92001050	92001050	1	+	T	C	90	75	15	SAM3760479	332	90	0.166667	0	c(73, 2, 15, 0)	FALSE	FALSE	FALSE	334	NA	C	L/S	YES	CCDS5622.1	1358	1133	NA	tTa/tCa	missense_variant	NA	NP_005742	NA	1946-07-31	NM_005751	Transcript	GeneID:10142	neutral(0.269)	HGNC:379	NA	probably_damaging(0.948)	378	NA	NA	1	AKAP9	EntrezGene	AKAP9
7	93348796	93348796	1	+	T	A	49	37	12	SAM3760479	311	49	0.244898	3	c(8, 29, 1, 11)	FALSE	FALSE	FALSE	237	NA	A	F/I	YES	CCDS43617.1	2421	2293	NA	Ttc/Atc	missense_variant	NA	NP_060137	NA	24/28	NM_017667	Transcript	GeneID:55610	deleterious(0.870)	HGNC:25956	NA	probably_damaging(0.981)	765	deleterious(0)	NA	1	CCDC132	EntrezGene	CCDC132
7	97006108	97006111	4	+	AGCC	A	36	33	3	SAM3760479	73	35	0.0833333	0	c(0, 33, 0, 3)	TRUE	FALSE	FALSE	114	NA	-	QP/Q	YES	CCDS47647.2	132-134	132-134	NA	caGCCg/cag	inframe_deletion	NA	NP_005213	NA	2011-01-02	NM_005222	Transcript	GeneID:1750	NA	HGNC:2919	NA	NA	44-45	NA	NA	1	DLX6	EntrezGene	DLX6
7	97006108	97006111	4	+	AGCC	A	36	33	3	SAM3760479	73	35	0.0833333	0	c(0, 33, 0, 3)	TRUE	FALSE	FALSE	114	NA	-	NA	YES	NA	NA	NA	NA	NA	intron_variant&non_coding_transcript_variant&feature_truncation	NA	NA	NA	NA	NR_015448	Transcript	GeneID:285987	NA	HGNC:37151	2011-01-01	NA	NA	NA	NA	-1	DLX6-AS1	EntrezGene	DLX6-AS1
7	97856650	97856651	2	+	TA	T	74	63	11	SAM3760479	213	73	0.148649	0	c(61, 2, 11, 0)	TRUE	FALSE	FALSE	150	NA	-	NA	YES	CCDS5652.1	NA	NA	NA	NA	intron_variant&feature_truncation	NA	NP_001664	NA	NA	NM_001673	Transcript	GeneID:440	NA	HGNC:753	2011-08-11	NA	NA	NA	NA	-1	ASNS	EntrezGene	ASNS
7	97868705	97868706	2	+	AT	A	18	15	3	SAM3760479	84	18	0.166667	0	c(14, 1, 3, 0)	TRUE	FALSE	FALSE	48	NA	-	NA	YES	CCDS5652.1	NA	NA	NA	NA	intron_variant&feature_truncation	NA	NP_001664	NA	NA	NM_001673	Transcript	GeneID:440	NA	HGNC:753	2011-03-11	NA	NA	NA	NA	-1	ASNS	EntrezGene	ASNS
7	98955297	98955297	1	+	A	G	28	22	6	SAM3760479	132	28	0.214286	0	c(2, 20, 0, 6)	FALSE	FALSE	FALSE	117	NA	G	H/R	YES	CCDS59066.1	6118	5909	NA	cAc/cGc	missense_variant	NA	NP_001231509	NA	40/72	NM_001244580	Transcript	GeneID:8295	deleterious(0.935)	HGNC:12347	NA	probably_damaging(0.999)	1970	deleterious(0)	NA	1	TRRAP	EntrezGene	TRRAP
7	100074876	100074876	1	+	C	CA	10	6	4	SAM3760479	87	10	0.4	0	c(6, 0, 4, 0)	TRUE	FALSE	FALSE	57	NA	A	NA	YES	CCDS43619.1	NA	NA	NA	NA	intron_variant&feature_elongation	NA	NP_116313	NA	NA	NM_032924	Transcript	GeneID:7551	NA	HGNC:13089	2011-05-04	NA	NA	NA	NA	-1	ZNF3	EntrezGene	ZNF3
7	100201102	100201102	1	+	G	A	79	64	15	SAM3760479	294	79	0.189873	0	c(40, 24, 10, 5)	FALSE	FALSE	FALSE	367	NA	A	D/N	YES	CCDS75642.1	2401	2074	NA	Gat/Aat	missense_variant	NA	NP_001269646	NA	20/34	NM_001282717	Transcript	GeneID:10734	deleterious(0.787)	HGNC:11356	NA	probably_damaging(0.983)	692	tolerated(0.15)	NA	1	STAG3	EntrezGene	STAG3
7	100640990	100640990	1	+	A	G	27	20	7	SAM3760479	186	27	0.259259	0	c(10, 10, 3, 4)	FALSE	FALSE	FALSE	115	NA	G	L/P	YES	CCDS34707.1	313	272	NA	cTg/cCg	missense_variant	NA	NP_003218	NA	2011-02-17	NM_003227	Transcript	GeneID:7036	deleterious(0.697)	HGNC:11762	NA	possibly_damaging(0.703)	91	deleterious(0)	NA	-1	TFR2	EntrezGene	TFR2
7	101004365	101004365	1	+	A	G	26	21	5	SAM3760479	91	26	0.192308	0	c(20, 1, 5, 0)	FALSE	FALSE	FALSE	136	NA	G	E/G	YES	CCDS55139.1	13802	13802	NA	gAa/gGa	missense_variant	NA	NP_001157934	NA	2011-02-11	NM_001164462	Transcript	GeneID:10071	NA	HGNC:7510	NA	unknown(0)	4601	NA	NA	1	MUC12	EntrezGene	MUC12
7	101033694	101033694	1	+	A	G	488	357	131	SAM3760479	3115	488	0.268443	16	c(168, 189, 77, 54)	FALSE	FALSE	FALSE	1624	NA	G	T/A	YES	CCDS34711.1	2331	2278	NA	Acc/Gcc	missense_variant	NA	NP_001035194	NA	2011-03-12	NM_001040105	Transcript	GeneID:140453	NA	HGNC:16800	NA	unknown(0)	760	NA	NA	1	MUC17	EntrezGene	MUC17
7	114426567	114426567	1	+	G	A	105	82	23	SAM3760479	577	105	0.219048	4	c(47, 35, 16, 7)	FALSE	FALSE	FALSE	454	NA	A	G/E	YES	CCDS43635.1	430	56	NA	gGa/gAa	missense_variant	NA	NP_683696	NA	2011-02-17	NM_148898	Transcript	GeneID:93986	deleterious(0.935)	HGNC:13875	NA	probably_damaging(0.975)	19	deleterious(0)	NA	1	FOXP2	EntrezGene	FOXP2
7	121329324	121329324	1	+	G	A	20	16	4	SAM3760479	87	20	0.2	0	c(15, 1, 4, 0)	FALSE	FALSE	FALSE	66	NA	A	R/H	YES	CCDS5781.1	289	32	NA	cGc/cAc	missense_variant	NA	NP_476509	NA	2011-01-03	NM_057168	Transcript	GeneID:51384	neutral(0.042)	HGNC:16267	NA	benign(0)	11	tolerated(0.22)	NA	1	WNT16	EntrezGene	WNT16
7	123461360	123461360	1	+	C	T	83	66	17	SAM3760479	399	83	0.204819	7	c(37, 29, 13, 4)	FALSE	FALSE	FALSE	376	NA	T	M/I	YES	CCDS5787.1	2181	2004	NA	atG/atA	missense_variant	NA	NP_849149	NA	2011-11-12	NM_178827	Transcript	GeneID:154865	neutral(0.010)	HGNC:21995	NA	benign(0.003)	668	tolerated(0.5)	NA	-1	IQUB	EntrezGene	IQUB
7	128030085	128030085	1	+	A	G	81	71	10	SAM3760479	188	81	0.123457	12	c(49, 22, 10, 0)	FALSE	FALSE	FALSE	291	NA	G	Y/H	YES	CCDS5799.1	693	556	NA	Tat/Cat	missense_variant	NA	NP_071426	NA	2011-02-01	NM_022143	Transcript	GeneID:64101	deleterious(0.753)	HGNC:15586	NA	probably_damaging(0.966)	186	deleterious(0.05)	NA	-1	LRRC4	EntrezGene	LRRC4
7	128394949	128394949	1	+	C	T	110	91	19	SAM3760479	438	110	0.172727	3	c(52, 39, 13, 6)	FALSE	FALSE	FALSE	508	NA	T	R/Q	YES	CCDS34749.1	1571	1490	NA	cGg/cAg	missense_variant	NA	NP_000874	NA	14/17	NM_000883	Transcript	GeneID:3614	deleterious(0.772)	HGNC:6052	NA	possibly_damaging(0.626)	497	deleterious(0.04)	NA	-1	IMPDH1	EntrezGene	IMPDH1
7	130604593	130604595	3	+	CTA	C	12	9	3	SAM3760479	92	12	0.25	0	c(9, 0, 3, 0)	TRUE	FALSE	FALSE	105	NA	-	NA	YES	CCDS75662.1	NA	NA	NA	NA	intron_variant&feature_truncation	NA	NP_036265	NA	NA	NM_012133	Transcript	GeneID:26958	NA	HGNC:2237	2011-09-22	NA	NA	NA	NA	-1	COPG2	EntrezGene	COPG2
7	137015205	137015205	1	+	C	A	124	100	24	SAM3760479	534	124	0.193548	2	c(46, 54, 13, 11)	FALSE	FALSE	FALSE	538	NA	A	L/M	YES	CCDS5843.1	633	340	NA	Ctg/Atg	missense_variant	NA	NP_001006633	NA	2011-03-02	NM_001006632	Transcript	GeneID:1129	deleterious(0.945)	HGNC:1951	NA	probably_damaging(1)	114	deleterious(0)	NA	1	CHRM2	EntrezGene	CHRM2
7	140129705	140129706	2	+	TA	T	50	41	9	SAM3760479	180	50	0.18	0	c(0, 41, 0, 9)	TRUE	FALSE	FALSE	183	NA	-	NA	YES	CCDS43658.1	NA	NA	NA	NA	intron_variant&feature_truncation	NA	NP_085150	NA	NA	NM_030647	Transcript	GeneID:80853	NA	HGNC:22224	2011-03-18	NA	NA	NA	NA	-1	KDM7A	EntrezGene	JHDM1D
7	141709118	141709119	2	+	GA	G	141	117	24	SAM3760479	585	140	0.170213	0	c(2, 115, 0, 24)	TRUE	FALSE	FALSE	469	NA	-	NA	YES	CCDS43660.1	NA	NA	NA	NA	intron_variant&feature_truncation	NA	NP_001099028	NA	NA	NM_001105558	Transcript	GeneID:494551	NA	HGNC:19684	2011-01-10	NA	NA	NA	NA	1	WEE2	EntrezGene	WEE2
7	141709118	141709119	2	+	GA	G	141	117	24	SAM3760479	585	140	0.170213	0	c(2, 115, 0, 24)	TRUE	FALSE	FALSE	469	NA	-	NA	YES	NA	NA	NA	NA	NA	intron_variant&non_coding_transcript_variant&feature_truncation	NA	NA	NA	NA	NR_015392	Transcript	GeneID:285962	NA	HGNC:48669	2011-06-05	NA	NA	NA	NA	-1	WEE2-AS1	EntrezGene	FLJ40852
7	144267162	144267162	1	+	G	A	134	119	15	SAM3760479	259	134	0.11194	0	c(50, 69, 6, 9)	FALSE	FALSE	FALSE	583	NA	A	P/S	YES	CCDS64791.1	2623	2089	NA	Cct/Tct	missense_variant	NA	NP_001265436	NA	2010-12-31	NM_001278507	Transcript	GeneID:100142659	neutral(0.388)	HGNC:37294	NA	benign(0.233)	697	deleterious(0.03)	NA	-1	CTAGE8	EntrezGene	CTAGE8
7	152177439	152177439	1	+	A	G	108	89	19	SAM3760479	439	108	0.175926	3	c(52, 37, 9, 10)	FALSE	FALSE	FALSE	474	NA	G	S/P	YES	CCDS5931.1	8233	8014	NA	Tct/Cct	missense_variant	NA	NP_733751	NA	38/59	NM_170606	Transcript	GeneID:58508	neutral(0.029)	HGNC:13726	NA	benign(0.003)	2672	NA	NA	-1	KMT2C	EntrezGene	MLL3
7	154540601	154540601	1	+	C	T	89	84	5	SAM3760479	75	89	0.0561798	0	c(19, 65, 1, 4)	FALSE	FALSE	FALSE	358	NA	T	T/I	YES	CCDS75683.1	656	527	NA	aCt/aTt	missense_variant	NA	NP_570629	NA	2011-04-25	NM_130797	Transcript	GeneID:1804	neutral(0.347)	HGNC:3010	NA	benign(0.034)	176	deleterious(0.05)	NA	1	DPP6	EntrezGene	DPP6
7	157716469	157716499	31	+	AGGAACACTGCCTGGCCACGTAGACTCTGCG	A	311	174	137	SAM3760479	4023	308	0.440514	13	c(93, 81, 89, 48)	TRUE	FALSE	FALSE	773	NA	-	NA	YES	CCDS5947.1	NA	NA	NA	NA	intron_variant&feature_truncation	NA	NP_002838	NA	NA	NM_002847	Transcript	GeneID:5799	NA	HGNC:9677	2011-12-21	NA	NA	NA	NA	-1	PTPRN2	EntrezGene	PTPRN2
7	158923605	158923605	1	+	T	C	238	182	56	SAM3760479	1346	238	0.235294	0	c(117, 65, 35, 21)	FALSE	FALSE	FALSE	1029	NA	C	F/S	YES	CCDS47757.1	2287	2129	NA	tTt/tCt	missense_variant	NA	NP_060521	NA	17/25	NM_018051	Transcript	GeneID:55112	neutral(0.236)	HGNC:21862	NA	possibly_damaging(0.665)	710	tolerated(0.77)	NA	1	WDR60	EntrezGene	WDR60
7	159034304	159034304	1	+	C	A	32	25	7	SAM3760479	177	32	0.21875	7	c(7, 18, 4, 3)	FALSE	FALSE	FALSE	141	NA	A	V/F	YES	CCDS5950.1	1066	880	NA	Gtc/Ttc	missense_variant&splice_region_variant	NA	NP_003373	NA	2011-10-12	NM_003382	Transcript	GeneID:7434	deleterious(0.787)	HGNC:12695	NA	possibly_damaging(0.879)	294	deleterious(0)	NA	-1	VIPR2	EntrezGene	VIPR2
8	2098723	2098723	1	+	A	AT	10	7	3	SAM3760479	79	10	0.3	0	c(7, 0, 3, 0)	TRUE	FALSE	FALSE	51	NA	T	NA	YES	CCDS5957.1	NA	NA	NA	NA	intron_variant&feature_elongation	NA	NP_003961	NA	NA	NM_003970	Transcript	GeneID:9172	NA	HGNC:7614	18/36	NA	NA	NA	NA	1	MYOM2	EntrezGene	MYOM2
8	3214586	3214586	1	+	C	A	45	33	12	SAM3760479	279	45	0.266667	1	c(11, 22, 3, 9)	FALSE	FALSE	FALSE	168	NA	A	G/V	YES	NA	5168	4778	NA	gGc/gTc	missense_variant	NA	NP_150094	NA	30/70	NM_033225	Transcript	GeneID:64478	deleterious(0.906)	HGNC:14026	NA	probably_damaging(0.993)	1593	deleterious(0)	NA	-1	CSMD1	EntrezGene	CSMD1
8	17755357	17755357	1	+	A	G	122	98	24	SAM3760479	612	122	0.196721	0	c(40, 58, 9, 15)	FALSE	FALSE	FALSE	541	NA	G	Y/H	YES	CCDS43717.1	925	451	NA	Tac/Cac	missense_variant	NA	NP_001001924	NA	2011-02-14	NM_001001924	Transcript	GeneID:57509	neutral(0.006)	HGNC:29789	NA	benign(0.006)	151	tolerated(0.57)	NA	-1	MTUS1	EntrezGene	MTUS1
8	18655665	18655665	1	+	C	A	74	55	19	SAM3760479	471	74	0.256757	5	c(30, 25, 7, 12)	FALSE	FALSE	FALSE	267	NA	A	K/N	YES	CCDS43720.1	2296	2193	NA	aaG/aaT	missense_variant	NA	NP_056125	NA	2011-10-15	NM_015310	Transcript	GeneID:23362	deleterious(0.945)	HGNC:19093	NA	probably_damaging(1)	731	deleterious(0)	NA	-1	PSD3	EntrezGene	PSD3
8	19373434	19373436	3	+	ATG	A	17	9	8	SAM3760479	126	17	0.470588	0	c(9, 0, 8, 0)	TRUE	FALSE	FALSE	51	NA	-	NA	YES	CCDS6009.1	NA	NA	NA	NA	intron_variant&feature_truncation	NA	NP_001167630	NA	NA	NM_001174159	Transcript	GeneID:63898	NA	HGNC:26102	2011-07-08	NA	NA	NA	NA	1	SH2D4A	EntrezGene	SH2D4A
8	23360248	23360248	1	+	T	C	31	27	4	SAM3760479	98	31	0.129032	0	c(2, 25, 0, 4)	FALSE	FALSE	FALSE	93	NA	C	N/D	YES	CCDS34864.1	712	373	NA	Aat/Gat	missense_variant	NA	NP_002309	NA	2011-03-13	NM_002318	Transcript	GeneID:4017	deleterious(0.485)	HGNC:6666	NA	possibly_damaging(0.525)	125	deleterious(0.02)	NA	-1	LOXL2	EntrezGene	LOXL2
8	29181856	29181857	2	+	GA	G	149	121	28	SAM3760479	540	148	0.187919	0	c(121, 0, 28, 0)	TRUE	FALSE	FALSE	427	NA	-	NA	YES	CCDS55217.1	NA	NA	NA	NA	intron_variant&feature_truncation	NA	NP_056069	NA	NA	NM_015254	Transcript	GeneID:23303	NA	HGNC:14405	1935-06-30	NA	NA	NA	NA	-1	KIF13B	EntrezGene	KIF13B
8	30791378	30791378	1	+	T	TA	58	45	13	SAM3760479	265	56	0.224138	0	c(1, 44, 0, 13)	TRUE	FALSE	FALSE	192	NA	A	NA	YES	CCDS6079.1	NA	NA	NA	NA	intron_variant&feature_elongation	NA	NP_001009552	NA	NA	NM_001009552	Transcript	GeneID:5516	NA	HGNC:9300	2011-05-05	NA	NA	NA	NA	-1	PPP2CB	EntrezGene	PPP2CB
8	31124456	31124457	2	+	TA	T	34	28	6	SAM3760479	99	34	0.176471	0	c(28, 0, 6, 0)	TRUE	FALSE	FALSE	198	NA	-	NA	YES	CCDS6082.1	NA	NA	NA	NA	intron_variant&feature_truncation	NA	NP_000544	NA	NA	NM_000553	Transcript	GeneID:7486	NA	HGNC:12791	21/34	NA	NA	NA	NA	1	WRN	EntrezGene	WRN
8	39324104	39324107	4	+	AAAG	A	70	66	4	SAM3760479	83	70	0.0571429	0	c(65, 1, 4, 0)	TRUE	FALSE	FALSE	328	NA	-	NA	YES	NA	NA	NA	NA	NA	intron_variant&non_coding_transcript_variant&feature_truncation	NA	NA	NA	NA	NR_001448	Transcript	GeneID:255926	NA	HGNC:212	2011-05-14	NA	NA	NA	NA	1	ADAM5	EntrezGene	ADAM5P
8	41981930	41981931	2	+	GA	G	115	93	22	SAM3760479	583	114	0.191304	4	c(44, 49, 13, 9)	TRUE	FALSE	FALSE	448	NA	-	S/X	YES	CCDS6124.1	1145	733	NA	Tcc/cc	frameshift_variant&missense_variant&feature_truncation	NA	NP_006757	NA	2011-04-16	NM_006766	Transcript	GeneID:7994	NA	HGNC:13013	NA	NA	245	NA	NA	-1	KAT6A	EntrezGene	KAT6A
8	51320857	51320857	1	+	G	A	202	179	23	SAM3760479	484	202	0.113861	2	c(77, 102, 8, 15)	FALSE	FALSE	FALSE	827	NA	A	T/I	YES	CCDS47855.1	4288	4187	NA	aCa/aTa	missense_variant	NA	NP_653252	NA	22/23	NM_144651	Transcript	GeneID:137902	neutral(0.032)	HGNC:26359	NA	benign(0.049)	1396	tolerated(0.3)	NA	-1	PXDNL	EntrezGene	PXDNL
8	67228229	67228229	1	+	G	A	258	187	71	SAM3760479	1787	258	0.275194	0	c(71, 116, 27, 44)	FALSE	FALSE	FALSE	951	NA	A	A/V	YES	CCDS6199.1	3806	3416	NA	gCc/gTc	missense_variant	NA	NP_006412	NA	24/39	NM_006421	Transcript	GeneID:10565	deleterious(0.820)	HGNC:15772	NA	probably_damaging(0.945)	1139	deleterious(0)	NA	-1	ARFGEF1	EntrezGene	ARFGEF1
8	68191610	68191611	2	+	CT	C	27	20	7	SAM3760479	208	27	0.259259	0	c(20, 0, 7, 0)	TRUE	FALSE	FALSE	108	NA	-	NA	YES	CCDS6201.1	NA	NA	NA	NA	intron_variant&feature_truncation	NA	NP_079146	NA	NA	NM_024870	Transcript	GeneID:80243	NA	HGNC:22950	35/39	NA	NA	NA	NA	1	PREX2	EntrezGene	PREX2
8	72023814	72023814	1	+	C	A	153	124	29	SAM3760479	698	153	0.189542	0	c(122, 2, 29, 0)	FALSE	FALSE	FALSE	535	NA	A	R/L	YES	CCDS34908.1	3324	3149	NA	cGg/cTg	missense_variant&splice_region_variant	NA	NP_015628	NA	26/27	NM_007332	Transcript	GeneID:8989	deleterious(0.945)	HGNC:497	NA	probably_damaging(0.996)	1050	deleterious(0)	NA	-1	TRPA1	EntrezGene	TRPA1
8	73603790	73603790	1	+	T	C	99	78	21	SAM3760479	494	99	0.212121	0	c(38, 40, 9, 12)	FALSE	FALSE	FALSE	343	NA	C	K/R	YES	CCDS55247.1	1306	965	NA	aAg/aGg	missense_variant	NA	NP_001157852	NA	2011-10-14	NM_001164380	Transcript	GeneID:27067	neutral(0.136)	HGNC:11371	NA	possibly_damaging(0.583)	322	tolerated(0.21)	NA	-1	STAU2	EntrezGene	STAU2
8	74315561	74315561	1	+	C	T	35	27	8	SAM3760479	185	35	0.228571	6	c(9, 18, 5, 3)	FALSE	FALSE	FALSE	90	NA	T	V/M	YES	CCDS6217.1	479	439	NA	Gtg/Atg	missense_variant	NA	NP_065698	NA	2011-02-05	NM_020647	Transcript	GeneID:56704	deleterious(0.857)	HGNC:14201	NA	probably_damaging(0.998)	147	deleterious(0.02)	NA	-1	JPH1	EntrezGene	JPH1
8	95154591	95154591	1	+	T	C	116	88	28	SAM3760479	633	116	0.241379	4	c(45, 43, 17, 11)	FALSE	FALSE	FALSE	430	NA	C	C/R	YES	CCDS6267.1	871	547	NA	Tgt/Cgt	missense_variant	NA	NP_078889	NA	2011-02-01	NM_024613	Transcript	GeneID:79666	deleterious(0.945)	HGNC:20757	NA	probably_damaging(1)	183	deleterious(0)	NA	1	PLEKHF2	EntrezGene	PLEKHF2
8	96250784	96250785	2	+	CA	C	40	33	7	SAM3760479	140	40	0.175	0	c(33, 0, 7, 0)	TRUE	FALSE	FALSE	165	NA	-	NA	YES	CCDS6270.1	NA	NA	NA	NA	intron_variant&feature_truncation	NA	NP_057026	NA	NA	NM_015942	Transcript	GeneID:51001	NA	HGNC:24258	2011-04-06	NA	NA	NA	NA	-1	MTERF3	EntrezGene	MTERFD1
8	98130089	98130089	1	+	A	T	100	67	33	SAM3760479	822	100	0.33	1	c(50, 17, 23, 10)	FALSE	FALSE	FALSE	361	NA	T	I/F	YES	CCDS6277.1	638	598	NA	Att/Ttt	missense_variant	NA	NP_001139333	NA	2011-05-15	NM_001145861	Transcript	GeneID:10940	deleterious(0.725)	HGNC:30129	NA	possibly_damaging(0.836)	200	deleterious(0.01)	NA	1	POP1	EntrezGene	POP1
8	103420305	103420305	1	+	C	A	47	36	11	SAM3760479	279	47	0.234043	0	c(16, 20, 5, 6)	FALSE	FALSE	FALSE	222	NA	A	P/T	YES	CCDS34934.1	845	568	NA	Cca/Aca	missense_variant	NA	NP_056235	NA	2011-02-10	NM_015420	Transcript	GeneID:25879	neutral(0.272)	HGNC:24535	NA	benign(0.036)	190	deleterious(0.04)	NA	1	DCAF13	EntrezGene	DCAF13
8	109281163	109281163	1	+	T	A	60	45	15	SAM3760479	403	60	0.25	5	c(10, 35, 1, 14)	FALSE	FALSE	FALSE	243	NA	A	Y/F	YES	CCDS6312.1	944	833	NA	tAt/tTt	missense_variant	NA	NP_116258	NA	2011-06-09	NM_032869	Transcript	GeneID:84955	deleterious(0.633)	HGNC:24306	NA	probably_damaging(0.914)	278	tolerated(0.08)	NA	-1	NUDCD1	EntrezGene	NUDCD1
8	124486611	124486611	1	+	G	T	166	135	31	SAM3760479	695	166	0.186747	2	c(87, 48, 22, 9)	FALSE	FALSE	FALSE	596	NA	T	R/M	YES	CCDS6350.1	1305	962	NA	aGg/aTg	missense_variant	NA	NP_009149	NA	2011-02-01	NM_007218	Transcript	GeneID:11236	neutral(0.461)	HGNC:17023	NA	benign(0.181)	321	deleterious(0)	NA	1	RNF139	EntrezGene	RNF139
8	125182195	125182195	1	+	C	A	330	289	41	SAM3760479	897	330	0.124242	12	c(172, 117, 31, 10)	FALSE	FALSE	FALSE	830	NA	A	D/E	YES	CCDS6356.1	585	357	NA	gaC/gaA	missense_variant	NA	NP_775956	NA	2011-05-07	NM_173685	Transcript	GeneID:286053	neutral(0.233)	HGNC:26513	NA	possibly_damaging(0.571)	119	tolerated(0.25)	NA	1	NSMCE2	EntrezGene	NSMCE2
8	132098839	132098840	2	+	GA	G	56	45	11	SAM3760479	181	56	0.196429	0	c(45, 0, 11, 0)	TRUE	FALSE	FALSE	210	NA	-	NA	YES	NA	NA	NA	NA	NA	intron_variant&feature_truncation	NA	NP_001138567	NA	NA	NM_001145095	Transcript	GeneID:10086	NA	HGNC:4904	2011-04-14	NA	NA	NA	NA	-1	HHLA1	EntrezGene	HHLA1
8	140674323	140674323	1	+	G	A	38	31	7	SAM3760479	156	38	0.184211	4	c(12, 19, 1, 6)	FALSE	FALSE	FALSE	126	NA	A	A/V	YES	CCDS6381.1	2983	2750	NA	gCt/gTt	missense_variant	NA	NP_005598	NA	29/32	NM_005607	Transcript	GeneID:5747	neutral(0.006)	HGNC:9611	NA	NA	917	NA	NA	-1	PTK2	EntrezGene	PTK2
8	143538720	143538720	1	+	C	T	41	31	10	SAM3760479	200	41	0.243902	1	c(15, 16, 4, 6)	FALSE	FALSE	FALSE	120	NA	T	R/H	YES	CCDS6402.1	676	647	NA	cGc/cAc	missense_variant	NA	NP_055932	NA	2011-02-11	NM_015117	Transcript	GeneID:23144	deleterious(0.688)	HGNC:28972	NA	possibly_damaging(0.81)	216	deleterious(0.02)	NA	-1	ZC3H3	EntrezGene	ZC3H3
8	143868323	143868323	1	+	G	A	107	82	25	SAM3760479	535	107	0.233645	0	c(33, 49, 11, 14)	FALSE	FALSE	FALSE	415	NA	A	S/L	YES	CCDS75800.1	5003	4931	NA	tCg/tTg	missense_variant	NA	NP_112598	NA	2011-02-01	NM_031308	Transcript	GeneID:83481	neutral(0.455)	HGNC:15577	NA	benign(0.127)	1644	deleterious(0)	NA	-1	EPPK1	EntrezGene	EPPK1
8	144395173	144395173	1	+	T	A	36	32	4	SAM3760479	94	36	0.111111	2	c(10, 22, 2, 2)	FALSE	FALSE	FALSE	120	NA	A	Y/F	YES	CCDS34966.1	3272	3197	NA	tAc/tTc	missense_variant	NA	NP_037423	NA	29/38	NM_013291	Transcript	GeneID:29894	neutral(0.000)	HGNC:2324	NA	benign(0.001)	1066	tolerated(1)	NA	-1	CPSF1	EntrezGene	CPSF1
8	144497343	144497343	1	+	C	T	37	30	7	SAM3760479	155	37	0.189189	0	c(19, 11, 5, 2)	FALSE	FALSE	FALSE	102	NA	T	P/L	YES	CCDS6429.1	618	149	NA	cCt/cTt	missense_variant	NA	NP_116291	NA	2011-01-09	NM_032902	Transcript	GeneID:84988	neutral(0.241)	HGNC:14941	NA	benign(0.001)	50	tolerated(0.15)	NA	1	PPP1R16A	EntrezGene	PPP1R16A
9	2651939	2651939	1	+	G	A	51	39	12	SAM3760479	291	51	0.235294	0	c(9, 30, 2, 10)	FALSE	FALSE	FALSE	162	NA	A	A/T	YES	CCDS6446.1	2798	2401	NA	Gcc/Acc	missense_variant	NA	NP_003374	NA	17/19	NM_003383	Transcript	GeneID:7436	neutral(0.011)	HGNC:12698	NA	benign(0.046)	801	tolerated(0.31)	NA	1	VLDLR	EntrezGene	VLDLR
9	5335608	5335609	2	+	TA	T	47	37	10	SAM3760479	180	44	0.212766	0	c(2, 35, 0, 10)	TRUE	FALSE	FALSE	198	NA	-	NA	YES	CCDS6462.1	NA	NA	NA	NA	intron_variant&feature_truncation	NA	NP_008842	NA	NA	NM_006911	Transcript	GeneID:6013	NA	HGNC:10026	2010-12-31	NA	NA	NA	NA	-1	RLN1	EntrezGene	RLN1
9	6481757	6481757	1	+	C	A	270	210	60	SAM3760479	1508	270	0.222222	0	c(69, 141, 20, 40)	FALSE	FALSE	FALSE	1013	NA	A	D/E	YES	CCDS6469.1	1615	1275	NA	gaC/gaA	missense_variant	NA	NP_690856	NA	2011-07-15	NM_152896	Transcript	GeneID:115426	deleterious(0.935)	HGNC:12557	NA	probably_damaging(0.978)	425	deleterious(0)	NA	1	UHRF2	EntrezGene	UHRF2
9	8460523	8460523	1	+	G	T	126	105	21	SAM3760479	489	126	0.166667	0	c(27, 78, 5, 16)	FALSE	FALSE	FALSE	415	NA	T	L/M	YES	CCDS43786.1	4506	3763	NA	Ctg/Atg	missense_variant	NA	NP_002830	NA	33/46	NM_002839	Transcript	GeneID:5789	neutral(0.262)	HGNC:9668	NA	possibly_damaging(0.824)	1255	tolerated(0.23)	NA	-1	PTPRD	EntrezGene	PTPRD
9	16436939	16436939	1	+	G	T	73	60	13	SAM3760479	267	73	0.178082	0	c(35, 25, 8, 5)	FALSE	FALSE	FALSE	186	NA	T	H/N	YES	CCDS6482.2	1395	1255	NA	Cac/Aac	missense_variant	NA	NP_060107	NA	2011-06-06	NM_017637	Transcript	GeneID:54796	neutral(0.020)	HGNC:30988	NA	benign(0.3)	419	tolerated(0.44)	NA	-1	BNC2	EntrezGene	BNC2
9	32405338	32405339	2	+	AT	A	13	8	5	SAM3760479	121	13	0.384615	0	c(8, 0, 5, 0)	TRUE	FALSE	FALSE	45	NA	-	NA	YES	CCDS6525.1	NA	NA	NA	NA	intron_variant&feature_truncation	NA	NP_002188	NA	NA	NM_002197	Transcript	GeneID:48	NA	HGNC:117	2011-01-19	NA	NA	NA	NA	1	ACO1	EntrezGene	ACO1
9	33534386	33534386	1	+	G	A	129	94	35	SAM3760479	921	129	0.271318	1	c(85, 9, 33, 2)	FALSE	FALSE	FALSE	403	NA	A	A/T	YES	NA	696	619	NA	Gca/Aca	missense_variant	NA	NP_001231681	NA	2011-05-15	NM_001244752	Transcript	GeneID:441459	deleterious(0.804)	HGNC:23644	NA	NA	207	NA	NA	1	ANKRD18B	EntrezGene	ANKRD18B
9	34254381	34254381	1	+	T	C	78	63	15	SAM3760479	338	78	0.192308	0	c(54, 9, 13, 2)	FALSE	FALSE	FALSE	337	NA	C	*/W	YES	CCDS6551.2	4226	4106	NA	tAg/tGg	stop_lost	NA	NP_919289	NA	13/13	NM_194313	Transcript	GeneID:347240	NA	HGNC:19916	NA	NA	1369	NA	NA	-1	KIF24	EntrezGene	KIF24
9	37782056	37782056	1	+	G	A	85	64	21	SAM3760479	299	86	0.247059	16	c(30, 34, 16, 5)	FALSE	FALSE	FALSE	318	NA	A	R/*	YES	CCDS35016.1	604	556	NA	Cga/Tga	stop_gained	NA	NP_057126	NA	2011-03-03	NM_016042	Transcript	GeneID:51010	deleterious(1.00)	HGNC:17944	NA	NA	186	NA	NA	-1	EXOSC3	EntrezGene	EXOSC3
9	41922484	41922484	1	+	A	AAAAC	30	25	5	SAM3760479	118	30	0.166667	0	c(25, 0, 5, 0)	TRUE	FALSE	FALSE	96	NA	AAAC	NA	YES	CCDS75836.1	NA	NA	NA	NA	intron_variant&feature_elongation	NA	NP_001188309	NA	NA	NM_001201380	Transcript	GeneID:728577	NA	HGNC:32035	17/23	NA	NA	NA	NA	-1	CNTNAP3B	EntrezGene	CNTNAP3B
9	69014067	69014067	1	+	T	C	42	30	12	SAM3760479	292	42	0.285714	0	c(2, 28, 1, 11)	FALSE	FALSE	FALSE	150	NA	C	D/G	YES	CCDS6625.1	57	26	NA	gAc/gGc	missense_variant	NA	NP_002723	NA	2010-12-31	NM_002732	Transcript	GeneID:5568	neutral(0.049)	HGNC:9382	NA	benign(0.002)	9	tolerated(0.2)	NA	-1	PRKACG	EntrezGene	PRKACG
9	72655989	72655989	1	+	G	GT	50	46	4	SAM3760479	84	49	0.08	5	c(12, 34, 2, 2)	TRUE	FALSE	FALSE	159	NA	T	NA	YES	CCDS6643.1	NA	NA	NA	NA	intron_variant&feature_elongation	NA	NP_619636	NA	NA	NM_138691	Transcript	GeneID:117531	NA	HGNC:16513	2011-05-22	NA	NA	NA	NA	1	TMC1	EntrezGene	TMC1
9	78248144	78248145	2	+	AG	A	24	21	3	SAM3760479	79	24	0.125	0	c(20, 1, 3, 0)	TRUE	FALSE	FALSE	72	NA	-	NA	YES	CCDS47985.1	NA	NA	NA	NA	intron_variant&feature_truncation	NA	NP_115547	NA	NA	NM_032171	Transcript	GeneID:84131	NA	HGNC:25740	2011-06-13	NA	NA	NA	NA	1	CEP78	EntrezGene	CEP78
9	79720375	79720375	1	+	T	TGG	14	4	10	SAM3760479	NA	14	0.714286	0	c(0, 4, 1, 9)	TRUE	TRUE	FALSE	45	NA	GG	NA	YES	CCDS43837.1	NA	NA	NA	NA	intron_variant&feature_elongation	NA	NP_008936	NA	NA	NM_007005	Transcript	GeneID:7091	NA	HGNC:11840	16/19	NA	NA	NA	NA	1	TLE4	EntrezGene	TLE4
9	84002275	84002275	1	+	C	A	125	104	21	SAM3760479	517	125	0.168	0	c(20, 84, 4, 17)	FALSE	FALSE	FALSE	516	NA	A	T/N	YES	CCDS6669.1	1697	1289	NA	aCc/aAc	missense_variant	NA	NP_079221	NA	2011-03-02	NM_024945	Transcript	GeneID:80010	neutral(0.012)	HGNC:25764	NA	benign(0.002)	430	tolerated(0.45)	NA	1	RMI1	EntrezGene	RMI1
9	86309252	86309252	1	+	T	A	92	74	18	SAM3760479	406	92	0.195652	1	c(38, 36, 8, 10)	FALSE	FALSE	FALSE	364	NA	A	D/V	YES	CCDS35057.1	3868	3620	NA	gAt/gTt	missense_variant	NA	NP_078893	NA	21/27	NM_024617	Transcript	GeneID:79670	deleterious(0.879)	HGNC:25817	NA	probably_damaging(0.986)	1207	deleterious(0)	NA	-1	ZCCHC6	EntrezGene	ZCCHC6
9	89605704	89605704	1	+	G	A	26	20	6	SAM3760479	154	26	0.230769	0	c(12, 8, 3, 3)	FALSE	FALSE	FALSE	87	NA	A	G/S	YES	CCDS6686.1	303	193	NA	Ggt/Agt	missense_variant	NA	NP_006696	NA	2011-03-03	NM_006705	Transcript	GeneID:10912	neutral(0.366)	HGNC:4097	NA	benign(0.211)	65	deleterious(0)	NA	1	GADD45G	EntrezGene	GADD45G
9	92836756	92836756	1	+	C	CT	42	36	6	SAM3760479	92	41	0.142857	0	c(35, 1, 6, 0)	TRUE	FALSE	FALSE	210	NA	T	NA	YES	NA	NA	NA	NA	NA	intron_variant&non_coding_transcript_variant&feature_elongation	NA	NA	NA	NA	NR_026868	Transcript	GeneID:138649	NA	HGNC:22567	2011-08-08	NA	NA	NA	NA	1	ANKRD19P	EntrezGene	ANKRD19P
9	93035439	93035439	1	+	G	T	30	26	4	SAM3760479	81	30	0.133333	2	c(18, 8, 2, 2)	FALSE	FALSE	FALSE	111	NA	T	W/C	YES	CCDS43849.1	2556	2028	NA	tgG/tgT	missense_variant	NA	NP_149077	NA	18/18	NM_033086	Transcript	GeneID:89846	neutral(0.455)	HGNC:16027	NA	benign(0.312)	676	deleterious(0)	NA	1	FGD3	EntrezGene	FGD3
9	94288218	94288219	2	+	AT	A	37	24	13	SAM3760479	331	37	0.351351	17	c(14, 10, 2, 11)	TRUE	FALSE	FALSE	123	NA	-	NA	YES	CCDS6709.2	NA	NA	NA	NA	intron_variant&feature_truncation	NA	NP_919301	NA	NA	NM_194320	Transcript	GeneID:169841	NA	HGNC:12957	2011-02-03	NA	NA	NA	NA	1	ZNF169	EntrezGene	ZNF169
9	95080531	95080531	1	+	T	TA	35	26	9	SAM3760479	195	35	0.257143	0	c(26, 0, 9, 0)	TRUE	FALSE	FALSE	132	NA	A	NA	YES	CCDS55328.1	NA	NA	NA	NA	intron_variant&feature_elongation	NA	NP_001180258	NA	NA	NM_001193329	Transcript	GeneID:84909	NA	HGNC:1361	13/15	NA	NA	NA	NA	1	C9orf3	EntrezGene	C9orf3
9	96465402	96465402	1	+	G	A	112	99	13	SAM3760479	213	112	0.116071	2	c(57, 42, 6, 7)	FALSE	FALSE	FALSE	430	NA	A	R/H	YES	CCDS6719.1	703	578	NA	cGc/cAc	missense_variant	NA	NP_055097	NA	2011-03-07	NM_014282	Transcript	GeneID:22927	deleterious(0.657)	HGNC:17062	NA	possibly_damaging(0.824)	193	deleterious(0.05)	NA	1	HABP4	EntrezGene	HABP4
9	99047992	99047992	1	+	A	T	37	27	10	SAM3760479	214	37	0.27027	0	c(1, 26, 0, 10)	FALSE	FALSE	FALSE	153	NA	T	I/F	YES	CCDS35081.1	3134	2785	NA	Att/Ttt	missense_variant	NA	NP_001846	NA	28/42	NM_001855	Transcript	GeneID:1306	neutral(0.005)	HGNC:2192	NA	benign(0.046)	929	tolerated(0.7)	NA	1	COL15A1	EntrezGene	COL15A1
9	100060105	100060105	1	+	A	T	24	19	5	SAM3760479	133	24	0.208333	0	c(17, 2, 5, 0)	FALSE	FALSE	FALSE	72	NA	T	I/N	YES	CCDS35082.1	333	125	NA	aTt/aAt	missense_variant	NA	NP_055866	NA	2011-02-11	NM_015051	Transcript	GeneID:23071	deleterious(0.733)	HGNC:18311	NA	possibly_damaging(0.774)	42	deleterious(0)	NA	-1	ERP44	EntrezGene	ERP44
9	104771156	104771157	2	+	AT	A	38	34	4	SAM3760479	77	38	0.105263	0	c(0, 34, 0, 4)	TRUE	FALSE	FALSE	108	NA	-	NA	YES	CCDS6761.1	NA	NA	NA	NA	intron_variant&feature_truncation	NA	NP_060846	NA	NA	NM_018376	Transcript	GeneID:55335	NA	HGNC:23641	2011-04-04	NA	NA	NA	NA	1	NIPSNAP3B	EntrezGene	NIPSNAP3B
9	104809466	104809466	1	+	G	T	42	30	12	SAM3760479	319	42	0.285714	6	c(22, 8, 11, 1)	FALSE	FALSE	FALSE	132	NA	T	P/Q	YES	CCDS6762.1	4678	4274	NA	cCa/cAa	missense_variant&splice_region_variant	NA	NP_005493	NA	30/50	NM_005502	Transcript	GeneID:19	neutral(0.024)	HGNC:29	NA	benign(0.006)	1425	tolerated(0.33)	NA	-1	ABCA1	EntrezGene	ABCA1
9	110451397	110451397	1	+	G	A	88	60	28	SAM3760479	742	88	0.318182	4	c(24, 36, 8, 20)	FALSE	FALSE	FALSE	349	NA	A	R/W	YES	NA	4130	3793	NA	Cgg/Tgg	missense_variant	NA	NP_699197	NA	23/48	NM_153366	Transcript	GeneID:79987	deleterious(0.511)	HGNC:15985	NA	possibly_damaging(0.553)	1265	tolerated(0.06)	NA	-1	SVEP1	EntrezGene	SVEP1
9	112418902	112418902	1	+	G	A	72	51	21	SAM3760479	567	72	0.291667	11	c(32, 19, 8, 13)	FALSE	FALSE	FALSE	252	NA	A	G/E	YES	CCDS43864.1	797	542	NA	gGa/gAa	missense_variant	NA	NP_115679	NA	2011-06-10	NM_032303	Transcript	GeneID:84263	deleterious(0.945)	HGNC:18572	NA	probably_damaging(1)	181	deleterious(0)	NA	1	HSDL2	EntrezGene	HSDL2
9	113595574	113595575	2	+	AC	A	78	67	11	SAM3760479	291	78	0.141026	0	c(56, 11, 10, 1)	TRUE	FALSE	FALSE	367	NA	-	NA	YES	CCDS43869.1	NA	NA	NA	NA	intron_variant&feature_truncation	NA	NP_652759	NA	NA	NM_144488	Transcript	GeneID:5998	NA	HGNC:9999	24/25	NA	NA	NA	NA	1	RGS3	EntrezGene	RGS3
9	117713158	117713158	1	+	C	T	125	119	6	SAM3760479	113	125	0.048	0	c(57, 62, 3, 3)	FALSE	FALSE	FALSE	463	NA	T	Q/*	YES	CCDS6818.1	1328	1030	NA	Cag/Tag	stop_gained	NA	NP_612564	NA	2011-03-02	NM_138554	Transcript	GeneID:7099	deleterious(1.00)	HGNC:11850	NA	NA	344	NA	NA	1	TLR4	EntrezGene	TLR4
9	120568201	120568202	2	+	AC	A	60	51	9	SAM3760479	209	59	0.15	0	c(49, 2, 9, 0)	TRUE	FALSE	FALSE	159	NA	-	NA	YES	CCDS6823.1	NA	NA	NA	NA	intron_variant&feature_truncation	NA	NP_060719	NA	NA	NM_018249	Transcript	GeneID:55755	NA	HGNC:18672	1933-02-28	NA	NA	NA	NA	-1	CDK5RAP2	EntrezGene	CDK5RAP2
9	121766519	121766519	1	+	G	A	72	55	17	SAM3760479	384	72	0.236111	0	c(46, 9, 15, 2)	FALSE	FALSE	FALSE	313	NA	A	V/M	YES	CCDS6833.2	1489	1402	NA	Gtg/Atg	missense_variant	NA	NP_115941	NA	2011-09-16	NM_032552	Transcript	GeneID:153090	deleterious(0.945)	HGNC:17294	NA	probably_damaging(0.999)	468	deleterious(0)	NA	1	DAB2IP	EntrezGene	DAB2IP
9	128250242	128250242	1	+	T	C	79	56	23	SAM3760479	565	79	0.291139	1	c(11, 45, 3, 20)	FALSE	FALSE	FALSE	349	NA	C	L/P	YES	CCDS6895.1	2320	2204	NA	cTg/cCg	missense_variant	NA	NP_004399	NA	20/22	NM_004408	Transcript	GeneID:1759	deleterious(0.817)	HGNC:2972	NA	probably_damaging(0.99)	735	deleterious(0.01)	NA	1	DNM1	EntrezGene	DNM1
9	128927231	128927232	2	+	CT	C	55	45	10	SAM3760479	224	54	0.181818	0	c(2, 43, 0, 10)	TRUE	FALSE	FALSE	240	NA	-	NA	YES	CCDS6914.1	NA	NA	NA	NA	intron_variant&feature_truncation	NA	NP_777593	NA	NA	NM_174933	Transcript	GeneID:254295	NA	HGNC:23396	2011-04-10	NA	NA	NA	NA	1	PHYHD1	EntrezGene	PHYHD1
9	128941517	128941517	1	+	C	T	81	63	18	SAM3760479	418	81	0.222222	2	c(26, 37, 9, 9)	FALSE	FALSE	FALSE	340	NA	T	P/S	YES	CCDS6914.1	1687	754	NA	Cct/Tct	missense_variant	NA	NP_777593	NA	2011-11-11	NM_174933	Transcript	GeneID:254295	deleterious(0.747)	HGNC:23396	NA	possibly_damaging(0.803)	252	deleterious(0)	NA	1	PHYHD1	EntrezGene	PHYHD1
9	129867887	129867888	2	+	AG	A	12	7	5	SAM3760479	145	12	0.416667	0	c(7, 0, 5, 0)	TRUE	FALSE	FALSE	42	NA	-	NA	YES	CCDS43892.1	NA	NA	NA	NA	intron_variant&feature_truncation	NA	NP_006667	NA	NA	NM_006676	Transcript	GeneID:10868	NA	HGNC:12619	2011-10-23	NA	NA	NA	NA	1	USP20	EntrezGene	USP20
9	129908972	129908972	1	+	G	T	132	119	13	SAM3760479	241	132	0.0984848	2	c(42, 77, 6, 7)	FALSE	FALSE	FALSE	463	NA	T	L/I	YES	CCDS48040.1	1432	1213	NA	Ctc/Atc	missense_variant	NA	NP_055848	NA	2011-12-16	NM_015033	Transcript	GeneID:23048	neutral(0.359)	HGNC:17069	NA	benign(0.158)	405	deleterious(0.05)	NA	-1	FNBP1	EntrezGene	FNBP1
9	130083619	130083620	2	+	CT	C	70	59	11	SAM3760479	280	70	0.157143	3	c(14, 45, 4, 7)	TRUE	FALSE	FALSE	195	NA	-	NA	YES	CCDS35162.1	NA	NA	NA	NA	intron_variant&feature_truncation	NA	NP_066011	NA	NA	NM_020960	Transcript	GeneID:57720	NA	HGNC:17830	2011-06-16	NA	NA	NA	NA	1	GPR107	EntrezGene	GPR107
9	135484685	135484685	1	+	G	A	47	32	15	SAM3760479	385	47	0.319149	0	c(14, 18, 7, 8)	FALSE	FALSE	FALSE	192	NA	A	A/T	YES	CCDS6988.1	724	175	NA	Gct/Act	missense_variant	NA	NP_055626	NA	2011-04-03	NM_014811	Transcript	GeneID:9858	neutral(0.403)	HGNC:29089	NA	possibly_damaging(0.908)	59	tolerated(0.23)	NA	1	PPP1R26	EntrezGene	PPP1R26
9	135815142	135815142	1	+	G	T	128	112	16	SAM3760479	326	128	0.125	7	c(76, 36, 8, 8)	FALSE	FALSE	FALSE	397	NA	T	C/*	YES	CCDS35176.2	4461	4461	NA	tgC/tgA	stop_gained	NA	NP_056262	NA	16/17	NM_015447	Transcript	GeneID:157922	deleterious(1.00)	HGNC:19946	NA	NA	1487	NA	NA	-1	CAMSAP1	EntrezGene	CAMSAP1
9	137158917	137158918	2	+	AG	A	28	21	7	SAM3760479	204	28	0.25	0	c(0, 21, 0, 7)	TRUE	FALSE	FALSE	93	NA	-	NA	YES	CCDS55354.1	NA	NA	NA	NA	intron_variant&feature_truncation	NA	NP_001172019	NA	NA	NM_001185090	Transcript	GeneID:2902	NA	HGNC:4584	2011-09-19	NA	NA	NA	NA	1	GRIN1	EntrezGene	GRIN1
9	137461536	137461536	1	+	C	A	23	18	5	SAM3760479	108	23	0.217391	2	c(14, 4, 5, 0)	FALSE	FALSE	FALSE	78	NA	A	D/Y	YES	CCDS48070.1	4178	3841	NA	Gac/Tac	missense_variant&splice_region_variant	NA	NP_001092007	NA	33/35	NM_001098537	Transcript	GeneID:375775	deleterious(0.740)	HGNC:24768	NA	probably_damaging(0.959)	1281	deleterious(0)	NA	-1	PNPLA7	EntrezGene	PNPLA7
10	1000967	1000967	1	+	A	G	84	63	21	SAM3760479	548	84	0.25	2	c(29, 34, 11, 10)	FALSE	FALSE	FALSE	288	NA	G	N/S	YES	CCDS31132.1	937	866	NA	aAc/aGc	missense_variant	NA	NP_036473	NA	2011-08-16	NM_012341	Transcript	GeneID:23560	neutral(0.398)	HGNC:21535	NA	benign(0.167)	289	deleterious(0.02)	NA	1	GTPBP4	EntrezGene	GTPBP4
10	5204623	5204624	2	+	TA	T	157	128	29	SAM3760479	773	155	0.184713	10	c(80, 48, 13, 16)	TRUE	FALSE	FALSE	617	NA	-	NA	YES	CCDS7064.1	NA	NA	NA	NA	intron_variant&feature_truncation	NA	NP_001809	NA	NA	NM_001818	Transcript	GeneID:1109	NA	HGNC:387	2011-03-07	NA	NA	NA	NA	1	AKR1C4	EntrezGene	AKR1C4
10	6219468	6219469	2	+	AG	A	43	36	7	SAM3760479	189	43	0.162791	7	c(36, 0, 6, 1)	TRUE	FALSE	FALSE	162	NA	-	NA	YES	CCDS60479.1	NA	NA	NA	NA	intron_variant&feature_truncation	NA	NP_001269559	NA	NA	NM_001282630	Transcript	GeneID:5209	NA	HGNC:8874	2011-06-13	NA	NA	NA	NA	1	PFKFB3	EntrezGene	PFKFB3
10	12094133	12094133	1	+	G	A	80	64	16	SAM3760479	383	80	0.2	2	c(23, 41, 4, 12)	FALSE	FALSE	FALSE	216	NA	A	R/H	YES	CCDS7087.1	1337	1220	NA	cGt/cAt	missense_variant	NA	NP_061176	NA	2011-07-16	NM_018706	Transcript	GeneID:55526	neutral(0.424)	HGNC:23537	NA	benign(0.197)	407	deleterious(0.01)	NA	1	DHTKD1	EntrezGene	DHTKD1
10	16695157	16695158	2	+	TG	T	86	79	7	SAM3760479	88	84	0.0813953	0	c(13, 66, 1, 6)	TRUE	FALSE	FALSE	225	NA	-	NA	YES	CCDS7112.1	NA	NA	NA	NA	splice_region_variant&intron_variant&feature_truncation	NA	NP_036557	NA	NA	NM_012425	Transcript	GeneID:6251	NA	HGNC:10464	2011-07-07	NA	NA	NA	NA	-1	RSU1	EntrezGene	RSU1
10	17863841	17863842	2	+	CT	C	60	50	10	SAM3760479	221	60	0.166667	0	c(0, 50, 0, 10)	TRUE	FALSE	FALSE	192	NA	-	NA	YES	CCDS7123.2	NA	NA	NA	NA	intron_variant&feature_truncation	NA	NP_002429	NA	NA	NM_002438	Transcript	GeneID:4360	NA	HGNC:7228	2011-11-28	NA	NA	NA	NA	1	MRC1	EntrezGene	MRC1
10	17907665	17907665	1	+	T	C	255	215	40	SAM3760479	841	255	0.156863	0	c(78, 137, 15, 25)	FALSE	FALSE	FALSE	915	NA	C	S/P	YES	CCDS7123.2	4168	4045	NA	Tcc/Ccc	missense_variant	NA	NP_002429	NA	28/30	NM_002438	Transcript	GeneID:4360	deleterious(0.490)	HGNC:7228	NA	probably_damaging(0.99)	1349	tolerated(0.2)	NA	1	MRC1	EntrezGene	MRC1
10	18539375	18539375	1	+	C	CA	87	75	12	SAM3760479	310	86	0.137931	0	c(30, 45, 5, 7)	TRUE	FALSE	FALSE	243	NA	A	T/TX	YES	CCDS7125.1	1694-1695	1634-1635	NA	aca/acAa	frameshift_variant&feature_elongation	NA	NP_963890	NA	14/14	NM_201596	Transcript	GeneID:783	NA	HGNC:1402	NA	NA	545	NA	NA	1	CACNB2	EntrezGene	CACNB2
10	21928540	21928540	1	+	A	G	106	88	18	SAM3760479	412	106	0.169811	10	c(21, 67, 8, 10)	FALSE	FALSE	FALSE	481	NA	G	Y/H	YES	CCDS7136.1	624	337	NA	Tat/Cat	missense_variant	NA	NP_071760	NA	2011-03-11	NM_022365	Transcript	GeneID:64215	deleterious(0.945)	HGNC:20090	NA	probably_damaging(1)	113	deleterious(0)	NA	-1	DNAJC1	EntrezGene	DNAJC1
10	22317916	22317916	1	+	G	A	125	86	39	SAM3760479	1006	125	0.312	0	c(54, 32, 26, 13)	FALSE	FALSE	FALSE	388	NA	A	V/I	YES	CCDS59213.1	207	172	NA	Gtt/Att	missense_variant	NA	NP_001190991	NA	2011-02-13	NM_001204062	Transcript	GeneID:100532731	neutral(0.058)	HGNC:48326	NA	possibly_damaging(0.621)	58	deleterious(0.01)	NA	1	COMMD3-BMI1	EntrezGene	COMMD3-BMI1
10	22317916	22317916	1	+	G	A	125	86	39	SAM3760479	1006	125	0.312	0	c(54, 32, 26, 13)	FALSE	FALSE	FALSE	388	NA	A	V/I	YES	CCDS7137.1	207	172	NA	Gtt/Att	missense_variant	NA	NP_036203	NA	2011-02-07	NM_012071	Transcript	GeneID:23412	neutral(0.058)	HGNC:23332	NA	possibly_damaging(0.813)	58	tolerated(0.23)	NA	1	COMMD3	EntrezGene	COMMD3
10	24545752	24545753	2	+	TG	T	51	41	10	SAM3760479	266	51	0.196078	0	c(38, 3, 10, 0)	TRUE	FALSE	FALSE	195	NA	-	NA	YES	CCDS31165.1	NA	NA	NA	NA	intron_variant&feature_truncation	NA	NP_062536	NA	NA	NM_019590	Transcript	GeneID:56243	NA	HGNC:25428	20/20	NA	NA	NA	NA	1	KIAA1217	EntrezGene	KIAA1217
10	26823409	26823409	1	+	T	TA	32	24	8	SAM3760479	151	31	0.25	0	c(0, 24, 0, 8)	TRUE	FALSE	FALSE	87	NA	A	NA	YES	CCDS31171.1	NA	NA	NA	NA	intron_variant&feature_elongation	NA	NP_001012768	NA	NA	NM_001012750	Transcript	GeneID:10006	NA	HGNC:11320	2011-01-09	NA	NA	NA	NA	-1	ABI1	EntrezGene	ABI1
10	28614655	28614655	1	+	C	A	31	20	11	SAM3760479	302	32	0.354839	8	c(14, 6, 4, 7)	FALSE	FALSE	FALSE	186	NA	A	P/H	YES	CCDS7159.1	1614	1526	NA	cCt/cAt	missense_variant	NA	NP_057712	NA	2011-11-13	NM_016628	Transcript	GeneID:51322	deleterious(0.663)	HGNC:17327	NA	possibly_damaging(0.711)	509	deleterious(0.01)	NA	1	WAC	EntrezGene	WAC
10	52314454	52314454	1	+	C	T	72	58	14	SAM3760479	275	72	0.194444	2	c(32, 26, 6, 8)	FALSE	FALSE	FALSE	258	NA	T	A/V	YES	CCDS7246.1	174	20	NA	gCg/gTg	missense_variant	NA	NP_036374	NA	2011-01-03	NM_012242	Transcript	GeneID:22943	neutral(0.006)	HGNC:2891	NA	benign(0.001)	7	tolerated(0.56)	NA	1	DKK1	EntrezGene	DKK1
10	59247430	59247431	2	+	TC	T	45	34	11	SAM3760479	232	44	0.244444	0	c(34, 0, 11, 0)	TRUE	FALSE	FALSE	102	NA	-	NA	YES	CCDS7255.1	2075	NA	NA	NA	3_prime_UTR_variant&feature_truncation	NA	NP_937858	NA	14/14	NM_198215	Transcript	GeneID:220965	NA	HGNC:19371	NA	NA	NA	NA	NA	-1	FAM13C	EntrezGene	FAM13C
10	59247430	59247431	2	+	TC	T	45	34	11	SAM3760479	232	44	0.244444	0	c(34, 0, 11, 0)	TRUE	FALSE	FALSE	102	NA	-	NA	YES	CCDS7254.1	3237	NA	NA	NA	3_prime_UTR_variant&feature_truncation	NA	NP_115815	NA	2011-05-04	NM_032439	Transcript	GeneID:84457	NA	HGNC:29378	NA	NA	NA	NA	NA	1	PHYHIPL	EntrezGene	PHYHIPL
10	60198399	60198399	1	+	G	A	84	76	8	SAM3760479	154	84	0.0952381	3	c(50, 26, 7, 1)	FALSE	FALSE	FALSE	370	NA	A	H/Y	YES	CCDS7258.1	1968	1630	NA	Cat/Tat	missense_variant	NA	NP_066267	NA	14/44	NM_020987	Transcript	GeneID:288	neutral(0.445)	HGNC:494	NA	possibly_damaging(0.887)	544	NA	NA	-1	ANK3	EntrezGene	ANK3
10	62092783	62092783	1	+	A	G	138	118	20	SAM3760479	453	138	0.144928	0	c(80, 38, 14, 6)	FALSE	FALSE	FALSE	481	NA	G	K/R	YES	CCDS31208.1	3776	3320	NA	aAa/aGa	missense_variant	NA	NP_115575	NA	2011-10-09	NM_032199	Transcript	GeneID:84159	deleterious(0.840)	HGNC:17362	NA	probably_damaging(0.952)	1107	deleterious(0)	NA	1	ARID5B	EntrezGene	ARID5B
10	68886618	68886618	1	+	G	A	62	48	14	SAM3760479	311	62	0.225806	5	c(3, 45, 2, 12)	FALSE	FALSE	FALSE	204	NA	A	R/Q	YES	CCDS41535.1	2909	2822	NA	cGg/cAg	missense_variant&splice_region_variant	NA	NP_689922	NA	2011-03-03	NM_152709	Transcript	GeneID:219736	deleterious(0.842)	HGNC:23508	NA	probably_damaging(0.987)	941	deleterious(0.01)	NA	1	STOX1	EntrezGene	STOX1
10	68906907	68906907	1	+	A	T	192	147	45	SAM3760479	1090	192	0.234375	13	c(85, 62, 18, 27)	FALSE	FALSE	FALSE	743	NA	T	D/V	YES	CCDS7283.1	391	284	NA	gAt/gTt	missense_variant	NA	NP_076950	NA	2011-02-14	NM_024045	Transcript	GeneID:79009	neutral(0.389)	HGNC:17906	NA	benign(0.012)	95	tolerated(0.08)	NA	1	DDX50	EntrezGene	DDX50
10	70600385	70600385	1	+	G	A	56	51	5	SAM3760479	100	56	0.0892857	0	c(32, 19, 3, 2)	FALSE	FALSE	FALSE	243	NA	A	T/M	YES	CCDS7305.1	653	518	NA	aCg/aTg	missense_variant	NA	NP_005032	NA	2011-02-02	NM_005041	Transcript	GeneID:5551	neutral(0.431)	HGNC:9360	NA	benign(0.344)	173	tolerated(0.06)	NA	-1	PRF1	EntrezGene	PRF1
10	73454268	73454269	2	+	CA	C	29	21	8	SAM3760479	198	29	0.275862	0	c(21, 0, 8, 0)	TRUE	FALSE	FALSE	63	NA	-	NA	YES	CCDS44437.1	NA	NA	NA	NA	intron_variant&feature_truncation	NA	NP_001135825	NA	NA	NM_001142353	Transcript	GeneID:5532	NA	HGNC:9315	2011-10-12	NA	NA	NA	NA	-1	PPP3CB	EntrezGene	PPP3CB
10	78009871	78009871	1	+	A	T	90	63	27	SAM3760479	653	90	0.3	6	c(28, 35, 8, 19)	FALSE	FALSE	FALSE	337	NA	T	I/N	YES	CCDS7354.1	1896	1763	NA	aTc/aAc	missense_variant	NA	NP_008986	NA	13/31	NM_007055	Transcript	GeneID:11128	deleterious(0.935)	HGNC:30074	NA	probably_damaging(0.997)	588	deleterious(0)	NA	-1	POLR3A	EntrezGene	POLR3A
10	84514262	84514262	1	+	C	T	110	88	22	SAM3760479	520	110	0.2	1	c(16, 72, 3, 19)	FALSE	FALSE	FALSE	439	NA	T	H/Y	YES	CCDS60582.1	3398	3139	NA	Cat/Tat	missense_variant	NA	NP_001271169	NA	2011-10-09	NM_001284240	Transcript	GeneID:54462	neutral(0.059)	HGNC:29197	NA	benign(0.006)	1047	tolerated(0.17)	NA	1	CCSER2	EntrezGene	FAM190B
10	92461363	92461364	2	+	AT	A	18	10	8	SAM3760479	166	17	0.444444	0	c(0, 10, 0, 8)	TRUE	FALSE	FALSE	60	NA	-	NA	YES	CCDS7421.1	NA	NA	NA	NA	intron_variant&feature_truncation	NA	NP_004960	NA	NA	NM_004969	Transcript	GeneID:3416	NA	HGNC:5381	21/24	NA	NA	NA	NA	-1	IDE	EntrezGene	IDE
10	93075180	93075180	1	+	G	A	38	32	6	SAM3760479	132	38	0.157895	0	c(6, 26, 1, 5)	FALSE	FALSE	FALSE	153	NA	A	R/H	YES	CCDS7426.1	782	737	NA	cGc/cAc	missense_variant	NA	NP_000774	NA	2011-04-06	NM_000783	Transcript	GeneID:1592	neutral(0.007)	HGNC:2603	NA	benign(0.031)	246	tolerated(0.56)	NA	1	CYP26A1	EntrezGene	CYP26A1
10	95376049	95376049	1	+	T	C	58	45	13	SAM3760479	305	58	0.224138	9	c(7, 38, 5, 8)	FALSE	FALSE	FALSE	246	NA	C	D/G	YES	CCDS31255.1	1706	1661	NA	gAt/gGt	missense_variant	NA	NP_001030126	NA	17/31	NM_001034954	Transcript	GeneID:10580	deleterious(0.873)	HGNC:14565	NA	probably_damaging(0.999)	554	deleterious(0.02)	NA	-1	SORBS1	EntrezGene	SORBS1
10	96405237	96405237	1	+	A	G	139	105	34	SAM3760479	768	139	0.244604	6	c(78, 27, 29, 5)	FALSE	FALSE	FALSE	550	NA	G	L/P	YES	CCDS7449.1	1503	1262	NA	cTt/cCt	missense_variant	NA	NP_036597	NA	2011-10-20	NM_012465	Transcript	GeneID:7093	deleterious(0.886)	HGNC:11844	NA	probably_damaging(0.99)	421	deleterious(0)	NA	-1	TLL2	EntrezGene	TLL2
10	96984660	96984660	1	+	G	T	124	95	29	SAM3760479	698	124	0.233871	0	c(39, 56, 11, 18)	FALSE	FALSE	FALSE	379	NA	T	K/N	YES	CCDS7452.1	3377	3270	NA	aaG/aaT	missense_variant	NA	NP_056467	NA	2010-12-31	NM_015652	Transcript	GeneID:26148	deleterious(0.851)	HGNC:23420	NA	probably_damaging(0.964)	1090	deleterious(0)	NA	1	C10orf12	EntrezGene	C10orf12
10	101956671	101956672	2	+	GT	G	79	68	11	SAM3760479	237	77	0.139241	1	c(13, 55, 1, 10)	TRUE	FALSE	FALSE	252	NA	-	T/X	YES	CCDS41563.1	1732	1630	NA	Acc/cc	frameshift_variant&missense_variant&feature_truncation	NA	NP_078817	NA	22/26	NM_024541	Transcript	GeneID:79591	NA	HGNC:25788	NA	NA	544	NA	NA	-1	C10orf76	EntrezGene	C10orf76
10	102416023	102416023	1	+	T	TG	26	21	5	SAM3760479	100	26	0.192308	0	c(18, 3, 4, 1)	TRUE	FALSE	FALSE	93	NA	G	-/X	YES	CCDS31272.1	953-954	750-751	NA	-/C	frameshift_variant&feature_elongation	NA	NP_001257894	NA	2011-04-17	NM_001270965	Transcript	GeneID:5662	NA	HGNC:9507	NA	NA	250-251	NA	NA	-1	PSD	EntrezGene	PSD
10	103990757	103990757	1	+	T	C	94	67	27	SAM3760479	694	95	0.287234	0	c(21, 46, 7, 20)	FALSE	FALSE	FALSE	328	NA	C	V/A	YES	CCDS7553.1	267	233	NA	gTa/gCa	missense_variant	NA	NP_055535	NA	2011-02-18	NM_014720	Transcript	GeneID:9748	deleterious(0.738)	HGNC:11088	NA	possibly_damaging(0.783)	78	deleterious(0)	NA	1	SLK	EntrezGene	SLK
10	119120247	119120248	2	+	CA	C	30	24	6	SAM3760479	103	29	0.2	0	c(24, 0, 6, 0)	TRUE	FALSE	FALSE	138	NA	-	NA	YES	CCDS7609.1	NA	NA	NA	NA	intron_variant&feature_truncation	NA	NP_996892	NA	NA	NM_207009	Transcript	GeneID:404636	NA	HGNC:31793	2011-04-07	NA	NA	NA	NA	1	FAM45A	EntrezGene	FAM45A
10	120901043	120901043	1	+	C	T	72	55	17	SAM3760479	451	72	0.236111	3	c(45, 10, 16, 1)	FALSE	FALSE	FALSE	276	NA	T	P/S	YES	CCDS7619.1	2878	2632	NA	Cca/Tca	missense_variant	NA	NP_060587	NA	21/29	NM_018117	Transcript	GeneID:55717	neutral(0.001)	HGNC:13831	NA	benign(0.003)	878	tolerated(0.79)	NA	1	WDR11	EntrezGene	WDR11
10	121482279	121482280	2	+	TC	T	49	45	4	SAM3760479	76	49	0.0816327	0	c(0, 45, 0, 4)	TRUE	FALSE	FALSE	180	NA	-	NA	YES	CCDS7620.2	NA	NA	NA	NA	intron_variant&feature_truncation	NA	NP_075259	NA	NA	NM_022970	Transcript	GeneID:2263	NA	HGNC:3689	17/17	NA	NA	NA	NA	-1	FGFR2	EntrezGene	FGFR2
10	122087085	122087085	1	+	G	A	38	28	10	SAM3760479	232	38	0.263158	5	c(15, 13, 3, 7)	FALSE	FALSE	FALSE	177	NA	A	E/K	YES	CCDS7626.1	4945	4585	NA	Gag/Aag	missense_variant	NA	NP_996744	NA	2011-04-22	NM_206862	Transcript	GeneID:10579	neutral(0.050)	HGNC:11523	NA	benign(0.011)	1529	NA	NA	1	TACC2	EntrezGene	TACC2
10	125859670	125859670	1	+	C	T	114	92	22	SAM3760479	475	114	0.192982	5	c(67, 25, 13, 9)	FALSE	FALSE	FALSE	448	NA	T	R/H	YES	CCDS7652.1	1273	782	NA	cGc/cAc	missense_variant	NA	NP_060650	NA	2011-03-10	NM_018180	Transcript	GeneID:55760	neutral(0.045)	HGNC:16717	NA	benign(0.028)	261	tolerated(0.21)	NA	-1	DHX32	EntrezGene	DHX32
10	128103801	128103801	1	+	G	A	116	86	30	SAM3760479	669	116	0.258621	0	c(41, 45, 14, 16)	FALSE	FALSE	FALSE	459	NA	A	A/V	YES	CCDS7659.1	8234	8039	NA	gCc/gTc	missense_variant	NA	NP_002408	NA	13/15	NM_002417	Transcript	GeneID:4288	deleterious(0.714)	HGNC:7107	NA	possibly_damaging(0.705)	2680	deleterious(0.05)	NA	-1	MKI67	EntrezGene	MKI67
10	132447778	132447778	1	+	G	T	178	158	20	SAM3760479	360	178	0.11236	1	c(116, 42, 16, 4)	FALSE	FALSE	FALSE	707	NA	T	S/I	YES	CCDS7668.1	195	155	NA	aGc/aTc	missense_variant	NA	NP_775812	NA	2011-03-02	NM_173541	Transcript	GeneID:170393	deleterious(0.655)	HGNC:27275	NA	possibly_damaging(0.607)	52	deleterious(0)	NA	1	C10orf91	EntrezGene	C10orf91
10	132447834	132447834	1	+	G	T	244	212	32	SAM3760479	663	244	0.131148	2	c(107, 105, 18, 14)	FALSE	FALSE	FALSE	1110	NA	T	G/C	YES	CCDS7668.1	251	211	NA	Ggc/Tgc	missense_variant	NA	NP_775812	NA	2011-03-02	NM_173541	Transcript	GeneID:170393	deleterious(0.504)	HGNC:27275	NA	benign(0.378)	71	deleterious(0.02)	NA	1	C10orf91	EntrezGene	C10orf91
10	133300165	133300166	2	+	TA	T	37	30	7	SAM3760479	115	37	0.189189	0	c(1, 29, 0, 7)	TRUE	FALSE	FALSE	195	NA	-	NA	YES	CCDS58105.1	NA	NA	NA	NA	intron_variant&feature_truncation	NA	NP_001243546	NA	NA	NM_001256617	Transcript	GeneID:10844	NA	HGNC:18599	2011-02-17	NA	NA	NA	NA	-1	TUBGCP2	EntrezGene	TUBGCP2
11	1028187	1028187	1	+	T	TG	28	24	4	SAM3760479	88	28	0.142857	2	c(17, 7, 4, 0)	TRUE	FALSE	FALSE	66	NA	G	NA	YES	CCDS44513.1	NA	NA	NA	NA	intron_variant&feature_elongation	NA	NP_005952	NA	NA	NM_005961	Transcript	GeneID:4588	NA	HGNC:7517	14/32	NA	NA	NA	NA	-1	MUC6	EntrezGene	MUC6
11	1249263	1249263	1	+	G	A	47	39	8	SAM3760479	194	47	0.170213	0	c(3, 36, 0, 8)	FALSE	FALSE	FALSE	225	NA	A	C/Y	YES	CCDS44515.2	12442	12383	NA	tGt/tAt	missense_variant	NA	NP_002449	NA	31/49	NM_002458	Transcript	GeneID:727897	NA	HGNC:7516	NA	unknown(0)	4128	NA	NA	1	MUC5B	EntrezGene	MUC5B
11	1622048	1622069	22	+	CCCCACAGCCGGAGCCACAGCC	C	199	172	27	SAM3760479	708	193	0.135678	4	c(117, 55, 16, 11)	TRUE	FALSE	FALSE	577	NA	-	GCGSGCG/-	YES	NA	70-90	25-45	NA	GGCTGTGGCTCCGGCTGTGGG/-	inframe_deletion	NA	NP_001012727	NA	2010-12-31	NM_001012709	Transcript	GeneID:387267	NA	HGNC:23599	NA	NA	2011-09-14	NA	NA	-1	KRTAP5-4	EntrezGene	KRTAP5-4
11	3107790	3107790	1	+	G	A	30	21	9	SAM3760479	245	30	0.3	3	c(11, 10, 3, 6)	FALSE	FALSE	FALSE	105	NA	A	P/S	YES	CCDS31344.1	1005	847	NA	Cca/Tca	missense_variant	NA	NP_065947	NA	2011-08-21	NM_020896	Transcript	GeneID:114879	neutral(0.000)	HGNC:16392	NA	benign(0.002)	283	tolerated(1)	NA	-1	OSBPL5	EntrezGene	OSBPL5
11	3692157	3692158	2	+	GA	G	16	12	4	SAM3760479	78	16	0.25	0	c(1, 11, 0, 4)	TRUE	FALSE	FALSE	60	NA	-	NA	YES	CCDS7746.1	NA	NA	NA	NA	intron_variant&feature_truncation	NA	NP_057404	NA	NA	NM_016320	Transcript	GeneID:4928	NA	HGNC:8068	27/32	NA	NA	NA	NA	-1	NUP98	EntrezGene	NUP98
11	4082930	4082930	1	+	G	A	75	70	5	SAM3760479	72	75	0.0666667	0	c(44, 26, 3, 2)	FALSE	FALSE	FALSE	270	NA	A	V/M	YES	CCDS73247.1	1754	1186	NA	Gtg/Atg	missense_variant	NA	NP_001264890	NA	2011-09-11	NM_001277961	Transcript	GeneID:6786	deleterious(0.935)	HGNC:11386	NA	unknown(0)	396	tolerated(0.06)	NA	1	STIM1	EntrezGene	STIM1
11	4923508	4923508	1	+	T	C	90	61	29	SAM3760479	767	90	0.322222	4	c(40, 21, 16, 13)	FALSE	FALSE	FALSE	285	NA	C	M/V	YES	CCDS31366.1	832	832	NA	Atg/Gtg	missense_variant	NA	NP_001005237	NA	2010-12-31	NM_001005237	Transcript	GeneID:79324	neutral(0.287)	HGNC:14738	NA	benign(0.026)	278	tolerated(0.1)	NA	-1	OR51G1	EntrezGene	OR51G1
11	4946197	4946197	1	+	C	T	169	158	11	SAM3760479	194	169	0.0650888	1	c(125, 33, 8, 3)	FALSE	FALSE	FALSE	605	NA	T	V/M	YES	CCDS31367.1	904	904	NA	Gtg/Atg	missense_variant	NA	NP_001005329	NA	2010-12-31	NM_001005329	Transcript	GeneID:401666	neutral(0.277)	HGNC:14795	NA	benign(0.177)	302	tolerated(0.12)	NA	-1	OR51A4	EntrezGene	OR51A4
11	7000858	7000858	1	+	G	C	177	134	43	SAM3760479	1102	177	0.242938	8	c(45, 89, 20, 23)	FALSE	FALSE	FALSE	737	NA	C	Y/*	YES	CCDS31418.1	1128	825	NA	taC/taG	stop_gained	NA	NP_037381	NA	2011-03-02	NM_013249	Transcript	GeneID:7761	deleterious(1.00)	HGNC:13006	NA	NA	275	NA	NA	-1	ZNF214	EntrezGene	ZNF214
11	7313699	7313699	1	+	C	T	244	192	52	SAM3760479	1254	245	0.213115	1	c(145, 47, 41, 11)	FALSE	FALSE	FALSE	1071	NA	T	R/W	YES	CCDS7778.1	1039	802	NA	Cgg/Tgg	missense_variant	NA	NP_783860	NA	2011-03-06	NM_175733	Transcript	GeneID:143425	deleterious(0.919)	HGNC:19265	NA	probably_damaging(0.995)	268	deleterious(0)	NA	1	SYT9	EntrezGene	SYT9
11	12002404	12002404	1	+	A	G	76	70	6	SAM3760479	120	76	0.0789474	0	c(35, 35, 3, 3)	FALSE	FALSE	FALSE	288	NA	G	S/P	YES	CCDS7808.1	486	247	NA	Tca/Cca	missense_variant	NA	NP_056965	NA	2011-03-07	NM_015881	Transcript	GeneID:27122	neutral(0.241)	HGNC:2893	NA	benign(0.006)	83	tolerated(0.16)	NA	-1	DKK3	EntrezGene	DKK3
11	13982918	13982918	1	+	G	T	134	98	36	SAM3760479	858	134	0.268657	8	c(26, 72, 15, 21)	FALSE	FALSE	FALSE	490	NA	T	G/C	YES	CCDS73262.1	578	310	NA	Ggt/Tgt	missense_variant	NA	NP_006099	NA	2011-02-15	NM_006108	Transcript	GeneID:10418	deleterious(0.833)	HGNC:11252	NA	probably_damaging(0.993)	104	deleterious(0.02)	NA	1	SPON1	EntrezGene	SPON1
11	14867852	14867853	2	+	AT	A	24	18	6	SAM3760479	155	24	0.25	0	c(0, 18, 0, 6)	TRUE	FALSE	FALSE	84	NA	-	NA	YES	CCDS7817.1	NA	NA	NA	NA	intron_variant&feature_truncation	NA	NP_000913	NA	NA	NM_000922	Transcript	GeneID:5140	NA	HGNC:8779	15/15	NA	NA	NA	NA	1	PDE3B	EntrezGene	PDE3B
11	16802847	16802848	2	+	AT	A	28	16	12	SAM3760479	242	28	0.428571	0	c(16, 0, 12, 0)	TRUE	FALSE	FALSE	102	NA	-	NA	YES	CCDS31434.1	NA	NA	NA	NA	intron_variant&feature_truncation	NA	NP_778228	NA	NA	NM_175058	Transcript	GeneID:144100	NA	HGNC:27049	15/22	NA	NA	NA	NA	-1	PLEKHA7	EntrezGene	PLEKHA7
11	20918237	20918237	1	+	G	A	103	83	20	SAM3760479	448	103	0.194175	8	c(19, 64, 8, 12)	FALSE	FALSE	FALSE	394	NA	A	C/Y	YES	CCDS73267.1	916	743	NA	tGt/tAt	missense_variant	NA	NP_001275642	NA	2011-07-20	NM_001288713	Transcript	GeneID:4745	deleterious(0.945)	HGNC:7750	NA	probably_damaging(0.999)	248	deleterious(0)	NA	1	NELL1	EntrezGene	NELL1
11	22218115	22218115	1	+	T	TCA	15	12	3	SAM3760479	89	15	0.2	0	c(12, 0, 3, 0)	TRUE	FALSE	FALSE	51	NA	CA	NA	YES	CCDS31444.1	NA	NA	NA	NA	intron_variant&feature_elongation	NA	NP_998764	NA	NA	NM_213599	Transcript	GeneID:203859	NA	HGNC:27337	2011-03-20	NA	NA	NA	NA	1	ANO5	EntrezGene	ANO5
11	27369160	27369162	3	+	CAG	C	74	61	13	SAM3760479	362	74	0.175676	2	c(5, 56, 0, 13)	TRUE	FALSE	FALSE	183	NA	-	NA	YES	CCDS31449.1	NA	NA	NA	NA	intron_variant&feature_truncation	NA	NP_060960	NA	NA	NM_018490	Transcript	GeneID:55366	NA	HGNC:13299	17/17	NA	NA	NA	NA	-1	LGR4	EntrezGene	LGR4
11	34108915	34108916	2	+	AT	A	12	9	3	SAM3760479	79	11	0.25	6	c(0, 9, 1, 2)	TRUE	FALSE	FALSE	84	NA	-	NA	YES	CCDS7889.1	NA	NA	NA	NA	intron_variant&feature_truncation	NA	NP_078938	NA	NA	NM_024662	Transcript	GeneID:55226	NA	HGNC:29830	2011-03-27	NA	NA	NA	NA	1	NAT10	EntrezGene	NAT10
11	43450333	43450334	2	+	TA	T	20	16	4	SAM3760479	74	20	0.2	0	c(0, 16, 0, 4)	TRUE	FALSE	FALSE	78	NA	-	NA	YES	CCDS31466.1	NA	NA	NA	NA	intron_variant&feature_truncation	NA	NP_060729	NA	NA	NM_018259	Transcript	GeneID:55761	NA	HGNC:25596	20/23	NA	NA	NA	NA	1	TTC17	EntrezGene	TTC17
11	55839496	55839496	1	+	G	A	115	93	22	SAM3760479	508	115	0.191304	1	c(44, 49, 9, 13)	FALSE	FALSE	FALSE	496	NA	A	A/T	YES	CCDS31512.1	745	745	NA	Gcc/Acc	missense_variant	NA	NP_001005496	NA	2010-12-31	NM_001005496	Transcript	GeneID:390144	neutral(0.314)	HGNC:15283	NA	benign(0.26)	249	tolerated(0.1)	NA	1	OR5D16	EntrezGene	OR5D16
11	56743712	56743712	1	+	C	T	109	85	24	SAM3760479	551	109	0.220183	6	c(48, 37, 10, 14)	FALSE	FALSE	FALSE	379	NA	T	A/T	YES	CCDS31537.1	100	100	NA	Gca/Aca	missense_variant	NA	NP_001005284	NA	2010-12-31	NM_001005284	Transcript	GeneID:283189	neutral(0.012)	HGNC:15322	NA	benign(0.005)	34	tolerated(0.46)	NA	-1	OR9G4	EntrezGene	OR9G4
11	62531553	62531553	1	+	A	G	284	218	66	SAM3760479	1511	284	0.232394	0	c(133, 85, 40, 26)	FALSE	FALSE	FALSE	1174	NA	G	M/T	YES	CCDS31584.1	3164	2864	NA	aTg/aCg	missense_variant	NA	NP_001611	NA	2011-05-04	NM_001620	Transcript	GeneID:79026	deleterious(0.473)	HGNC:347	NA	benign(0.268)	955	deleterious(0)	NA	-1	AHNAK	EntrezGene	AHNAK
11	62591487	62591487	1	+	G	T	100	94	6	SAM3760479	89	100	0.06	1	c(53, 41, 4, 2)	FALSE	FALSE	FALSE	442	NA	T	A/D	YES	CCDS8021.2	151	113	NA	gCt/gAt	missense_variant	NA	NP_073741	NA	2011-01-08	NM_022830	Transcript	GeneID:64852	neutral(0.385)	HGNC:26184	NA	benign(0.035)	38	deleterious(0.02)	NA	-1	TUT1	EntrezGene	TUT1
11	64315964	64315964	1	+	T	C	20	15	5	SAM3760479	114	20	0.25	2	c(3, 12, 0, 5)	FALSE	FALSE	FALSE	108	NA	C	*/R	YES	CCDS41667.1	1504	1270	NA	Tga/Cga	stop_lost	NA	NP_001269379	NA	2011-07-06	NM_001282450	Transcript	GeneID:2101	NA	HGNC:3471	NA	NA	424	NA	NA	1	ESRRA	EntrezGene	ESRRA
11	65107864	65107864	1	+	G	C	11	7	4	SAM3760479	116	11	0.363636	0	c(2, 5, 1, 3)	FALSE	FALSE	FALSE	72	NA	C	K/N	YES	CCDS8093.1	703	567	NA	aaG/aaC	missense_variant	NA	NP_037397	NA	2011-04-09	NM_013265	Transcript	GeneID:738	deleterious(0.681)	HGNC:1172	NA	possibly_damaging(0.859)	189	tolerated(0.06)	NA	1	VPS51	EntrezGene	C11orf2
11	66043225	66043225	1	+	G	T	30	22	8	SAM3760479	186	30	0.266667	1	c(4, 18, 2, 6)	FALSE	FALSE	FALSE	174	NA	T	A/D	YES	CCDS8128.1	860	578	NA	gCt/gAt	missense_variant	NA	NP_149025	NA	2011-03-02	NM_033036	Transcript	GeneID:89792	neutral(0.050)	HGNC:24144	NA	benign(0.147)	193	tolerated(0.24)	NA	-1	GAL3ST3	EntrezGene	GAL3ST3
11	66287874	66287875	2	+	CA	C	193	174	19	SAM3760479	346	189	0.0984456	0	c(77, 97, 8, 11)	TRUE	FALSE	FALSE	629	NA	-	F/X	YES	CCDS8132.1	467	285	NA	ttT/tt	frameshift_variant&missense_variant&feature_truncation	NA	NP_065203	NA	2011-03-07	NM_020470	Transcript	GeneID:10897	NA	HGNC:16688	NA	NA	95	NA	NA	-1	YIF1A	EntrezGene	YIF1A
11	66591789	66591789	1	+	T	G	73	57	16	SAM3760479	377	73	0.219178	0	c(24, 33, 7, 9)	FALSE	FALSE	FALSE	289	NA	G	E/D	YES	CCDS8145.1	1295	1227	NA	gaA/gaC	missense_variant	NA	NP_060689	NA	2010-12-31	NM_018219	Transcript	GeneID:55231	neutral(0.331)	HGNC:25579	NA	benign(0.142)	409	tolerated(0.07)	NA	-1	CCDC87	EntrezGene	CCDC87
11	67065808	67065809	2	+	CA	C	21	15	6	SAM3760479	180	21	0.285714	0	c(14, 1, 6, 0)	TRUE	FALSE	FALSE	63	NA	-	NA	YES	CCDS8155.1	NA	NA	NA	NA	intron_variant&feature_truncation	NA	NP_055393	NA	NA	NM_014578	Transcript	GeneID:29984	NA	HGNC:670	2011-01-03	NA	NA	NA	NA	1	RHOD	EntrezGene	RHOD
11	67490141	67490141	1	+	G	A	25	17	8	SAM3760479	209	25	0.32	0	c(12, 5, 6, 2)	FALSE	FALSE	FALSE	132	NA	A	R/H	YES	CCDS8168.1	697	572	NA	cGc/cAc	missense_variant	NA	NP_003968	NA	2011-04-05	NM_003977	Transcript	GeneID:9049	deleterious(0.659)	HGNC:358	NA	possibly_damaging(0.821)	191	deleterious(0.04)	NA	1	AIP	EntrezGene	AIP
11	68799310	68799310	1	+	G	A	71	54	17	SAM3760479	405	71	0.239437	0	c(30, 24, 10, 7)	FALSE	FALSE	FALSE	246	NA	A	R/W	YES	CCDS8185.1	771	601	NA	Cgg/Tgg	missense_variant	NA	NP_001867	NA	2011-06-18	NM_001876	Transcript	GeneID:1374	neutral(0.349)	HGNC:2328	NA	benign(0.287)	201	tolerated(0.12)	NA	-1	CPT1A	EntrezGene	CPT1A
11	70125848	70125853	6	+	AAAAAC	A	13	10	3	SAM3760479	88	13	0.230769	0	c(10, 0, 3, 0)	TRUE	FALSE	FALSE	63	NA	-	NA	YES	CCDS44663.1	NA	NA	NA	NA	intron_variant&feature_truncation	NA	NP_060513	NA	NA	NM_018043	Transcript	GeneID:55107	NA	HGNC:21625	2011-09-24	NA	NA	NA	NA	1	ANO1	EntrezGene	ANO1
11	72295627	72295628	2	+	CT	C	31	26	5	SAM3760479	138	30	0.16129	0	c(4, 22, 1, 4)	TRUE	FALSE	FALSE	90	NA	-	K/X	YES	CCDS8215.1	1646	1440	NA	aaA/aa	frameshift_variant&missense_variant&feature_truncation	NA	NP_110440	NA	13/17	NM_030813	Transcript	GeneID:81570	NA	HGNC:30664	NA	NA	480	NA	NA	-1	CLPB	EntrezGene	CLPB
11	76187168	76187168	1	+	T	C	36	29	7	SAM3760479	128	36	0.194444	0	c(12, 17, 3, 4)	FALSE	FALSE	FALSE	129	NA	C	Y/C	YES	CCDS8242.1	1085	962	NA	tAc/tGc	missense_variant	NA	NP_004617	NA	2011-05-04	NM_004626	Transcript	GeneID:7481	deleterious(0.629)	HGNC:12776	NA	probably_damaging(0.999)	321	tolerated(0.12)	NA	-1	WNT11	EntrezGene	WNT11
11	83274048	83274049	2	+	TA	T	41	37	4	SAM3760479	82	40	0.097561	0	c(1, 36, 0, 4)	TRUE	FALSE	FALSE	126	NA	-	NA	YES	CCDS8266.1	NA	NA	NA	NA	intron_variant&feature_truncation	NA	NP_068597	NA	NA	NM_021825	Transcript	GeneID:60492	NA	HGNC:28108	2011-04-07	NA	NA	NA	NA	-1	CCDC90B	EntrezGene	CCDC90B
11	86465099	86465099	1	+	T	C	80	64	16	SAM3760479	340	80	0.2	1	c(58, 6, 14, 2)	FALSE	FALSE	FALSE	310	NA	C	D/G	YES	CCDS8277.1	1165	911	NA	gAc/gGc	missense_variant	NA	NP_001014811	NA	2011-07-13	NM_001014811	Transcript	GeneID:10873	deleterious(0.945)	HGNC:6985	NA	probably_damaging(1)	304	deleterious(0)	NA	-1	ME3	EntrezGene	ME3
11	89710324	89710324	1	+	C	T	190	140	50	SAM3760479	1262	190	0.263158	0	c(100, 40, 36, 14)	FALSE	FALSE	FALSE	523	NA	T	S/F	YES	CCDS60929.1	26	26	NA	tCt/tTt	missense_variant	NA	NP_001139634	NA	2011-01-05	NM_001146162	Transcript	GeneID:390231	neutral(0.000)	HGNC:34228	NA	benign(0.003)	9	tolerated(1)	NA	1	TRIM77	EntrezGene	TRIM77P
11	93699285	93699285	1	+	C	T	261	252	9	SAM3760479	124	261	0.0344828	1	c(114, 138, 3, 6)	FALSE	FALSE	FALSE	960	NA	T	A/V	YES	CCDS44708.1	4524	4373	NA	gCa/gTa	missense_variant	NA	NP_203753	NA	15/30	NM_033395	Transcript	GeneID:85459	neutral(0.254)	HGNC:29366	NA	benign(0.03)	1458	tolerated(0.13)	NA	1	KIAA1731	EntrezGene	KIAA1731
11	94179762	94179762	1	+	A	T	107	91	16	SAM3760479	350	107	0.149533	1	c(72, 19, 12, 4)	FALSE	FALSE	FALSE	400	NA	T	S/C	YES	CCDS8296.1	1091	706	NA	Agc/Tgc	missense_variant	NA	NP_056183	NA	2011-04-04	NM_015368	Transcript	GeneID:24145	neutral(0.450)	HGNC:8599	NA	probably_damaging(0.95)	236	tolerated(0.18)	NA	1	PANX1	EntrezGene	PANX1
11	95178823	95178823	1	+	C	T	67	56	11	SAM3760479	273	67	0.164179	0	c(15, 41, 3, 8)	FALSE	FALSE	FALSE	264	NA	T	E/K	YES	CCDS8303.1	1165	943	NA	Gag/Aag	missense_variant	NA	NP_653266	NA	2011-07-09	NM_144665	Transcript	GeneID:143686	neutral(0.043)	HGNC:23060	NA	benign(0.16)	315	tolerated(0.3)	NA	-1	SESN3	EntrezGene	SESN3
11	103133507	103133508	2	+	GA	G	100	76	24	SAM3760479	598	100	0.24	3	c(75, 1, 23, 1)	TRUE	FALSE	FALSE	373	NA	-	NA	YES	CCDS44717.1	NA	NA	NA	NA	intron_variant&feature_truncation	NA	NP_001073932	NA	NA	NM_001080463	Transcript	GeneID:79659	NA	HGNC:2962	13/89	NA	NA	NA	NA	1	DYNC2H1	EntrezGene	DYNC2H1
11	108513097	108513097	1	+	G	T	154	113	41	SAM3760479	1055	154	0.266234	2	c(75, 38, 25, 16)	FALSE	FALSE	FALSE	602	NA	T	L/I	YES	CCDS8341.1	2521	2410	NA	Ctt/Att	missense_variant	NA	NP_055880	NA	2011-06-05	NM_015065	Transcript	GeneID:23086	neutral(0.082)	HGNC:30578	NA	benign(0.23)	804	tolerated(0.17)	NA	-1	EXPH5	EntrezGene	EXPH5
11	108917907	108917910	4	+	GTGA	G	82	68	14	SAM3760479	389	81	0.170732	4	c(34, 34, 9, 5)	TRUE	FALSE	FALSE	388	NA	-	SD/S	YES	CCDS8342.1	2469-2471	2340-2342	NA	agTGAt/agt	inframe_deletion	NA	NP_004389	NA	17/18	NM_004398	Transcript	GeneID:1662	NA	HGNC:2735	NA	NA	780-781	NA	NA	1	DDX10	EntrezGene	DDX10
11	112016754	112016754	1	+	C	T	98	81	17	SAM3760479	398	98	0.173469	1	c(49, 32, 11, 6)	FALSE	FALSE	FALSE	322	NA	T	T/I	YES	CCDS73381.1	2117	1820	NA	aCt/aTt	missense_variant	NA	NP_001033043	NA	18/20	NM_001037954	Transcript	GeneID:85458	deleterious(0.935)	HGNC:23695	NA	probably_damaging(1)	607	deleterious(0)	NA	1	DIXDC1	EntrezGene	DIXDC1
11	118759062	118759063	2	+	TC	T	70	63	7	SAM3760479	150	67	0.1	0	c(1, 62, 0, 7)	TRUE	FALSE	FALSE	264	NA	-	NA	YES	CCDS44751.1	NA	NA	NA	NA	intron_variant&feature_truncation	NA	NP_001244120	NA	NA	NM_001257191	Transcript	GeneID:1656	NA	HGNC:2747	2011-08-12	NA	NA	NA	NA	-1	DDX6	EntrezGene	DDX6
11	118902532	118902532	1	+	A	G	50	40	10	SAM3760479	215	50	0.2	5	c(15, 25, 6, 4)	FALSE	FALSE	FALSE	207	NA	G	L/P	YES	CCDS8403.1	2176	1211	NA	cTg/cCg	missense_variant	NA	NP_872363	NA	2011-06-07	NM_182557	Transcript	GeneID:283149	deleterious(0.945)	HGNC:23688	NA	probably_damaging(1)	404	deleterious(0)	NA	-1	BCL9L	EntrezGene	BCL9L
11	119073382	119073382	1	+	A	G	58	46	12	SAM3760479	289	58	0.206897	0	c(13, 33, 3, 9)	FALSE	FALSE	FALSE	204	NA	G	T/A	YES	CCDS73404.1	1111	1069	NA	Aca/Gca	missense_variant	NA	NP_068375	NA	2011-06-15	NM_021729	Transcript	GeneID:55823	neutral(0.016)	HGNC:14583	NA	benign(0.059)	357	tolerated(0.46)	NA	1	VPS11	EntrezGene	VPS11
11	125983949	125983949	1	+	A	G	107	92	15	SAM3760479	249	107	0.140187	7	c(42, 50, 10, 5)	FALSE	FALSE	FALSE	361	NA	G	L/P	YES	CCDS58192.1	3046	2918	NA	cTg/cCg	missense_variant	NA	NP_001230526	NA	16/20	NM_001243597	Transcript	GeneID:50937	deleterious(0.935)	HGNC:17104	NA	probably_damaging(1)	973	deleterious(0)	NA	-1	CDON	EntrezGene	CDON
11	129874255	129874255	1	+	A	G	58	42	16	SAM3760479	398	58	0.275862	1	c(26, 16, 11, 5)	FALSE	FALSE	FALSE	273	NA	G	S/P	YES	CCDS8483.1	2333	2212	NA	Tcc/Ccc	missense_variant	NA	NP_006156	NA	19/25	NM_006165	Transcript	GeneID:4798	NA	HGNC:7802	NA	unknown(0)	738	tolerated(0.3)	NA	-1	NFRKB	EntrezGene	NFRKB
12	320971	320971	1	+	C	CA	216	168	48	SAM3760479	1033	214	0.222222	6	c(148, 20, 39, 9)	TRUE	FALSE	FALSE	815	NA	A	NA	YES	CCDS41736.1	NA	NA	NA	NA	intron_variant&feature_elongation	NA	NP_001036068	NA	NA	NM_001042603	Transcript	GeneID:5927	NA	HGNC:9886	18/27	NA	NA	NA	NA	-1	KDM5A	EntrezGene	KDM5A
12	879454	879458	5	+	TTTTG	T	20	17	3	SAM3760479	83	20	0.15	0	c(17, 0, 3, 0)	TRUE	FALSE	FALSE	81	NA	-	NA	YES	NA	NA	NA	NA	NA	intron_variant&feature_truncation	NA	NP_001171914	NA	NA	NM_001184985	Transcript	GeneID:65125	NA	HGNC:14540	2011-11-26	NA	NA	NA	NA	1	WNK1	EntrezGene	WNK1
12	908605	908606	2	+	GC	G	73	56	17	SAM3760479	403	72	0.232877	4	c(37, 19, 9, 8)	TRUE	FALSE	FALSE	337	NA	-	C/X	YES	NA	8386	7743	NA	tgC/tg	frameshift_variant&missense_variant&feature_truncation	NA	NP_001171914	NA	28/28	NM_001184985	Transcript	GeneID:65125	NA	HGNC:14540	NA	NA	2581	NA	NA	1	WNK1	EntrezGene	WNK1
12	3012201	3012201	1	+	G	A	36	25	11	SAM3760479	280	36	0.305556	1	c(9, 16, 3, 8)	FALSE	FALSE	FALSE	156	NA	A	R/H	YES	CCDS31729.1	615	323	NA	cGc/cAc	missense_variant	NA	NP_003204	NA	2011-05-12	NM_003213	Transcript	GeneID:7004	deleterious(0.856)	HGNC:11717	NA	probably_damaging(0.992)	108	deleterious(0)	NA	1	TEAD4	EntrezGene	TEAD4
12	3656464	3656465	2	+	AT	A	46	40	6	SAM3760479	75	45	0.130435	0	c(0, 40, 0, 6)	TRUE	FALSE	FALSE	174	NA	-	NA	YES	CCDS44803.1	NA	NA	NA	NA	intron_variant&feature_truncation	NA	NP_001138430	NA	NA	NM_001144958	Transcript	GeneID:84766	NA	HGNC:28657	2011-08-18	NA	NA	NA	NA	-1	CRACR2A	EntrezGene	EFCAB4B
12	13564182	13564182	1	+	C	A	49	41	8	SAM3760479	145	49	0.163265	0	c(30, 11, 6, 2)	FALSE	FALSE	FALSE	189	NA	A	S/I	YES	CCDS8662.1	3235	3056	NA	aGc/aTc	missense_variant	NA	NP_000825	NA	13/13	NM_000834	Transcript	GeneID:2904	neutral(0.136)	HGNC:4586	NA	benign(0.354)	1019	tolerated(0.32)	NA	-1	GRIN2B	EntrezGene	GRIN2B
12	15217389	15217391	3	+	CCA	C	96	81	15	SAM3760479	411	94	0.15625	6	c(77, 4, 13, 2)	TRUE	FALSE	FALSE	291	NA	-	NA	YES	CCDS8673.1	NA	NA	NA	NA	intron_variant&feature_truncation	NA	NP_116307	NA	NA	NM_032918	Transcript	GeneID:85004	NA	HGNC:15980	2011-02-03	NA	NA	NA	NA	-1	RERG	EntrezGene	RERG
12	16032492	16032493	2	+	TA	T	90	75	15	SAM3760479	302	89	0.166667	0	c(72, 3, 15, 0)	TRUE	FALSE	FALSE	307	NA	-	NA	YES	CCDS44838.1	NA	NA	NA	NA	intron_variant&feature_truncation	NA	NP_057038	NA	NA	NM_015954	Transcript	GeneID:51071	NA	HGNC:24269	2011-06-07	NA	NA	NA	NA	1	DERA	EntrezGene	DERA
12	20915938	20915939	2	+	GA	G	50	46	4	SAM3760479	78	50	0.08	0	c(46, 0, 4, 0)	TRUE	FALSE	FALSE	141	NA	-	NA	YES	CCDS8684.1	NA	NA	NA	NA	intron_variant&feature_truncation	NA	NP_062818	NA	NA	NM_019844	Transcript	GeneID:28234	NA	HGNC:10961	15/15	NA	NA	NA	NA	1	SLCO1B3	EntrezGene	SLCO1B3
12	22507059	22507060	2	+	GA	G	18	14	4	SAM3760479	76	18	0.222222	0	c(0, 14, 0, 4)	TRUE	FALSE	FALSE	48	NA	-	NA	YES	CCDS66339.1	NA	NA	NA	NA	intron_variant&feature_truncation	NA	NP_001273104	NA	NA	NM_001286175	Transcript	GeneID:9847	NA	HGNC:29062	2011-09-26	NA	NA	NA	NA	-1	C2CD5	EntrezGene	KIAA0528
12	26599067	26599067	1	+	C	CT	88	66	22	SAM3760479	624	88	0.25	0	c(66, 0, 22, 0)	TRUE	FALSE	FALSE	337	NA	T	NA	YES	CCDS41764.1	NA	NA	NA	NA	intron_variant&feature_elongation	NA	NP_002214	NA	NA	NM_002223	Transcript	GeneID:3709	NA	HGNC:6181	30/56	NA	NA	NA	NA	-1	ITPR2	EntrezGene	ITPR2
12	26666135	26666135	1	+	G	GAGATAGAT	20	15	5	SAM3760479	139	19	0.25	0	c(0, 15, 0, 5)	TRUE	FALSE	FALSE	63	NA	AGATAGAT	NA	YES	CCDS41764.1	NA	NA	NA	NA	intron_variant&feature_elongation	NA	NP_002214	NA	NA	NM_002223	Transcript	GeneID:3709	NA	HGNC:6181	13/56	NA	NA	NA	NA	-1	ITPR2	EntrezGene	ITPR2
12	39351777	39351778	2	+	CT	C	93	77	16	SAM3760479	346	93	0.172043	0	c(77, 0, 16, 0)	TRUE	FALSE	FALSE	367	NA	-	R/X	YES	CCDS53776.1	2092	1672	NA	Agg/gg	frameshift_variant&missense_variant&splice_region_variant&feature_truncation	NA	NP_001166935	NA	1934-10-31	NM_001173464	Transcript	GeneID:55605	NA	HGNC:19349	NA	NA	558	NA	NA	-1	KIF21A	EntrezGene	KIF21A
12	44522231	44522233	3	+	GCA	G	33	28	5	SAM3760479	138	33	0.151515	8	c(0, 28, 1, 4)	TRUE	FALSE	FALSE	147	NA	-	NA	YES	CCDS44863.1	NA	NA	NA	NA	intron_variant&feature_truncation	NA	NP_001138579	NA	NA	NM_001145107	Transcript	GeneID:4753	NA	HGNC:7751	18/20	NA	NA	NA	NA	-1	NELL2	EntrezGene	NELL2
12	47686936	47686936	1	+	T	TA	56	47	9	SAM3760479	75	55	0.160714	0	c(1, 46, 0, 9)	TRUE	FALSE	FALSE	207	NA	A	NA	YES	CCDS8753.1	NA	NA	NA	NA	intron_variant&feature_elongation	NA	NP_078880	NA	NA	NM_024604	Transcript	GeneID:79657	NA	HGNC:26151	2011-08-15	NA	NA	NA	NA	-1	RPAP3	EntrezGene	RPAP3
12	48065621	48065621	1	+	G	A	32	24	8	SAM3760479	174	32	0.25	3	c(16, 8, 4, 4)	FALSE	FALSE	FALSE	144	NA	A	A/V	YES	CCDS44868.2	1419	1094	NA	gCa/gTa	missense_variant	NA	NP_001254523	NA	2011-11-17	NM_001267594	Transcript	GeneID:29843	deleterious(0.857)	HGNC:17927	NA	probably_damaging(0.998)	365	deleterious(0.02)	NA	-1	SENP1	EntrezGene	SENP1
12	48134819	48134819	1	+	G	A	65	47	18	SAM3760479	420	65	0.276923	1	c(24, 23, 10, 8)	FALSE	FALSE	FALSE	228	NA	A	R/Q	YES	CCDS53786.1	1224	950	NA	cGa/cAa	missense_variant	NA	NP_001160158	NA	2011-10-24	NM_001166686	Transcript	GeneID:5213	neutral(0.243)	HGNC:8877	NA	benign(0.274)	317	tolerated(0.22)	NA	1	PFKM	EntrezGene	PFKM
12	49004616	49004616	1	+	G	A	306	249	57	SAM3760479	1319	306	0.186275	1	c(59, 190, 12, 45)	FALSE	FALSE	FALSE	1050	NA	A	S/F	YES	CCDS8777.1	534	428	NA	tCt/tTt	missense_variant	NA	NP_002724	NA	2011-08-11	NM_002733	Transcript	GeneID:5571	neutral(0.311)	HGNC:9385	NA	benign(0.137)	143	deleterious(0.04)	NA	-1	PRKAG1	EntrezGene	PRKAG1
12	49605430	49605430	1	+	T	A	39	32	7	SAM3760479	160	39	0.179487	0	c(17, 15, 4, 3)	FALSE	FALSE	FALSE	156	NA	A	K/N	YES	CCDS8788.1	221	48	NA	aaA/aaT	missense_variant	NA	NP_115506	NA	2011-01-06	NM_032130	Transcript	GeneID:84070	neutral(0.392)	HGNC:25296	NA	benign(0.258)	16	deleterious(0.03)	NA	-1	FAM186B	EntrezGene	FAM186B
12	49999858	49999859	2	+	CT	C	15	11	4	SAM3760479	79	15	0.266667	0	c(0, 11, 0, 4)	TRUE	FALSE	FALSE	66	NA	-	NA	YES	CCDS8795.1	NA	NA	NA	NA	intron_variant&feature_truncation	NA	NP_001119576	NA	NA	NM_001126104	Transcript	GeneID:29127	NA	HGNC:9804	2011-07-15	NA	NA	NA	NA	-1	RACGAP1	EntrezGene	RACGAP1
12	50475862	50475863	2	+	TA	T	66	50	16	SAM3760479	405	66	0.242424	7	c(7, 43, 0, 16)	TRUE	FALSE	FALSE	255	NA	-	*/X	YES	CCDS41782.1	2376	2174	NA	tAa/ta	frameshift_variant&stop_lost&feature_truncation	NA	NP_443111	NA	16/16	NM_052879	Transcript	GeneID:113251	NA	HGNC:24320	NA	NA	725	NA	NA	1	LARP4	EntrezGene	LARP4
12	51470464	51470464	1	+	A	G	86	70	16	SAM3760479	231	87	0.186047	0	c(49, 21, 11, 5)	FALSE	FALSE	FALSE	391	NA	G	T/A	YES	CCDS44890.1	1775	1597	NA	Acc/Gcc	missense_variant	NA	NP_001035049	NA	13/25	NM_001039960	Transcript	GeneID:9498	deleterious(0.823)	HGNC:11034	NA	probably_damaging(0.998)	533	deleterious(0.03)	NA	1	SLC4A8	EntrezGene	SLC4A8
12	52573368	52573368	1	+	C	T	113	87	26	SAM3760479	604	113	0.230088	4	c(47, 40, 17, 9)	FALSE	FALSE	FALSE	442	NA	T	R/H	YES	CCDS8832.1	458	410	NA	cGc/cAc	missense_variant	NA	NP_778223	NA	2011-01-08	NM_175053	Transcript	GeneID:121391	neutral(0.363)	HGNC:28929	NA	benign(0.075)	137	deleterious(0.04)	NA	-1	KRT74	EntrezGene	KRT74
12	53985620	53985620	1	+	A	G	67	48	19	SAM3760479	467	67	0.283582	2	c(18, 30, 5, 14)	FALSE	FALSE	FALSE	260	NA	G	K/E	YES	CCDS8868.1	459	361	NA	Aaa/Gaa	missense_variant	NA	NP_059105	NA	2011-01-01	NM_017409	Transcript	GeneID:3226	deleterious(0.801)	HGNC:5122	NA	probably_damaging(0.976)	121	deleterious(0.02)	NA	1	HOXC10	EntrezGene	HOXC10
12	54009769	54009770	2	+	TC	T	125	98	27	SAM3760479	568	125	0.216	0	c(1, 97, 0, 27)	TRUE	FALSE	FALSE	457	NA	-	NA	YES	CCDS8870.1	NA	NA	NA	NA	intron_variant&feature_truncation	NA	NP_073149	NA	NA	NM_022658	Transcript	GeneID:3224	NA	HGNC:5129	2010-12-31	NA	NA	NA	NA	1	HOXC8	EntrezGene	HOXC8
12	54011555	54011556	2	+	TC	T	90	76	14	SAM3760479	362	87	0.155556	0	c(0, 76, 0, 14)	TRUE	FALSE	FALSE	373	NA	-	NA	YES	CCDS8870.1	1083	NA	NA	NA	3_prime_UTR_variant&feature_truncation	NA	NP_073149	NA	2011-02-01	NM_022658	Transcript	GeneID:3224	NA	HGNC:5129	NA	NA	NA	NA	NA	1	HOXC8	EntrezGene	HOXC8
12	56128698	56128698	1	+	C	A	67	59	8	SAM3760479	149	67	0.119403	0	c(29, 30, 4, 4)	FALSE	FALSE	FALSE	225	NA	A	L/I	YES	CCDS8904.1	497	379	NA	Cta/Ata	missense_variant	NA	NP_056107	NA	2011-01-30	NM_015292	Transcript	GeneID:23344	deleterious(0.747)	HGNC:29534	NA	possibly_damaging(0.877)	127	deleterious(0.01)	NA	1	ESYT1	EntrezGene	ESYT1
12	56183978	56183979	2	+	CA	C	29	20	9	SAM3760479	189	29	0.310345	0	c(4, 16, 1, 8)	TRUE	FALSE	FALSE	123	NA	-	NA	YES	CCDS8907.1	NA	NA	NA	NA	intron_variant&feature_truncation	NA	NP_003066	NA	NA	NM_003075	Transcript	GeneID:6601	NA	HGNC:11105	2011-06-26	NA	NA	NA	NA	-1	SMARCC2	EntrezGene	SMARCC2
12	56318345	56318345	1	+	T	C	114	87	27	SAM3760479	680	114	0.236842	0	c(33, 54, 11, 16)	FALSE	FALSE	FALSE	421	NA	C	N/D	YES	CCDS44922.1	3843	3466	NA	Aat/Gat	missense_variant	NA	NP_001120932	NA	25/26	NM_001127460	Transcript	GeneID:9924	neutral(0.000)	HGNC:20074	NA	benign(0.004)	1156	tolerated(0.93)	NA	-1	PAN2	EntrezGene	PAN2
12	56480320	56480320	1	+	G	T	51	42	9	SAM3760479	196	51	0.176471	4	c(33, 9, 9, 0)	FALSE	FALSE	FALSE	174	NA	T	Q/K	YES	CCDS8921.1	546	250	NA	Cag/Aag	missense_variant	NA	NP_037399	NA	2011-02-17	NM_013267	Transcript	GeneID:27165	neutral(0.007)	HGNC:29570	NA	benign(0)	84	tolerated(0.54)	NA	-1	GLS2	EntrezGene	GLS2
12	56666368	56666368	1	+	C	CA	44	36	8	SAM3760479	193	43	0.181818	0	c(0, 36, 0, 8)	TRUE	FALSE	FALSE	117	NA	A	NA	YES	CCDS31836.1	NA	NA	NA	NA	intron_variant&feature_elongation	NA	NP_006592	NA	NA	NM_006601	Transcript	GeneID:10728	NA	HGNC:16049	2011-05-06	NA	NA	NA	NA	-1	PTGES3	EntrezGene	PTGES3
12	57607572	57607572	1	+	A	G	77	62	15	SAM3760479	305	77	0.194805	4	c(32, 30, 10, 5)	FALSE	FALSE	FALSE	382	NA	G	T/A	YES	CCDS66410.1	1065	718	NA	Acc/Gcc	missense_variant	NA	NP_001273174	NA	2011-04-05	NM_001286245	Transcript	GeneID:196403	neutral(0.366)	HGNC:24457	NA	benign(0.106)	240	deleterious(0.02)	NA	1	DTX3	EntrezGene	DTX3
12	64091344	64091344	1	+	A	C	100	75	25	SAM3760479	587	100	0.25	1	c(19, 56, 5, 20)	FALSE	FALSE	FALSE	421	NA	C	K/T	YES	CCDS8967.1	1561	1505	NA	aAg/aCg	missense_variant	NA	NP_065813	NA	2011-12-21	NM_020762	Transcript	GeneID:57522	neutral(0.297)	HGNC:17382	NA	benign(0.016)	502	tolerated(0.09)	NA	1	SRGAP1	EntrezGene	SRGAP1
12	64843459	64843459	1	+	C	A	109	81	28	SAM3760479	692	109	0.256881	1	c(26, 55, 7, 21)	FALSE	FALSE	FALSE	433	NA	A	L/I	YES	CCDS53813.1	1320	1012	NA	Ctt/Att	missense_variant	NA	NP_056094	NA	2011-08-11	NM_015279	Transcript	GeneID:23329	neutral(0.421)	HGNC:29164	NA	possibly_damaging(0.652)	338	tolerated(0.11)	NA	1	TBC1D30	EntrezGene	TBC1D30
12	81143174	81143174	1	+	A	G	74	54	20	SAM3760479	522	74	0.27027	1	c(35, 19, 12, 8)	FALSE	FALSE	FALSE	204	NA	G	H/R	YES	CCDS9022.1	939	848	NA	cAt/cGt	missense_variant	NA	NP_078836	NA	2011-05-15	NM_024560	Transcript	GeneID:79611	neutral(0.163)	NA	NA	benign(0.401)	283	tolerated(0.27)	NA	1	ACSS3	EntrezGene	ACSS3
12	82479018	82479018	1	+	G	T	61	53	8	SAM3760479	193	61	0.131148	4	c(11, 42, 0, 8)	FALSE	FALSE	FALSE	279	NA	T	Q/H	YES	CCDS9024.1	1875	1806	NA	caG/caT	missense_variant	NA	NP_115606	NA	2011-12-11	NM_032230	Transcript	GeneID:84190	deleterious(0.805)	HGNC:26228	NA	possibly_damaging(0.907)	602	deleterious(0)	NA	1	METTL25	EntrezGene	C12orf26
12	85160515	85160516	2	+	AT	A	37	31	6	SAM3760479	95	37	0.162162	0	c(31, 0, 6, 0)	TRUE	FALSE	FALSE	159	NA	-	NA	YES	CCDS41816.1	NA	NA	NA	NA	intron_variant&feature_truncation	NA	NP_001073379	NA	NA	NM_001079910	Transcript	GeneID:84125	NA	HGNC:25708	23/26	NA	NA	NA	NA	1	LRRIQ1	EntrezGene	LRRIQ1
12	88160787	88160787	1	+	A	G	149	127	22	SAM3760479	513	149	0.147651	6	c(76, 51, 10, 12)	FALSE	FALSE	FALSE	490	NA	G	S/G	YES	CCDS9032.1	953	733	NA	Agt/Ggt	missense_variant	NA	NP_861448	NA	2011-06-13	NM_181783	Transcript	GeneID:160418	neutral(0.035)	HGNC:26899	NA	benign(0.049)	245	tolerated(0.2)	NA	1	TMTC3	EntrezGene	TMTC3
12	88172639	88172639	1	+	C	CT	111	90	21	SAM3760479	415	111	0.189189	2	c(65, 25, 14, 7)	TRUE	FALSE	FALSE	504	NA	T	L/LX	YES	CCDS9032.1	1313-1314	1093-1094	NA	ctt/cTtt	frameshift_variant&feature_elongation	NA	NP_861448	NA	2011-08-13	NM_181783	Transcript	GeneID:160418	NA	HGNC:26899	NA	NA	365	NA	NA	1	TMTC3	EntrezGene	TMTC3
12	92776080	92776081	2	+	AT	A	61	56	5	SAM3760479	121	59	0.0819672	4	c(12, 44, 2, 3)	TRUE	FALSE	FALSE	234	NA	-	N/X	YES	CCDS31874.1	4431	4166	NA	aAt/at	frameshift_variant&missense_variant&feature_truncation	NA	NP_003557	NA	29/29	NM_003566	Transcript	GeneID:8411	NA	HGNC:3185	NA	NA	1389	NA	NA	-1	EEA1	EntrezGene	EEA1
12	96280796	96280796	1	+	T	C	61	57	4	SAM3760479	82	61	0.0655738	0	c(47, 10, 4, 0)	FALSE	FALSE	FALSE	195	NA	C	I/V	YES	CCDS53819.1	2178	1546	NA	Ata/Gta	missense_variant	NA	NP_001163935	NA	16/16	NM_001170464	Transcript	GeneID:5128	neutral(0.000)	HGNC:8750	NA	benign(0)	516	tolerated(1)	NA	-1	CDK17	EntrezGene	CDK17
12	98662438	98662439	2	+	AT	A	85	63	22	SAM3760479	378	85	0.258824	4	c(57, 6, 22, 0)	TRUE	FALSE	FALSE	222	NA	-	NA	YES	CCDS9069.1	NA	NA	NA	NA	intron_variant&feature_truncation	NA	NP_863651	NA	NA	NM_181861	Transcript	GeneID:317	NA	HGNC:576	2011-05-25	NA	NA	NA	NA	1	APAF1	EntrezGene	APAF1
12	101666886	101666890	5	+	CACAT	C	32	7	25	SAM3760479	NA	32	0.78125	0	c(0, 7, 0, 25)	TRUE	TRUE	FALSE	87	NA	-	NA	YES	CCDS58268.1	NA	NA	NA	NA	intron_variant&feature_truncation	NA	NP_001241647	NA	NA	NM_001254718	Transcript	GeneID:4604	NA	HGNC:7549	21/29	NA	NA	NA	NA	1	MYBPC1	EntrezGene	MYBPC1
12	105144401	105144401	1	+	C	A	143	104	39	SAM3760479	977	143	0.272727	5	c(46, 58, 13, 26)	FALSE	FALSE	FALSE	418	NA	A	L/I	YES	CCDS41826.1	2212	2125	NA	Ctt/Att	missense_variant	NA	NP_056090	NA	21/33	NM_015275	Transcript	GeneID:23325	neutral(0.065)	HGNC:29174	NA	benign(0.074)	709	tolerated(0.16)	NA	1	KIAA1033	EntrezGene	KIAA1033
12	110499586	110499587	2	+	GA	G	106	98	8	SAM3760479	107	102	0.0754717	4	c(19, 79, 0, 8)	TRUE	FALSE	FALSE	355	NA	-	NA	YES	CCDS53832.1	NA	NA	NA	NA	intron_variant&feature_truncation	NA	NP_476528	NA	NA	NM_057180	Transcript	GeneID:51699	NA	HGNC:14340	2011-01-03	NA	NA	NA	NA	-1	VPS29	EntrezGene	VPS29
12	111320251	111320251	1	+	G	T	21	17	4	SAM3760479	96	21	0.190476	0	c(16, 1, 4, 0)	FALSE	FALSE	FALSE	90	NA	T	E/*	YES	CCDS41837.1	2396	2242	NA	Gag/Tag	stop_gained	NA	NP_056082	NA	17/22	NM_015267	Transcript	GeneID:23316	deleterious(1.00)	HGNC:19347	NA	NA	748	NA	NA	1	CUX2	EntrezGene	CUX2
12	111447216	111447216	1	+	C	T	108	84	24	SAM3760479	589	108	0.222222	16	c(27, 57, 2, 22)	FALSE	FALSE	FALSE	436	NA	T	Q/*	YES	CCDS9153.1	1375	1018	NA	Caa/Taa	stop_gained	NA	NP_005466	NA	2011-05-07	NM_005475	Transcript	GeneID:10019	deleterious(1.00)	HGNC:29605	NA	NA	340	NA	NA	1	SH2B3	EntrezGene	SH2B3
12	111658919	111658920	2	+	AT	A	34	27	7	SAM3760479	111	33	0.205882	6	c(0, 27, 1, 6)	TRUE	FALSE	FALSE	132	NA	-	NA	YES	CCDS9154.1	NA	NA	NA	NA	intron_variant&feature_truncation	NA	NP_006759	NA	NA	NM_006768	Transcript	GeneID:8315	NA	HGNC:1099	2011-08-10	NA	NA	NA	NA	-1	BRAP	EntrezGene	BRAP
12	116019922	116019922	1	+	T	A	92	71	21	SAM3760479	513	92	0.228261	5	c(20, 51, 3, 18)	FALSE	FALSE	FALSE	328	NA	A	K/*	YES	CCDS9177.1	731	676	NA	Aag/Tag	stop_gained	NA	NP_056150	NA	1927-05-31	NM_015335	Transcript	GeneID:23389	deleterious(1.00)	HGNC:22962	NA	NA	226	NA	NA	-1	MED13L	EntrezGene	MED13L
12	122508441	122508441	1	+	G	A	57	49	8	SAM3760479	134	57	0.140351	0	c(1, 48, 0, 8)	FALSE	FALSE	FALSE	212	NA	A	A/V	YES	CCDS31920.1	972	812	NA	gCt/gTt	missense_variant	NA	NP_075388	NA	2011-08-09	NM_023012	Transcript	GeneID:65117	NA	HGNC:30559	NA	unknown(0)	271	deleterious(0.01)	NA	-1	RSRC2	EntrezGene	RSRC2
12	122801626	122801626	1	+	G	A	135	110	25	SAM3760479	545	135	0.185185	4	c(92, 18, 19, 6)	FALSE	FALSE	FALSE	553	NA	A	E/K	YES	CCDS9238.1	1642	1480	NA	Gaa/Aaa	missense_variant	NA	NP_958843	NA	2011-09-12	NM_201435	Transcript	GeneID:84660	neutral(0.086)	HGNC:30723	NA	benign(0.112)	494	tolerated(0.18)	NA	1	CCDC62	EntrezGene	CCDC62
12	122850787	122850788	2	+	TG	T	26	19	7	SAM3760479	170	25	0.269231	5	c(19, 0, 6, 1)	TRUE	FALSE	FALSE	60	NA	-	NA	YES	CCDS31922.1	NA	NA	NA	NA	intron_variant&feature_truncation	NA	NP_003950	NA	NA	NM_003959	Transcript	GeneID:9026	NA	HGNC:18415	2011-05-30	NA	NA	NA	NA	1	HIP1R	EntrezGene	HIP1R
12	123198290	123198290	1	+	A	T	32	25	7	SAM3760479	159	32	0.21875	0	c(9, 16, 3, 4)	FALSE	FALSE	FALSE	114	NA	T	V/E	YES	CCDS9243.2	2304	1982	NA	gTg/gAg	missense_variant	NA	NP_073619	NA	2011-12-23	NM_022782	Transcript	GeneID:10198	deleterious(0.748)	HGNC:7215	NA	probably_damaging(0.975)	661	deleterious(0)	NA	-1	MPHOSPH9	EntrezGene	MPHOSPH9
12	129074380	129074380	1	+	A	T	143	127	16	SAM3760479	298	143	0.111888	0	c(54, 73, 7, 9)	FALSE	FALSE	FALSE	538	NA	T	L/*	YES	CCDS9266.1	3123	2795	NA	tTg/tAg	stop_gained	NA	NP_597705	NA	2011-09-08	NM_133448	Transcript	GeneID:121256	deleterious(1.00)	HGNC:29411	NA	NA	932	NA	NA	-1	TMEM132D	EntrezGene	TMEM132D
12	130345753	130345753	1	+	G	A	60	51	9	SAM3760479	119	60	0.15	3	c(40, 11, 6, 3)	FALSE	FALSE	FALSE	273	NA	A	G/E	YES	CCDS9268.1	462	191	NA	gGa/gAa	missense_variant&splice_region_variant	NA	NP_004755	NA	2011-04-20	NM_004764	Transcript	GeneID:9271	neutral(0.000)	HGNC:9007	NA	benign(0.004)	64	tolerated(1)	NA	1	PIWIL1	EntrezGene	PIWIL1
12	132140645	132140645	1	+	T	C	68	42	26	SAM3760479	623	68	0.382353	0	c(16, 26, 9, 17)	FALSE	FALSE	FALSE	275	NA	C	T/A	YES	CCDS41865.1	1570	1531	NA	Act/Gct	missense_variant	NA	NP_778236	NA	2011-10-14	NM_175066	Transcript	GeneID:317781	neutral(0.361)	HGNC:20082	NA	benign(0.175)	511	deleterious(0.05)	NA	-1	DDX51	EntrezGene	DDX51
12	133156444	133156444	1	+	G	A	265	258	7	SAM3760479	107	265	0.0264151	6	c(113, 145, 5, 2)	FALSE	FALSE	FALSE	993	NA	A	V/M	YES	CCDS9283.1	1384	1198	NA	Gtg/Atg	missense_variant	NA	NP_056209	NA	2011-05-04	NM_015394	Transcript	GeneID:7556	deleterious(0.628)	HGNC:12879	NA	possibly_damaging(0.541)	400	deleterious(0)	NA	1	ZNF10	EntrezGene	ZNF10
13	19425740	19425742	3	+	CCT	C	66	62	4	SAM3760479	95	65	0.0606061	0	c(30, 32, 2, 2)	TRUE	FALSE	FALSE	267	NA	-	NA	YES	CCDS45014.1	NA	NA	NA	NA	intron_variant&feature_truncation	NA	NP_954863	NA	NA	NM_199254	Transcript	GeneID:93492	NA	HGNC:17299	19/20	NA	NA	NA	NA	-1	TPTE2	EntrezGene	TPTE2
13	24595067	24595069	3	+	GAC	G	89	81	8	SAM3760479	75	88	0.0898876	22	c(37, 44, 8, 0)	TRUE	FALSE	FALSE	298	NA	-	NA	YES	NA	NA	NA	NA	NA	intron_variant&non_coding_transcript_variant&feature_truncation	NA	NA	NA	NA	NR_002815	Transcript	GeneID:374491	NA	HGNC:42644	2011-06-07	NA	NA	NA	NA	1	TPTE2P6	EntrezGene	TPTE2P6
13	24861182	24861182	1	+	C	CT	64	54	10	SAM3760479	218	64	0.15625	0	c(54, 0, 10, 0)	TRUE	FALSE	FALSE	285	NA	T	NA	YES	CCDS9308.2	NA	NA	NA	NA	intron_variant&feature_elongation	NA	NP_112567	NA	NA	NM_031277	Transcript	GeneID:56163	NA	HGNC:10060	26/35	NA	NA	NA	NA	1	RNF17	EntrezGene	RNF17
13	24892744	24892744	1	+	G	A	153	118	35	SAM3760479	811	153	0.228758	1	c(69, 49, 19, 16)	FALSE	FALSE	FALSE	629	NA	A	R/W	YES	CCDS9310.1	3310	3115	NA	Cgg/Tgg	missense_variant	NA	NP_060921	NA	2011-10-16	NM_018451	Transcript	GeneID:55835	deleterious(0.919)	HGNC:17272	NA	probably_damaging(0.998)	1039	deleterious(0)	NA	-1	CENPJ	EntrezGene	CENPJ
13	24943563	24943564	2	+	AT	A	59	52	7	SAM3760479	109	59	0.118644	23	c(48, 4, 3, 4)	TRUE	FALSE	FALSE	234	NA	-	NA	YES	NA	NA	NA	NA	NA	intron_variant&non_coding_transcript_variant&feature_truncation	NA	NA	NA	NA	NR_026730	Transcript	GeneID:646405	NA	HGNC:35196	2011-02-03	NA	NA	NA	NA	-1	TPTE2P1	EntrezGene	TPTE2P1
13	25261667	25261668	2	+	CT	C	74	59	15	SAM3760479	409	73	0.202703	3	c(35, 24, 7, 8)	TRUE	FALSE	FALSE	270	NA	-	K/X	YES	CCDS9313.1	1045	726	NA	aaA/aa	frameshift_variant&missense_variant&splice_region_variant&feature_truncation	NA	NP_004676	NA	2011-06-13	NM_004685	Transcript	GeneID:9107	NA	HGNC:7453	NA	NA	242	NA	NA	-1	MTMR6	EntrezGene	MTMR6
13	27256533	27256534	2	+	TA	T	78	63	15	SAM3760479	211	78	0.192308	3	c(12, 51, 1, 14)	TRUE	FALSE	FALSE	295	NA	-	NA	YES	CCDS9320.1	535	NA	NA	NA	3_prime_UTR_variant&feature_truncation	NA	NP_000973	NA	2011-06-05	NM_000982	Transcript	GeneID:6144	NA	HGNC:10313	NA	NA	NA	NA	NA	1	RPL21	EntrezGene	RPL21
13	32687258	32687258	1	+	T	A	179	119	60	SAM3760479	1553	179	0.335196	5	c(8, 111, 1, 59)	FALSE	FALSE	FALSE	617	NA	A	I/K	YES	CCDS41878.1	1514	1328	NA	aTa/aAa	missense_variant	NA	NP_055847	NA	1931-11-30	NM_015032	Transcript	GeneID:23047	deleterious(0.500)	HGNC:20418	NA	possibly_damaging(0.583)	443	tolerated(0.08)	NA	1	PDS5B	EntrezGene	PDS5B
13	32701621	32701623	3	+	CAT	C	31	27	4	SAM3760479	108	31	0.129032	0	c(0, 27, 0, 4)	TRUE	FALSE	FALSE	78	NA	-	NA	YES	CCDS41878.1	NA	NA	NA	NA	intron_variant&feature_truncation	NA	NP_055847	NA	NA	NM_015032	Transcript	GeneID:23047	NA	HGNC:20418	17/34	NA	NA	NA	NA	1	PDS5B	EntrezGene	PDS5B
13	37577774	37577774	1	+	C	A	44	30	14	SAM3760479	373	44	0.318182	2	c(16, 14, 9, 5)	FALSE	FALSE	FALSE	168	NA	A	E/*	YES	CCDS9364.1	2105	1987	NA	Gaa/Taa	stop_gained	NA	NP_006466	NA	16/23	NM_006475	Transcript	GeneID:10631	deleterious(1.00)	HGNC:16953	NA	NA	663	NA	NA	-1	POSTN	EntrezGene	POSTN
13	49506683	49506683	1	+	G	A	48	42	6	SAM3760479	98	50	0.125	0	c(15, 27, 2, 4)	FALSE	FALSE	FALSE	147	NA	A	C/Y	YES	CCDS31975.1	480	143	NA	tGc/tAc	missense_variant	NA	NP_001035533	NA	2011-02-09	NM_001040443	Transcript	GeneID:51131	deleterious(0.945)	HGNC:17024	NA	probably_damaging(1)	48	deleterious(0)	NA	1	PHF11	EntrezGene	PHF11
13	52136422	52136423	2	+	AT	A	26	17	9	SAM3760479	150	26	0.346154	0	c(0, 17, 0, 9)	TRUE	FALSE	FALSE	75	NA	-	NA	YES	CCDS73576.1	NA	NA	NA	NA	intron_variant&feature_truncation	NA	NP_689933	NA	NA	NM_152720	Transcript	GeneID:4752	NA	HGNC:7746	2011-12-14	NA	NA	NA	NA	-1	NEK3	EntrezGene	NEK3
13	57635001	57635001	1	+	G	A	34	26	8	SAM3760479	170	34	0.235294	4	c(17, 9, 7, 1)	FALSE	FALSE	FALSE	99	NA	A	A/T	YES	CCDS31986.1	3347	2455	NA	Gcc/Acc	missense_variant	NA	NP_001035519	NA	2011-01-03	NM_001040429	Transcript	GeneID:27253	neutral(0.012)	HGNC:14267	NA	benign(0.001)	819	tolerated(0.45)	NA	1	PCDH17	EntrezGene	PCDH17
13	77007547	77007548	2	+	TA	T	60	41	19	SAM3760479	366	60	0.316667	8	c(26, 15, 16, 3)	TRUE	FALSE	FALSE	298	NA	-	L/X	YES	CCDS9457.1	1255	884	NA	tTa/ta	frameshift_variant&missense_variant&feature_truncation	NA	NP_036290	NA	2011-05-04	NM_012158	Transcript	GeneID:26224	NA	HGNC:13599	NA	NA	295	NA	NA	-1	FBXL3	EntrezGene	FBXL3
13	80336865	80336865	1	+	C	T	63	49	14	SAM3760479	325	63	0.222222	1	c(34, 15, 11, 3)	FALSE	FALSE	FALSE	237	NA	T	G/R	YES	CCDS9463.1	1222	841	NA	Ggg/Agg	missense_variant	NA	NP_005833	NA	2011-02-01	NM_005842	Transcript	GeneID:10253	neutral(0.411)	HGNC:11270	NA	probably_damaging(0.964)	281	tolerated(0.58)	NA	-1	SPRY2	EntrezGene	SPRY2
13	99255196	99255196	1	+	A	G	80	58	22	SAM3760479	500	80	0.275	0	c(29, 29, 10, 12)	FALSE	FALSE	FALSE	319	NA	G	V/A	YES	CCDS9491.1	986	677	NA	gTc/gCc	missense_variant	NA	NP_001091670	NA	2011-02-01	NM_001098200	Transcript	GeneID:2841	neutral(0.004)	HGNC:4472	NA	benign(0.039)	226	tolerated(0.68)	NA	-1	GPR18	EntrezGene	GPR18
13	110150416	110150416	1	+	C	T	10	7	3	SAM3760479	86	10	0.3	11	c(0, 7, 2, 1)	FALSE	FALSE	FALSE	45	NA	T	G/R	YES	CCDS9511.1	5079	4957	NA	Ggg/Agg	missense_variant	NA	NP_001836	NA	52/52	NM_001845	Transcript	GeneID:1282	NA	HGNC:2202	NA	unknown(0)	1653	deleterious(0)	NA	-1	COL4A1	EntrezGene	COL4A1
13	113658110	113658110	1	+	T	C	12	8	4	SAM3760479	116	12	0.333333	0	c(6, 2, 3, 1)	FALSE	FALSE	FALSE	45	NA	C	Q/R	YES	CCDS9539.1	89	35	NA	cAg/cGg	missense_variant	NA	NP_000696	NA	2011-01-06	NM_000705	Transcript	GeneID:496	deleterious(0.736)	HGNC:820	NA	probably_damaging(0.942)	12	deleterious(0.04)	NA	-1	ATP4B	EntrezGene	ATP4B
14	21353857	21353858	2	+	AT	A	96	79	17	SAM3760479	287	94	0.177083	1	c(11, 68, 3, 14)	TRUE	FALSE	FALSE	328	NA	-	NA	YES	CCDS9569.1	NA	NA	NA	NA	intron_variant&feature_truncation	NA	NP_009123	NA	NA	NM_007192	Transcript	GeneID:11198	NA	HGNC:11465	23/25	NA	NA	NA	NA	-1	SUPT16H	EntrezGene	SUPT16H
14	21523464	21523464	1	+	T	C	76	65	11	SAM3760479	256	76	0.144737	1	c(35, 30, 7, 4)	FALSE	FALSE	FALSE	285	NA	C	Q/R	YES	CCDS32045.1	2546	2264	NA	cAg/cGg	missense_variant	NA	NP_005398	NA	2011-02-01	NM_005407	Transcript	GeneID:6297	deleterious(0.478)	HGNC:10526	NA	probably_damaging(0.986)	755	tolerated(0.15)	NA	-1	SALL2	EntrezGene	SALL2
14	24316229	24316229	1	+	C	T	66	50	16	SAM3760479	401	66	0.242424	0	c(12, 38, 4, 12)	FALSE	FALSE	FALSE	246	NA	T	P/L	YES	CCDS9626.1	899	578	NA	cCc/cTc	missense_variant	NA	NP_001137391	NA	2011-02-01	NM_001143919	Transcript	GeneID:1241	deleterious(0.945)	HGNC:6713	NA	probably_damaging(1)	193	deleterious(0)	NA	1	LTB4R	EntrezGene	LTB4R
14	24373222	24373222	1	+	G	A	62	48	14	SAM3760479	355	62	0.225806	4	c(35, 13, 8, 6)	FALSE	FALSE	FALSE	225	NA	A	A/T	YES	CCDS9629.1	1732	1411	NA	Gca/Aca	missense_variant	NA	NP_004545	NA	2011-04-09	NM_004554	Transcript	GeneID:4776	deleterious(0.919)	HGNC:7778	NA	probably_damaging(0.998)	471	deleterious(0)	NA	1	NFATC4	EntrezGene	NFATC4
14	31149943	31149944	2	+	GA	G	46	37	9	SAM3760479	207	46	0.195652	0	c(37, 0, 9, 0)	TRUE	FALSE	FALSE	210	NA	-	NA	YES	CCDS41939.1	NA	NA	NA	NA	intron_variant&feature_truncation	NA	NP_056197	NA	NA	NM_015382	Transcript	GeneID:25831	NA	HGNC:20157	13/42	NA	NA	NA	NA	-1	HECTD1	EntrezGene	HECTD1
14	31402914	31402914	1	+	T	C	251	202	49	SAM3760479	1154	252	0.195219	2	c(104, 98, 28, 21)	FALSE	FALSE	FALSE	939	NA	C	Q/R	YES	NA	247	62	NA	cAg/cGg	missense_variant	NA	NP_056288	NA	1932-01-31	NM_015473	Transcript	GeneID:25938	neutral(0.349)	HGNC:20276	NA	benign(0.005)	21	deleterious(0.03)	NA	-1	HEATR5A	EntrezGene	HEATR5A
14	33800131	33800131	1	+	G	T	26	22	4	SAM3760479	98	26	0.153846	2	c(15, 7, 4, 0)	FALSE	FALSE	FALSE	129	NA	T	K/N	YES	CCDS53891.1	1888	1824	NA	aaG/aaT	missense_variant	NA	NP_001158221	NA	2011-12-11	NM_001164749	Transcript	GeneID:64067	neutral(0.041)	HGNC:19311	NA	probably_damaging(0.95)	608	tolerated(0.25)	NA	1	NPAS3	EntrezGene	NPAS3
14	35627394	35627394	1	+	C	A	67	54	13	SAM3760479	217	67	0.19403	2	c(30, 24, 6, 7)	FALSE	FALSE	FALSE	313	NA	A	D/Y	YES	CCDS32064.1	5426	5035	NA	Gat/Tat	missense_variant	NA	NP_919277	NA	33/40	NM_194301	Transcript	GeneID:253959	deleterious(0.935)	HGNC:17770	NA	probably_damaging(0.999)	1679	deleterious(0)	NA	-1	RALGAPA1	EntrezGene	RALGAPA1
14	39159352	39159352	1	+	A	AT	29	25	4	SAM3760479	107	29	0.137931	0	c(25, 0, 4, 0)	TRUE	FALSE	FALSE	153	NA	T	NA	YES	CCDS41947.1	NA	NA	NA	NA	intron_variant&feature_elongation	NA	NP_001073005	NA	NA	NM_001079537	Transcript	GeneID:122553	NA	HGNC:23066	2011-02-04	NA	NA	NA	NA	-1	TRAPPC6B	EntrezGene	TRAPPC6B
14	44962675	44962675	1	+	C	T	134	118	16	SAM3760479	315	134	0.119403	1	c(93, 25, 12, 4)	FALSE	FALSE	FALSE	460	NA	T	S/F	YES	CCDS9681.1	463	254	NA	tCt/tTt	missense_variant	NA	NP_055906	NA	2011-01-18	NM_015091	Transcript	GeneID:23116	deleterious(0.627)	HGNC:19959	NA	benign(0.431)	85	deleterious(0.02)	NA	1	FAM179B	EntrezGene	FAM179B
14	49802342	49802343	2	+	GT	G	36	30	6	SAM3760479	134	36	0.166667	0	c(29, 1, 6, 0)	TRUE	FALSE	FALSE	96	NA	-	NA	YES	CCDS9694.1	NA	NA	NA	NA	intron_variant&feature_truncation	NA	NP_004704	NA	NA	NM_004713	Transcript	GeneID:9147	NA	HGNC:10663	22/32	NA	NA	NA	NA	-1	NEMF	EntrezGene	NEMF
14	50758744	50758745	2	+	TA	T	27	17	10	SAM3760479	290	27	0.37037	0	c(0, 17, 0, 10)	TRUE	FALSE	FALSE	69	NA	-	NA	YES	NA	NA	NA	NA	NA	intron_variant&feature_truncation	NA	NP_065972	NA	NA	NM_020921	Transcript	GeneID:51199	NA	HGNC:14906	17/30	NA	NA	NA	NA	-1	NIN	EntrezGene	NIN
14	51701038	51701039	2	+	CT	C	56	39	17	SAM3760479	378	55	0.303571	1	c(36, 3, 15, 2)	TRUE	FALSE	FALSE	177	NA	-	NA	YES	CCDS58318.1	NA	NA	NA	NA	intron_variant&feature_truncation	NA	NP_001253975	NA	NA	NM_001267046	Transcript	GeneID:122786	NA	HGNC:19839	2011-03-12	NA	NA	NA	NA	1	FRMD6	EntrezGene	FRMD6
14	55180785	55180786	2	+	GA	G	82	69	13	SAM3760479	211	79	0.158537	5	c(18, 51, 1, 12)	TRUE	FALSE	FALSE	301	NA	-	NA	YES	CCDS9723.1	NA	NA	NA	NA	splice_region_variant&intron_variant&feature_truncation	NA	NP_055565	NA	NA	NM_014750	Transcript	GeneID:9787	NA	HGNC:16864	2011-05-17	NA	NA	NA	NA	-1	DLGAP5	EntrezGene	DLGAP5
14	64051843	64051843	1	+	C	T	122	93	29	SAM3760479	755	122	0.237705	0	c(57, 36, 18, 11)	FALSE	FALSE	FALSE	638	NA	T	Q/*	YES	CCDS9761.2	8160	7930	NA	Cag/Tag	stop_gained	NA	NP_878918	NA	48/116	NM_182914	Transcript	GeneID:23224	deleterious(1.00)	HGNC:17084	NA	NA	2644	NA	NA	1	SYNE2	EntrezGene	SYNE2
14	64490543	64490544	2	+	GA	G	135	107	28	SAM3760479	621	134	0.207407	5	c(13, 94, 1, 27)	TRUE	FALSE	FALSE	409	NA	-	NA	YES	CCDS9765.1	NA	NA	NA	NA	splice_region_variant&intron_variant&feature_truncation	NA	NP_008908	NA	NA	NM_006977	Transcript	GeneID:7597	NA	HGNC:13112	2011-01-01	NA	NA	NA	NA	-1	ZBTB25	EntrezGene	ZBTB25
14	65742044	65742045	2	+	GA	G	60	55	5	SAM3760479	124	59	0.0833333	0	c(55, 0, 5, 0)	TRUE	FALSE	FALSE	261	NA	-	NA	YES	CCDS9775.1	NA	NA	NA	NA	intron_variant&feature_truncation	NA	NP_835369	NA	NA	NM_178156	Transcript	GeneID:2530	NA	HGNC:4019	2011-09-08	NA	NA	NA	NA	1	FUT8	EntrezGene	FUT8
14	71588407	71588407	1	+	A	T	106	73	33	SAM3760479	758	106	0.311321	8	c(37, 36, 22, 11)	FALSE	FALSE	FALSE	382	NA	T	T/S	YES	CCDS61490.1	896	535	NA	Acc/Tcc	missense_variant	NA	NP_001271174	NA	2011-02-20	NM_001284245	Transcript	GeneID:26037	deleterious(0.818)	HGNC:20284	NA	probably_damaging(0.984)	179	deleterious(0)	NA	1	SIPA1L1	EntrezGene	SIPA1L1
14	72951932	72951933	2	+	TG	T	72	62	10	SAM3760479	262	70	0.138889	0	c(1, 61, 0, 10)	TRUE	FALSE	FALSE	273	NA	-	NA	YES	CCDS9809.1	NA	NA	NA	NA	intron_variant&feature_truncation	NA	NP_056419	NA	NA	NM_015604	Transcript	GeneID:26094	NA	HGNC:20229	2011-09-12	NA	NA	NA	NA	1	DCAF4	EntrezGene	DCAF4
14	88429326	88429327	2	+	AT	A	98	77	21	SAM3760479	428	98	0.214286	0	c(77, 0, 21, 0)	TRUE	FALSE	FALSE	349	NA	-	NA	YES	CCDS9883.1	NA	NA	NA	NA	intron_variant&feature_truncation	NA	NP_060888	NA	NA	NM_018418	Transcript	GeneID:55812	NA	HGNC:20423	2011-07-10	NA	NA	NA	NA	1	SPATA7	EntrezGene	SPATA7
14	89980597	89980597	1	+	C	G	77	63	14	SAM3760479	325	77	0.181818	2	c(25, 38, 4, 10)	FALSE	FALSE	FALSE	325	NA	G	N/K	YES	CCDS9888.1	925	849	NA	aaC/aaG	missense_variant	NA	NP_001008744	NA	2011-07-15	NM_001008744	Transcript	GeneID:55775	deleterious(0.945)	HGNC:18884	NA	probably_damaging(1)	283	deleterious(0)	NA	1	TDP1	EntrezGene	TDP1
14	94227412	94227412	1	+	G	GA	28	23	5	SAM3760479	139	28	0.178571	0	c(0, 23, 0, 5)	TRUE	FALSE	FALSE	93	NA	A	NA	YES	CCDS9921.1	NA	NA	NA	NA	intron_variant&feature_elongation	NA	NP_478144	NA	NA	NM_058237	Transcript	GeneID:57718	NA	HGNC:23788	2011-03-23	NA	NA	NA	NA	1	PPP4R4	EntrezGene	PPP4R4
14	94231362	94231363	2	+	GT	G	52	47	5	SAM3760479	74	51	0.0961538	0	c(0, 47, 0, 5)	TRUE	FALSE	FALSE	231	NA	-	NA	YES	CCDS9921.1	NA	NA	NA	NA	intron_variant&feature_truncation	NA	NP_478144	NA	NA	NM_058237	Transcript	GeneID:57718	NA	HGNC:23788	2011-05-23	NA	NA	NA	NA	1	PPP4R4	EntrezGene	PPP4R4
14	100327269	100327269	1	+	C	A	82	60	22	SAM3760479	532	82	0.268293	2	c(21, 39, 9, 13)	FALSE	FALSE	FALSE	288	NA	A	H/N	YES	CCDS9959.1	299	226	NA	Cac/Aac	missense_variant	NA	NP_997000	NA	2011-04-05	NM_207117	Transcript	GeneID:283600	neutral(0.000)	HGNC:20115	NA	benign(0.002)	76	tolerated(1)	NA	1	SLC25A47	EntrezGene	SLC25A47
14	103736164	103736166	3	+	CCA	C	78	63	15	SAM3760479	420	75	0.192308	6	c(38, 25, 6, 9)	TRUE	FALSE	FALSE	361	NA	-	V/X	YES	CCDS41997.1	3351-3352	3068-3069	NA	gTG/g	frameshift_variant&missense_variant&feature_truncation	NA	NP_056131	NA	16/17	NM_015316	Transcript	GeneID:23368	NA	HGNC:14950	NA	NA	1023	NA	NA	-1	PPP1R13B	EntrezGene	PPP1R13B
14	104776706	104776706	1	+	C	A	45	30	15	SAM3760479	396	45	0.333333	6	c(20, 10, 7, 8)	FALSE	FALSE	FALSE	213	NA	A	W/C	YES	CCDS9994.1	579	240	NA	tgG/tgT	missense_variant	NA	NP_001014431	NA	2011-04-13	NM_001014431	Transcript	GeneID:207	deleterious(0.870)	HGNC:391	NA	probably_damaging(0.981)	80	deleterious(0)	NA	-1	AKT1	EntrezGene	AKT1
14	104883704	104883705	2	+	TG	T	16	13	3	SAM3760479	71	16	0.1875	4	c(12, 1, 2, 1)	TRUE	FALSE	FALSE	57	NA	-	NA	YES	CCDS45175.1	NA	NA	NA	NA	intron_variant&feature_truncation	NA	NP_001106197	NA	NA	NM_001112726	Transcript	GeneID:283638	NA	HGNC:20362	2011-08-17	NA	NA	NA	NA	1	CEP170B	EntrezGene	KIAA0284
14	104949128	104949128	1	+	C	A	591	553	38	SAM3760479	611	593	0.0642978	17	c(251, 302, 25, 13)	FALSE	FALSE	FALSE	2522	NA	A	R/I	YES	CCDS45177.1	6443	6323	NA	aGa/aTa	missense_variant	NA	NP_612429	NA	2011-07-06	NM_138420	Transcript	GeneID:113146	neutral(0.319)	HGNC:20125	NA	benign(0.005)	2108	tolerated(0.07)	NA	-1	AHNAK2	EntrezGene	AHNAK2
15	22672612	22672613	2	+	TA	T	24	16	8	SAM3760479	205	24	0.333333	0	c(16, 0, 8, 0)	TRUE	FALSE	FALSE	99	NA	-	NA	YES	NA	NA	NA	NA	NA	intron_variant&non_coding_transcript_variant&feature_truncation	NA	NA	NA	NA	NR_003521	Transcript	GeneID:339005	NA	HGNC:27892	2011-04-09	NA	NA	NA	NA	1	WHAMMP3	EntrezGene	WHAMMP3
15	33066844	33066846	3	+	CAG	C	135	98	37	SAM3760479	996	134	0.274074	4	c(35, 63, 17, 20)	TRUE	FALSE	FALSE	454	NA	-	NA	YES	CCDS61581.1	NA	NA	NA	NA	intron_variant&feature_truncation	NA	NP_001264242	NA	NA	NM_001277313	Transcript	GeneID:342184	NA	HGNC:3768	2011-05-19	NA	NA	NA	NA	-1	FMN1	EntrezGene	FMN1
15	33244963	33244964	2	+	CT	C	13	9	4	SAM3760479	122	13	0.307692	2	c(4, 5, 3, 1)	TRUE	FALSE	FALSE	42	NA	-	NA	YES	NA	332	NA	NA	NA	splice_region_variant&non_coding_transcript_exon_variant&non_coding_transcript_variant&feature_truncation	NA	NA	NA	2011-04-08	NR_046005	Transcript	GeneID:100652857	NA	HGNC:34243	NA	NA	NA	NA	NA	-1	TMCO5B	EntrezGene	TMCO5B
15	34238282	34238282	1	+	G	A	96	65	31	SAM3760479	856	96	0.322917	1	c(36, 29, 15, 16)	FALSE	FALSE	FALSE	358	NA	A	H/Y	YES	CCDS58352.1	2916	2752	NA	Cat/Tat	missense_variant	NA	NP_598408	NA	20/25	NM_133647	Transcript	GeneID:9990	deleterious(0.919)	HGNC:10914	NA	probably_damaging(0.998)	918	deleterious(0)	NA	-1	SLC12A6	EntrezGene	SLC12A6
15	39738256	39738257	2	+	GA	G	47	36	11	SAM3760479	172	45	0.234043	0	c(0, 36, 0, 11)	TRUE	FALSE	FALSE	204	NA	-	NA	YES	CCDS10050.1	NA	NA	NA	NA	intron_variant&feature_truncation	NA	NP_689810	NA	NA	NM_152597	Transcript	GeneID:161835	NA	HGNC:21674	2011-07-10	NA	NA	NA	NA	-1	FSIP1	EntrezGene	FSIP1
15	40339580	40339581	2	+	TC	T	62	46	16	SAM3760479	365	61	0.258065	4	c(14, 32, 7, 9)	TRUE	FALSE	FALSE	279	NA	-	G/X	YES	CCDS10055.2	310	294	NA	ggG/gg	frameshift_variant&missense_variant&feature_truncation	NA	NP_997263	NA	2011-03-10	NM_207380	Transcript	GeneID:388115	NA	HGNC:33488	NA	NA	98	NA	NA	-1	C15orf52	EntrezGene	C15orf52
15	40856932	40856932	1	+	A	G	180	120	60	SAM3760479	1303	180	0.333333	6	c(43, 77, 16, 44)	FALSE	FALSE	FALSE	638	NA	G	D/G	YES	CCDS45231.1	1703	1499	NA	gAc/gGc	missense_variant	NA	NP_003701	NA	2011-11-10	NM_003710	Transcript	GeneID:6692	deleterious(0.877)	HGNC:11246	NA	probably_damaging(0.999)	500	deleterious(0)	NA	1	SPINT1	EntrezGene	SPINT1
15	41872351	41872351	1	+	C	T	18	14	4	SAM3760479	102	18	0.222222	2	c(4, 10, 0, 4)	FALSE	FALSE	FALSE	72	NA	T	E/K	YES	CCDS61599.1	5344	5116	NA	Gag/Aag	missense_variant	NA	NP_057726	NA	27/68	NM_016642	Transcript	GeneID:51332	neutral(0.039)	HGNC:15680	NA	benign(0.034)	1706	tolerated(0.25)	NA	-1	SPTBN5	EntrezGene	SPTBN5
15	43432539	43432539	1	+	C	A	65	53	12	SAM3760479	307	65	0.184615	5	c(13, 40, 5, 7)	FALSE	FALSE	FALSE	213	NA	A	Q/H	YES	CCDS45250.1	3443	3330	NA	caG/caT	missense_variant	NA	NP_001135452	NA	17/28	NM_001141980	Transcript	GeneID:7158	neutral(0.385)	HGNC:11999	NA	benign(0.043)	1110	deleterious(0.02)	NA	-1	TP53BP1	EntrezGene	TP53BP1
15	45160984	45160984	1	+	C	T	59	51	8	SAM3760479	146	59	0.135593	0	c(5, 46, 0, 8)	FALSE	FALSE	FALSE	159	NA	T	P/S	YES	CCDS32221.1	4004	3850	NA	Ccc/Tcc	missense_variant	NA	NP_787954	NA	29/34	NM_175940	Transcript	GeneID:53905	deleterious(0.775)	HGNC:3062	NA	probably_damaging(0.919)	1284	deleterious(0.01)	NA	1	DUOX1	EntrezGene	DUOX1
15	48483881	48483881	1	+	C	T	40	31	9	SAM3760479	244	40	0.225	5	c(12, 19, 6, 3)	FALSE	FALSE	FALSE	174	NA	T	G/R	YES	CCDS32232.1	4170	3775	NA	Gga/Aga	missense_variant	NA	NP_000129	NA	31/66	NM_000138	Transcript	GeneID:2200	deleterious(0.892)	HGNC:3603	NA	probably_damaging(0.992)	1259	deleterious(0)	NA	-1	FBN1	EntrezGene	FBN1
15	50289483	50289483	1	+	C	A	54	39	15	SAM3760479	371	54	0.277778	1	c(34, 5, 12, 3)	FALSE	FALSE	FALSE	204	NA	A	V/L	YES	CCDS32239.1	1343	919	NA	Gta/Tta	missense_variant&splice_region_variant	NA	NP_005245	NA	2011-07-08	NM_005254	Transcript	GeneID:2553	deleterious(0.534)	HGNC:4074	NA	possibly_damaging(0.891)	307	tolerated(0.11)	NA	-1	GABPB1	EntrezGene	GABPB1
15	50599233	50599233	1	+	T	C	107	66	41	SAM3760479	1053	107	0.383178	4	c(31, 35, 24, 17)	FALSE	FALSE	FALSE	334	NA	C	R/G	YES	CCDS42035.1	3334	3052	NA	Aga/Gga	missense_variant	NA	NP_060142	NA	22/39	NM_017672	Transcript	GeneID:54822	deleterious(0.776)	HGNC:17994	NA	probably_damaging(1)	1018	deleterious(0.01)	NA	-1	TRPM7	EntrezGene	TRPM7
15	55852464	55852464	1	+	T	C	41	30	11	SAM3760479	278	41	0.268293	0	c(22, 8, 8, 3)	FALSE	FALSE	FALSE	159	NA	C	H/R	YES	CCDS61644.1	2663	2363	NA	cAc/cGc	missense_variant	NA	NP_001271267	NA	2011-09-24	NM_001284338	Transcript	GeneID:4734	deleterious(0.836)	HGNC:7727	NA	probably_damaging(0.984)	788	deleterious(0.01)	NA	-1	NEDD4	EntrezGene	NEDD4
15	56094976	56094976	1	+	A	G	126	88	38	SAM3760479	928	126	0.301587	1	c(64, 24, 26, 12)	FALSE	FALSE	FALSE	424	NA	G	S/P	YES	NA	2752	2752	NA	Tca/Cca	missense_variant	NA	NP_073752	NA	2011-09-08	NM_022841	Transcript	GeneID:64864	neutral(0.272)	HGNC:25777	NA	NA	918	NA	NA	-1	RFX7	EntrezGene	RFX7
15	61921973	61921973	1	+	T	C	102	58	44	SAM3760479	1185	102	0.431373	1	c(49, 9, 36, 8)	FALSE	FALSE	FALSE	343	NA	C	K/E	YES	CCDS32257.1	7127	7036	NA	Aag/Gag	missense_variant	NA	NP_065872	NA	55/85	NM_020821	Transcript	GeneID:54832	neutral(0.001)	HGNC:23594	NA	benign(0.008)	2346	tolerated(1)	NA	-1	VPS13C	EntrezGene	VPS13C
15	63696427	63696428	2	+	AG	A	29	22	7	SAM3760479	199	28	0.241379	0	c(0, 22, 0, 7)	TRUE	FALSE	FALSE	123	NA	-	NA	YES	CCDS45277.1	NA	NA	NA	NA	intron_variant&feature_truncation	NA	NP_003913	NA	NA	NM_003922	Transcript	GeneID:8925	NA	HGNC:4867	26/77	NA	NA	NA	NA	-1	HERC1	EntrezGene	HERC1
15	65572079	65572080	2	+	GA	G	25	16	9	SAM3760479	204	25	0.36	0	c(15, 1, 9, 0)	TRUE	FALSE	FALSE	138	NA	-	NA	YES	CCDS45282.1	NA	NA	NA	NA	intron_variant&feature_truncation	NA	NP_057479	NA	NA	NM_016395	Transcript	GeneID:51495	NA	HGNC:24175	2011-09-09	NA	NA	NA	NA	1	PTPLAD1	EntrezGene	PTPLAD1
15	65582030	65582031	2	+	TA	T	44	33	11	SAM3760479	173	43	0.25	0	c(8, 25, 3, 8)	TRUE	FALSE	FALSE	171	NA	-	NA	YES	CCDS55969.1	NA	NA	NA	NA	intron_variant&feature_truncation	NA	NP_001193987	NA	NA	NM_001207058	Transcript	GeneID:81556	NA	HGNC:25372	2011-10-10	NA	NA	NA	NA	-1	VWA9	EntrezGene	C15orf44
15	74022960	74022960	1	+	G	T	26	17	9	SAM3760479	253	26	0.346154	0	c(5, 12, 3, 6)	FALSE	FALSE	FALSE	69	NA	T	Q/H	YES	CCDS10255.1	875	735	NA	caG/caT	missense_variant	NA	NP_150241	NA	2011-03-08	NM_033238	Transcript	GeneID:5371	neutral(0.304)	HGNC:9113	NA	benign(0.098)	245	tolerated(0.08)	NA	1	PML	EntrezGene	PML
15	74175129	74175129	1	+	G	A	39	18	21	SAM3760479	NA	39	0.538462	2	c(8, 10, 12, 9)	FALSE	TRUE	FALSE	177	NA	A	A/T	YES	CCDS10260.1	369	271	NA	Gcc/Acc	missense_variant	NA	NP_958934	NA	2011-02-01	NM_201526	Transcript	GeneID:3671	neutral(0.026)	HGNC:6133	NA	benign(0.102)	91	tolerated(0.18)	NA	1	ISLR	EntrezGene	ISLR
15	74842295	74842295	1	+	C	A	159	109	50	SAM3760479	1269	159	0.314465	1	c(59, 50, 25, 25)	FALSE	FALSE	FALSE	641	NA	A	Q/H	YES	NA	469	357	NA	caG/caT	missense_variant	NA	NP_001092906	NA	2011-02-15	NM_001099436	Transcript	GeneID:25989	neutral(0.407)	HGNC:19703	NA	NA	119	NA	NA	-1	ULK3	EntrezGene	ULK3
15	75360842	75360842	1	+	C	CCT	21	14	7	SAM3760479	217	21	0.333333	0	c(1, 13, 1, 6)	TRUE	FALSE	FALSE	75	NA	CT	NA	YES	CCDS32298.1	NA	NA	NA	NA	intron_variant&feature_elongation	NA	NP_006706	NA	NA	NM_006715	Transcript	GeneID:4123	NA	HGNC:6827	2011-12-24	NA	NA	NA	NA	-1	MAN2C1	EntrezGene	MAN2C1
15	75675555	75675555	1	+	C	A	19	9	10	SAM3760479	NA	19	0.526316	7	c(6, 3, 3, 7)	FALSE	TRUE	FALSE	57	NA	A	V/L	YES	CCDS10284.1	7057	6964	NA	Gtg/Ttg	missense_variant	NA	NP_001888	NA	2011-10-09	NM_001897	Transcript	GeneID:1464	deleterious(0.911)	HGNC:2466	NA	probably_damaging(0.997)	2322	deleterious(0)	NA	-1	CSPG4	EntrezGene	CSPG4
15	78274247	78274248	2	+	CG	C	28	24	4	SAM3760479	108	28	0.142857	7	c(20, 4, 2, 2)	TRUE	FALSE	FALSE	66	NA	-	R/X	YES	CCDS10299.2	726	557	NA	cGg/cg	frameshift_variant&missense_variant&feature_truncation	NA	NP_061072	NA	2011-05-07	NM_018602	Transcript	GeneID:55466	NA	HGNC:14885	NA	NA	186	NA	NA	1	DNAJA4	EntrezGene	DNAJA4
15	82817523	82817524	2	+	AT	A	102	75	27	SAM3760479	504	102	0.264706	0	c(74, 1, 27, 0)	TRUE	FALSE	FALSE	298	NA	-	NA	YES	CCDS45333.1	NA	NA	NA	NA	intron_variant&feature_truncation	NA	NP_001073904	NA	NA	NM_001080435	Transcript	GeneID:123720	NA	HGNC:30493	2011-03-08	NA	NA	NA	NA	1	WHAMM	EntrezGene	WHAMM
15	88459891	88459891	1	+	A	AT	58	45	13	SAM3760479	369	58	0.224138	7	c(8, 37, 0, 13)	TRUE	FALSE	FALSE	159	NA	T	NA	YES	CCDS10341.1	NA	NA	NA	NA	intron_variant&feature_elongation	NA	NP_071446	NA	NA	NM_022163	Transcript	GeneID:26589	NA	HGNC:1192	2011-03-02	NA	NA	NA	NA	-1	MRPL46	EntrezGene	MRPL46
15	89785385	89785385	1	+	C	A	91	74	17	SAM3760479	398	91	0.186813	4	c(52, 22, 14, 3)	FALSE	FALSE	FALSE	388	NA	A	E/D	YES	CCDS10356.1	3160	2868	NA	gaG/gaT	missense_variant	NA	NP_001141	NA	21/21	NM_001150	Transcript	GeneID:290	neutral(0.011)	HGNC:500	NA	benign(0.003)	956	tolerated(0.48)	NA	-1	ANPEP	EntrezGene	ANPEP
16	1487847	1487847	1	+	C	A	113	74	39	SAM3760479	991	113	0.345133	1	c(49, 25, 28, 11)	FALSE	FALSE	FALSE	629	NA	A	A/S	YES	CCDS32362.1	250	250	NA	Gca/Tca	missense_variant	NA	NP_001013680	NA	2011-02-02	NM_001013658	Transcript	GeneID:390667	neutral(0.050)	HGNC:14171	NA	benign(0.093)	84	tolerated(0.22)	NA	-1	PTX4	EntrezGene	PTX4
16	3068010	3068010	1	+	G	T	37	22	15	SAM3760479	389	37	0.405405	4	c(8, 14, 8, 7)	FALSE	FALSE	FALSE	135	NA	T	E/D	YES	CCDS32377.1	355	141	NA	gaG/gaT	missense_variant&splice_region_variant	NA	NP_001012736	NA	2011-05-06	NM_001012718	Transcript	GeneID:9235	neutral(0.390)	HGNC:16830	NA	benign(0.091)	47	deleterious(0.02)	NA	1	IL32	EntrezGene	IL32
16	3771067	3771068	2	+	GA	G	19	13	6	SAM3760479	86	19	0.315789	0	c(0, 13, 0, 6)	TRUE	FALSE	FALSE	69	NA	-	NA	YES	CCDS10509.1	NA	NA	NA	NA	intron_variant&feature_truncation	NA	NP_004371	NA	NA	NM_004380	Transcript	GeneID:1387	NA	HGNC:2348	13/30	NA	NA	NA	NA	-1	CREBBP	EntrezGene	CREBBP
16	5062478	5062478	1	+	G	A	60	46	14	SAM3760479	314	60	0.233333	2	c(28, 18, 7, 7)	FALSE	FALSE	FALSE	177	NA	A	A/V	YES	CCDS42116.2	542	305	NA	gCc/gTc	missense_variant	NA	NP_689672	NA	2011-02-07	NM_152459	Transcript	GeneID:146556	neutral(0.005)	HGNC:28687	NA	benign(0.034)	102	tolerated(0.65)	NA	-1	C16orf89	EntrezGene	C16orf89
16	10969308	10969308	1	+	A	T	74	48	26	SAM3760479	603	74	0.351351	1	c(9, 39, 6, 20)	FALSE	FALSE	FALSE	224	NA	T	E/V	YES	CCDS45409.1	721	491	NA	gAg/gTg	missense_variant&splice_region_variant	NA	NP_056041	NA	2011-04-23	NM_015226	Transcript	GeneID:23274	deleterious(0.810)	HGNC:29013	NA	probably_damaging(0.963)	164	deleterious(0)	NA	1	CLEC16A	EntrezGene	CLEC16A
16	11758509	11758510	2	+	AT	A	76	55	21	SAM3760479	532	74	0.276316	5	c(21, 34, 5, 16)	TRUE	FALSE	FALSE	346	NA	-	K/X	YES	CCDS10550.1	2518	2349	NA	aaA/aa	frameshift_variant&missense_variant&feature_truncation	NA	NP_054872	NA	20/23	NM_014153	Transcript	GeneID:29066	NA	HGNC:30959	NA	NA	783	NA	NA	-1	ZC3H7A	EntrezGene	ZC3H7A
16	15001670	15001671	2	+	GA	G	18	13	5	SAM3760479	94	18	0.277778	0	c(13, 0, 5, 0)	TRUE	FALSE	FALSE	84	NA	-	NA	YES	CCDS73830.1	NA	NA	NA	NA	intron_variant&feature_truncation	NA	NP_001272378	NA	NA	NM_001285449	Transcript	GeneID:23042	NA	HGNC:28995	2011-03-15	NA	NA	NA	NA	1	PDXDC1	EntrezGene	PDXDC1
16	20471679	20471679	1	+	T	C	63	41	22	SAM3760479	596	63	0.349206	7	c(11, 30, 10, 12)	FALSE	FALSE	FALSE	243	NA	C	V/A	YES	CCDS32401.1	1123	884	NA	gTt/gCt	missense_variant	NA	NP_001010845	NA	2011-07-14	NM_001010845	Transcript	GeneID:123876	neutral(0.021)	HGNC:32017	NA	benign(0.01)	295	tolerated(0.36)	NA	1	ACSM2A	EntrezGene	ACSM2A
16	21060522	21060526	5	+	TTTTC	T	19	8	11	SAM3760479	NA	19	0.578947	0	c(0, 8, 0, 11)	TRUE	TRUE	FALSE	69	NA	-	NA	YES	CCDS10594.1	NA	NA	NA	NA	intron_variant&feature_truncation	NA	NP_060009	NA	NA	NM_017539	Transcript	GeneID:55567	NA	HGNC:2949	25/61	NA	NA	NA	NA	-1	DNAH3	EntrezGene	DNAH3
16	23558211	23558211	1	+	A	G	56	52	4	SAM3760479	81	56	0.0714286	0	c(30, 22, 2, 2)	FALSE	FALSE	FALSE	222	NA	G	K/R	YES	CCDS10613.2	489	287	NA	aAg/aGg	missense_variant	NA	NP_061989	NA	2011-02-06	NM_019116	Transcript	GeneID:56061	deleterious(0.734)	HGNC:30565	NA	probably_damaging(0.966)	96	deleterious(0.04)	NA	1	UBFD1	EntrezGene	UBFD1
16	29841697	29841697	1	+	G	T	29	18	11	SAM3760479	290	29	0.37931	1	c(8, 10, 4, 7)	FALSE	FALSE	FALSE	75	NA	T	Q/H	YES	CCDS10656.1	1445	1293	NA	caG/caT	missense_variant	NA	NP_005106	NA	2011-09-14	NM_005115	Transcript	GeneID:9961	neutral(0.013)	HGNC:7531	NA	benign(0)	431	tolerated(0.43)	NA	1	MVP	EntrezGene	MVP
16	29963467	29963467	1	+	G	T	79	52	27	SAM3760479	688	79	0.341772	0	c(11, 41, 6, 21)	FALSE	FALSE	FALSE	412	NA	T	G/V	YES	CCDS42145.1	373	233	NA	gGg/gTg	missense_variant	NA	NP_001077082	NA	2011-03-05	NM_001083613	Transcript	GeneID:124446	neutral(0.273)	HGNC:25201	NA	benign(0.021)	78	tolerated(0.11)	NA	1	TMEM219	EntrezGene	TMEM219
16	46727327	46727327	1	+	A	G	38	28	10	SAM3760479	264	38	0.263158	8	c(9, 19, 6, 4)	FALSE	FALSE	FALSE	135	NA	G	L/P	YES	CCDS10723.2	1939	1823	NA	cTg/cCg	missense_variant	NA	NP_872299	NA	2011-08-12	NM_182493	Transcript	GeneID:91807	deleterious(0.945)	HGNC:29826	NA	probably_damaging(1)	608	deleterious(0)	NA	-1	MYLK3	EntrezGene	MYLK3
16	55656756	55656756	1	+	C	T	44	28	16	SAM3760479	418	44	0.363636	0	c(10, 18, 6, 10)	FALSE	FALSE	FALSE	126	NA	T	P/L	YES	CCDS54011.1	113	62	NA	cCa/cTa	missense_variant	NA	NP_001165975	NA	2011-01-13	NM_001172504	Transcript	GeneID:6530	neutral(0.349)	HGNC:11048	NA	benign(0.008)	21	deleterious(0.04)	NA	1	SLC6A2	EntrezGene	SLC6A2
16	55669604	55669605	2	+	CG	C	37	25	12	SAM3760479	369	37	0.324324	1	c(12, 13, 7, 5)	TRUE	FALSE	FALSE	153	NA	-	A/X	YES	CCDS54011.1	366	315	NA	gcG/gc	frameshift_variant&missense_variant&feature_truncation	NA	NP_001165975	NA	2011-02-13	NM_001172504	Transcript	GeneID:6530	NA	HGNC:11048	NA	NA	105	NA	NA	1	SLC6A2	EntrezGene	SLC6A2
16	56872453	56872453	1	+	A	G	37	26	11	SAM3760479	259	37	0.297297	0	c(6, 20, 3, 8)	FALSE	FALSE	FALSE	150	NA	G	S/G	YES	CCDS10770.1	984	955	NA	Agc/Ggc	missense_variant	NA	NP_000330	NA	2011-07-25	NM_000339	Transcript	GeneID:6559	neutral(0.001)	HGNC:10912	NA	benign(0.021)	319	tolerated(1)	NA	1	SLC12A3	EntrezGene	SLC12A3
16	57121154	57121154	1	+	C	T	42	28	14	SAM3760479	373	42	0.333333	4	c(12, 16, 9, 5)	FALSE	FALSE	FALSE	171	NA	T	S/L	YES	CCDS10774.1	1026	743	NA	tCa/tTa	missense_variant	NA	NP_689940	NA	2011-08-15	NM_152727	Transcript	GeneID:221184	neutral(0.450)	HGNC:2315	NA	benign(0.071)	248	deleterious(0)	NA	1	CPNE2	EntrezGene	CPNE2
16	66786285	66786285	1	+	C	T	53	42	11	SAM3760479	244	54	0.207547	0	c(10, 32, 2, 9)	FALSE	FALSE	FALSE	237	NA	T	R/K	YES	NA	663	401	NA	aGg/aAg	missense_variant&splice_region_variant	NA	NP_001129977	NA	2011-07-18	NM_001136505	Transcript	GeneID:283847	neutral(0.001)	HGNC:26675	NA	benign(0.011)	134	tolerated(0.82)	NA	-1	CCDC79	EntrezGene	CCDC79
16	67180565	67180566	2	+	TG	T	21	15	6	SAM3760479	160	21	0.285714	8	c(9, 6, 1, 5)	TRUE	FALSE	FALSE	132	NA	-	P/X	YES	CCDS42177.1	820	45	NA	ccC/cc	frameshift_variant&missense_variant&feature_truncation	NA	NP_001035805	NA	2011-02-06	NM_001040715	Transcript	GeneID:653319	NA	HGNC:34408	NA	NA	15	NA	NA	-1	KIAA0895L	EntrezGene	KIAA0895L
16	69162903	69162903	1	+	A	AG	19	13	6	SAM3760479	91	19	0.315789	0	c(13, 0, 6, 0)	TRUE	FALSE	FALSE	63	NA	G	NA	YES	CCDS10872.1	NA	NA	NA	NA	intron_variant&feature_elongation	NA	NP_116219	NA	NA	NM_032830	Transcript	GeneID:84916	NA	HGNC:1983	13/16	NA	NA	NA	NA	1	CIRH1A	EntrezGene	CIRH1A
16	70467743	70467743	1	+	G	GC	11	6	5	SAM3760479	120	11	0.454545	0	c(6, 0, 5, 0)	TRUE	FALSE	FALSE	51	NA	C	NA	YES	CCDS10891.2	NA	NA	NA	NA	intron_variant&feature_elongation	NA	NP_659496	NA	NA	NM_145059	Transcript	GeneID:197258	NA	HGNC:29500	2011-07-22	NA	NA	NA	NA	1	FUK	EntrezGene	FUK
16	71284171	71284171	1	+	C	A	68	48	20	SAM3760479	479	68	0.294118	9	c(22, 26, 14, 6)	FALSE	FALSE	FALSE	234	NA	A	G/C	YES	CCDS10898.1	2156	1750	NA	Ggc/Tgc	missense_variant	NA	NP_001093112	NA	2011-03-02	NM_001099642	Transcript	GeneID:55783	deleterious(0.895)	HGNC:25635	NA	probably_damaging(0.993)	584	deleterious(0)	NA	-1	CMTR2	EntrezGene	FTSJD1
16	72104557	72104557	1	+	C	CT	48	29	19	SAM3760479	482	46	0.395833	10	c(27, 2, 14, 5)	TRUE	FALSE	FALSE	168	NA	T	-/X	YES	CCDS10907.1	2437-2438	2082-2083	NA	-/T	frameshift_variant&feature_elongation	NA	NP_054722	NA	15/27	NM_014003	Transcript	GeneID:9785	NA	HGNC:17211	NA	NA	694-695	NA	NA	1	DHX38	EntrezGene	DHX38
16	74409592	74409592	1	+	C	T	22	18	4	SAM3760479	99	22	0.181818	15	c(18, 0, 2, 2)	FALSE	FALSE	FALSE	51	NA	T	D/N	YES	CCDS32484.1	1488	1288	NA	Gac/Aac	missense_variant	NA	NP_001011880	NA	2011-12-12	NM_001011880	Transcript	GeneID:497190	deleterious(0.580)	HGNC:33849	NA	possibly_damaging(0.573)	430	deleterious(0.02)	NA	-1	CLEC18B	EntrezGene	CLEC18B
16	76535443	76535444	2	+	AT	A	42	25	17	SAM3760479	370	42	0.404762	0	c(25, 0, 17, 0)	TRUE	FALSE	FALSE	192	NA	-	NA	YES	CCDS73915.1	NA	NA	NA	NA	intron_variant&feature_truncation	NA	NP_207837	NA	NA	NM_033401	Transcript	GeneID:85445	NA	HGNC:18747	17/23	NA	NA	NA	NA	1	CNTNAP4	EntrezGene	CNTNAP4
16	84069998	84069998	1	+	G	T	63	50	13	SAM3760479	313	63	0.206349	1	c(13, 37, 4, 9)	FALSE	FALSE	FALSE	334	NA	T	P/H	YES	CCDS10941.1	2325	1823	NA	cCc/cAc	missense_variant	NA	NP_003782	NA	14/23	NM_003791	Transcript	GeneID:8720	neutral(0.461)	HGNC:15456	NA	benign(0.426)	608	tolerated(0.06)	NA	-1	MBTPS1	EntrezGene	MBTPS1
16	89697965	89697966	2	+	CG	C	28	24	4	SAM3760479	88	28	0.142857	0	c(15, 9, 3, 1)	TRUE	FALSE	FALSE	81	NA	-	R/X	YES	CCDS10985.1	730	643	NA	Cga/ga	frameshift_variant&missense_variant&feature_truncation	NA	NP_689552	NA	2011-03-02	NM_152339	Transcript	GeneID:124044	NA	HGNC:28393	NA	NA	215	NA	NA	-1	SPATA2L	EntrezGene	SPATA2L
17	1465730	1465730	1	+	C	T	30	26	4	SAM3760479	76	31	0.133333	2	c(7, 19, 2, 2)	FALSE	FALSE	FALSE	153	NA	T	R/Q	YES	CCDS42226.1	3408	3188	NA	cGg/cAg	missense_variant	NA	NP_001074248	NA	32/32	NM_001080779	Transcript	GeneID:4641	deleterious(0.797)	HGNC:7597	NA	probably_damaging(0.994)	1063	deleterious(0.05)	NA	-1	MYO1C	EntrezGene	MYO1C
17	1495849	1495849	1	+	G	T	45	40	5	SAM3760479	103	45	0.111111	0	c(30, 10, 4, 1)	FALSE	FALSE	FALSE	174	NA	T	L/M	YES	CCDS11004.1	1710	1321	NA	Ctg/Atg	missense_variant	NA	NP_057616	NA	2011-12-11	NM_016532	Transcript	GeneID:51763	deleterious(0.594)	HGNC:33882	NA	possibly_damaging(0.653)	441	deleterious(0.02)	NA	-1	INPP5K	EntrezGene	INPP5K
17	3449112	3449112	1	+	A	G	148	119	29	SAM3760479	719	148	0.195946	3	c(23, 96, 3, 26)	FALSE	FALSE	FALSE	590	NA	G	W/R	YES	CCDS11027.1	549	367	NA	Tgg/Cgg	missense_variant	NA	NP_001164168	NA	2011-06-08	NM_001170697	Transcript	GeneID:84690	deleterious(0.849)	HGNC:30705	NA	probably_damaging(1)	123	deleterious(0.04)	NA	-1	SPATA22	EntrezGene	SPATA22
17	4536076	4536076	1	+	T	C	39	28	11	SAM3760479	257	39	0.282051	3	c(21, 7, 10, 1)	FALSE	FALSE	FALSE	168	NA	C	Y/H	YES	CCDS42237.1	1559	1345	NA	Tac/Cac	missense_variant&splice_region_variant	NA	NP_001118230	NA	2011-10-12	NM_001124758	Transcript	GeneID:124976	deleterious(0.687)	HGNC:26992	NA	possibly_damaging(0.883)	449	deleterious(0)	NA	1	SPNS2	EntrezGene	SPNS2
17	7427264	7427264	1	+	C	A	28	14	14	SAM3760479	368	28	0.5	0	c(6, 8, 6, 8)	FALSE	FALSE	FALSE	153	NA	A	H/N	YES	CCDS42255.1	1346	1273	NA	Cat/Aat	missense_variant	NA	NP_783861	NA	2011-03-02	NM_175734	Transcript	GeneID:201243	neutral(0.331)	HGNC:27315	NA	benign(0.135)	425	tolerated(0.07)	NA	1	C17orf74	EntrezGene	C17orf74
17	7577037	7577038	2	+	CT	C	77	56	21	SAM3760479	364	76	0.272727	0	c(46, 10, 18, 3)	TRUE	FALSE	FALSE	222	NA	-	NA	YES	CCDS11113.1	NA	NA	NA	NA	intron_variant&feature_truncation	NA	NP_001407	NA	NA	NM_001416	Transcript	GeneID:1973	NA	HGNC:3282	2011-05-09	NA	NA	NA	NA	1	EIF4A1	EntrezGene	EIF4A1
17	7577037	7577038	2	+	CT	C	77	56	21	SAM3760479	364	76	0.272727	0	c(46, 10, 18, 3)	TRUE	FALSE	FALSE	222	NA	-	NA	YES	NA	NA	NA	NA	NA	intron_variant&non_coding_transcript_variant&feature_truncation	NA	NA	NA	NA	NR_037926	Transcript	GeneID:100533955	NA	HGNC:49182	16/21	NA	NA	NA	NA	1	SENP3-EIF4A1	EntrezGene	SENP3-EIF4A1
17	7823601	7823601	1	+	G	A	96	91	5	SAM3760479	84	96	0.0520833	2	c(25, 66, 2, 3)	FALSE	FALSE	FALSE	439	NA	A	A/T	YES	CCDS32551.1	11316	11302	NA	Gct/Act	missense_variant	NA	NP_065928	NA	73/85	NM_020877	Transcript	GeneID:146754	neutral(0.034)	HGNC:2948	NA	benign(0.278)	3768	tolerated(0.6)	NA	1	DNAH2	EntrezGene	DNAH2
17	7847474	7847475	2	+	AG	A	66	60	6	SAM3760479	92	62	0.0909091	10	c(10, 50, 3, 3)	TRUE	FALSE	FALSE	270	NA	-	NA	YES	CCDS32552.1	NA	NA	NA	NA	intron_variant&feature_truncation	NA	NP_001073893	NA	NA	NM_001080424	Transcript	GeneID:23135	NA	HGNC:29012	2011-10-20	NA	NA	NA	NA	1	KDM6B	EntrezGene	KDM6B
17	8150010	8150010	1	+	T	C	179	131	48	SAM3760479	1149	179	0.268156	12	c(63, 68, 15, 33)	FALSE	FALSE	FALSE	725	NA	C	T/A	YES	CCDS11131.1	728	490	NA	Acg/Gcg	missense_variant	NA	NP_002607	NA	2011-04-22	NM_002616	Transcript	GeneID:5187	neutral(0.037)	HGNC:8845	NA	benign(0.018)	164	tolerated(0.23)	NA	-1	PER1	EntrezGene	PER1
17	10448209	10448210	2	+	TA	T	36	30	6	SAM3760479	144	36	0.166667	11	c(4, 26, 3, 3)	TRUE	FALSE	FALSE	177	NA	-	NA	YES	CCDS11154.1	NA	NA	NA	NA	intron_variant&feature_truncation	NA	NP_060003	NA	NA	NM_017533	Transcript	GeneID:4622	NA	HGNC:7574	33/39	NA	NA	NA	NA	-1	MYH4	EntrezGene	MYH4
17	10497382	10497382	1	+	C	T	56	44	12	SAM3760479	284	56	0.214286	10	c(16, 28, 1, 11)	FALSE	FALSE	FALSE	224	NA	T	R/H	YES	CCDS11155.1	4530	4436	NA	cGc/cAc	missense_variant	NA	NP_005954	NA	32/40	NM_005963	Transcript	GeneID:4619	neutral(0.408)	HGNC:7567	NA	benign(0.04)	1479	deleterious(0.01)	NA	-1	MYH1	EntrezGene	MYH1
17	10516240	10516240	1	+	G	C	159	131	28	SAM3760479	626	159	0.176101	0	c(84, 47, 18, 10)	FALSE	FALSE	FALSE	644	NA	C	L/V	YES	CCDS11155.1	401	307	NA	Ctg/Gtg	missense_variant	NA	NP_005954	NA	1936-03-31	NM_005963	Transcript	GeneID:4619	deleterious(0.560)	HGNC:7567	NA	possibly_damaging(0.61)	103	deleterious(0.04)	NA	-1	MYH1	EntrezGene	MYH1
17	16949065	16949066	2	+	TA	T	49	31	18	SAM3760479	311	48	0.367347	0	c(0, 31, 0, 18)	TRUE	FALSE	FALSE	141	NA	-	NA	YES	CCDS11181.1	NA	NA	NA	NA	intron_variant&feature_truncation	NA	NP_036584	NA	NA	NM_012452	Transcript	GeneID:23495	NA	HGNC:18153	2011-02-03	NA	NA	NA	NA	-1	TNFRSF13B	EntrezGene	TNFRSF13B
17	17264948	17264948	1	+	G	T	110	93	17	SAM3760479	355	110	0.154545	1	c(39, 54, 8, 9)	FALSE	FALSE	FALSE	472	NA	T	L/I	YES	CCDS11183.1	592	475	NA	Ctt/Att	missense_variant	NA	NP_003644	NA	2011-06-11	NM_003653	Transcript	GeneID:8533	neutral(0.448)	HGNC:2239	NA	benign(0.167)	159	deleterious(0.05)	NA	-1	COPS3	EntrezGene	COPS3
17	17802181	17802182	2	+	GC	G	21	15	6	SAM3760479	180	20	0.285714	5	c(5, 10, 0, 6)	TRUE	FALSE	FALSE	84	NA	-	NA	YES	CCDS11188.1	NA	NA	NA	NA	intron_variant&feature_truncation	NA	NP_109590	NA	NA	NM_030665	Transcript	GeneID:10743	NA	HGNC:9834	2011-03-04	NA	NA	NA	NA	1	RAI1	EntrezGene	RAI1
17	18138902	18138902	1	+	C	A	36	26	10	SAM3760479	270	36	0.277778	5	c(10, 16, 6, 4)	FALSE	FALSE	FALSE	129	NA	A	T/N	YES	CCDS42271.1	5437	5099	NA	aCc/aAc	missense_variant	NA	NP_057323	NA	18/66	NM_016239	Transcript	GeneID:51168	NA	HGNC:7594	NA	unknown(0)	1700	deleterious(0)	NA	1	MYO15A	EntrezGene	MYO15A
17	19703102	19703102	1	+	T	TA	49	36	13	SAM3760479	355	48	0.265306	1	c(29, 7, 12, 1)	TRUE	FALSE	FALSE	186	NA	A	-/X	YES	CCDS58530.1	1300-1301	1125-1126	NA	-/T	frameshift_variant&feature_elongation	NA	NP_001243592	NA	13/18	NM_001256663	Transcript	GeneID:146802	NA	HGNC:26439	NA	NA	375-376	NA	NA	-1	SLC47A2	EntrezGene	SLC47A2
17	29286570	29286570	1	+	G	T	71	58	13	SAM3760479	309	72	0.183099	2	c(38, 20, 7, 6)	FALSE	FALSE	FALSE	310	NA	T	P/H	YES	CCDS32600.1	1513	1424	NA	cCt/cAt	missense_variant	NA	NP_065823	NA	2011-02-03	NM_020772	Transcript	GeneID:57532	deleterious(0.935)	HGNC:17634	NA	probably_damaging(0.999)	475	deleterious(0)	NA	-1	NUFIP2	EntrezGene	NUFIP2
17	30178148	30178149	2	+	GA	G	115	95	20	SAM3760479	377	114	0.173913	1	c(21, 74, 5, 15)	TRUE	FALSE	FALSE	412	NA	-	K/X	YES	CCDS11255.1	287	250	NA	Aaa/aa	frameshift_variant&missense_variant&feature_truncation	NA	NP_115517	NA	2011-04-06	NM_032141	Transcript	GeneID:84081	NA	HGNC:25305	NA	NA	84	NA	NA	1	NSRP1	EntrezGene	NSRP1
17	32369568	32369568	1	+	A	AT	57	43	14	SAM3760479	333	55	0.245614	0	c(16, 27, 5, 9)	TRUE	FALSE	FALSE	219	NA	T	NA	YES	CCDS42294.1	NA	NA	NA	NA	intron_variant&feature_elongation	NA	NP_001091977	NA	NA	NM_001098507	Transcript	GeneID:7756	NA	HGNC:12998	2011-11-10	NA	NA	NA	NA	1	ZNF207	EntrezGene	ZNF207
17	34357456	34357457	2	+	TC	T	164	160	4	SAM3760479	78	164	0.0243902	0	c(141, 19, 4, 0)	TRUE	FALSE	FALSE	614	NA	-	NA	YES	CCDS11281.1	NA	NA	NA	NA	intron_variant&feature_truncation	NA	NP_005399	NA	NA	NM_005408	Transcript	GeneID:6357	NA	HGNC:10611	2011-01-01	NA	NA	NA	NA	1	CCL13	EntrezGene	CCL13
17	35139192	35139195	4	+	CAAA	C	27	20	7	SAM3760479	134	27	0.259259	0	c(18, 2, 7, 0)	TRUE	FALSE	FALSE	81	NA	-	NA	YES	CCDS11291.1	NA	NA	NA	NA	intron_variant&feature_truncation	NA	NP_060566	NA	NA	NM_018096	Transcript	GeneID:54475	NA	HGNC:19889	2011-04-11	NA	NA	NA	NA	-1	NLE1	EntrezGene	NLE1
17	35868655	35868655	1	+	C	A	49	42	7	SAM3760479	144	49	0.142857	1	c(31, 11, 6, 1)	FALSE	FALSE	FALSE	192	NA	A	E/*	YES	CCDS11299.1	237	88	NA	Gaa/Taa	stop_gained&splice_region_variant	NA	NP_689994	NA	2011-01-14	NM_152781	Transcript	GeneID:256957	deleterious(1.00)	HGNC:26548	NA	NA	30	NA	NA	-1	HEATR9	EntrezGene	C17orf66
17	39908384	39908384	1	+	G	GT	20	14	6	SAM3760479	161	20	0.3	0	c(0, 14, 0, 6)	TRUE	FALSE	FALSE	51	NA	T	NA	YES	CCDS54120.1	NA	NA	NA	NA	intron_variant&feature_elongation	NA	NP_001159430	NA	NA	NM_001165958	Transcript	GeneID:55876	NA	HGNC:23690	2011-05-09	NA	NA	NA	NA	-1	GSDMB	EntrezGene	GSDMB
17	41466075	41466075	1	+	G	GC	92	71	21	SAM3760479	521	92	0.228261	0	c(39, 32, 12, 9)	TRUE	FALSE	FALSE	424	NA	C	NA	YES	CCDS11393.1	NA	NA	NA	NA	intron_variant&feature_elongation	NA	NP_002269	NA	NA	NM_002278	Transcript	GeneID:3882	NA	HGNC:6449	2011-02-05	NA	NA	NA	NA	-1	KRT32	EntrezGene	KRT32
17	41505420	41505420	1	+	C	T	93	75	18	SAM3760479	373	93	0.193548	7	c(52, 23, 9, 9)	FALSE	FALSE	FALSE	304	NA	T	G/D	YES	CCDS11396.1	194	131	NA	gGc/gAc	missense_variant	NA	NP_705694	NA	2011-01-07	NM_153490	Transcript	GeneID:3860	NA	HGNC:6415	NA	unknown(0)	44	tolerated(0.08)	NA	-1	KRT13	EntrezGene	KRT13
17	41610620	41610621	2	+	GT	G	58	51	7	SAM3760479	157	57	0.12069	7	c(10, 41, 3, 4)	TRUE	FALSE	FALSE	204	NA	-	NA	YES	CCDS11401.1	NA	NA	NA	NA	intron_variant&feature_truncation	NA	NP_005548	NA	NA	NM_005557	Transcript	GeneID:3868	NA	HGNC:6423	2011-05-06	NA	NA	NA	NA	-1	KRT16	EntrezGene	KRT16
17	42113705	42113705	1	+	C	T	56	51	5	SAM3760479	94	56	0.0892857	1	c(15, 36, 2, 3)	FALSE	FALSE	FALSE	225	NA	T	A/T	YES	CCDS11417.1	2518	2458	NA	Gcc/Acc	missense_variant	NA	NP_066564	NA	18/18	NM_021078	Transcript	GeneID:2648	neutral(0.000)	HGNC:4201	NA	benign(0.003)	820	tolerated(1)	NA	-1	KAT2A	EntrezGene	KAT2A
17	42562971	42562971	1	+	G	T	344	333	11	SAM3760479	161	344	0.0319767	0	c(173, 160, 6, 5)	FALSE	FALSE	FALSE	1309	NA	T	D/Y	YES	CCDS45685.1	638	436	NA	Gat/Tat	missense_variant	NA	NP_001035997	NA	2011-03-10	NM_001042532	Transcript	GeneID:80347	deleterious(0.935)	HGNC:29932	NA	probably_damaging(0.999)	146	deleterious(0)	NA	1	COASY	EntrezGene	COASY
17	42568854	42568854	1	+	T	C	23	17	6	SAM3760479	157	23	0.26087	0	c(7, 10, 3, 3)	FALSE	FALSE	FALSE	48	NA	C	Y/H	YES	CCDS11430.1	414	349	NA	Tac/Cac	missense_variant	NA	NP_733752	NA	2011-04-07	NM_170607	Transcript	GeneID:6945	neutral(0.021)	HGNC:11645	NA	benign(0.077)	117	tolerated(0.17)	NA	1	MLX	EntrezGene	MLX
17	44928161	44928161	1	+	G	A	27	22	5	SAM3760479	126	27	0.185185	9	c(12, 10, 5, 0)	FALSE	FALSE	FALSE	90	NA	A	A/V	YES	CCDS45709.2	2239	2141	NA	gCt/gTt	missense_variant	NA	NP_001252506	NA	13/16	NM_001265577	Transcript	GeneID:146909	neutral(0.051)	HGNC:27102	NA	benign(0.045)	714	tolerated(0.18)	NA	-1	KIF18B	EntrezGene	KIF18B
17	47923205	47923205	1	+	G	A	53	46	7	SAM3760479	148	53	0.132075	2	c(8, 38, 2, 5)	FALSE	FALSE	FALSE	252	NA	A	A/T	YES	CCDS11521.2	1440	1303	NA	Gca/Aca	missense_variant	NA	NP_003101	NA	2011-04-06	NM_003110	Transcript	GeneID:6668	neutral(0.377)	HGNC:11207	NA	benign(0.144)	435	deleterious(0.03)	NA	1	SP2	EntrezGene	SP2
17	48182429	48182429	1	+	C	T	207	179	28	SAM3760479	612	207	0.135266	0	c(65, 114, 9, 19)	FALSE	FALSE	FALSE	882	NA	T	R/K	YES	CCDS32674.1	708	596	NA	aGa/aAa	missense_variant	NA	NP_003717	NA	2011-08-12	NM_003726	Transcript	GeneID:8631	neutral(0.015)	HGNC:15605	NA	benign(0.04)	199	tolerated(0.45)	NA	-1	SKAP1	EntrezGene	SKAP1
17	50572721	50572721	1	+	A	G	54	43	11	SAM3760479	238	54	0.203704	7	c(37, 6, 7, 4)	FALSE	FALSE	FALSE	240	NA	G	Y/C	YES	CCDS45730.1	1306	914	NA	tAc/tGc	missense_variant	NA	NP_061496	NA	1934-05-31	NM_018896	Transcript	GeneID:8913	deleterious(0.873)	HGNC:1394	NA	probably_damaging(0.962)	305	deleterious(0.03)	NA	1	CACNA1G	EntrezGene	CACNA1G
17	56458019	56458020	2	+	AT	A	41	32	9	SAM3760479	257	41	0.219512	4	c(1, 31, 1, 8)	TRUE	FALSE	FALSE	159	NA	-	NA	YES	CCDS32686.1	NA	NA	NA	NA	intron_variant&feature_truncation	NA	NP_694960	NA	NA	NM_153228	Transcript	GeneID:162282	NA	HGNC:26766	13/16	NA	NA	NA	NA	1	ANKFN1	EntrezGene	ANKFN1
17	58508245	58508245	1	+	A	G	69	55	14	SAM3760479	362	69	0.202899	1	c(16, 39, 5, 9)	FALSE	FALSE	FALSE	295	NA	G	L/P	YES	CCDS11608.1	691	581	NA	cTg/cCg	missense_variant	NA	NP_004678	NA	2011-08-18	NM_004687	Transcript	GeneID:9110	deleterious(0.945)	HGNC:7452	NA	probably_damaging(1)	194	deleterious(0)	NA	-1	MTMR4	EntrezGene	MTMR4
17	59863707	59863707	1	+	G	T	114	86	28	SAM3760479	698	114	0.245614	0	c(64, 22, 21, 7)	FALSE	FALSE	FALSE	475	NA	T	L/I	YES	CCDS11620.1	1504	1216	NA	Ctt/Att	missense_variant	NA	NP_057345	NA	2011-08-08	NM_016261	Transcript	GeneID:51174	deleterious(0.553)	HGNC:16811	NA	possibly_damaging(0.601)	406	deleterious(0.05)	NA	-1	TUBD1	EntrezGene	TUBD1
17	61040906	61040907	2	+	AT	A	86	75	11	SAM3760479	161	86	0.127907	0	c(6, 69, 0, 11)	TRUE	FALSE	FALSE	291	NA	-	NA	YES	CCDS45749.1	NA	NA	NA	NA	intron_variant&feature_truncation	NA	NP_001092902	NA	NA	NM_001099432	Transcript	GeneID:54828	NA	HGNC:14347	20/24	NA	NA	NA	NA	1	BCAS3	EntrezGene	BCAS3
17	62011178	62011178	1	+	C	A	48	41	7	SAM3760479	152	48	0.145833	1	c(18, 23, 2, 5)	FALSE	FALSE	FALSE	192	NA	A	G/C	YES	CCDS42366.1	1416	1339	NA	Ggt/Tgt	missense_variant	NA	NP_005112	NA	2011-09-29	NM_005121	Transcript	GeneID:9969	neutral(0.298)	HGNC:22474	NA	possibly_damaging(0.705)	447	tolerated(0.21)	NA	-1	MED13	EntrezGene	MED13
17	62392098	62392100	3	+	GTA	G	49	44	5	SAM3760479	130	48	0.102041	0	c(0, 44, 0, 5)	TRUE	FALSE	FALSE	120	NA	-	NA	YES	CCDS45751.1	NA	NA	NA	NA	intron_variant&feature_truncation	NA	NP_001138405	NA	NA	NM_001144933	Transcript	GeneID:146779	NA	HGNC:26379	2011-06-10	NA	NA	NA	NA	1	EFCAB3	EntrezGene	EFCAB3
17	63388587	63388588	2	+	CT	C	73	54	19	SAM3760479	408	72	0.260274	5	c(52, 2, 17, 2)	TRUE	FALSE	FALSE	279	NA	-	NA	YES	CCDS45754.1	NA	NA	NA	NA	intron_variant&feature_truncation	NA	NP_079461	NA	NA	NM_025185	Transcript	GeneID:26115	NA	HGNC:30212	13/24	NA	NA	NA	NA	1	TANC2	EntrezGene	TANC2
17	63964608	63964608	1	+	G	T	87	58	29	SAM3760479	762	87	0.333333	4	c(10, 48, 2, 27)	FALSE	FALSE	FALSE	285	NA	T	L/I	YES	NA	1389	1312	NA	Ctc/Atc	missense_variant	NA	NP_000325	NA	2011-09-23	NM_000334	Transcript	GeneID:6329	deleterious(0.856)	HGNC:10591	NA	probably_damaging(0.993)	438	deleterious(0.01)	NA	-1	SCN4A	EntrezGene	SCN4A
17	66689138	66689139	2	+	CA	C	24	18	6	SAM3760479	115	24	0.25	0	c(0, 18, 0, 6)	TRUE	FALSE	FALSE	72	NA	-	NA	YES	CCDS11664.1	NA	NA	NA	NA	intron_variant&feature_truncation	NA	NP_002728	NA	NA	NM_002737	Transcript	GeneID:5578	NA	HGNC:9393	2011-08-15	NA	NA	NA	NA	1	PRKCA	EntrezGene	PRKCA
17	67920074	67920074	1	+	T	C	145	106	39	SAM3760479	981	145	0.268966	10	c(55, 51, 14, 25)	FALSE	FALSE	FALSE	559	NA	C	Y/H	YES	CCDS11673.1	5549	5488	NA	Tat/Cat	missense_variant	NA	NP_872579	NA	13/28	NM_182641	Transcript	GeneID:2186	NA	HGNC:3581	NA	probably_damaging(0.999)	1830	NA	NA	1	BPTF	EntrezGene	BPTF
17	69152622	69152623	2	+	CA	C	23	19	4	SAM3760479	85	23	0.173913	0	c(0, 19, 0, 4)	TRUE	FALSE	FALSE	45	NA	-	NA	YES	CCDS11684.1	NA	NA	NA	NA	intron_variant&feature_truncation	NA	NP_525021	NA	NA	NM_080282	Transcript	GeneID:10349	NA	HGNC:30	35/39	NA	NA	NA	NA	-1	ABCA10	EntrezGene	ABCA10
17	69156994	69156995	2	+	AT	A	69	64	5	SAM3760479	90	69	0.0724638	0	c(0, 64, 0, 5)	TRUE	FALSE	FALSE	210	NA	-	NA	YES	CCDS11684.1	NA	NA	NA	NA	intron_variant&feature_truncation	NA	NP_525021	NA	NA	NM_080282	Transcript	GeneID:10349	NA	HGNC:30	28/39	NA	NA	NA	NA	-1	ABCA10	EntrezGene	ABCA10
17	69222498	69222499	2	+	CA	C	68	50	18	SAM3760479	338	68	0.264706	2	c(47, 3, 18, 0)	TRUE	FALSE	FALSE	201	NA	-	NA	YES	CCDS11684.1	NA	NA	NA	NA	intron_variant&feature_truncation	NA	NP_525021	NA	NA	NM_080282	Transcript	GeneID:10349	NA	HGNC:30	1935-04-30	NA	NA	NA	NA	-1	ABCA10	EntrezGene	ABCA10
17	75232917	75232917	1	+	C	A	137	105	32	SAM3760479	762	137	0.233577	7	c(34, 71, 6, 26)	FALSE	FALSE	FALSE	511	NA	A	S/Y	YES	CCDS32730.1	1723	1463	NA	tCt/tAt	missense_variant	NA	NP_079120	NA	15/19	NM_024844	Transcript	GeneID:79902	deleterious(0.906)	HGNC:8734	NA	probably_damaging(0.994)	488	deleterious(0)	NA	1	NUP85	EntrezGene	NUP85
17	76074925	76074925	1	+	G	T	17	12	5	SAM3760479	134	17	0.294118	0	c(10, 2, 5, 0)	FALSE	FALSE	FALSE	30	NA	T	Q/H	YES	CCDS11739.1	125	42	NA	caG/caT	missense_variant	NA	NP_003848	NA	2011-01-01	NM_003857	Transcript	GeneID:8811	neutral(0.372)	HGNC:4133	NA	benign(0.28)	14	tolerated(0.1)	NA	1	GALR2	EntrezGene	GALR2
17	78050290	78050290	1	+	A	G	138	102	36	SAM3760479	879	139	0.26087	0	c(62, 40, 22, 14)	FALSE	FALSE	FALSE	623	NA	G	S/G	YES	CCDS45799.1	1828	1228	NA	Agc/Ggc	missense_variant	NA	NP_001136112	NA	2011-04-21	NM_001142640	Transcript	GeneID:57690	neutral(0.034)	HGNC:29318	NA	benign(0)	410	tolerated(0.27)	NA	1	TNRC6C	EntrezGene	TNRC6C
17	78164185	78164185	1	+	G	A	19	12	7	SAM3760479	201	19	0.368421	2	c(4, 8, 1, 6)	FALSE	FALSE	FALSE	105	NA	A	S/N	YES	CCDS54171.1	516	461	NA	aGc/aAc	missense_variant	NA	NP_001156547	NA	2011-04-04	NM_001163075	Transcript	GeneID:100141515	deleterious(0.776)	HGNC:34490	NA	possibly_damaging(0.859)	154	deleterious(0)	NA	1	C17orf99	EntrezGene	C17orf99
17	78358301	78358302	2	+	TC	T	17	13	4	SAM3760479	104	17	0.235294	0	c(13, 0, 4, 0)	TRUE	FALSE	FALSE	72	NA	-	NA	YES	CCDS11756.1	1212	NA	NA	NA	3_prime_UTR_variant&feature_truncation	NA	NP_003946	NA	2011-02-01	NM_003955	Transcript	GeneID:9021	NA	HGNC:19391	NA	NA	NA	NA	NA	-1	SOCS3	EntrezGene	SOCS3
17	78698828	78698828	1	+	G	A	192	138	54	SAM3760479	1256	192	0.28125	0	c(99, 39, 38, 16)	FALSE	FALSE	FALSE	806	NA	A	L/F	YES	CCDS32754.1	762	691	NA	Ctc/Ttc	missense_variant	NA	NP_059430	NA	2011-08-12	NM_017456	Transcript	GeneID:9267	neutral(0.261)	HGNC:9501	NA	benign(0.119)	231	tolerated(0.13)	NA	-1	CYTH1	EntrezGene	CYTH1
17	81653283	81653283	1	+	G	T	70	66	4	SAM3760479	76	70	0.0571429	0	c(2, 64, 0, 4)	FALSE	FALSE	FALSE	285	NA	T	A/D	YES	CCDS11783.1	167	23	NA	gCt/gAt	missense_variant	NA	NP_002593	NA	2011-02-03	NM_002602	Transcript	GeneID:5148	neutral(0.366)	HGNC:8789	NA	benign(0.038)	8	deleterious(0.03)	NA	-1	PDE6G	EntrezGene	PDE6G
18	626926	626930	5	+	AGAAG	A	18	5	13	SAM3760479	NA	18	0.722222	0	c(5, 0, 13, 0)	TRUE	TRUE	FALSE	48	NA	-	NA	YES	CCDS42405.1	NA	NA	NA	NA	intron_variant&feature_truncation	NA	NP_954636	NA	NA	NM_199167	Transcript	GeneID:27098	NA	HGNC:2096	2011-04-07	NA	NA	NA	NA	1	CLUL1	EntrezGene	CLUL1
18	6947125	6947126	2	+	TG	T	42	29	13	SAM3760479	331	41	0.309524	1	c(18, 11, 9, 4)	TRUE	FALSE	FALSE	120	NA	-	NA	YES	CCDS32787.1	NA	NA	NA	NA	intron_variant&feature_truncation	NA	NP_005550	NA	NA	NM_005559	Transcript	GeneID:284217	NA	HGNC:6481	61/62	NA	NA	NA	NA	-1	LAMA1	EntrezGene	LAMA1
18	9257638	9257638	1	+	G	T	96	63	33	SAM3760479	914	96	0.34375	1	c(26, 37, 12, 21)	FALSE	FALSE	FALSE	436	NA	T	K/N	YES	CCDS11843.1	4635	4371	NA	aaG/aaT	missense_variant	NA	NP_056023	NA	2011-09-12	NM_015208	Transcript	GeneID:23253	deleterious(0.514)	HGNC:29135	NA	benign(0.185)	1457	deleterious(0.01)	NA	1	ANKRD12	EntrezGene	ANKRD12
18	13087510	13087511	2	+	AT	A	111	73	38	SAM3760479	733	109	0.342342	0	c(70, 3, 36, 2)	TRUE	FALSE	FALSE	532	NA	-	NA	YES	CCDS32792.2	NA	NA	NA	NA	intron_variant&feature_truncation	NA	NP_115518	NA	NA	NM_032142	Transcript	GeneID:55125	NA	HGNC:25515	31/44	NA	NA	NA	NA	1	CEP192	EntrezGene	CEP192
18	22171450	22171451	2	+	CG	C	17	13	4	SAM3760479	117	17	0.235294	0	c(8, 5, 2, 2)	TRUE	FALSE	FALSE	63	NA	-	G/X	YES	CCDS11872.1	584	307	NA	Ggg/gg	frameshift_variant&missense_variant&feature_truncation	NA	NP_005248	NA	2011-02-06	NM_005257	Transcript	GeneID:2627	NA	HGNC:4174	NA	NA	103	NA	NA	1	GATA6	EntrezGene	GATA6
18	31008004	31008005	2	+	CT	C	38	28	10	SAM3760479	185	38	0.263158	7	c(22, 6, 10, 0)	TRUE	FALSE	FALSE	129	NA	-	NA	YES	CCDS32810.1	NA	NA	NA	NA	intron_variant&feature_truncation	NA	NP_001932	NA	NA	NM_001941	Transcript	GeneID:1825	NA	HGNC:3037	2011-11-14	NA	NA	NA	NA	-1	DSC3	EntrezGene	DSC3
18	46039986	46039986	1	+	C	A	82	61	21	SAM3760479	493	82	0.256098	9	c(28, 33, 5, 16)	FALSE	FALSE	FALSE	388	NA	A	R/L	YES	CCDS32820.2	191	95	NA	cGc/cTc	missense_variant	NA	NP_077748	NA	2011-02-14	NM_024430	Transcript	GeneID:9050	deleterious(0.886)	HGNC:9581	NA	probably_damaging(0.99)	32	deleterious(0)	NA	-1	PSTPIP2	EntrezGene	PSTPIP2
18	50664409	50664409	1	+	A	G	57	43	14	SAM3760479	343	57	0.245614	5	c(34, 9, 9, 5)	FALSE	FALSE	FALSE	316	NA	G	K/E	YES	CCDS42437.1	1451	451	NA	Aag/Gag	missense_variant	NA	NP_002738	NA	2011-02-05	NM_002747	Transcript	GeneID:5596	deleterious(0.919)	HGNC:6878	NA	probably_damaging(0.998)	151	deleterious(0)	NA	1	MAPK4	EntrezGene	MAPK4
18	74631831	74631831	1	+	G	A	313	213	100	SAM3760479	2574	313	0.319489	0	c(104, 109, 49, 51)	FALSE	FALSE	FALSE	1116	NA	A	R/H	YES	CCDS45885.1	869	812	NA	cGt/cAt	missense_variant	NA	NP_060227	NA	2011-01-07	NM_017757	Transcript	GeneID:55628	deleterious(0.935)	HGNC:19904	NA	probably_damaging(0.999)	271	deleterious(0)	NA	1	ZNF407	EntrezGene	ZNF407
18	75288179	75288179	1	+	G	T	43	32	11	SAM3760479	214	43	0.255814	1	c(25, 7, 8, 3)	FALSE	FALSE	FALSE	144	NA	T	Q/H	YES	CCDS12009.1	3221	2637	NA	caG/caT	missense_variant	NA	NP_005777	NA	2011-02-01	NM_005786	Transcript	GeneID:10194	deleterious(0.919)	HGNC:10669	NA	probably_damaging(0.998)	879	deleterious(0)	NA	1	TSHZ1	EntrezGene	TSHZ1
18	79715217	79715217	1	+	A	C	10	7	3	SAM3760479	81	10	0.3	7	c(2, 5, 3, 0)	FALSE	FALSE	FALSE	39	NA	C	E/A	YES	CCDS12017.1	1904	1757	NA	gAg/gCg	missense_variant	NA	NP_004706	NA	2011-08-12	NM_004715	Transcript	GeneID:9150	neutral(0.027)	HGNC:2498	NA	benign(0.005)	586	tolerated(0.3)	NA	1	CTDP1	EntrezGene	CTDP1
19	814992	814992	1	+	C	T	14	8	6	SAM3760479	178	14	0.428571	2	c(4, 4, 2, 4)	FALSE	FALSE	FALSE	60	NA	T	V/I	YES	CCDS58636.1	557	493	NA	Gtc/Atc	missense_variant	NA	NP_001257295	NA	2011-05-07	NM_001270366	Transcript	GeneID:79948	deleterious(0.822)	NA	NA	probably_damaging(0.998)	165	deleterious(0)	NA	-1	LPPR3	EntrezGene	LPPR3
19	1084346	1084346	1	+	G	T	35	25	10	SAM3760479	233	35	0.285714	0	c(0, 25, 0, 10)	FALSE	FALSE	FALSE	99	NA	T	E/*	YES	CCDS58637.1	3215	3112	NA	Gaa/Taa	stop_gained&splice_region_variant	NA	NP_001245257	NA	22/23	NM_001258328	Transcript	GeneID:23526	deleterious(1.00)	HGNC:17102	NA	NA	1038	NA	NA	1	HMHA1	EntrezGene	HMHA1
19	2244756	2244756	1	+	G	T	27	16	11	SAM3760479	317	27	0.407407	1	c(8, 8, 4, 7)	FALSE	FALSE	FALSE	105	NA	T	Q/H	YES	CCDS12084.1	344	222	NA	caG/caT	missense_variant	NA	NP_009096	NA	2011-04-08	NM_007165	Transcript	GeneID:8175	deleterious(0.919)	HGNC:10766	NA	probably_damaging(0.998)	74	deleterious(0)	NA	1	SF3A2	EntrezGene	SF3A2
19	2477585	2477585	1	+	C	A	18	13	5	SAM3760479	141	18	0.277778	5	c(4, 9, 0, 5)	FALSE	FALSE	FALSE	78	NA	A	S/Y	YES	CCDS32868.1	701	467	NA	tCt/tAt	missense_variant	NA	NP_056490	NA	2011-04-03	NM_015675	Transcript	GeneID:4616	neutral(0.360)	HGNC:4096	NA	benign(0.133)	156	deleterious(0.04)	NA	1	GADD45B	EntrezGene	GADD45B
19	2834140	2834140	1	+	G	T	81	60	21	SAM3760479	480	81	0.259259	2	c(30, 30, 9, 12)	FALSE	FALSE	FALSE	430	NA	T	G/V	YES	CCDS42462.1	1103	905	NA	gGg/gTg	missense_variant	NA	NP_001096121	NA	2011-05-04	NM_001102651	Transcript	GeneID:115196	deleterious(0.748)	HGNC:26629	NA	possibly_damaging(0.805)	302	deleterious(0)	NA	1	ZNF554	EntrezGene	ZNF554
19	3224851	3224851	1	+	G	T	10	6	4	SAM3760479	109	10	0.4	3	c(6, 0, 3, 1)	FALSE	FALSE	FALSE	33	NA	T	G/C	YES	CCDS12106.1	149	112	NA	Ggc/Tgc	missense_variant	NA	NP_068757	NA	2011-01-12	NM_021938	Transcript	GeneID:60680	neutral(0.297)	HGNC:14058	NA	benign(0.126)	38	tolerated(0.1)	NA	1	CELF5	EntrezGene	CELF5
19	3586546	3586546	1	+	G	A	45	38	7	SAM3760479	172	45	0.155556	0	c(29, 9, 6, 1)	FALSE	FALSE	FALSE	156	NA	A	G/R	YES	CCDS32871.1	304	277	NA	Ggg/Agg	missense_variant	NA	NP_573568	NA	2011-02-05	NM_133261	Transcript	GeneID:126326	deleterious(0.855)	HGNC:18183	NA	probably_damaging(0.968)	93	deleterious(0)	NA	1	GIPC3	EntrezGene	GIPC3
19	6417944	6417945	2	+	CG	C	80	65	15	SAM3760479	298	77	0.1875	2	c(49, 16, 10, 5)	TRUE	FALSE	FALSE	322	NA	-	NA	YES	CCDS45936.1	NA	NA	NA	NA	intron_variant&feature_truncation	NA	NP_003676	NA	NA	NM_003685	Transcript	GeneID:8570	NA	HGNC:6316	2011-10-18	NA	NA	NA	NA	-1	KHSRP	EntrezGene	KHSRP
19	6708096	6708096	1	+	T	TTCTC	12	9	3	SAM3760479	71	11	0.25	0	c(0, 9, 0, 3)	TRUE	FALSE	FALSE	51	NA	TCTC	NA	YES	CCDS32883.1	NA	NA	NA	NA	intron_variant&feature_elongation	NA	NP_000055	NA	NA	NM_000064	Transcript	GeneID:718	NA	HGNC:1318	14/40	NA	NA	NA	NA	-1	C3	EntrezGene	C3
19	7172211	7172211	1	+	C	CA	35	24	11	SAM3760479	273	35	0.314286	0	c(24, 0, 11, 0)	TRUE	FALSE	FALSE	129	NA	A	NA	YES	CCDS12176.1	NA	NA	NA	NA	intron_variant&feature_elongation	NA	NP_000199	NA	NA	NM_000208	Transcript	GeneID:3643	NA	HGNC:6091	2011-05-20	NA	NA	NA	NA	-1	INSR	EntrezGene	INSR
19	7440113	7440113	1	+	C	T	31	20	11	SAM3760479	273	31	0.354839	16	c(9, 11, 10, 1)	FALSE	FALSE	FALSE	142	NA	T	A/V	YES	CCDS45946.1	426	173	NA	gCg/gTg	missense_variant	NA	NP_001124427	NA	2011-01-19	NM_001130955	Transcript	GeneID:23370	neutral(0.390)	HGNC:17090	NA	benign(0.086)	58	deleterious(0.02)	NA	1	ARHGEF18	EntrezGene	ARHGEF18
19	7520947	7520947	1	+	T	C	44	30	14	SAM3760479	353	44	0.318182	6	c(1, 29, 2, 12)	FALSE	FALSE	FALSE	204	NA	C	*/R	YES	CCDS32890.2	1875	1705	NA	Tga/Cga	stop_lost	NA	NP_060553	NA	2011-02-01	NM_018083	Transcript	GeneID:140467	NA	HGNC:16838	NA	NA	569	NA	NA	1	ZNF358	EntrezGene	ZNF358
19	9619449	9619449	1	+	G	T	141	132	9	SAM3760479	135	141	0.0638298	1	c(59, 73, 5, 4)	FALSE	FALSE	FALSE	424	NA	T	A/D	YES	CCDS12216.2	213	8	NA	gCc/gAc	missense_variant	NA	NP_689502	NA	2011-02-05	NM_152289	Transcript	GeneID:93134	deleterious(0.911)	HGNC:28684	NA	benign(0.206)	3	deleterious(0)	NA	-1	ZNF561	EntrezGene	ZNF561
19	11178577	11178577	1	+	C	A	16	11	5	SAM3760479	80	16	0.3125	2	c(7, 4, 2, 3)	FALSE	FALSE	FALSE	84	NA	A	E/*	YES	CCDS12255.1	1754	1393	NA	Gag/Tag	stop_gained	NA	NP_001129663	NA	2011-05-12	NM_001136191	Transcript	GeneID:25959	deleterious(1.00)	HGNC:29300	NA	NA	465	NA	NA	-1	KANK2	EntrezGene	KANK2
19	11458200	11458200	1	+	G	T	58	52	6	SAM3760479	117	58	0.103448	0	c(32, 20, 4, 2)	FALSE	FALSE	FALSE	216	NA	T	L/M	YES	CCDS32912.1	954	574	NA	Ctg/Atg	missense_variant	NA	NP_001411	NA	2011-05-06	NM_001420	Transcript	GeneID:1995	neutral(0.339)	HGNC:3314	NA	benign(0.176)	192	tolerated(0.07)	NA	-1	ELAVL3	EntrezGene	ELAVL3
19	12828872	12828872	1	+	G	A	58	41	17	SAM3760479	418	58	0.293103	1	c(19, 22, 7, 10)	FALSE	FALSE	FALSE	252	NA	A	P/L	YES	CCDS12283.1	677	347	NA	cCt/cTt	missense_variant	NA	NP_113617	NA	2011-04-06	NM_031429	Transcript	GeneID:83546	deleterious(0.873)	HGNC:30310	NA	probably_damaging(0.968)	116	deleterious(0)	NA	-1	RTBDN	EntrezGene	RTBDN
19	13817067	13817068	2	+	CA	C	56	41	15	SAM3760479	270	54	0.267857	0	c(41, 0, 15, 0)	TRUE	FALSE	FALSE	156	NA	-	NA	YES	CCDS32924.1	NA	NA	NA	NA	intron_variant&feature_truncation	NA	NP_075560	NA	NA	NM_023072	Transcript	GeneID:65249	NA	HGNC:25704	2011-06-11	NA	NA	NA	NA	1	ZSWIM4	EntrezGene	ZSWIM4
19	14407956	14407956	1	+	A	G	14	8	6	SAM3760479	162	14	0.428571	9	c(6, 2, 1, 5)	FALSE	FALSE	FALSE	99	NA	G	K/E	YES	CCDS32929.1	2805	2425	NA	Aag/Gag	missense_variant	NA	NP_510966	NA	19/20	NM_078481	Transcript	GeneID:976	deleterious(0.623)	HGNC:1711	NA	possibly_damaging(0.834)	809	tolerated(0.14)	NA	1	CD97	EntrezGene	CD97
19	14516614	14516614	1	+	C	A	82	70	12	SAM3760479	270	82	0.146341	6	c(36, 34, 9, 3)	FALSE	FALSE	FALSE	322	NA	A	G/V	YES	CCDS12312.1	684	644	NA	gGa/gTa	missense_variant	NA	NP_006136	NA	2011-02-02	NM_006145	Transcript	GeneID:3337	deleterious(0.945)	HGNC:5270	NA	probably_damaging(1)	215	deleterious(0)	NA	-1	DNAJB1	EntrezGene	DNAJB1
19	16854211	16854211	1	+	G	T	44	34	10	SAM3760479	237	44	0.227273	1	c(24, 10, 6, 4)	FALSE	FALSE	FALSE	135	NA	T	Q/H	YES	CCDS32946.1	1031	1008	NA	caG/caT	missense_variant	NA	NP_056075	NA	2011-08-19	NM_015260	Transcript	GeneID:23309	deleterious(0.684)	HGNC:19354	NA	benign(0.398)	336	deleterious(0.02)	NA	1	SIN3B	EntrezGene	SIN3B
19	17420454	17420455	2	+	TC	T	49	37	12	SAM3760479	323	47	0.244898	8	c(12, 25, 1, 11)	TRUE	FALSE	FALSE	114	NA	-	NA	YES	CCDS12359.1	NA	NA	NA	NA	intron_variant&feature_truncation	NA	NP_612410	NA	NA	NM_138401	Transcript	GeneID:93343	NA	HGNC:25153	2011-02-07	NA	NA	NA	NA	1	MVB12A	EntrezGene	FAM125A
19	19337245	19337245	1	+	C	T	20	15	5	SAM3760479	115	20	0.25	2	c(7, 8, 1, 4)	FALSE	FALSE	FALSE	114	NA	T	R/C	YES	CCDS32969.2	475	436	NA	Cgc/Tgc	missense_variant	NA	NP_056144	NA	2011-04-18	NM_015329	Transcript	GeneID:23383	deleterious(0.945)	HGNC:29140	NA	probably_damaging(1)	146	deleterious(0)	NA	1	MAU2	EntrezGene	MAU2
19	19527282	19527282	1	+	C	T	44	30	14	SAM3760479	323	44	0.318182	11	c(20, 10, 13, 1)	FALSE	FALSE	FALSE	141	NA	T	R/C	YES	CCDS12404.2	204	175	NA	Cgc/Tgc	missense_variant&splice_region_variant	NA	NP_057049	NA	2011-03-04	NM_015965	Transcript	GeneID:51079	deleterious(0.823)	HGNC:17194	NA	probably_damaging(0.973)	59	deleterious(0.01)	NA	1	NDUFA13	EntrezGene	NDUFA13
19	23231900	23231900	1	+	A	AT	17	13	4	SAM3760479	98	17	0.235294	0	c(13, 0, 4, 0)	TRUE	FALSE	FALSE	54	NA	T	NA	YES	NA	NA	NA	NA	NA	intron_variant&non_coding_transcript_variant&feature_elongation	NA	NA	NA	NA	NR_045525	Transcript	GeneID:440519	NA	HGNC:32460	2011-02-02	NA	NA	NA	NA	-1	ZNF724P	EntrezGene	ZNF724P
19	23932331	23932332	2	+	AT	A	71	49	22	SAM3760479	423	70	0.309859	6	c(45, 4, 18, 4)	TRUE	FALSE	FALSE	246	NA	-	NA	YES	CCDS59372.1	NA	NA	NA	NA	intron_variant&feature_truncation	NA	NP_001230967	NA	NA	NM_001244038	Transcript	GeneID:730087	NA	HGNC:32462	2011-03-02	NA	NA	NA	NA	1	ZNF726	EntrezGene	ZNF726
19	34396407	34396408	2	+	CT	C	53	36	17	SAM3760479	479	52	0.320755	7	c(8, 28, 7, 10)	TRUE	FALSE	FALSE	135	NA	-	A/X	YES	NA	1457	1287	NA	gcT/gc	frameshift_variant&missense_variant&feature_truncation	NA	NP_001276718	NA	14/19	NM_001289789	Transcript	GeneID:2821	NA	HGNC:4458	NA	NA	429	NA	NA	1	GPI	EntrezGene	GPI
19	35739961	35739961	1	+	G	T	44	31	13	SAM3760479	345	44	0.295455	3	c(7, 24, 1, 12)	FALSE	FALSE	FALSE	174	NA	T	A/D	YES	CCDS12472.1	568	470	NA	gCc/gAc	missense_variant	NA	NP_078936	NA	2011-04-04	NM_024660	Transcript	GeneID:79713	neutral(0.443)	HGNC:23620	NA	benign(0.302)	157	deleterious(0.04)	NA	-1	IGFLR1	EntrezGene	IGFLR1
19	35904227	35904228	2	+	AC	A	85	70	15	SAM3760479	325	85	0.176471	0	c(0, 70, 0, 15)	TRUE	FALSE	FALSE	285	NA	-	NA	YES	CCDS32998.1	464	NA	NA	NA	3_prime_UTR_variant&feature_truncation	NA	NP_055081	NA	2011-04-03	NM_014266	Transcript	GeneID:10870	NA	HGNC:16977	NA	NA	NA	NA	NA	1	HCST	EntrezGene	HCST
19	38587255	38587257	3	+	AAT	A	21	18	3	SAM3760479	84	21	0.142857	0	c(18, 0, 3, 0)	TRUE	FALSE	FALSE	87	NA	-	NA	YES	CCDS33011.1	NA	NA	NA	NA	intron_variant&feature_truncation	NA	NP_000531	NA	NA	NM_000540	Transcript	GeneID:6261	NA	HGNC:10483	105/105	NA	NA	NA	NA	1	RYR1	EntrezGene	RYR1
19	38808845	38808845	1	+	G	A	70	53	17	SAM3760479	360	70	0.242857	1	c(9, 44, 4, 13)	FALSE	FALSE	FALSE	249	NA	A	Q/*	YES	CCDS12521.1	452	238	NA	Cag/Tag	stop_gained	NA	NP_006140	NA	2011-03-09	NM_006149	Transcript	GeneID:3960	deleterious(1.00)	HGNC:6565	NA	NA	80	NA	NA	-1	LGALS4	EntrezGene	LGALS4
19	39423137	39423137	1	+	C	T	157	112	45	SAM3760479	1068	158	0.286624	0	c(34, 78, 13, 32)	FALSE	FALSE	FALSE	728	NA	T	L/F	YES	CCDS33022.2	2408	2083	NA	Ctc/Ttc	missense_variant	NA	NP_073746	NA	18/19	NM_022835	Transcript	GeneID:64857	neutral(0.304)	HGNC:29515	NA	benign(0.06)	695	tolerated(0.08)	NA	1	PLEKHG2	EntrezGene	PLEKHG2
19	39539817	39539817	1	+	G	A	29	19	10	SAM3760479	237	29	0.344828	0	c(5, 14, 2, 8)	FALSE	FALSE	FALSE	87	NA	A	A/V	YES	CCDS12540.2	382	263	NA	gCc/gTc	missense_variant	NA	NP_694964	NA	2010-12-31	NM_153232	Transcript	GeneID:163126	NA	HGNC:28292	NA	unknown(0)	88	tolerated(0.12)	NA	-1	EID2	EntrezGene	EID2
19	41010222	41010224	3	+	AGG	A	34	20	14	SAM3760479	399	33	0.411765	0	c(0, 20, 0, 14)	TRUE	FALSE	FALSE	108	NA	-	NA	YES	CCDS12570.1	NA	NA	NA	NA	intron_variant&feature_truncation	NA	NP_000758	NA	NA	NM_000767	Transcript	GeneID:1555	NA	HGNC:2615	2011-06-07	NA	NA	NA	NA	1	CYP2B6	EntrezGene	CYP2B6
19	43996184	43996184	1	+	A	T	87	47	40	SAM3760479	1150	87	0.45977	0	c(27, 20, 23, 17)	FALSE	FALSE	FALSE	307	NA	T	K/N	YES	CCDS12634.1	474	327	NA	aaA/aaT	missense_variant	NA	NP_001247416	NA	2011-05-04	NM_001260487	Transcript	GeneID:7711	neutral(0.034)	HGNC:12940	NA	benign(0)	109	tolerated(0.26)	NA	1	ZNF155	EntrezGene	ZNF155
19	45872631	45872631	1	+	G	A	13	6	7	SAM3760479	NA	13	0.538462	3	c(1, 5, 0, 7)	FALSE	TRUE	FALSE	93	NA	A	R/H	YES	CCDS12677.1	823	626	NA	cGc/cAc	missense_variant	NA	NP_004488	NA	2011-02-01	NM_004497	Transcript	GeneID:3171	deleterious(0.919)	HGNC:5023	NA	probably_damaging(0.998)	209	deleterious(0)	NA	1	FOXA3	EntrezGene	FOXA3
19	46495416	46495416	1	+	G	A	49	25	24	SAM3760479	630	49	0.489796	6	c(6, 19, 2, 22)	FALSE	FALSE	FALSE	171	NA	A	A/V	YES	CCDS59400.1	497	50	NA	gCg/gTg	missense_variant	NA	NP_065760	NA	2010-12-31	NM_020709	Transcript	GeneID:57469	neutral(0.000)	HGNC:29206	NA	benign(0.002)	17	tolerated(1)	NA	-1	PNMAL2	EntrezGene	PNMAL2
19	49374828	49374828	1	+	C	T	32	20	12	SAM3760479	293	32	0.375	5	c(8, 12, 8, 4)	FALSE	FALSE	FALSE	117	NA	T	R/W	YES	CCDS12762.1	743	529	NA	Cgg/Tgg	missense_variant	NA	NP_055234	NA	2011-05-04	NM_014419	Transcript	GeneID:27120	neutral(0.356)	HGNC:16528	NA	benign(0.094)	177	deleterious(0.04)	NA	1	DKKL1	EntrezGene	DKKL1
19	49459716	49459716	1	+	G	T	29	22	7	SAM3760479	163	29	0.241379	3	c(11, 11, 5, 2)	FALSE	FALSE	FALSE	144	NA	T	E/*	YES	CCDS12766.1	483	367	NA	Gaa/Taa	stop_gained	NA	NP_699160	NA	2011-04-16	NM_153329	Transcript	GeneID:126133	deleterious(1.00)	HGNC:28114	NA	NA	123	NA	NA	1	ALDH16A1	EntrezGene	ALDH16A1
19	49657881	49657881	1	+	G	A	15	9	6	SAM3760479	147	15	0.4	0	c(3, 6, 2, 4)	FALSE	FALSE	FALSE	48	NA	A	V/I	YES	CCDS33074.1	3863	3739	NA	Gtc/Atc	missense_variant	NA	NP_067051	NA	2011-10-10	NM_021228	Transcript	GeneID:58506	NA	HGNC:30403	NA	probably_damaging(0.983)	1247	NA	NA	1	SCAF1	EntrezGene	SCAF1
19	49688105	49688106	2	+	GC	G	47	34	13	SAM3760479	315	47	0.276596	0	c(34, 0, 13, 0)	TRUE	FALSE	FALSE	144	NA	-	NA	YES	CCDS46145.1	NA	NA	NA	NA	intron_variant&feature_truncation	NA	NP_001527	NA	NA	NM_001536	Transcript	GeneID:3276	NA	HGNC:5187	2011-10-09	NA	NA	NA	NA	1	PRMT1	EntrezGene	PRMT1
19	50625860	50625861	2	+	GC	G	12	7	5	SAM3760479	93	12	0.416667	0	c(6, 1, 4, 1)	TRUE	FALSE	FALSE	57	NA	-	NA	YES	CCDS12798.1	NA	NA	NA	NA	intron_variant&feature_truncation	NA	NP_001153801	NA	NA	NM_001160329	Transcript	GeneID:84258	NA	HGNC:11511	2011-07-09	NA	NA	NA	NA	-1	SYT3	EntrezGene	SYT3
19	50827675	50827675	1	+	G	T	40	35	5	SAM3760479	93	40	0.125	2	c(27, 8, 3, 2)	FALSE	FALSE	FALSE	126	NA	T	H/N	YES	CCDS12805.1	215	184	NA	Cac/Aac	missense_variant	NA	NP_059979	NA	2011-02-04	NM_017509	Transcript	GeneID:55554	deleterious(0.906)	HGNC:20453	NA	probably_damaging(1)	62	deleterious(0)	NA	-1	KLK15	EntrezGene	KLK15
19	52155056	52155056	1	+	C	T	166	158	8	SAM3760479	111	166	0.0481928	3	c(74, 84, 5, 3)	FALSE	FALSE	FALSE	674	NA	T	C/Y	YES	CCDS46162.1	3149	2627	NA	tGc/tAc	missense_variant	NA	NP_001096127	NA	2011-05-04	NM_001102657	Transcript	GeneID:162962	neutral(0.416)	HGNC:34333	NA	probably_damaging(0.974)	876	tolerated(1)	NA	-1	ZNF836	EntrezGene	ZNF836
19	52951007	52951009	3	+	TTC	T	179	175	4	SAM3760479	78	179	0.0223464	5	c(57, 118, 0, 4)	TRUE	FALSE	FALSE	596	NA	-	NA	YES	CCDS56101.1	NA	NA	NA	NA	intron_variant&feature_truncation	NA	NP_001189402	NA	NA	NM_001202473	Transcript	GeneID:100529240	NA	HGNC:38879	2011-03-02	NA	NA	NA	NA	-1	ZNF816-ZNF321P	EntrezGene	ZNF816-ZNF321P
19	52951007	52951009	3	+	TTC	T	179	175	4	SAM3760479	78	179	0.0223464	5	c(57, 118, 0, 4)	TRUE	FALSE	FALSE	596	NA	-	E/X	YES	CCDS33096.1	966-967	766-767	NA	GAa/a	frameshift_variant&missense_variant&feature_truncation	NA	NP_001189386	NA	2011-04-03	NM_001202457	Transcript	GeneID:125893	NA	HGNC:26995	NA	NA	256	NA	NA	-1	ZNF816	EntrezGene	ZNF816
19	54058414	54058414	1	+	A	G	89	68	21	SAM3760479	500	89	0.235955	1	c(49, 19, 16, 5)	FALSE	FALSE	FALSE	430	NA	G	F/L	YES	CCDS12872.1	423	247	NA	Ttc/Ctc	missense_variant	NA	NP_940883	NA	2011-03-08	NM_198481	Transcript	GeneID:284415	neutral(0.001)	HGNC:29455	NA	benign(0.009)	83	tolerated(1)	NA	-1	VSTM1	EntrezGene	VSTM1
20	3234778	3234779	2	+	CA	C	74	57	17	SAM3760479	398	74	0.22973	1	c(43, 14, 14, 3)	TRUE	FALSE	FALSE	219	NA	-	F/X	YES	CCDS54445.1	458	333	NA	ttT/tt	frameshift_variant&missense_variant&feature_truncation	NA	NP_001167561	NA	2011-03-19	NM_001174090	Transcript	GeneID:83959	NA	HGNC:16438	NA	NA	111	NA	NA	-1	SLC4A11	EntrezGene	SLC4A11
20	3693635	3693635	1	+	C	T	19	12	7	SAM3760479	194	19	0.368421	0	c(4, 8, 3, 4)	FALSE	FALSE	FALSE	60	NA	T	C/Y	YES	CCDS13060.1	3320	3320	NA	tGc/tAc	missense_variant	NA	NP_075556	NA	13/21	NM_023068	Transcript	GeneID:6614	deleterious(0.892)	HGNC:11127	NA	probably_damaging(0.992)	1107	deleterious(0)	NA	-1	SIGLEC1	EntrezGene	SIGLEC1
20	6042070	6042070	1	+	C	T	19	13	6	SAM3760479	152	19	0.315789	9	c(6, 7, 0, 6)	FALSE	FALSE	FALSE	78	NA	T	S/N	YES	CCDS13097.1	1431	1175	NA	aGc/aAc	missense_variant	NA	NP_689824	NA	2011-05-04	NM_152611	Transcript	GeneID:164312	neutral(0.167)	HGNC:16208	NA	benign(0.343)	392	tolerated(0.17)	NA	-1	LRRN4	EntrezGene	LRRN4
20	18595992	18595993	2	+	CT	C	45	33	12	SAM3760479	347	45	0.266667	5	c(31, 2, 10, 2)	TRUE	FALSE	FALSE	126	NA	-	NA	YES	CCDS13138.1	NA	NA	NA	NA	intron_variant&feature_truncation	NA	NP_543010	NA	NA	NM_080820	Transcript	GeneID:92675	NA	HGNC:16219	2011-02-04	NA	NA	NA	NA	1	DTD1	EntrezGene	DTD1
20	19685338	19685338	1	+	C	T	75	60	15	SAM3760479	339	75	0.2	0	c(30, 30, 7, 8)	FALSE	FALSE	FALSE	334	NA	T	P/L	YES	CCDS13140.1	1498	1301	NA	cCg/cTg	missense_variant	NA	NP_065740	NA	2011-12-16	NM_020689	Transcript	GeneID:57419	neutral(0.034)	HGNC:10977	NA	benign(0.016)	434	tolerated(0.27)	NA	1	SLC24A3	EntrezGene	SLC24A3
20	34749416	34749416	1	+	G	A	158	121	37	SAM3760479	821	160	0.234177	7	c(81, 40, 20, 17)	FALSE	FALSE	FALSE	568	NA	A	Q/*	YES	CCDS13241.1	3101	2779	NA	Cag/Tag	stop_gained	NA	NP_054790	NA	2011-09-14	NM_014071	Transcript	GeneID:23054	deleterious(1.00)	HGNC:15936	NA	NA	927	NA	NA	-1	NCOA6	EntrezGene	NCOA6
20	34995230	34995233	4	+	CAAA	C	13	0	13	SAM3760479	NA	13	1	0	c(0, 0, 13, 0)	TRUE	TRUE	FALSE	54	NA	-	NA	YES	CCDS42869.1	NA	NA	NA	NA	intron_variant&feature_truncation	NA	NP_065935	NA	NA	NM_020884	Transcript	GeneID:57644	NA	HGNC:15906	27/44	NA	NA	NA	NA	1	MYH7B	EntrezGene	MYH7B
20	36653684	36653684	1	+	T	C	53	42	11	SAM3760479	236	54	0.207547	1	c(22, 20, 5, 6)	FALSE	FALSE	FALSE	219	NA	C	T/A	YES	CCDS13285.1	1106	964	NA	Act/Gct	missense_variant	NA	NP_114402	NA	16/16	NM_032013	Transcript	GeneID:57446	neutral(0.429)	HGNC:14462	NA	benign(0.403)	322	tolerated(0.08)	NA	-1	NDRG3	EntrezGene	NDRG3
20	41123166	41123167	2	+	TC	T	53	43	10	SAM3760479	220	51	0.188679	0	c(38, 5, 9, 1)	TRUE	FALSE	FALSE	126	NA	-	NA	YES	CCDS13312.1	NA	NA	NA	NA	intron_variant&feature_truncation	NA	NP_003277	NA	NA	NM_003286	Transcript	GeneID:7150	NA	HGNC:11986	20/20	NA	NA	NA	NA	1	TOP1	EntrezGene	TOP1
20	42677704	42677705	2	+	CA	C	33	27	6	SAM3760479	122	33	0.181818	0	c(27, 0, 6, 0)	TRUE	FALSE	FALSE	72	NA	-	NA	YES	CCDS68127.1	NA	NA	NA	NA	intron_variant&feature_truncation	NA	NP_573400	NA	NA	NM_133170	Transcript	GeneID:11122	NA	HGNC:9682	2011-07-30	NA	NA	NA	NA	-1	PTPRT	EntrezGene	PTPRT
20	45890477	45890477	1	+	A	G	42	37	5	SAM3760479	112	42	0.119048	1	c(20, 17, 2, 3)	FALSE	FALSE	FALSE	198	NA	G	L/S	YES	CCDS13384.1	811	515	NA	tTg/tCg	missense_variant	NA	NP_542787	NA	2011-01-01	NM_080749	Transcript	GeneID:140825	deleterious(0.590)	HGNC:16156	NA	possibly_damaging(0.835)	172	tolerated(0.11)	NA	-1	NEURL2	EntrezGene	NEURL2
20	62320749	62320749	1	+	G	T	25	19	6	SAM3760479	141	25	0.24	0	c(14, 5, 5, 1)	FALSE	FALSE	FALSE	93	NA	T	A/D	YES	CCDS33502.1	6705	6638	NA	gCt/gAt	missense_variant	NA	NP_005551	NA	49/80	NM_005560	Transcript	GeneID:3911	neutral(0.011)	HGNC:6485	NA	benign(0.055)	2213	tolerated(0.54)	NA	-1	LAMA5	EntrezGene	LAMA5
20	62911365	62911365	1	+	C	T	30	22	8	SAM3760479	171	30	0.266667	0	c(5, 17, 1, 7)	FALSE	FALSE	FALSE	129	NA	T	R/H	YES	CCDS33506.1	560	248	NA	cGc/cAc	missense_variant	NA	NP_001180298	NA	2011-03-15	NM_001193369	Transcript	GeneID:11083	deleterious(0.896)	HGNC:2680	NA	probably_damaging(0.999)	83	deleterious(0.01)	NA	-1	DIDO1	EntrezGene	DIDO1
20	63407005	63407005	1	+	G	A	13	9	4	SAM3760479	101	13	0.307692	0	c(1, 8, 0, 4)	FALSE	FALSE	FALSE	39	NA	A	S/F	YES	CCDS13520.1	2435	2258	NA	tCc/tTc	missense_variant	NA	NP_742105	NA	17/17	NM_172107	Transcript	GeneID:3785	deleterious(0.807)	HGNC:6296	NA	probably_damaging(0.91)	753	deleterious(0)	NA	-1	KCNQ2	EntrezGene	KCNQ2
21	18344039	18344039	1	+	G	A	164	114	50	SAM3760479	1289	164	0.304878	2	c(2, 112, 2, 48)	FALSE	FALSE	FALSE	517	NA	A	T/I	YES	CCDS13571.1	1224	1193	NA	aCt/aTt	missense_variant	NA	NP_002763	NA	2011-11-24	NM_002772	Transcript	GeneID:5651	neutral(0.004)	HGNC:9490	NA	benign(0.02)	398	tolerated(0.65)	NA	-1	TMPRSS15	EntrezGene	TMPRSS15
22	23181628	23181629	2	+	TG	T	42	31	11	SAM3760479	282	42	0.261905	5	c(15, 16, 3, 8)	TRUE	FALSE	FALSE	174	NA	-	V/X	YES	CCDS13806.1	1265	669	NA	gtG/gt	frameshift_variant&missense_variant&feature_truncation	NA	NP_004318	NA	2011-01-22	NM_004327	Transcript	GeneID:613	NA	HGNC:1014	NA	NA	223	NA	NA	1	BCR	EntrezGene	BCR
22	24062011	24062011	1	+	G	A	39	26	13	SAM3760479	341	39	0.333333	1	c(8, 18, 5, 8)	FALSE	FALSE	FALSE	144	NA	A	G/D	YES	CCDS13823.1	1809	1682	NA	gGc/gAc	missense_variant	NA	NP_036427	NA	13/37	NM_012295	Transcript	GeneID:23523	deleterious(0.883)	HGNC:24187	NA	probably_damaging(1)	561	deleterious(0.02)	NA	1	CABIN1	EntrezGene	CABIN1
22	29367338	29367338	1	+	G	GGGA	20	17	3	SAM3760479	84	20	0.15	0	c(0, 17, 0, 3)	TRUE	FALSE	FALSE	54	NA	GGA	NA	YES	CCDS13855.1	NA	NA	NA	NA	intron_variant&feature_elongation	NA	NP_001118	NA	NA	NM_001127	Transcript	GeneID:162	NA	HGNC:554	2011-01-21	NA	NA	NA	NA	-1	AP1B1	EntrezGene	AP1B1
22	36930193	36930195	3	+	ACT	A	48	45	3	SAM3760479	73	48	0.0625	0	c(44, 1, 3, 0)	TRUE	FALSE	FALSE	141	NA	-	NA	YES	CCDS13936.1	NA	NA	NA	NA	intron_variant&feature_truncation	NA	NP_000386	NA	NA	NM_000395	Transcript	GeneID:1439	NA	HGNC:2436	2011-06-12	NA	NA	NA	NA	1	CSF2RB	EntrezGene	CSF2RB
22	40408987	40408987	1	+	A	G	10	7	3	SAM3760479	88	10	0.3	0	c(2, 5, 0, 3)	FALSE	FALSE	FALSE	30	NA	G	K/E	YES	CCDS14002.1	2166	1957	NA	Aag/Gag	missense_variant	NA	NP_056520	NA	19/22	NM_015705	Transcript	GeneID:27352	deleterious(0.945)	HGNC:25228	NA	probably_damaging(1)	653	deleterious(0)	NA	1	SGSM3	EntrezGene	SGSM3
22	42512326	42512327	2	+	GT	G	20	15	5	SAM3760479	139	20	0.25	0	c(0, 15, 0, 5)	TRUE	FALSE	FALSE	72	NA	-	NA	YES	NA	1124	NA	NA	NA	non_coding_transcript_exon_variant&non_coding_transcript_variant&feature_truncation	NA	NA	NA	2011-11-10	NR_027786	Transcript	GeneID:94009	NA	HGNC:14408	NA	NA	NA	NA	NA	1	SERHL	EntrezGene	SERHL
22	42512326	42512327	2	+	GT	G	20	15	5	SAM3760479	139	20	0.25	0	c(0, 15, 0, 5)	TRUE	FALSE	FALSE	72	NA	-	NA	YES	CCDS14036.1	1463	NA	NA	NA	3_prime_UTR_variant&feature_truncation	NA	NP_056518	NA	2011-07-06	NM_015703	Transcript	GeneID:27341	NA	HGNC:24286	NA	NA	NA	NA	NA	-1	RRP7A	EntrezGene	RRP7A
22	44737153	44737153	1	+	C	T	34	22	12	SAM3760479	319	34	0.352941	0	c(12, 10, 6, 6)	FALSE	FALSE	FALSE	159	NA	T	S/L	YES	CCDS56232.1	2028	1142	NA	tCg/tTg	missense_variant	NA	NP_001185650	NA	2011-10-09	NM_001198721	Transcript	GeneID:55615	deleterious(0.845)	HGNC:31682	NA	probably_damaging(0.992)	381	deleterious(0.02)	NA	1	PRR5	EntrezGene	PRR5
22	46673873	46673873	1	+	A	AG	62	51	11	SAM3760479	261	60	0.177419	0	c(1, 50, 0, 11)	TRUE	FALSE	FALSE	267	NA	G	NA	YES	CCDS33672.1	NA	NA	NA	NA	intron_variant&feature_elongation	NA	NP_055939	NA	NA	NM_015124	Transcript	GeneID:23151	NA	HGNC:29113	14/17	NA	NA	NA	NA	1	GRAMD4	EntrezGene	GRAMD4
22	50581457	50581457	1	+	T	C	30	26	4	SAM3760479	90	30	0.133333	2	c(12, 14, 3, 1)	FALSE	FALSE	FALSE	111	NA	C	T/A	YES	CCDS14099.1	762	544	NA	Acc/Gcc	missense_variant	NA	NP_005189	NA	2011-04-10	NM_005198	Transcript	GeneID:1120	neutral(0.296)	HGNC:1938	NA	benign(0.002)	182	tolerated(0.09)	NA	-1	CHKB	EntrezGene	CHKB
X	18604054	18604054	1	+	G	T	167	83	84	SAM3760479	NA	167	0.502994	4	c(39, 44, 33, 51)	FALSE	TRUE	FALSE	632	NA	T	S/I	YES	CCDS14186.1	1383	1130	NA	aGt/aTt	missense_variant	NA	NP_003150	NA	2011-12-20	NM_003159	Transcript	GeneID:6792	deleterious(0.911)	HGNC:11411	NA	benign(0.403)	377	deleterious(0)	NA	1	CDKL5	EntrezGene	CDKL5
X	18646152	18646153	2	+	CT	C	25	20	5	SAM3760479	86	25	0.2	0	c(1, 19, 0, 5)	TRUE	FALSE	FALSE	102	NA	-	NA	YES	CCDS14187.1	NA	NA	NA	NA	intron_variant&feature_truncation	NA	NP_000321	NA	NA	NM_000330	Transcript	GeneID:6247	NA	HGNC:10457	2011-04-04	NA	NA	NA	NA	-1	RS1	EntrezGene	RS1
X	18646152	18646153	2	+	CT	C	25	20	5	SAM3760479	86	25	0.2	0	c(1, 19, 0, 5)	TRUE	FALSE	FALSE	102	NA	-	NA	YES	CCDS14186.1	NA	NA	NA	NA	intron_variant&feature_truncation	NA	NP_003150	NA	NA	NM_003159	Transcript	GeneID:6792	NA	HGNC:11411	19/20	NA	NA	NA	NA	1	CDKL5	EntrezGene	CDKL5
X	18818044	18818044	1	+	A	G	69	62	7	SAM3760479	150	69	0.101449	1	c(43, 19, 6, 1)	FALSE	FALSE	FALSE	195	NA	G	D/G	YES	CCDS14188.1	1881	1400	NA	gAt/gGt	missense_variant	NA	NP_006231	NA	16/19	NM_006240	Transcript	GeneID:5475	neutral(0.012)	HGNC:9243	NA	benign(0.001)	467	tolerated(0.79)	NA	1	PPEF1	EntrezGene	PPEF1
X	24810650	24810650	1	+	A	AT	26	10	16	SAM3760479	NA	26	0.615385	0	c(10, 0, 16, 0)	TRUE	TRUE	FALSE	81	NA	T	NA	YES	CCDS14214.1	NA	NA	NA	NA	intron_variant&feature_elongation	NA	NP_058633	NA	NA	NM_016937	Transcript	GeneID:5422	NA	HGNC:9173	27/36	NA	NA	NA	NA	1	POLA1	EntrezGene	POLA1
X	29399155	29399155	1	+	G	T	17	0	17	SAM3760479	NA	17	1	0	c(0, 0, 12, 5)	FALSE	TRUE	FALSE	129	NA	T	E/*	YES	CCDS14218.1	1058	550	NA	Gaa/Taa	stop_gained&splice_region_variant	NA	NP_055086	NA	2011-05-10	NM_014271	Transcript	GeneID:11141	deleterious(1.00)	HGNC:5996	NA	NA	184	NA	NA	1	IL1RAPL1	EntrezGene	IL1RAPL1
X	37799028	37799028	1	+	G	T	23	12	11	SAM3760479	338	23	0.478261	6	c(5, 7, 8, 3)	FALSE	FALSE	FALSE	129	NA	T	E/*	YES	CCDS14242.1	809	748	NA	Gaa/Taa	stop_gained	NA	NP_000388	NA	2011-07-12	NM_000397	Transcript	GeneID:1536	deleterious(1.00)	HGNC:2578	NA	NA	250	NA	NA	1	CYBB	EntrezGene	CYBB
X	48966151	48966151	1	+	G	A	13	7	6	SAM3760479	161	13	0.461538	7	c(0, 7, 2, 4)	FALSE	FALSE	FALSE	39	NA	A	A/V	YES	CCDS14314.1	3195	1622	NA	gCc/gTc	missense_variant	NA	NP_004970	NA	2011-05-05	NM_004979	Transcript	GeneID:3750	neutral(0.020)	HGNC:6237	NA	benign(0.038)	541	tolerated(0.38)	NA	-1	KCND1	EntrezGene	KCND1
X	54749970	54749970	1	+	C	A	14	8	6	SAM3760479	172	14	0.428571	0	c(6, 2, 5, 1)	FALSE	FALSE	FALSE	57	NA	A	W/C	YES	CCDS14361.1	3897	3867	NA	tgG/tgT	missense_variant	NA	NP_940912	NA	13/13	NM_198510	Transcript	GeneID:347365	deleterious(0.534)	HGNC:28907	NA	probably_damaging(0.998)	1289	tolerated(0.16)	NA	-1	ITIH6	EntrezGene	ITIH6
X	57593244	57593244	1	+	G	A	21	8	13	SAM3760479	NA	21	0.619048	0	c(2, 6, 3, 10)	FALSE	TRUE	FALSE	87	NA	A	G/D	YES	CCDS35313.1	1409	1196	NA	gGc/gAc	missense_variant	NA	NP_009088	NA	2010-12-31	NM_007157	Transcript	GeneID:158586	deleterious(0.801)	HGNC:13199	NA	possibly_damaging(0.901)	399	deleterious(0)	NA	1	ZXDB	EntrezGene	ZXDB
X	67545921	67545921	1	+	C	A	66	53	13	SAM3760479	276	66	0.19697	1	c(31, 22, 7, 6)	FALSE	FALSE	FALSE	201	NA	A	P/T	YES	CCDS14387.1	1890	775	NA	Cca/Aca	missense_variant	NA	NP_000035	NA	2011-01-07	NM_000044	Transcript	GeneID:367	deleterious(0.575)	HGNC:644	NA	benign(0.281)	259	deleterious(0)	NA	1	AR	EntrezGene	AR
X	68718487	68718487	1	+	G	A	14	5	9	SAM3760479	NA	14	0.642857	0	02:05:00	FALSE	TRUE	FALSE	42	NA	A	V/M	YES	CCDS48134.1	1787	1573	NA	Gtg/Atg	missense_variant	NA	NP_001135975	NA	2011-06-14	NM_001142503	Transcript	GeneID:9754	neutral(0.038)	HGNC:19161	NA	benign(0.026)	525	tolerated(0.24)	NA	1	STARD8	EntrezGene	STARD8
X	71125078	71125078	1	+	G	T	59	40	19	SAM3760479	496	59	0.322034	2	c(22, 18, 12, 7)	FALSE	FALSE	FALSE	204	NA	T	G/W	YES	CCDS43970.1	2357	2158	NA	Ggg/Tgg	missense_variant	NA	NP_005111	NA	15/45	NM_005120	Transcript	GeneID:9968	NA	HGNC:11957	NA	probably_damaging(0.945)	720	NA	NA	1	MED12	EntrezGene	MED12
X	101390940	101390940	1	+	T	C	27	15	12	SAM3760479	341	27	0.444444	0	c(15, 0, 12, 0)	FALSE	FALSE	FALSE	102	NA	C	I/T	YES	CCDS14485.1	51	5	NA	aTt/aCt	missense_variant	NA	NP_001186903	NA	2011-01-03	NM_001199974	Transcript	GeneID:100529097	neutral(0.383)	HGNC:48349	NA	NA	2	NA	NA	1	RPL36A-HNRNPH2	EntrezGene	RPL36A-HNRNPH2
X	101390940	101390940	1	+	T	C	27	15	12	SAM3760479	341	27	0.444444	0	c(15, 0, 12, 0)	FALSE	FALSE	FALSE	102	NA	C	I/T	YES	CCDS14483.2	51	5	NA	aTt/aCt	missense_variant	NA	NP_066357	NA	2011-01-04	NM_021029	Transcript	GeneID:6173	neutral(0.383)	HGNC:10359	NA	benign(0.005)	2	deleterious(0.02)	NA	1	RPL36A	EntrezGene	RPL36A
X	105219193	105219193	1	+	G	A	113	63	50	SAM3760479	1355	113	0.442478	6	c(26, 37, 15, 35)	FALSE	FALSE	FALSE	403	NA	A	S/F	YES	CCDS76005.1	1113	1001	NA	tCc/tTc	missense_variant	NA	NP_112564	NA	2011-03-02	NM_031274	Transcript	GeneID:56157	neutral(0.396)	HGNC:11735	NA	benign(0.144)	334	deleterious(0.02)	NA	-1	TEX13A	EntrezGene	TEX13A
X	132078524	132078525	2	+	TA	T	133	91	42	SAM3760479	1017	129	0.315789	2	c(57, 34, 24, 18)	TRUE	FALSE	FALSE	430	NA	-	Y/X	YES	CCDS35397.1	1670	1492	NA	Tat/at	frameshift_variant&missense_variant&feature_truncation	NA	NP_919253	NA	2011-12-11	NM_194277	Transcript	GeneID:90167	NA	HGNC:8079	NA	NA	498	NA	NA	-1	FRMD7	EntrezGene	FRMD7
X	149716550	149716550	1	+	C	T	239	226	13	SAM3760479	202	239	0.0543933	4	c(107, 119, 8, 5)	FALSE	FALSE	FALSE	797	NA	T	P/L	YES	CCDS48180.1	1166	1064	NA	cCc/cTc	missense_variant	NA	NP_005357	NA	2011-05-04	NM_005366	Transcript	GeneID:4110	deleterious(0.863)	HGNC:6798	NA	probably_damaging(0.995)	355	deleterious(0.01)	NA	1	MAGEA11	EntrezGene	MAGEA11
X	154438738	154438740	3	+	GTC	G	116	69	47	SAM3760479	1446	115	0.405172	0	c(57, 12, 38, 9)	TRUE	FALSE	FALSE	358	NA	-	NA	YES	CCDS35452.1	NA	NA	NA	NA	intron_variant&feature_truncation	NA	NP_001484	NA	NA	NM_001493	Transcript	GeneID:2664	NA	HGNC:4226	2011-02-09	NA	NA	NA	NA	1	GDI1	EntrezGene	GDI1
X	154930152	154930153	2	+	AT	A	48	33	15	SAM3760479	294	48	0.3125	0	c(20, 13, 9, 6)	TRUE	FALSE	FALSE	216	NA	-	I/X	YES	CCDS35457.1	3808	3637	NA	Att/tt	frameshift_variant&missense_variant&feature_truncation	NA	NP_000123	NA	14/26	NM_000132	Transcript	GeneID:2157	NA	HGNC:3546	NA	NA	1213	NA	NA	-1	F8	EntrezGene	F8

## Sheet: M-R3
Table S3, related to Figure 3. Genetic alterations in M-R3 cells from exome-seq analysis
seqnames	start	end	width	strand	ref	alt	totalDepth	refDepth	altDepth	sampleNames	QUAL.x	DP	AF	SB	DP4	INDEL	CONSVAR	UNIQ	UQ	QUAL.y	Allele	Amino_acids	CANONICAL	CCDS	cDNA_position	CDS_position	CLIN_SIG	Codons	Consequence	DISTANCE	ENSP	Existing_variation	EXON	Feature	Feature_type	Gene	GNECondel	HGNC_ID	INTRON	PolyPhen	Protein_position	SIFT	SOMATIC	STRAND	SYMBOL	SYMBOL_SOURCE	HGNC
1	1721750	1721750	1	+	G	GT	43	38	5	SAM3760480	71	42	0.116279	5	c(13, 25, 0, 5)	TRUE	FALSE	FALSE	141	NA	T	NA	YES	CCDS44042.1	NA	NA	NA	NA	intron_variant&feature_elongation	NA	NP_076916	NA	NA	NM_024011	Transcript	GeneID:728642	NA	HGNC:1730	2011-02-18	NA	NA	NA	NA	-1	CDK11A	EntrezGene	CDK11A
1	3405511	3405511	1	+	G	A	64	50	14	SAM3760480	323	64	0.21875	0	c(37, 13, 11, 3)	FALSE	FALSE	FALSE	192	NA	A	S/N	YES	CCDS41236.2	1131	1049	NA	aGc/aAc	missense_variant	NA	NP_071397	NA	2011-08-16	NM_022114	Transcript	GeneID:63976	deleterious(0.896)	HGNC:14000	NA	probably_damaging(1)	350	deleterious(0)	NA	1	PRDM16	EntrezGene	PRDM16
1	9773320	9773320	1	+	C	T	43	38	5	SAM3760480	83	43	0.116279	8	c(21, 17, 5, 0)	FALSE	FALSE	FALSE	141	NA	T	D/N	YES	CCDS30580.1	925	166	NA	Gac/Aac	missense_variant	NA	NP_001009566	NA	2011-02-18	NM_001009566	Transcript	GeneID:22883	deleterious(0.502)	HGNC:17447	NA	probably_damaging(0.999)	56	tolerated(0.46)	NA	-1	CLSTN1	EntrezGene	CLSTN1
1	10954967	10954969	3	+	CAG	C	55	49	6	SAM3760480	155	55	0.109091	5	c(41, 8, 4, 2)	TRUE	FALSE	FALSE	153	NA	-	NA	YES	CCDS53267.1	NA	NA	NA	NA	intron_variant&feature_truncation	NA	NP_001164225	NA	NA	NM_001170754	Transcript	GeneID:148345	NA	HGNC:26730	2011-09-11	NA	NA	NA	NA	-1	C1orf127	EntrezGene	C1orf127
1	11519842	11519842	1	+	T	C	83	78	5	SAM3760480	95	83	0.060241	0	c(13, 65, 1, 4)	FALSE	FALSE	FALSE	316	NA	C	V/A	YES	CCDS41247.1	2300	2162	NA	gTc/gCc	missense_variant	NA	NP_065831	NA	2011-09-20	NM_020780	Transcript	GeneID:57540	neutral(0.056)	HGNC:29251	NA	benign(0.004)	721	tolerated(0.18)	NA	1	PTCHD2	EntrezGene	PTCHD2
1	13369609	13369609	1	+	A	T	307	238	69	SAM3760480	1543	307	0.224756	4	c(48, 190, 10, 59)	FALSE	FALSE	FALSE	969	NA	T	L/I	YES	NA	945	898	NA	Tta/Ata	missense_variant	NA	NP_001093260	NA	2011-03-02	NM_001099790	Transcript	GeneID:645414	neutral(0.001)	HGNC:24908	NA	NA	300	NA	NA	-1	PRAMEF19	EntrezGene	PRAMEF19
1	18918325	18918326	2	+	TG	T	21	16	5	SAM3760480	126	20	0.238095	0	c(12, 4, 4, 1)	TRUE	FALSE	FALSE	84	NA	-	NA	YES	CCDS44076.1	NA	NA	NA	NA	intron_variant&feature_truncation	NA	NP_001129737	NA	NA	NM_001136265	Transcript	GeneID:126917	NA	HGNC:27006	2011-04-07	NA	NA	NA	NA	-1	IFFO2	EntrezGene	IFFO2
1	21752964	21752965	2	+	TA	T	36	23	13	SAM3760480	194	37	0.361111	0	c(23, 0, 13, 0)	TRUE	FALSE	FALSE	117	NA	-	NA	YES	CCDS30623.1	NA	NA	NA	NA	intron_variant&feature_truncation	NA	NP_115612	NA	NA	NM_032236	Transcript	GeneID:84196	NA	HGNC:18533	2011-04-25	NA	NA	NA	NA	-1	USP48	EntrezGene	USP48
1	25306822	25306823	2	+	CG	C	37	21	16	SAM3760480	488	37	0.432432	0	c(0, 21, 0, 16)	TRUE	FALSE	FALSE	102	NA	-	NA	YES	CCDS60028.1	NA	NA	NA	NA	intron_variant&feature_truncation	NA	NP_001269800	NA	NA	NM_001282871	Transcript	GeneID:6007	NA	HGNC:10009	2011-07-07	NA	NA	NA	NA	1	RHD	EntrezGene	RHD
1	29315294	29315294	1	+	G	GC	30	23	7	SAM3760480	203	30	0.233333	6	c(23, 0, 6, 1)	TRUE	FALSE	FALSE	81	NA	C	NA	YES	CCDS334.1	NA	NA	NA	NA	intron_variant&feature_elongation	NA	NP_005695	NA	NA	NM_005704	Transcript	GeneID:10076	NA	HGNC:9683	23/30	NA	NA	NA	NA	1	PTPRU	EntrezGene	PTPRU
1	32247568	32247568	1	+	G	T	94	74	20	SAM3760480	437	94	0.212766	5	c(30, 44, 5, 15)	FALSE	FALSE	FALSE	195	NA	T	Q/H	YES	CCDS358.2	352	147	NA	caG/caT	missense_variant	NA	NP_116037	NA	2011-01-01	NM_032648	Transcript	GeneID:84734	neutral(0.369)	HGNC:28133	NA	benign(0.066)	49	deleterious(0.03)	NA	1	FAM167B	EntrezGene	FAM167B
1	32362780	32362780	1	+	G	A	121	108	13	SAM3760480	278	121	0.107438	2	c(64, 44, 9, 4)	FALSE	FALSE	FALSE	343	NA	A	A/T	YES	CCDS362.1	520	79	NA	Gca/Aca	missense_variant	NA	NP_443073	NA	2011-01-01	NM_052841	Transcript	GeneID:81629	deleterious(0.725)	HGNC:15473	NA	possibly_damaging(0.758)	27	deleterious(0)	NA	1	TSSK3	EntrezGene	TSSK3
1	32776161	32776161	1	+	A	AG	15	9	6	SAM3760480	142	15	0.4	0	c(0, 9, 0, 6)	TRUE	FALSE	FALSE	42	NA	G	NA	YES	CCDS368.1	NA	NA	NA	NA	intron_variant&feature_elongation	NA	NP_003671	NA	NA	NM_003680	Transcript	GeneID:8565	NA	HGNC:12840	2011-12-11	NA	NA	NA	NA	-1	YARS	EntrezGene	YARS
1	35906873	35906873	1	+	A	AT	72	64	8	SAM3760480	201	72	0.111111	0	c(64, 0, 8, 0)	TRUE	FALSE	FALSE	240	NA	T	NA	YES	CCDS398.1	NA	NA	NA	NA	intron_variant&feature_elongation	NA	NP_036331	NA	NA	NM_012199	Transcript	GeneID:26523	NA	HGNC:3262	2011-11-17	NA	NA	NA	NA	1	AGO1	EntrezGene	EIF2C1
1	36098892	36098892	1	+	C	A	49	45	4	SAM3760480	77	49	0.0816327	4	c(21, 24, 3, 1)	FALSE	FALSE	FALSE	180	NA	A	R/S	YES	CCDS403.1	796	789	NA	agG/agT	missense_variant	NA	NP_005193	NA	2011-02-01	NM_005202	Transcript	GeneID:1296	NA	HGNC:2216	NA	unknown(0)	263	tolerated(0.76)	NA	-1	COL8A2	EntrezGene	COL8A2
1	37481832	37481832	1	+	A	G	27	19	8	SAM3760480	173	27	0.296296	0	c(1, 18, 0, 8)	FALSE	FALSE	FALSE	72	NA	G	D/G	YES	CCDS417.1	965	815	NA	gAc/gGc	missense_variant	NA	NP_079355	NA	2011-04-05	NM_025079	Transcript	GeneID:80149	deleterious(0.897)	HGNC:26259	NA	probably_damaging(0.994)	272	deleterious(0)	NA	1	ZC3H12A	EntrezGene	ZC3H12A
1	37629502	37629502	1	+	C	CA	41	29	12	SAM3760480	314	41	0.292683	0	c(29, 0, 12, 0)	TRUE	FALSE	FALSE	111	NA	A	NA	YES	CCDS41304.1	NA	NA	NA	NA	intron_variant&feature_elongation	NA	NP_001229837	NA	NA	NM_001242908	Transcript	GeneID:284654	NA	HGNC:21679	2011-03-05	NA	NA	NA	NA	-1	RSPO1	EntrezGene	RSPO1
1	39413655	39413694	40	+	CGCCTCCCCAGCTGCTGCAGTGCCCACCCCAGAGGAGCCT	C	77	32	45	SAM3760480	NA	75	0.584416	4	c(23, 9, 27, 18)	TRUE	TRUE	FALSE	135	NA	-	NA	YES	CCDS435.1	NA	NA	NA	NA	intron_variant&feature_truncation	NA	NP_036222	NA	NA	NM_012090	Transcript	GeneID:23499	NA	HGNC:13664	52/92	NA	NA	NA	NA	1	MACF1	EntrezGene	MACF1
1	39413655	39413694	40	+	CGCCTCCCCAGCTGCTGCAGTGCCCACCCCAGAGGAGCCT	C	77	32	45	SAM3760480	NA	75	0.584416	4	c(23, 9, 27, 18)	TRUE	TRUE	FALSE	135	NA	-	ASPAAAVPTPEEP/-	YES	NA	4153-4191	3391-3429	NA	GCCTCCCCAGCTGCTGCAGTGCCCACCCCAGAGGAGCCT/-	inframe_deletion	NA	NP_055853	NA	2010-12-31	NM_015038	Transcript	GeneID:643314	NA	NA	NA	NA	1131-1143	NA	NA	1	KIAA0754	EntrezGene	KIAA0754
1	41009685	41009686	2	+	GA	G	55	46	9	SAM3760480	176	52	0.163636	0	c(0, 46, 0, 9)	TRUE	FALSE	FALSE	171	NA	-	NA	YES	CCDS459.1	NA	NA	NA	NA	intron_variant&feature_truncation	NA	NP_001896	NA	NA	NM_001905	Transcript	GeneID:1503	NA	HGNC:2519	17/18	NA	NA	NA	NA	1	CTPS1	EntrezGene	CTPS
1	41583144	41583144	1	+	T	C	90	76	14	SAM3760480	102	91	0.155556	3	c(39, 37, 9, 5)	FALSE	FALSE	FALSE	267	NA	C	T/A	YES	CCDS44124.1	2669	1654	NA	Acc/Gcc	missense_variant	NA	NP_001121186	NA	2011-03-07	NM_001127714	Transcript	GeneID:59269	neutral(0.320)	HGNC:13561	NA	benign(0.05)	552	tolerated(0.08)	NA	-1	HIVEP3	EntrezGene	HIVEP3
1	43198768	43198769	2	+	TA	T	24	18	6	SAM3760480	146	24	0.25	0	c(0, 18, 0, 6)	TRUE	FALSE	FALSE	93	NA	-	NA	YES	CCDS72768.1	NA	NA	NA	NA	intron_variant&feature_truncation	NA	NP_001182760	NA	NA	NM_001195831	Transcript	GeneID:149465	NA	HGNC:26485	2011-08-22	NA	NA	NA	NA	1	CFAP57	EntrezGene	WDR65
1	45327165	45327165	1	+	T	A	37	29	8	SAM3760480	184	37	0.216216	6	c(15, 14, 2, 6)	FALSE	FALSE	FALSE	120	NA	A	L/H	YES	CCDS519.1	293	17	NA	cTt/cAt	missense_variant	NA	NP_116145	NA	2010-12-31	NM_032756	Transcript	GeneID:84842	neutral(0.084)	HGNC:28242	NA	benign(0.247)	6	tolerated(0.16)	NA	1	HPDL	EntrezGene	HPDL
1	46008225	46008226	2	+	TG	T	24	20	4	SAM3760480	87	24	0.166667	0	c(19, 1, 4, 0)	TRUE	FALSE	FALSE	72	NA	-	NA	YES	CCDS41326.1	NA	NA	NA	NA	intron_variant&feature_truncation	NA	NP_055927	NA	NA	NM_015112	Transcript	GeneID:23139	NA	HGNC:19035	2011-08-27	NA	NA	NA	NA	1	MAST2	EntrezGene	MAST2
1	46285686	46285686	1	+	A	G	176	143	33	SAM3760480	695	176	0.1875	3	c(52, 91, 9, 24)	FALSE	FALSE	FALSE	550	NA	G	F/L	YES	CCDS533.1	1215	1171	NA	Ttc/Ctc	missense_variant	NA	NP_006360	NA	2011-04-09	NM_006369	Transcript	GeneID:10489	neutral(0.103)	HGNC:16917	NA	benign(0.294)	391	tolerated(0.45)	NA	-1	LRRC41	EntrezGene	LRRC41
1	46286111	46286111	1	+	A	G	81	61	20	SAM3760480	480	81	0.246914	9	c(32, 29, 15, 5)	FALSE	FALSE	FALSE	234	NA	G	M/T	YES	CCDS533.1	790	746	NA	aTg/aCg	missense_variant	NA	NP_006360	NA	2011-04-09	NM_006369	Transcript	GeneID:10489	deleterious(0.567)	HGNC:16917	NA	possibly_damaging(0.542)	249	deleterious(0.02)	NA	-1	LRRC41	EntrezGene	LRRC41
1	46551143	46551143	1	+	C	T	205	198	7	SAM3760480	77	205	0.0341463	1	c(52, 146, 1, 6)	FALSE	FALSE	FALSE	590	NA	T	G/S	YES	CCDS44133.1	73	73	NA	Ggc/Agc	missense_variant	NA	NP_001091080	NA	2011-01-02	NM_001097611	Transcript	GeneID:148930	deleterious(0.857)	HGNC:26488	NA	probably_damaging(0.97)	25	deleterious(0)	NA	-1	KNCN	EntrezGene	KNCN
1	46812471	46812473	3	+	CCT	C	24	19	5	SAM3760480	147	24	0.208333	0	c(18, 1, 5, 0)	TRUE	FALSE	FALSE	75	NA	-	NA	YES	CCDS41328.1	NA	NA	NA	NA	intron_variant&feature_truncation	NA	NP_001093242	NA	NA	NM_001099772	Transcript	GeneID:1580	NA	HGNC:2644	2011-03-10	NA	NA	NA	NA	1	CYP4B1	EntrezGene	CYP4B1
1	48761419	48761419	1	+	G	A	267	259	8	SAM3760480	108	268	0.0299625	3	c(150, 109, 6, 2)	FALSE	FALSE	FALSE	806	NA	A	P/L	YES	CCDS552.2	322	278	NA	cCc/cTc	missense_variant	NA	NP_078879	NA	2011-02-05	NM_024603	Transcript	GeneID:79656	deleterious(0.897)	HGNC:25668	NA	probably_damaging(0.994)	93	deleterious(0)	NA	-1	BEND5	EntrezGene	BEND5
1	52278719	52278720	2	+	CT	C	29	18	11	SAM3760480	191	28	0.37931	0	c(0, 18, 0, 11)	TRUE	FALSE	FALSE	63	NA	-	NA	YES	CCDS563.1	NA	NA	NA	NA	intron_variant&feature_truncation	NA	NP_004790	NA	NA	NM_004799	Transcript	GeneID:9372	NA	HGNC:6775	2011-09-17	NA	NA	NA	NA	1	ZFYVE9	EntrezGene	ZFYVE9
1	52886940	52886941	2	+	CT	C	171	145	26	SAM3760480	488	170	0.152047	2	c(138, 7, 26, 0)	TRUE	FALSE	FALSE	448	NA	-	NA	YES	CCDS44148.1	NA	NA	NA	NA	intron_variant&feature_truncation	NA	NP_001004339	NA	NA	NM_001004339	Transcript	GeneID:440590	NA	HGNC:32058	2011-12-12	NA	NA	NA	NA	1	ZYG11A	EntrezGene	ZYG11A
1	54179216	54179216	1	+	T	C	68	52	16	SAM3760480	369	68	0.235294	5	c(22, 30, 4, 12)	FALSE	FALSE	FALSE	186	NA	C	Y/C	YES	CCDS44151.1	997	677	NA	tAc/tGc	missense_variant	NA	NP_001026842	NA	2011-07-07	NM_001031672	Transcript	GeneID:606495	deleterious(0.945)	HGNC:32220	NA	probably_damaging(0.976)	226	deleterious(0.01)	NA	-1	CYB5RL	EntrezGene	CYB5RL
1	54808007	54808007	1	+	C	T	84	68	16	SAM3760480	365	84	0.190476	1	c(14, 54, 4, 12)	FALSE	FALSE	FALSE	376	NA	T	T/I	YES	CCDS44153.1	530	476	NA	aCt/aTt	missense_variant	NA	NP_001104003	NA	2011-04-09	NM_001110533	Transcript	GeneID:163747	neutral(0.000)	HGNC:26854	NA	benign(0)	159	tolerated(1)	NA	1	C1orf177	EntrezGene	C1orf177
1	55008402	55008402	1	+	C	T	59	54	5	SAM3760480	102	59	0.0847458	1	c(30, 24, 2, 3)	FALSE	FALSE	FALSE	195	NA	T	A/V	YES	CCDS602.1	980	737	NA	gCc/gTc	missense_variant	NA	NP_476517	NA	2011-04-03	NM_057176	Transcript	GeneID:7809	neutral(0.350)	HGNC:16512	NA	benign(0.066)	246	tolerated(0.05)	NA	1	BSND	EntrezGene	BSND
1	55046776	55046777	2	+	CT	C	31	24	7	SAM3760480	165	30	0.225806	0	c(2, 22, 0, 7)	TRUE	FALSE	FALSE	99	NA	-	NA	YES	CCDS603.1	NA	NA	NA	NA	intron_variant&feature_truncation	NA	NP_777596	NA	NA	NM_174936	Transcript	GeneID:255738	NA	HGNC:20001	2011-03-10	NA	NA	NA	NA	1	PCSK9	EntrezGene	PCSK9
1	61701075	61701076	2	+	GA	G	178	158	20	SAM3760480	284	174	0.11236	0	c(1, 157, 0, 20)	TRUE	FALSE	FALSE	457	NA	-	NA	YES	CCDS65554.1	NA	NA	NA	NA	intron_variant&feature_truncation	NA	NP_114416	NA	NA	NM_032027	Transcript	GeneID:83941	NA	HGNC:24142	2011-03-05	NA	NA	NA	NA	-1	TM2D1	EntrezGene	TM2D1
1	61801606	61801607	2	+	AT	A	48	39	9	SAM3760480	157	48	0.1875	0	c(39, 0, 9, 0)	TRUE	FALSE	FALSE	210	NA	-	NA	YES	CCDS617.2	NA	NA	NA	NA	intron_variant&feature_truncation	NA	NP_795352	NA	NA	NM_176877	Transcript	GeneID:10207	NA	HGNC:28881	1938-10-31	NA	NA	NA	NA	1	INADL	EntrezGene	INADL
1	66827054	66827055	2	+	TA	T	135	123	12	SAM3760480	155	129	0.0888889	0	c(2, 121, 0, 12)	TRUE	FALSE	FALSE	373	NA	-	NA	YES	CCDS635.1	NA	NA	NA	NA	intron_variant&feature_truncation	NA	NP_079039	NA	NA	NM_024763	Transcript	GeneID:79819	NA	HGNC:26252	14/16	NA	NA	NA	NA	-1	WDR78	EntrezGene	WDR78
1	70433766	70433766	1	+	T	TC	42	34	8	SAM3760480	159	41	0.190476	4	c(33, 1, 7, 1)	TRUE	FALSE	FALSE	180	NA	C	NA	YES	CCDS650.1	NA	NA	NA	NA	intron_variant&feature_elongation	NA	NP_001893	NA	NA	NM_001902	Transcript	GeneID:1491	NA	HGNC:2501	2011-08-10	NA	NA	NA	NA	1	CTH	EntrezGene	CTH
1	70435142	70435142	1	+	G	T	59	44	15	SAM3760480	361	59	0.254237	6	c(27, 17, 12, 3)	FALSE	FALSE	FALSE	174	NA	T	E/D	YES	CCDS650.1	1215	1017	NA	gaG/gaT	missense_variant	NA	NP_001893	NA	2011-10-11	NM_001902	Transcript	GeneID:1491	deleterious(0.691)	HGNC:2501	NA	possibly_damaging(0.688)	339	deleterious(0)	NA	1	CTH	EntrezGene	CTH
1	74475195	74475196	2	+	AT	A	88	68	20	SAM3760480	528	88	0.227273	0	c(68, 0, 20, 0)	TRUE	FALSE	FALSE	267	NA	-	NA	YES	CCDS44161.2	NA	NA	NA	NA	intron_variant&feature_truncation	NA	NP_001106279	NA	NA	NM_001112808	Transcript	GeneID:100526835	NA	HGNC:42952	23/26	NA	NA	NA	NA	1	FPGT-TNNI3K	EntrezGene	FPGT-TNNI3K
1	74475195	74475196	2	+	AT	A	88	68	20	SAM3760480	528	88	0.227273	0	c(68, 0, 20, 0)	TRUE	FALSE	FALSE	267	NA	-	NA	YES	CCDS664.1	NA	NA	NA	NA	intron_variant&feature_truncation	NA	NP_057062	NA	NA	NM_015978	Transcript	GeneID:51086	NA	HGNC:19661	21/24	NA	NA	NA	NA	1	TNNI3K	EntrezGene	TNNI3K
1	77931243	77931264	22	+	AAAAAAAAAAAAAAAAAAAAAA	A	27	20	7	SAM3760480	231	25	0.259259	0	c(0, 20, 0, 7)	TRUE	FALSE	FALSE	60	NA	-	NA	YES	CCDS41351.1	NA	NA	NA	NA	intron_variant&feature_truncation	NA	NP_653174	NA	NA	NM_144573	Transcript	GeneID:91624	NA	HGNC:29557	2011-09-11	NA	NA	NA	NA	1	NEXN	EntrezGene	NEXN
1	81951238	81951238	1	+	T	TA	40	35	5	SAM3760480	80	39	0.125	0	c(0, 35, 0, 5)	TRUE	FALSE	FALSE	105	NA	A	NA	YES	CCDS689.1	NA	NA	NA	NA	intron_variant&feature_elongation	NA	NP_036434	NA	NA	NM_012302	Transcript	GeneID:23266	NA	HGNC:18582	2011-07-18	NA	NA	NA	NA	1	LPHN2	EntrezGene	LPHN2
1	84532965	84532965	1	+	C	A	102	95	7	SAM3760480	104	102	0.0686275	3	c(32, 63, 1, 6)	FALSE	FALSE	FALSE	288	NA	A	T/N	YES	NA	917	716	NA	aCt/aAt	missense_variant	NA	XP_003119008	NA	2011-07-13	XM_003118960	Transcript	GeneID:100505741	NA	HGNC:14682	NA	NA	239	NA	NA	1	SPATA1	EntrezGene	SPATA1
1	86571189	86571189	1	+	T	A	213	204	9	SAM3760480	155	213	0.0422535	2	c(30, 174, 2, 7)	FALSE	FALSE	FALSE	599	NA	A	I/N	YES	CCDS41355.1	1339	1295	NA	aTt/aAt	missense_variant	NA	NP_036260	NA	2011-08-13	NM_012128	Transcript	GeneID:22802	deleterious(0.870)	HGNC:2018	NA	probably_damaging(0.981)	432	deleterious(0)	NA	1	CLCA4	EntrezGene	CLCA4
1	86719589	86719589	1	+	A	T	147	122	25	SAM3760480	578	147	0.170068	0	c(58, 64, 12, 13)	FALSE	FALSE	FALSE	361	NA	T	Q/H	YES	CCDS72819.1	627	297	NA	caA/caT	missense_variant	NA	NP_001193580	NA	2011-03-09	NM_001206651	Transcript	GeneID:51100	neutral(0.307)	HGNC:10833	NA	benign(0.085)	99	tolerated(0.05)	NA	1	SH3GLB1	EntrezGene	SH3GLB1
1	90982495	90982496	2	+	TA	T	30	26	4	SAM3760480	87	30	0.133333	0	c(0, 26, 0, 4)	TRUE	FALSE	FALSE	111	NA	-	NA	YES	CCDS731.1	NA	NA	NA	NA	intron_variant&feature_truncation	NA	NP_958357	NA	NA	NM_201269	Transcript	GeneID:84146	NA	HGNC:29222	2011-01-04	NA	NA	NA	NA	-1	ZNF644	EntrezGene	ZNF644
1	97373785	97373787	3	+	GTC	G	12	7	5	SAM3760480	167	11	0.416667	0	c(0, 7, 0, 5)	TRUE	FALSE	FALSE	48	NA	-	NA	YES	CCDS30777.1	NA	NA	NA	NA	intron_variant&feature_truncation	NA	NP_000101	NA	NA	NM_000110	Transcript	GeneID:1806	NA	HGNC:3012	15/22	NA	NA	NA	NA	-1	DPYD	EntrezGene	DPYD
1	97740392	97740392	1	+	C	A	123	92	31	SAM3760480	781	123	0.252033	1	c(86, 6, 30, 1)	FALSE	FALSE	FALSE	352	NA	A	K/N	YES	CCDS30777.1	458	321	NA	aaG/aaT	missense_variant&splice_region_variant	NA	NP_000101	NA	2011-04-22	NM_000110	Transcript	GeneID:1806	deleterious(0.843)	HGNC:3012	NA	probably_damaging(0.955)	107	deleterious(0)	NA	-1	DPYD	EntrezGene	DPYD
1	108143677	108143677	1	+	C	A	160	137	23	SAM3760480	244	160	0.14375	2	c(38, 99, 5, 18)	FALSE	FALSE	FALSE	574	NA	A	G/W	YES	CCDS41361.1	1184	964	NA	Ggg/Tgg	missense_variant	NA	NP_037518	NA	2011-08-09	NM_013386	Transcript	GeneID:29957	deleterious(0.935)	HGNC:20662	NA	probably_damaging(1)	322	deleterious(0)	NA	-1	SLC25A24	EntrezGene	SLC25A24
1	108655598	108655598	1	+	A	G	69	45	24	SAM3760480	679	69	0.347826	8	c(37, 8, 23, 1)	FALSE	FALSE	FALSE	153	NA	G	L/S	YES	CCDS787.1	489	251	NA	tTa/tCa	missense_variant	NA	NP_001096062	NA	2011-04-07	NM_001102592	Transcript	GeneID:113802	deleterious(0.859)	HGNC:26400	NA	probably_damaging(0.973)	84	deleterious(0)	NA	-1	HENMT1	EntrezGene	HENMT1
1	108950056	108950057	2	+	CA	C	39	32	7	SAM3760480	122	39	0.179487	5	c(7, 25, 0, 7)	TRUE	FALSE	FALSE	120	NA	-	NA	YES	CCDS41362.1	NA	NA	NA	NA	intron_variant&feature_truncation	NA	NP_001041675	NA	NA	NM_001048210	Transcript	GeneID:23155	NA	HGNC:29675	2011-02-10	NA	NA	NA	NA	-1	CLCC1	EntrezGene	CLCC1
1	109191557	109191558	2	+	AC	A	60	48	12	SAM3760480	220	58	0.2	0	c(18, 30, 4, 8)	TRUE	FALSE	FALSE	168	NA	-	NA	YES	CCDS794.1	NA	NA	NA	NA	intron_variant&feature_truncation	NA	NP_065826	NA	NA	NM_020775	Transcript	GeneID:57535	NA	HGNC:29618	2011-12-20	NA	NA	NA	NA	1	KIAA1324	EntrezGene	KIAA1324
1	110046887	110046888	2	+	TA	T	44	37	7	SAM3760480	86	44	0.159091	0	c(0, 37, 0, 7)	TRUE	FALSE	FALSE	135	NA	-	NA	YES	CCDS30798.1	NA	NA	NA	NA	intron_variant&feature_truncation	NA	NP_149079	NA	NA	NM_033088	Transcript	GeneID:85369	NA	HGNC:25916	13/20	NA	NA	NA	NA	1	STRIP1	EntrezGene	FAM40A
1	110172072	110172072	1	+	T	C	48	40	8	SAM3760480	133	48	0.166667	0	c(16, 24, 3, 5)	FALSE	FALSE	FALSE	105	NA	C	V/A	YES	CCDS30799.1	760	299	NA	gTg/gCg	missense_variant	NA	NP_001010898	NA	2011-03-11	NM_001010898	Transcript	GeneID:388662	deleterious(0.681)	HGNC:31399	NA	possibly_damaging(0.669)	100	deleterious(0)	NA	1	SLC6A17	EntrezGene	SLC6A17
1	110345347	110345348	2	+	CT	C	68	58	10	SAM3760480	214	66	0.147059	0	c(58, 0, 10, 0)	TRUE	FALSE	FALSE	168	NA	-	NA	YES	CCDS822.1	NA	NA	NA	NA	intron_variant&feature_truncation	NA	NP_073605	NA	NA	NM_022768	Transcript	GeneID:64783	NA	HGNC:14959	2011-01-02	NA	NA	NA	NA	1	RBM15	EntrezGene	RBM15
1	113900192	113900192	1	+	G	A	201	165	36	SAM3760480	806	201	0.179104	0	c(61, 104, 14, 22)	FALSE	FALSE	FALSE	677	NA	A	R/W	YES	CCDS865.1	1012	826	NA	Cgg/Tgg	missense_variant	NA	NP_001240781	NA	2011-05-09	NM_001253852	Transcript	GeneID:10717	deleterious(0.889)	HGNC:572	NA	probably_damaging(0.991)	276	deleterious(0)	NA	-1	AP4B1	EntrezGene	AP4B1
1	113958090	113958090	1	+	A	G	103	90	13	SAM3760480	293	103	0.126214	1	c(72, 18, 10, 3)	FALSE	FALSE	FALSE	331	NA	G	T/A	YES	CCDS867.1	1941	1780	NA	Act/Gct	missense_variant	NA	NP_938009	NA	2011-08-15	NM_198268	Transcript	GeneID:204851	neutral(0.074)	HGNC:19006	NA	benign(0.165)	594	tolerated(0.1)	NA	1	HIPK1	EntrezGene	HIPK1
1	115033898	115033899	2	+	AT	A	141	118	23	SAM3760480	596	141	0.163121	5	c(117, 1, 22, 1)	TRUE	FALSE	FALSE	409	NA	-	NA	YES	CCDS880.1	NA	NA	NA	NA	intron_variant&feature_truncation	NA	NP_000540	NA	NA	NM_000549	Transcript	GeneID:7252	NA	HGNC:12372	2011-02-01	NA	NA	NA	NA	1	TSHB	EntrezGene	TSHB
1	117940729	117940732	4	+	GACA	G	177	171	6	SAM3760480	125	176	0.0338983	0	c(171, 0, 6, 0)	TRUE	FALSE	FALSE	647	NA	-	NA	YES	CCDS898.1	NA	NA	NA	NA	intron_variant&feature_truncation	NA	NP_006775	NA	NA	NM_006784	Transcript	GeneID:10885	NA	HGNC:12755	2011-06-25	NA	NA	NA	NA	1	WDR3	EntrezGene	WDR3
1	118008186	118008186	1	+	C	T	49	39	10	SAM3760480	245	49	0.204082	0	c(10, 29, 2, 8)	FALSE	FALSE	FALSE	147	NA	T	R/Q	YES	CCDS899.1	4513	4445	NA	cGg/cAg	missense_variant	NA	NP_996879	NA	31/49	NM_206996	Transcript	GeneID:200162	neutral(0.000)	HGNC:26620	NA	benign(0.002)	1482	tolerated(1)	NA	-1	SPAG17	EntrezGene	SPAG17
1	119721355	119721356	2	+	AG	A	72	61	11	SAM3760480	255	69	0.152778	2	c(6, 55, 0, 11)	TRUE	FALSE	FALSE	177	NA	-	NA	YES	CCDS904.1	NA	NA	NA	NA	intron_variant&feature_truncation	NA	NP_006614	NA	NA	NM_006623	Transcript	GeneID:26227	NA	HGNC:8923	2011-02-10	NA	NA	NA	NA	1	PHGDH	EntrezGene	PHGDH
1	145937128	145937132	5	+	ATATT	A	22	18	4	SAM3760480	81	22	0.181818	0	c(0, 18, 0, 4)	TRUE	FALSE	FALSE	42	NA	-	NA	YES	CCDS72873.1	NA	NA	NA	NA	intron_variant&feature_truncation	NA	NP_714924	NA	NA	NM_153713	Transcript	GeneID:128077	NA	HGNC:28715	2011-04-04	NA	NA	NA	NA	-1	LIX1L	EntrezGene	LIX1L
1	149085212	149085213	2	+	CT	C	54	42	12	SAM3760480	247	54	0.222222	7	c(4, 38, 3, 9)	TRUE	FALSE	FALSE	147	NA	-	NA	YES	CCDS72896.1	NA	NA	NA	NA	intron_variant&feature_truncation	NA	XP_006711380	NA	NA	XM_006711317	Transcript	GeneID:400818	NA	HGNC:31991	2011-01-24	NA	NA	NA	NA	-1	NBPF9	EntrezGene	NBPF9
1	149886988	149886988	1	+	G	A	129	121	8	SAM3760480	128	129	0.0620155	21	c(77, 44, 1, 7)	FALSE	FALSE	FALSE	370	NA	A	G/D	YES	CCDS937.1	14	14	NA	gGc/gAc	missense_variant	NA	NP_003508	NA	2010-12-31	NM_003517	Transcript	GeneID:8338	NA	HGNC:4738	NA	unknown(0)	5	deleterious(0.02)	NA	1	HIST2H2AC	EntrezGene	HIST2H2AC
1	149930380	149930380	1	+	C	T	172	144	28	SAM3760480	605	172	0.162791	1	c(117, 27, 22, 6)	FALSE	FALSE	FALSE	403	NA	T	W/*	YES	CCDS72902.1	1883	1632	NA	tgG/tgA	stop_gained	NA	NP_001139334	NA	15/17	NM_001145862	Transcript	GeneID:10903	deleterious(1.00)	HGNC:24307	NA	NA	544	NA	NA	-1	MTMR11	EntrezGene	MTMR11
1	150554407	150554407	1	+	G	A	59	46	13	SAM3760480	265	59	0.220339	0	c(18, 28, 5, 8)	FALSE	FALSE	FALSE	180	NA	A	A/T	YES	CCDS955.1	1463	1174	NA	Gca/Aca	missense_variant	NA	NP_061905	NA	2011-07-18	NM_019032	Transcript	GeneID:54507	deleterious(0.525)	HGNC:19706	NA	possibly_damaging(0.734)	392	tolerated(0.08)	NA	1	ADAMTSL4	EntrezGene	ADAMTSL4
1	150945147	150945148	2	+	TG	T	91	67	24	SAM3760480	501	91	0.263736	0	c(22, 45, 8, 16)	TRUE	FALSE	FALSE	264	NA	-	NA	YES	CCDS44217.1	NA	NA	NA	NA	intron_variant&feature_truncation	NA	NP_001138887	NA	NA	NM_001145415	Transcript	GeneID:9869	NA	HGNC:10761	2011-09-20	NA	NA	NA	NA	1	SETDB1	EntrezGene	SETDB1
1	150949256	150949257	2	+	TC	T	185	150	35	SAM3760480	768	182	0.189189	2	c(56, 94, 11, 24)	TRUE	FALSE	FALSE	559	NA	-	S/X	YES	CCDS44217.1	1593	1403	NA	tCc/tc	frameshift_variant&missense_variant&feature_truncation	NA	NP_001138887	NA	2011-11-21	NM_001145415	Transcript	GeneID:9869	NA	HGNC:10761	NA	NA	468	NA	NA	1	SETDB1	EntrezGene	SETDB1
1	151406122	151406122	1	+	C	A	124	101	23	SAM3760480	529	124	0.185484	2	c(73, 28, 15, 8)	FALSE	FALSE	FALSE	334	NA	A	E/D	YES	CCDS997.1	3228	2913	NA	gaG/gaT	missense_variant	NA	NP_055915	NA	19/19	NM_015100	Transcript	GeneID:23126	deleterious(0.493)	HGNC:18801	NA	probably_damaging(0.986)	971	tolerated(0.22)	NA	-1	POGZ	EntrezGene	POGZ
1	151428350	151428350	1	+	G	T	161	117	44	SAM3760480	1099	161	0.273292	1	c(58, 59, 20, 24)	FALSE	FALSE	FALSE	411	NA	T	P/H	YES	CCDS997.1	947	632	NA	cCt/cAt	missense_variant	NA	NP_055915	NA	2011-06-18	NM_015100	Transcript	GeneID:23126	neutral(0.455)	HGNC:18801	NA	benign(0.418)	211	tolerated(0.07)	NA	-1	POGZ	EntrezGene	POGZ
1	152108226	152108226	1	+	T	C	246	194	52	SAM3760480	1173	246	0.211382	2	c(64, 130, 20, 32)	FALSE	FALSE	FALSE	776	NA	C	D/G	YES	CCDS41396.1	5086	4991	NA	gAc/gGc	missense_variant	NA	NP_009044	NA	2011-03-02	NM_007113	Transcript	GeneID:7062	NA	HGNC:11791	NA	unknown(0)	1664	NA	NA	-1	TCHH	EntrezGene	TCHH
1	152306241	152306241	1	+	C	A	596	579	17	SAM3760480	209	596	0.0285235	2	c(147, 432, 3, 14)	FALSE	FALSE	FALSE	1782	NA	A	R/M	YES	CCDS30860.1	8681	8645	NA	aGg/aTg	missense_variant	NA	NP_002007	NA	2011-03-02	NM_002016	Transcript	GeneID:2312	NA	HGNC:3748	NA	possibly_damaging(0.755)	2882	NA	NA	-1	FLG	EntrezGene	FLG
1	153817749	153817750	2	+	CT	C	50	40	10	SAM3760480	177	50	0.2	0	c(37, 3, 9, 1)	TRUE	FALSE	FALSE	123	NA	-	NA	YES	CCDS1054.1	NA	NA	NA	NA	intron_variant&feature_truncation	NA	NP_065750	NA	NA	NM_020699	Transcript	GeneID:57459	NA	HGNC:30778	2011-05-09	NA	NA	NA	NA	-1	GATAD2B	EntrezGene	GATAD2B
1	153977065	153977066	2	+	AC	A	152	124	28	SAM3760480	681	152	0.184211	0	c(41, 83, 10, 18)	TRUE	FALSE	FALSE	460	NA	-	NA	YES	CCDS1057.1	NA	NA	NA	NA	intron_variant&feature_truncation	NA	NP_006685	NA	NA	NM_006694	Transcript	GeneID:10899	NA	HGNC:6201	2011-01-03	NA	NA	NA	NA	-1	JTB	EntrezGene	JTB
1	153995997	153995998	2	+	TA	T	17	13	4	SAM3760480	73	16	0.235294	0	c(1, 12, 0, 4)	TRUE	FALSE	FALSE	45	NA	-	NA	YES	CCDS41399.1	NA	NA	NA	NA	intron_variant&feature_truncation	NA	NP_997191	NA	NA	NM_207308	Transcript	GeneID:91181	NA	HGNC:29915	37/39	NA	NA	NA	NA	-1	NUP210L	EntrezGene	NUP210L
1	154555455	154555455	1	+	C	T	153	114	39	SAM3760480	991	154	0.254902	2	c(45, 69, 13, 26)	FALSE	FALSE	FALSE	481	NA	T	M/I	YES	CCDS1069.1	601	510	NA	atG/atA	missense_variant	NA	NP_060052	NA	2011-03-12	NM_017582	Transcript	GeneID:55585	neutral(0.291)	HGNC:15698	NA	benign(0.065)	170	tolerated(0.1)	NA	-1	UBE2Q1	EntrezGene	UBE2Q1
1	155240468	155240468	1	+	G	GA	96	79	17	SAM3760480	306	96	0.177083	0	c(79, 0, 17, 0)	TRUE	FALSE	FALSE	298	NA	A	NA	YES	CCDS1102.1	NA	NA	NA	NA	intron_variant&feature_elongation	NA	NP_001005742	NA	NA	NM_001005742	Transcript	GeneID:2629	NA	HGNC:4177	2011-03-10	NA	NA	NA	NA	-1	GBA	EntrezGene	GBA
1	155737063	155737063	1	+	G	T	300	288	12	SAM3760480	175	300	0.04	8	c(138, 150, 3, 9)	FALSE	FALSE	FALSE	791	NA	T	A/S	YES	CCDS1120.1	1199	1111	NA	Gct/Tct	missense_variant&splice_region_variant	NA	NP_004623	NA	2011-12-12	NM_004632	Transcript	GeneID:7818	neutral(0.028)	HGNC:2673	NA	benign(0.07)	371	tolerated(0.34)	NA	1	DAP3	EntrezGene	DAP3
1	156077161	156077161	1	+	G	A	115	87	28	SAM3760480	617	115	0.243478	1	c(46, 41, 13, 15)	FALSE	FALSE	FALSE	322	NA	A	P/S	YES	CCDS53377.1	976	976	NA	Ccc/Tcc	missense_variant	NA	NP_001087194	NA	2011-02-01	NM_001093725	Transcript	GeneID:92312	neutral(0.049)	HGNC:33482	NA	benign(0.003)	326	tolerated(0.2)	NA	-1	MEX3A	EntrezGene	MEX3A
1	156298832	156298832	1	+	G	A	112	95	17	SAM3760480	325	112	0.151786	3	c(45, 50, 6, 11)	FALSE	FALSE	FALSE	346	NA	A	P/S	YES	NA	806	358	NA	Cca/Tca	missense_variant	NA	NP_001004319	NA	2010-12-31	NM_001004319	Transcript	GeneID:391104	deleterious(0.800)	HGNC:30666	NA	probably_damaging(0.951)	120	deleterious(0.01)	NA	-1	VHLL	EntrezGene	VHLL
1	158329852	158329852	1	+	C	A	291	283	8	SAM3760480	105	291	0.0274914	3	c(136, 147, 5, 3)	FALSE	FALSE	FALSE	824	NA	A	V/L	YES	CCDS1176.1	715	607	NA	Gtg/Ttg	missense_variant&splice_region_variant	NA	NP_001755	NA	2011-03-05	NM_001764	Transcript	GeneID:910	neutral(0.410)	HGNC:1635	NA	benign(0.066)	203	deleterious(0.01)	NA	-1	CD1B	EntrezGene	CD1B
1	158844149	158844150	2	+	AT	A	192	176	16	SAM3760480	213	189	0.0833333	0	c(6, 170, 0, 16)	TRUE	FALSE	FALSE	590	NA	-	NA	YES	CCDS1177.1	NA	NA	NA	NA	intron_variant&feature_truncation	NA	NP_002423	NA	NA	NM_002432	Transcript	GeneID:4332	NA	HGNC:7183	2011-04-05	NA	NA	NA	NA	1	MNDA	EntrezGene	MNDA
1	158845701	158845701	1	+	G	A	67	63	4	SAM3760480	83	67	0.0597015	1	c(27, 36, 1, 3)	FALSE	FALSE	FALSE	228	NA	A	E/K	YES	CCDS1177.1	885	685	NA	Gaa/Aaa	missense_variant	NA	NP_002423	NA	2011-05-06	NM_002432	Transcript	GeneID:4332	deleterious(0.667)	HGNC:7183	NA	possibly_damaging(0.722)	229	deleterious(0.01)	NA	1	MNDA	EntrezGene	MNDA
1	159930886	159930887	2	+	TG	T	28	24	4	SAM3760480	90	28	0.142857	2	c(6, 18, 0, 4)	TRUE	FALSE	FALSE	126	NA	-	NA	YES	CCDS44254.1	NA	NA	NA	NA	intron_variant&feature_truncation	NA	NP_001128522	NA	NA	NM_001135050	Transcript	GeneID:57549	NA	HGNC:18132	13/20	NA	NA	NA	NA	-1	IGSF9	EntrezGene	IGSF9
1	161626304	161626304	1	+	T	C	40	35	5	SAM3760480	115	40	0.125	10	c(7, 28, 3, 2)	FALSE	FALSE	FALSE	120	NA	C	T/A	YES	CCDS58040.1	786	526	NA	Aca/Gca	missense_variant	NA	NP_001231682	NA	2011-04-04	NM_001244753	Transcript	GeneID:2215	neutral(0.353)	HGNC:3620	NA	benign(0.279)	176	tolerated(0.06)	NA	-1	FCGR3B	EntrezGene	FCGR3B
1	165907957	165907958	2	+	AT	A	27	20	7	SAM3760480	128	26	0.259259	0	c(0, 20, 0, 7)	TRUE	FALSE	FALSE	111	NA	-	NA	YES	CCDS1252.1	1260	NA	NA	NA	3_prime_UTR_variant&feature_truncation	NA	NP_036606	NA	2011-07-06	NM_012474	Transcript	GeneID:7371	NA	HGNC:12562	NA	NA	NA	NA	NA	1	UCK2	EntrezGene	UCK2
1	165907957	165907958	2	+	AT	A	27	20	7	SAM3760480	128	26	0.259259	0	c(0, 20, 0, 7)	TRUE	FALSE	FALSE	111	NA	-	NA	YES	NA	38	NA	NA	NA	non_coding_transcript_exon_variant&non_coding_transcript_variant&feature_truncation	NA	NA	NA	2010-12-31	NR_037431	Transcript	GeneID:100500832	NA	NA	NA	NA	NA	NA	NA	1	MIR3658	EntrezGene	MIR3658
1	167021056	167021057	2	+	TC	T	60	55	5	SAM3760480	122	58	0.0833333	0	c(49, 6, 5, 0)	TRUE	FALSE	FALSE	162	NA	-	NA	YES	CCDS1257.1	NA	NA	NA	NA	intron_variant&feature_truncation	NA	NP_116247	NA	NA	NM_032858	Transcript	GeneID:84944	NA	HGNC:25929	2011-10-10	NA	NA	NA	NA	1	MAEL	EntrezGene	MAEL
1	169395190	169395190	1	+	G	A	101	78	23	SAM3760480	573	101	0.227723	3	c(24, 54, 5, 18)	FALSE	FALSE	FALSE	298	NA	A	R/W	YES	CCDS1279.1	1552	1384	NA	Cgg/Tgg	missense_variant	NA	NP_067002	NA	2011-06-05	NM_021179	Transcript	GeneID:57821	deleterious(0.807)	HGNC:28051	NA	probably_damaging(0.911)	462	deleterious(0)	NA	-1	CCDC181	EntrezGene	C1orf114
1	169397341	169397342	2	+	CT	C	70	59	11	SAM3760480	194	68	0.157143	13	c(27, 32, 9, 2)	TRUE	FALSE	FALSE	192	NA	-	K/X	YES	CCDS1279.1	1430	1262	NA	aAg/ag	frameshift_variant&missense_variant&feature_truncation	NA	NP_067002	NA	2011-05-05	NM_021179	Transcript	GeneID:57821	NA	HGNC:28051	NA	NA	421	NA	NA	-1	CCDC181	EntrezGene	C1orf114
1	169469758	169469759	2	+	TA	T	10	6	4	SAM3760480	109	10	0.4	0	c(6, 0, 4, 0)	TRUE	FALSE	FALSE	51	NA	-	NA	YES	CCDS1280.1	NA	NA	NA	NA	intron_variant&feature_truncation	NA	NP_008927	NA	NA	NM_006996	Transcript	GeneID:10560	NA	HGNC:10938	2011-03-04	NA	NA	NA	NA	-1	SLC19A2	EntrezGene	SLC19A2
1	169827926	169827927	2	+	GT	G	304	293	11	SAM3760480	87	297	0.0361842	0	c(0, 293, 0, 11)	TRUE	FALSE	FALSE	909	NA	-	NA	YES	CCDS1285.1	NA	NA	NA	NA	intron_variant&feature_truncation	NA	NP_060656	NA	NA	NM_018186	Transcript	GeneID:55732	NA	HGNC:25565	2011-12-22	NA	NA	NA	NA	1	C1orf112	EntrezGene	C1orf112
1	173961597	173961598	2	+	TA	T	46	38	8	SAM3760480	130	45	0.173913	0	c(38, 0, 8, 0)	TRUE	FALSE	FALSE	240	NA	-	NA	YES	CCDS30940.1	NA	NA	NA	NA	intron_variant&feature_truncation	NA	NP_742068	NA	NA	NM_172071	Transcript	GeneID:149041	NA	HGNC:29434	2011-11-17	NA	NA	NA	NA	-1	RC3H1	EntrezGene	RC3H1
1	175014928	175014933	6	+	ATTTTC	A	50	29	21	SAM3760480	83	47	0.42	0	c(0, 29, 0, 21)	TRUE	FALSE	FALSE	108	NA	-	NA	YES	CCDS1316.1	NA	NA	NA	NA	intron_variant&feature_truncation	NA	NP_071383	NA	NA	NM_022100	Transcript	GeneID:63931	NA	HGNC:14049	2011-02-01	NA	NA	NA	NA	-1	MRPS14	EntrezGene	MRPS14
1	180094721	180094721	1	+	G	GT	82	61	21	SAM3760480	385	81	0.256098	0	c(1, 60, 0, 21)	TRUE	FALSE	FALSE	246	NA	T	NA	YES	CCDS1336.1	NA	NA	NA	NA	intron_variant&feature_elongation	NA	NP_055625	NA	NA	NM_014810	Transcript	GeneID:9857	NA	HGNC:24238	34/37	NA	NA	NA	NA	1	CEP350	EntrezGene	CEP350
1	180194285	180194285	1	+	G	A	56	46	10	SAM3760480	228	56	0.178571	0	c(37, 9, 8, 2)	FALSE	FALSE	FALSE	174	NA	A	S/N	YES	CCDS1337.1	1436	1361	NA	aGc/aAc	missense_variant	NA	NP_002817	NA	2011-11-11	NM_002826	Transcript	GeneID:5768	neutral(0.009)	HGNC:9756	NA	benign(0.001)	454	tolerated(0.59)	NA	1	QSOX1	EntrezGene	QSOX1
1	182408047	182408048	2	+	AC	A	29	11	18	SAM3760480	NA	29	0.62069	1	c(5, 6, 6, 12)	TRUE	TRUE	FALSE	81	NA	-	NA	YES	NA	NA	NA	NA	NA	intron_variant&non_coding_transcript_variant&feature_truncation	NA	NA	NA	NA	NR_034131	Transcript	GeneID:388719	NA	HGNC:26898	2011-01-02	NA	NA	NA	NA	1	LINC00272	EntrezGene	LINC00272
1	182666220	182666221	2	+	GA	G	113	105	8	SAM3760480	127	112	0.0707965	1	c(19, 86, 2, 6)	TRUE	FALSE	FALSE	316	NA	-	NA	YES	CCDS1349.1	NA	NA	NA	NA	intron_variant&feature_truncation	NA	NP_203131	NA	NA	NM_033345	Transcript	GeneID:85397	NA	HGNC:16810	2011-03-04	NA	NA	NA	NA	-1	RGS8	EntrezGene	RGS8
1	185928405	185928406	2	+	TA	T	46	38	8	SAM3760480	200	46	0.173913	0	c(38, 0, 8, 0)	TRUE	FALSE	FALSE	159	NA	-	NA	YES	CCDS30956.1	NA	NA	NA	NA	intron_variant&feature_truncation	NA	NP_114141	NA	NA	NM_031935	Transcript	GeneID:83872	NA	HGNC:19194	9/106	NA	NA	NA	NA	1	HMCN1	EntrezGene	HMCN1
1	186007219	186007219	1	+	T	C	198	177	21	SAM3760480	363	198	0.106061	7	c(96, 81, 8, 13)	FALSE	FALSE	FALSE	644	NA	C	Y/H	YES	CCDS30956.1	4796	4567	NA	Tac/Cac	missense_variant	NA	NP_114141	NA	30/107	NM_031935	Transcript	GeneID:83872	NA	HGNC:19194	NA	probably_damaging(0.999)	1523	NA	NA	1	HMCN1	EntrezGene	HMCN1
1	186306899	186306899	1	+	A	G	371	341	30	SAM3760480	195	373	0.0808625	0	c(147, 194, 13, 17)	FALSE	FALSE	FALSE	1128	NA	G	K/E	YES	CCDS1369.1	1231	1180	NA	Aag/Gag	missense_variant	NA	NP_005798	NA	2011-07-12	NM_005807	Transcript	GeneID:10216	NA	HGNC:9364	NA	unknown(0)	394	NA	NA	1	PRG4	EntrezGene	PRG4
1	186346102	186346103	2	+	TA	T	94	84	10	SAM3760480	139	94	0.106383	2	c(73, 11, 10, 0)	TRUE	FALSE	FALSE	222	NA	-	NA	YES	CCDS41446.1	NA	NA	NA	NA	intron_variant&feature_truncation	NA	NP_003283	NA	NA	NM_003292	Transcript	GeneID:7175	NA	HGNC:12017	23/50	NA	NA	NA	NA	-1	TPR	EntrezGene	TPR
1	186676182	186676182	1	+	C	A	144	124	20	SAM3760480	444	144	0.138889	0	c(10, 114, 1, 19)	FALSE	FALSE	FALSE	346	NA	A	E/*	YES	CCDS1371.1	1110	973	NA	Gag/Tag	stop_gained&splice_region_variant	NA	NP_000954	NA	2011-08-09	NM_000963	Transcript	GeneID:5743	deleterious(1.00)	HGNC:9605	NA	NA	325	NA	NA	-1	PTGS2	EntrezGene	PTGS2
1	192576591	192576592	2	+	GT	G	18	14	4	SAM3760480	72	18	0.222222	10	c(5, 9, 4, 0)	TRUE	FALSE	FALSE	51	NA	-	NA	YES	CCDS1375.2	NA	NA	NA	NA	intron_variant&feature_truncation	NA	NP_002913	NA	NA	NM_002922	Transcript	GeneID:5996	NA	HGNC:9991	2011-02-03	NA	NA	NA	NA	1	RGS1	EntrezGene	RGS1
1	197268584	197268584	1	+	T	TA	85	80	5	SAM3760480	97	84	0.0588235	0	c(0, 80, 0, 5)	TRUE	FALSE	FALSE	246	NA	A	NA	YES	CCDS1390.1	NA	NA	NA	NA	intron_variant&feature_elongation	NA	NP_957705	NA	NA	NM_201253	Transcript	GeneID:23418	NA	HGNC:2343	2011-01-10	NA	NA	NA	NA	1	CRB1	EntrezGene	CRB1
1	198253161	198253161	1	+	T	C	186	165	21	SAM3760480	463	186	0.112903	9	c(43, 122, 9, 12)	FALSE	FALSE	FALSE	553	NA	C	V/A	YES	CCDS1394.1	506	179	NA	gTa/gCa	missense_variant	NA	NP_598001	NA	2011-03-09	NM_133494	Transcript	GeneID:140609	deleterious(0.477)	HGNC:13386	NA	benign(0.303)	60	deleterious(0.02)	NA	1	NEK7	EntrezGene	NEK7
1	198264272	198264272	1	+	G	GT	162	153	9	SAM3760480	108	159	0.0555556	0	c(4, 149, 0, 9)	TRUE	FALSE	FALSE	420	NA	T	NA	YES	CCDS1394.1	NA	NA	NA	NA	intron_variant&feature_elongation	NA	NP_598001	NA	NA	NM_133494	Transcript	GeneID:140609	NA	HGNC:13386	2011-05-08	NA	NA	NA	NA	1	NEK7	EntrezGene	NEK7
1	200598212	200598213	2	+	CT	C	164	156	8	SAM3760480	92	161	0.0487805	0	c(144, 12, 8, 0)	TRUE	FALSE	FALSE	376	NA	-	NA	YES	CCDS30963.1	NA	NA	NA	NA	intron_variant&feature_truncation	NA	NP_055690	NA	NA	NM_014875	Transcript	GeneID:9928	NA	HGNC:19181	14/29	NA	NA	NA	NA	-1	KIF14	EntrezGene	KIF14
1	201322985	201322985	1	+	A	AC	260	226	34	SAM3760480	739	258	0.130769	0	c(165, 61, 25, 9)	TRUE	FALSE	FALSE	903	NA	C	NA	YES	CCDS30967.1	NA	NA	NA	NA	intron_variant&feature_elongation	NA	NP_001005337	NA	NA	NM_001005337	Transcript	GeneID:5317	NA	HGNC:9023	2011-08-12	NA	NA	NA	NA	1	PKP1	EntrezGene	PKP1
1	201520599	201520603	5	+	AAAAG	A	54	51	3	SAM3760480	74	54	0.0555556	0	c(0, 51, 0, 3)	TRUE	FALSE	FALSE	183	NA	-	NA	YES	NA	697-?	NA	NA	NA	non_coding_transcript_exon_variant&non_coding_transcript_variant&feature_truncation	NA	NA	NA	2010-12-31	NR_026667	Transcript	GeneID:376693	NA	HGNC:36423	NA	NA	NA	NA	NA	1	RPS10P7	EntrezGene	RPS10P7
1	202756371	202756371	1	+	G	A	338	317	21	SAM3760480	344	338	0.0621302	1	c(196, 121, 12, 9)	FALSE	FALSE	FALSE	954	NA	A	S/L	YES	CCDS30974.1	1459	1343	NA	tCa/tTa	missense_variant	NA	NP_006609	NA	2011-10-26	NM_006618	Transcript	GeneID:10765	neutral(0.011)	HGNC:18039	NA	benign(0.15)	448	tolerated(0.67)	NA	-1	KDM5B	EntrezGene	KDM5B
1	204532238	204532238	1	+	C	T	101	94	7	SAM3760480	132	101	0.0693069	1	c(42, 52, 4, 3)	FALSE	FALSE	FALSE	379	NA	T	A/V	YES	CCDS1447.1	501	335	NA	gCt/gTt	missense_variant	NA	NP_002384	NA	2011-05-10	NM_002393	Transcript	GeneID:4194	neutral(0.056)	HGNC:6974	NA	benign(0.002)	112	tolerated(0.27)	NA	1	MDM4	EntrezGene	MDM4
1	205099000	205099000	1	+	G	T	179	155	24	SAM3760480	519	179	0.134078	0	c(80, 75, 13, 11)	FALSE	FALSE	FALSE	547	NA	T	P/H	YES	CCDS30983.1	1234	1085	NA	cCt/cAt	missense_variant	NA	NP_005048	NA	2011-10-13	NM_005057	Transcript	GeneID:5929	deleterious(0.596)	HGNC:9888	NA	possibly_damaging(0.819)	362	tolerated(0.1)	NA	-1	RBBP5	EntrezGene	RBBP5
1	206419225	206419227	3	+	GTC	G	50	42	8	SAM3760480	223	50	0.16	0	c(42, 0, 8, 0)	TRUE	FALSE	FALSE	132	NA	-	NA	YES	CCDS73017.1	NA	NA	NA	NA	intron_variant&feature_truncation	NA	NP_056141	NA	NA	NM_015326	Transcript	GeneID:23380	NA	HGNC:19751	2011-10-20	NA	NA	NA	NA	1	SRGAP2	EntrezGene	SRGAP2
1	206931402	206931403	2	+	GC	G	52	44	8	SAM3760480	187	52	0.153846	0	c(43, 1, 8, 0)	TRUE	FALSE	FALSE	159	NA	-	NA	YES	CCDS1474.1	NA	NA	NA	NA	intron_variant&feature_truncation	NA	NP_002635	NA	NA	NM_002644	Transcript	GeneID:5284	NA	HGNC:8968	2011-10-09	NA	NA	NA	NA	-1	PIGR	EntrezGene	PIGR
1	209776021	209776021	1	+	T	TA	184	171	13	SAM3760480	306	182	0.0706522	1	c(76, 95, 5, 8)	TRUE	FALSE	FALSE	653	NA	A	NA	YES	CCDS1490.2	NA	NA	NA	NA	intron_variant&feature_elongation	NA	NP_079504	NA	NA	NM_025228	Transcript	GeneID:80342	NA	HGNC:30766	2011-11-15	NA	NA	NA	NA	1	TRAF3IP3	EntrezGene	TRAF3IP3
1	210623249	210623250	2	+	GT	G	13	9	4	SAM3760480	122	13	0.307692	0	c(9, 0, 4, 0)	TRUE	FALSE	FALSE	54	NA	-	NA	YES	CCDS1495.1	NA	NA	NA	NA	intron_variant&feature_truncation	NA	NP_001116306	NA	NA	NM_001122834	Transcript	GeneID:55733	NA	HGNC:18270	2011-10-10	NA	NA	NA	NA	1	HHAT	EntrezGene	HHAT
1	211371416	211371416	1	+	G	T	240	206	34	SAM3760480	667	240	0.141667	5	c(99, 107, 20, 14)	FALSE	FALSE	FALSE	800	NA	T	V/F	YES	CCDS1497.1	1130	1045	NA	Gtt/Ttt	missense_variant	NA	NP_001029082	NA	2011-10-10	NM_001033910	Transcript	GeneID:7188	neutral(0.282)	HGNC:12035	NA	benign(0.128)	349	tolerated(0.11)	NA	1	TRAF5	EntrezGene	TRAF5
1	211575446	211575446	1	+	G	T	435	375	60	SAM3760480	1285	436	0.137931	11	c(167, 208, 19, 41)	FALSE	FALSE	FALSE	1360	NA	T	P/H	YES	CCDS1499.1	1611	1466	NA	cCt/cAt	missense_variant	NA	NP_067017	NA	2011-02-01	NM_021194	Transcript	GeneID:7779	deleterious(0.779)	HGNC:11012	NA	possibly_damaging(0.864)	489	deleterious(0)	NA	-1	SLC30A1	EntrezGene	SLC30A1
1	212625628	212625628	1	+	C	A	259	225	34	SAM3760480	692	260	0.131274	18	c(112, 113, 9, 25)	FALSE	FALSE	FALSE	668	NA	A	P/T	YES	CCDS1507.1	1182	751	NA	Ccc/Acc	missense_variant	NA	NP_705834	NA	2010-12-31	NM_153606	Transcript	GeneID:149647	neutral(0.247)	HGNC:26541	NA	benign(0.086)	251	tolerated(0.15)	NA	1	FAM71A	EntrezGene	FAM71A
1	214005280	214005281	2	+	CT	C	65	60	5	SAM3760480	96	64	0.0769231	4	c(5, 55, 1, 4)	TRUE	FALSE	FALSE	195	NA	-	NA	YES	CCDS31021.1	NA	NA	NA	NA	intron_variant&feature_truncation	NA	NP_001257545	NA	NA	NM_001270616	Transcript	GeneID:5629	NA	HGNC:9459	2011-03-03	NA	NA	NA	NA	1	PROX1	EntrezGene	PROX1
1	215782052	215782052	1	+	G	A	118	107	11	SAM3760480	244	118	0.0932203	4	c(68, 39, 9, 2)	FALSE	FALSE	FALSE	301	NA	A	T/I	YES	CCDS31025.1	11117	10730	NA	aCc/aTc	missense_variant	NA	NP_996816	NA	54/72	NM_206933	Transcript	GeneID:7399	neutral(0.016)	HGNC:12601	NA	benign(0.002)	3577	tolerated(0.39)	NA	-1	USH2A	EntrezGene	USH2A
1	218285363	218285363	1	+	T	C	83	66	17	SAM3760480	358	83	0.204819	1	c(21, 45, 6, 11)	FALSE	FALSE	FALSE	231	NA	C	L/P	YES	CCDS1520.2	77	47	NA	cTg/cCg	missense_variant	NA	NP_057136	NA	2011-01-04	NM_016052	Transcript	GeneID:51018	neutral(0.323)	HGNC:24255	NA	possibly_damaging(0.77)	16	tolerated(0.24)	NA	1	RRP15	EntrezGene	RRP15
1	220046352	220046352	1	+	G	T	68	49	19	SAM3760480	486	68	0.279412	5	c(26, 23, 7, 12)	FALSE	FALSE	FALSE	225	NA	T	P/T	YES	CCDS31027.1	307	37	NA	Cct/Act	missense_variant	NA	NP_004437	NA	1927-12-31	NM_004446	Transcript	GeneID:2058	deleterious(0.765)	HGNC:3418	NA	probably_damaging(0.974)	13	deleterious(0.02)	NA	-1	EPRS	EntrezGene	EPRS
1	220102118	220102119	2	+	CT	C	121	108	13	SAM3760480	212	121	0.107438	6	c(91, 17, 13, 0)	TRUE	FALSE	FALSE	340	NA	-	NA	YES	CCDS1523.1	NA	NA	NA	NA	intron_variant&feature_truncation	NA	NP_060530	NA	NA	NM_018060	Transcript	GeneID:55699	NA	HGNC:29685	2011-03-21	NA	NA	NA	NA	1	IARS2	EntrezGene	IARS2
1	220102423	220102424	2	+	AT	A	143	128	15	SAM3760480	342	140	0.104895	3	c(76, 52, 7, 8)	TRUE	FALSE	FALSE	463	NA	-	NA	YES	CCDS1523.1	NA	NA	NA	NA	intron_variant&feature_truncation	NA	NP_060530	NA	NA	NM_018060	Transcript	GeneID:55699	NA	HGNC:29685	2011-05-21	NA	NA	NA	NA	1	IARS2	EntrezGene	IARS2
1	220137898	220137899	2	+	AT	A	143	119	24	SAM3760480	511	143	0.167832	4	c(104, 15, 19, 5)	TRUE	FALSE	FALSE	433	NA	-	NA	YES	CCDS1523.1	NA	NA	NA	NA	intron_variant&feature_truncation	NA	NP_060530	NA	NA	NM_018060	Transcript	GeneID:55699	NA	HGNC:29685	16/22	NA	NA	NA	NA	1	IARS2	EntrezGene	IARS2
1	220598288	220598289	2	+	GT	G	133	118	15	SAM3760480	223	132	0.112782	4	c(84, 34, 13, 2)	TRUE	FALSE	FALSE	337	NA	-	NA	YES	CCDS73033.1	NA	NA	NA	NA	intron_variant&feature_truncation	NA	NP_001273053	NA	NA	NM_001286124	Transcript	GeneID:4139	NA	HGNC:6896	2011-03-16	NA	NA	NA	NA	1	MARK1	EntrezGene	MARK1
1	222561511	222561511	1	+	G	T	109	104	5	SAM3760480	100	109	0.0458716	0	c(17, 87, 1, 4)	FALSE	FALSE	FALSE	276	NA	T	L/I	YES	CCDS1531.1	1302	1093	NA	Ctt/Att	missense_variant	NA	NP_001188465	NA	2011-10-11	NM_001201536	Transcript	GeneID:9015	neutral(0.241)	HGNC:11532	NA	benign(0.016)	365	tolerated(0.15)	NA	-1	TAF1A	EntrezGene	TAF1A
1	222687042	222687043	2	+	CA	C	64	56	8	SAM3760480	132	64	0.125	0	c(1, 55, 0, 8)	TRUE	FALSE	FALSE	189	NA	-	NA	YES	CCDS1533.1	NA	NA	NA	NA	splice_region_variant&intron_variant&feature_truncation	NA	NP_073742	NA	NA	NM_022831	Transcript	GeneID:64853	NA	HGNC:25761	2011-05-08	NA	NA	NA	NA	-1	AIDA	EntrezGene	AIDA
1	224305093	224305094	2	+	CT	C	171	148	23	SAM3760480	565	169	0.134503	5	c(37, 111, 3, 20)	TRUE	FALSE	FALSE	547	NA	-	R/X	YES	CCDS1541.1	750	688	NA	Agg/gg	frameshift_variant&missense_variant&feature_truncation	NA	NP_002524	NA	2011-07-22	NM_002533	Transcript	GeneID:4931	NA	HGNC:8070	NA	NA	230	NA	NA	-1	NVL	EntrezGene	NVL
1	224311907	224311908	2	+	TA	T	101	78	23	SAM3760480	536	99	0.227723	0	c(0, 78, 0, 23)	TRUE	FALSE	FALSE	352	NA	-	NA	YES	CCDS1541.1	NA	NA	NA	NA	intron_variant&feature_truncation	NA	NP_002524	NA	NA	NM_002533	Transcript	GeneID:4931	NA	HGNC:8070	2011-04-21	NA	NA	NA	NA	-1	NVL	EntrezGene	NVL
1	224411530	224411530	1	+	G	A	116	88	28	SAM3760480	714	116	0.241379	0	c(38, 50, 11, 17)	FALSE	FALSE	FALSE	325	NA	A	T/M	YES	CCDS31037.2	1249	1055	NA	aCg/aTg	missense_variant	NA	NP_079436	NA	2011-07-13	NM_025160	Transcript	GeneID:80232	deleterious(0.650)	HGNC:21208	NA	possibly_damaging(0.77)	352	deleterious(0.03)	NA	-1	WDR26	EntrezGene	WDR26
1	225839288	225839288	1	+	A	G	96	86	10	SAM3760480	166	96	0.104167	1	c(27, 59, 2, 8)	FALSE	FALSE	FALSE	291	NA	G	I/V	YES	CCDS1547.1	744	664	NA	Att/Gtt	missense_variant	NA	NP_001129490	NA	2011-05-08	NM_001136018	Transcript	GeneID:2052	neutral(0.000)	HGNC:3401	NA	benign(0.004)	222	tolerated(1)	NA	1	EPHX1	EntrezGene	EPHX1
1	226367589	226367589	1	+	T	G	153	129	24	SAM3760480	518	153	0.156863	1	c(40, 89, 9, 15)	FALSE	FALSE	FALSE	495	NA	G	D/A	YES	CCDS1554.1	2468	2297	NA	gAc/gCc	missense_variant	NA	NP_001609	NA	17/23	NM_001618	Transcript	GeneID:142	deleterious(0.686)	HGNC:270	NA	possibly_damaging(0.679)	766	deleterious(0)	NA	-1	PARP1	EntrezGene	PARP1
1	227129299	227129300	2	+	AT	A	70	65	5	SAM3760480	83	68	0.0714286	0	c(0, 65, 0, 5)	TRUE	FALSE	FALSE	195	NA	-	NA	YES	CCDS1558.1	NA	NA	NA	NA	intron_variant&feature_truncation	NA	NP_003598	NA	NA	NM_003607	Transcript	GeneID:8476	NA	HGNC:1737	1931-09-30	NA	NA	NA	NA	-1	CDC42BPA	EntrezGene	CDC42BPA
1	228364985	228364985	1	+	G	GC	25	20	5	SAM3760480	140	25	0.2	8	c(12, 8, 5, 0)	TRUE	FALSE	FALSE	57	NA	C	-/X	YES	CCDS59204.1	21791-21792	21717-21718	NA	-/C	frameshift_variant&feature_elongation	NA	NP_001258152	NA	92/116	NM_001271223	Transcript	GeneID:84033	NA	HGNC:15719	NA	NA	7239-7240	NA	NA	1	OBSCN	EntrezGene	OBSCN
1	228372073	228372073	1	+	G	T	71	65	6	SAM3760480	126	71	0.084507	4	c(16, 49, 0, 6)	FALSE	FALSE	FALSE	204	NA	T	G/W	YES	CCDS59204.1	24240	24166	NA	Ggg/Tgg	missense_variant	NA	NP_001258152	NA	105/116	NM_001271223	Transcript	GeneID:84033	NA	HGNC:15719	NA	possibly_damaging(0.794)	8056	NA	NA	1	OBSCN	EntrezGene	OBSCN
1	230664594	230664594	1	+	A	AT	64	49	15	SAM3760480	366	63	0.234375	7	c(8, 41, 0, 15)	TRUE	FALSE	FALSE	186	NA	T	NA	YES	CCDS1584.1	NA	NA	NA	NA	splice_region_variant&intron_variant&feature_elongation	NA	NP_031383	NA	NA	NM_007357	Transcript	GeneID:22796	NA	HGNC:6546	2011-05-16	NA	NA	NA	NA	1	COG2	EntrezGene	COG2
1	231203903	231203903	1	+	G	A	49	39	10	SAM3760480	221	49	0.204082	1	c(28, 11, 8, 2)	FALSE	FALSE	FALSE	162	NA	A	C/Y	YES	CCDS44333.1	1613	1571	NA	tGc/tAc	missense_variant	NA	NP_001004342	NA	2011-06-09	NM_001004342	Transcript	GeneID:440730	deleterious(0.748)	HGNC:31859	NA	probably_damaging(0.998)	524	deleterious(0.01)	NA	1	TRIM67	EntrezGene	TRIM67
1	232513965	232513965	1	+	C	T	239	206	33	SAM3760480	619	240	0.138075	3	c(110, 96, 20, 13)	FALSE	FALSE	FALSE	806	NA	T	E/K	YES	CCDS41474.1	1533	1375	NA	Gaa/Aaa	missense_variant	NA	NP_065859	NA	2011-01-20	NM_020808	Transcript	GeneID:57568	deleterious(0.902)	HGNC:23800	NA	probably_damaging(0.995)	459	deleterious(0)	NA	-1	SIPA1L2	EntrezGene	SIPA1L2
1	233179168	233179168	1	+	C	T	134	98	36	SAM3760480	849	134	0.268657	1	c(26, 72, 8, 28)	FALSE	FALSE	FALSE	505	NA	T	W/*	YES	CCDS44335.1	3309	3074	NA	tGg/tAg	stop_gained	NA	NP_055616	NA	16/34	NM_014801	Transcript	GeneID:80003	deleterious(1.00)	HGNC:8736	NA	NA	1025	NA	NA	-1	PCNXL2	EntrezGene	PCNXL2
1	233353959	233353961	3	+	TTG	T	134	128	6	SAM3760480	93	133	0.0447761	0	c(36, 92, 2, 4)	TRUE	FALSE	FALSE	279	NA	-	NA	YES	CCDS1598.1	NA	NA	NA	NA	splice_region_variant&intron_variant&feature_truncation	NA	NP_115811	NA	NA	NM_032435	Transcript	GeneID:84451	NA	NA	2011-03-08	NA	NA	NA	NA	1	KIAA1804	EntrezGene	KIAA1804
1	234463777	234463778	2	+	TA	T	34	27	7	SAM3760480	120	34	0.205882	0	c(27, 0, 7, 0)	TRUE	FALSE	FALSE	81	NA	-	NA	YES	CCDS1601.1	NA	NA	NA	NA	intron_variant&feature_truncation	NA	NP_005637	NA	NA	NM_005646	Transcript	GeneID:6894	NA	HGNC:11568	2011-06-28	NA	NA	NA	NA	-1	TARBP1	EntrezGene	TARBP1
1	235252823	235252824	2	+	TA	T	134	121	13	SAM3760480	315	134	0.0970149	5	c(22, 99, 4, 9)	TRUE	FALSE	FALSE	355	NA	-	NA	YES	CCDS31061.1	NA	NA	NA	NA	intron_variant&feature_truncation	NA	NP_057458	NA	NA	NM_016374	Transcript	GeneID:51742	NA	HGNC:15550	2011-05-22	NA	NA	NA	NA	-1	ARID4B	EntrezGene	ARID4B
1	235342606	235342606	1	+	A	G	155	125	30	SAM3760480	676	155	0.193548	1	c(65, 60, 17, 13)	FALSE	FALSE	FALSE	373	NA	G	Y/C	YES	CCDS1604.1	821	737	NA	tAc/tGc	missense_variant	NA	NP_001032354	NA	2011-04-03	NM_001037277	Transcript	GeneID:9453	deleterious(0.639)	HGNC:4249	NA	possibly_damaging(0.567)	246	deleterious(0)	NA	1	GGPS1	EntrezGene	GGPS1
1	235777064	235777064	1	+	C	A	108	88	20	SAM3760480	418	108	0.185185	4	c(81, 7, 17, 3)	FALSE	FALSE	FALSE	400	NA	A	R/M	YES	CCDS31062.1	5641	5459	NA	aGg/aTg	missense_variant&splice_region_variant	NA	NP_000072	NA	17/53	NM_000081	Transcript	GeneID:1130	deleterious(0.702)	HGNC:1968	NA	possibly_damaging(0.713)	1820	deleterious(0)	NA	-1	LYST	EntrezGene	LYST
1	236747595	236747596	2	+	CT	C	42	31	11	SAM3760480	266	42	0.261905	0	c(31, 0, 11, 0)	TRUE	FALSE	FALSE	126	NA	-	NA	YES	CCDS1613.1	NA	NA	NA	NA	intron_variant&feature_truncation	NA	NP_001094	NA	NA	NM_001103	Transcript	GeneID:88	NA	HGNC:164	2011-12-19	NA	NA	NA	NA	1	ACTN2	EntrezGene	ACTN2
1	237617304	237617304	1	+	T	C	177	143	34	SAM3760480	728	177	0.19209	1	c(121, 22, 30, 4)	FALSE	FALSE	FALSE	481	NA	C	Y/H	YES	CCDS55691.1	5854	5734	NA	Tac/Cac	missense_variant	NA	NP_001026	NA	38/105	NM_001035	Transcript	GeneID:6262	NA	HGNC:10484	NA	possibly_damaging(0.873)	1912	NA	NA	1	RYR2	EntrezGene	RYR2
1	239908803	239908803	1	+	C	T	68	53	15	SAM3760480	363	68	0.220588	0	c(43, 10, 13, 2)	FALSE	FALSE	FALSE	207	NA	T	T/M	YES	CCDS1616.1	2131	1352	NA	aCg/aTg	missense_variant	NA	NP_000731	NA	2011-05-04	NM_000740	Transcript	GeneID:1131	neutral(0.324)	HGNC:1952	NA	benign(0.023)	451	tolerated(0.06)	NA	1	CHRM3	EntrezGene	CHRM3
1	240208542	240208542	1	+	C	T	74	67	7	SAM3760480	145	74	0.0945946	0	c(40, 27, 4, 3)	FALSE	FALSE	FALSE	201	NA	T	P/S	YES	CCDS31069.2	3955	3730	NA	Cca/Tca	missense_variant	NA	NP_064450	NA	2011-05-17	NM_020066	Transcript	GeneID:56776	NA	HGNC:14074	NA	benign(0.001)	1244	NA	NA	1	FMN2	EntrezGene	FMN2
1	246660277	246660277	1	+	C	T	186	161	25	SAM3760480	505	186	0.134409	2	c(60, 101, 7, 18)	FALSE	FALSE	FALSE	466	NA	T	H/Y	YES	CCDS1628.1	2293	1915	NA	Cac/Tac	missense_variant	NA	NP_689822	NA	2011-10-10	NM_152609	Transcript	GeneID:163882	neutral(0.454)	HGNC:26486	NA	benign(0.118)	639	deleterious(0)	NA	1	CNST	EntrezGene	CNST
1	247418652	247418652	1	+	A	AT	15	9	6	SAM3760480	160	15	0.4	3	c(9, 0, 5, 1)	TRUE	FALSE	FALSE	72	NA	T	NA	YES	CCDS1632.1	NA	NA	NA	NA	intron_variant&feature_elongation	NA	NP_001073289	NA	NA	NM_001079821	Transcript	GeneID:114548	NA	HGNC:16400	2011-02-09	NA	NA	NA	NA	1	NLRP3	EntrezGene	NLRP3
1	248180298	248180298	1	+	A	T	559	507	52	SAM3760480	837	559	0.0930233	0	c(241, 266, 24, 28)	FALSE	FALSE	FALSE	1790	NA	T	I/L	YES	CCDS31106.1	313	313	NA	Ata/Tta	missense_variant	NA	NP_001004688	NA	2010-12-31	NM_001004688	Transcript	GeneID:391194	neutral(0.000)	HGNC:8268	NA	benign(0.007)	105	tolerated(1)	NA	1	OR2M2	EntrezGene	OR2M2
2	9471213	9471214	2	+	CA	C	10	6	4	SAM3760480	80	10	0.4	0	c(6, 0, 4, 0)	TRUE	FALSE	FALSE	81	NA	-	NA	YES	CCDS1664.1	NA	NA	NA	NA	intron_variant&feature_truncation	NA	NP_057291	NA	NA	NM_016207	Transcript	GeneID:51692	NA	HGNC:2326	16/17	NA	NA	NA	NA	1	CPSF3	EntrezGene	CPSF3
2	11592964	11592964	1	+	T	C	21	15	6	SAM3760480	162	21	0.285714	0	c(10, 5, 4, 2)	FALSE	FALSE	FALSE	51	NA	C	C/R	YES	CCDS42655.1	1834	1534	NA	Tgc/Cgc	missense_variant	NA	NP_055483	NA	1929-10-31	NM_014668	Transcript	GeneID:9687	deleterious(0.589)	HGNC:24885	NA	possibly_damaging(0.684)	512	deleterious(0.05)	NA	1	GREB1	EntrezGene	GREB1
2	23703838	23703838	1	+	A	G	82	63	19	SAM3760480	446	82	0.231707	2	c(15, 48, 6, 13)	FALSE	FALSE	FALSE	216	NA	G	M/V	YES	CCDS54335.1	2926	2419	NA	Atg/Gtg	missense_variant	NA	NP_443152	NA	13/14	NM_052920	Transcript	GeneID:114818	deleterious(0.702)	HGNC:29404	NA	possibly_damaging(0.791)	807	deleterious(0.01)	NA	1	KLHL29	EntrezGene	KLHL29
2	23757627	23757627	1	+	A	T	311	265	46	SAM3760480	1051	311	0.14791	0	c(110, 155, 18, 28)	FALSE	FALSE	FALSE	1038	NA	T	L/H	YES	CCDS46227.1	4165	3869	NA	cTt/cAt	missense_variant	NA	NP_060022	NA	25/28	NM_017552	Transcript	GeneID:54454	neutral(0.253)	HGNC:29230	NA	benign(0.03)	1290	tolerated(0.22)	NA	-1	ATAD2B	EntrezGene	ATAD2B
2	26311423	26311423	1	+	C	T	79	56	23	SAM3760480	547	79	0.291139	4	c(28, 28, 15, 8)	FALSE	FALSE	FALSE	261	NA	T	A/T	YES	CCDS46239.1	2305	2305	NA	Gct/Act	missense_variant	NA	NP_001138640	NA	2011-11-12	NM_001145168	Transcript	GeneID:165082	neutral(0.005)	HGNC:18989	NA	benign(0.012)	769	tolerated(0.6)	NA	-1	GPR113	EntrezGene	GPR113
2	27664042	27664042	1	+	C	A	76	64	12	SAM3760480	268	76	0.157895	0	c(24, 40, 4, 8)	FALSE	FALSE	FALSE	288	NA	A	P/H	YES	CCDS33166.1	572	290	NA	cCt/cAt	missense_variant	NA	NP_060628	NA	2011-01-13	NM_018158	Transcript	GeneID:22950	neutral(0.411)	HGNC:13813	NA	benign(0.08)	97	deleterious(0.01)	NA	1	SLC4A1AP	EntrezGene	SLC4A1AP
2	32488827	32488828	2	+	GA	G	24	18	6	SAM3760480	156	23	0.25	0	c(2, 16, 0, 6)	TRUE	FALSE	FALSE	75	NA	-	NA	YES	CCDS33175.2	NA	NA	NA	NA	intron_variant&feature_truncation	NA	NP_057336	NA	NA	NM_016252	Transcript	GeneID:57448	NA	HGNC:13516	42/73	NA	NA	NA	NA	1	BIRC6	EntrezGene	BIRC6
2	33257476	33257476	1	+	C	A	59	40	19	SAM3760480	329	59	0.322034	7	c(5, 35, 0, 19)	FALSE	FALSE	FALSE	150	NA	A	S/Y	YES	CCDS33177.2	2383	2360	NA	tCc/tAc	missense_variant	NA	NP_996826	NA	1930-11-30	NM_206943	Transcript	GeneID:4052	deleterious(0.653)	HGNC:6714	NA	possibly_damaging(0.474)	787	deleterious(0.01)	NA	1	LTBP1	EntrezGene	LTBP1
2	37076981	37076981	1	+	A	AT	106	79	27	SAM3760480	682	104	0.254717	1	c(45, 34, 14, 13)	TRUE	FALSE	FALSE	270	NA	T	M/NX	YES	CCDS33181.1	472-473	376-377	NA	atg/aAtg	frameshift_variant&feature_elongation	NA	NP_061897	NA	1932-03-31	NM_019024	Transcript	GeneID:54497	NA	HGNC:29273	NA	NA	126	NA	NA	-1	HEATR5B	EntrezGene	HEATR5B
2	38748028	38748029	2	+	GA	G	21	15	6	SAM3760480	150	21	0.285714	0	c(13, 2, 6, 0)	TRUE	FALSE	FALSE	75	NA	-	NA	YES	CCDS33183.1	NA	NA	NA	NA	intron_variant&feature_truncation	NA	NP_001026854	NA	NA	NM_001031684	Transcript	GeneID:6432	NA	HGNC:10789	2011-05-06	NA	NA	NA	NA	-1	SRSF7	EntrezGene	SRSF7
2	38986251	38986251	1	+	T	C	40	21	19	SAM3760480	547	40	0.475	0	c(5, 16, 4, 15)	FALSE	FALSE	FALSE	153	NA	C	Y/C	YES	CCDS1802.1	3616	3575	NA	tAt/tGt	missense_variant	NA	NP_005624	NA	23/23	NM_005633	Transcript	GeneID:6654	deleterious(0.558)	HGNC:11187	NA	possibly_damaging(0.628)	1192	deleterious(0.04)	NA	-1	SOS1	EntrezGene	SOS1
2	39035331	39035332	2	+	AT	A	70	57	13	SAM3760480	179	69	0.185714	0	c(41, 16, 10, 3)	TRUE	FALSE	FALSE	198	NA	-	NA	YES	CCDS1802.1	NA	NA	NA	NA	intron_variant&feature_truncation	NA	NP_005624	NA	NA	NM_005633	Transcript	GeneID:6654	NA	HGNC:11187	2011-07-21	NA	NA	NA	NA	-1	SOS1	EntrezGene	SOS1
2	43644728	43644728	1	+	G	T	27	19	8	SAM3760480	213	27	0.296296	0	c(19, 0, 8, 0)	FALSE	FALSE	FALSE	48	NA	T	A/S	YES	CCDS1812.1	138	55	NA	Gct/Tct	missense_variant	NA	NP_742066	NA	1926-01-31	NM_172069	Transcript	GeneID:130271	neutral(0.258)	HGNC:30506	NA	benign(0.11)	19	tolerated(0.14)	NA	1	PLEKHH2	EntrezGene	PLEKHH2
2	46159679	46159679	1	+	A	AT	82	78	4	SAM3760480	90	81	0.0487805	4	c(43, 35, 1, 3)	TRUE	FALSE	FALSE	228	NA	T	H/HX	YES	CCDS1824.1	2191-2192	1994-1995	NA	cac/caTc	frameshift_variant&feature_elongation	NA	NP_005391	NA	14/15	NM_005400	Transcript	GeneID:5581	NA	HGNC:9401	NA	NA	665	NA	NA	1	PRKCE	EntrezGene	PRKCE
2	47373442	47373443	2	+	AT	A	23	14	9	SAM3760480	182	23	0.391304	2	c(12, 2, 9, 0)	TRUE	FALSE	FALSE	60	NA	-	NA	YES	CCDS1833.1	NA	NA	NA	NA	intron_variant&feature_truncation	NA	NP_002345	NA	NA	NM_002354	Transcript	GeneID:4072	NA	HGNC:11529	2011-01-07	NA	NA	NA	NA	1	EPCAM	EntrezGene	EPCAM
2	48723694	48723694	1	+	C	T	46	30	16	SAM3760480	430	46	0.347826	4	c(8, 22, 7, 9)	FALSE	FALSE	FALSE	120	NA	T	S/N	YES	CCDS1842.1	456	386	NA	aGc/aAc	missense_variant&splice_region_variant	NA	NP_000224	NA	2011-05-10	NM_000233	Transcript	GeneID:3973	neutral(0.058)	HGNC:6585	NA	benign(0.11)	129	tolerated(0.2)	NA	-1	LHCGR	EntrezGene	LHCGR
2	58135024	58135026	3	+	AAG	A	35	26	9	SAM3760480	232	35	0.257143	0	c(26, 0, 9, 0)	TRUE	FALSE	FALSE	96	NA	-	NA	YES	CCDS1859.1	NA	NA	NA	NA	intron_variant&feature_truncation	NA	NP_001123952	NA	NA	NM_001130480	Transcript	GeneID:7444	NA	HGNC:12719	2011-09-11	NA	NA	NA	NA	1	VRK2	EntrezGene	VRK2
2	69423468	69423469	2	+	TA	T	26	20	6	SAM3760480	113	26	0.230769	0	c(20, 0, 6, 0)	TRUE	FALSE	FALSE	42	NA	-	NA	YES	CCDS33217.1	NA	NA	NA	NA	intron_variant&feature_truncation	NA	NP_001002755	NA	NA	NM_001002755	Transcript	GeneID:27247	NA	HGNC:16287	2011-03-06	NA	NA	NA	NA	-1	NFU1	EntrezGene	NFU1
2	71568557	71568558	2	+	TA	T	12	4	8	SAM3760480	NA	11	0.666667	0	c(0, 4, 0, 8)	TRUE	TRUE	FALSE	42	NA	-	NA	YES	CCDS46328.1	NA	NA	NA	NA	intron_variant&feature_truncation	NA	NP_001124459	NA	NA	NM_001130987	Transcript	GeneID:8291	NA	HGNC:3097	26/55	NA	NA	NA	NA	1	DYSF	EntrezGene	DYSF
2	74378044	74378044	1	+	A	C	22	14	8	SAM3760480	223	22	0.363636	1	c(8, 6, 3, 5)	FALSE	FALSE	FALSE	84	NA	C	F/V	YES	CCDS1939.1	553	235	NA	Ttc/Gtc	missense_variant	NA	NP_004073	NA	1928-01-31	NM_004082	Transcript	GeneID:1639	deleterious(0.945)	HGNC:2711	NA	probably_damaging(1)	79	deleterious(0)	NA	-1	DCTN1	EntrezGene	DCTN1
2	74429895	74429895	1	+	G	A	53	32	21	SAM3760480	513	53	0.396226	5	c(27, 5, 15, 6)	FALSE	FALSE	FALSE	126	NA	A	R/W	YES	CCDS33226.1	805	688	NA	Cgg/Tgg	missense_variant	NA	NP_001015055	NA	2011-06-11	NM_001015055	Transcript	GeneID:6242	deleterious(0.873)	HGNC:10466	NA	probably_damaging(0.999)	230	deleterious(0.02)	NA	-1	RTKN	EntrezGene	RTKN
2	84441134	84441135	2	+	TA	T	59	50	9	SAM3760480	140	58	0.152542	3	c(25, 25, 3, 6)	TRUE	FALSE	FALSE	162	NA	-	NA	YES	CCDS1967.2	NA	NA	NA	NA	intron_variant&feature_truncation	NA	NP_003840	NA	NA	NM_003849	Transcript	GeneID:8802	NA	HGNC:11449	2011-04-07	NA	NA	NA	NA	-1	SUCLG1	EntrezGene	SUCLG1
2	85667030	85667030	1	+	A	AG	20	15	5	SAM3760480	146	20	0.25	0	c(14, 1, 5, 0)	TRUE	FALSE	FALSE	63	NA	G	NA	YES	CCDS1983.2	NA	NA	NA	NA	intron_variant&feature_elongation	NA	NP_942140	NA	NA	NM_198843	Transcript	GeneID:6439	NA	HGNC:10801	2011-04-10	NA	NA	NA	NA	-1	SFTPB	EntrezGene	SFTPB
2	86481812	86481813	2	+	AT	A	32	21	11	SAM3760480	240	32	0.34375	0	c(21, 0, 11, 0)	TRUE	FALSE	FALSE	96	NA	-	NA	YES	CCDS1990.1	NA	NA	NA	NA	intron_variant&feature_truncation	NA	NP_001140160	NA	NA	NM_001146688	Transcript	GeneID:55818	NA	HGNC:20815	16/25	NA	NA	NA	NA	1	KDM3A	EntrezGene	KDM3A
2	86612360	86612361	2	+	TA	T	91	76	15	SAM3760480	249	88	0.164835	0	c(0, 76, 0, 15)	TRUE	FALSE	FALSE	295	NA	-	NA	YES	CCDS33237.1	NA	NA	NA	NA	intron_variant&feature_truncation	NA	NP_001185880	NA	NA	NM_001198951	Transcript	GeneID:7844	NA	HGNC:12859	2011-03-03	NA	NA	NA	NA	-1	RNF103	EntrezGene	RNF103
2	86612360	86612361	2	+	TA	T	91	76	15	SAM3760480	249	88	0.164835	0	c(0, 76, 0, 15)	TRUE	FALSE	FALSE	295	NA	-	NA	YES	CCDS56128.1	NA	NA	NA	NA	intron_variant&feature_truncation	NA	NP_001185883	NA	NA	NM_001198954	Transcript	GeneID:100526767	NA	HGNC:38847	2011-03-06	NA	NA	NA	NA	-1	RNF103-CHMP3	EntrezGene	RNF103-CHMP3
2	88579552	88579552	1	+	T	C	95	85	10	SAM3760480	203	95	0.105263	1	c(38, 47, 5, 5)	FALSE	FALSE	FALSE	295	NA	C	N/D	YES	CCDS33241.1	2154	1852	NA	Aat/Gat	missense_variant	NA	NP_004827	NA	2011-11-16	NM_004836	Transcript	GeneID:9451	neutral(0.045)	HGNC:3255	NA	benign(0.03)	618	tolerated(0.21)	NA	-1	EIF2AK3	EntrezGene	EIF2AK3
2	95117956	95117957	2	+	GA	G	81	67	14	SAM3760480	189	80	0.17284	4	c(7, 60, 0, 14)	TRUE	FALSE	FALSE	291	NA	-	NA	YES	CCDS2010.1	NA	NA	NA	NA	intron_variant&feature_truncation	NA	NP_114108	NA	NA	NM_031902	Transcript	GeneID:64969	NA	HGNC:14498	2011-01-10	NA	NA	NA	NA	-1	MRPS5	EntrezGene	MRPS5
2	95953986	95953986	1	+	C	T	36	29	7	SAM3760480	81	36	0.194444	1	c(10, 19, 3, 4)	FALSE	FALSE	FALSE	121	NA	T	A/T	YES	NA	1768	1156	NA	Gct/Act	missense_variant	NA	XP_003960344	NA	14/86	XM_003960295	Transcript	GeneID:400986	deleterious(0.487)	HGNC:32946	NA	NA	386	NA	NA	-1	ANKRD36C	EntrezGene	ANKRD36C
2	97154577	97154578	2	+	AT	A	57	44	13	SAM3760480	272	56	0.22807	0	c(43, 1, 13, 0)	TRUE	FALSE	FALSE	144	NA	-	NA	YES	CCDS54379.1	NA	NA	NA	NA	intron_variant&feature_truncation	NA	NP_001157787	NA	NA	NM_001164315	Transcript	GeneID:375248	NA	HGNC:24079	14/75	NA	NA	NA	NA	1	ANKRD36	EntrezGene	ANKRD36
2	99327770	99327771	2	+	GT	G	39	25	14	SAM3760480	279	38	0.358974	0	c(0, 25, 0, 14)	TRUE	FALSE	FALSE	99	NA	-	NA	YES	CCDS2044.1	NA	NA	NA	NA	intron_variant&feature_truncation	NA	NP_005774	NA	NA	NM_005783	Transcript	GeneID:10190	NA	HGNC:24110	2011-02-03	NA	NA	NA	NA	-1	TXNDC9	EntrezGene	TXNDC9
2	100294286	100294286	1	+	C	T	48	38	10	SAM3760480	234	48	0.208333	0	c(19, 19, 5, 5)	FALSE	FALSE	FALSE	117	NA	T	R/K	YES	CCDS2046.2	2340	1700	NA	aGa/aAa	missense_variant	NA	NP_940863	NA	2011-09-11	NM_198461	Transcript	GeneID:164832	deleterious(0.858)	HGNC:24788	NA	probably_damaging(0.994)	567	deleterious(0.01)	NA	-1	LONRF2	EntrezGene	LONRF2
2	102188078	102188078	1	+	A	AACC	18	12	6	SAM3760480	165	18	0.333333	0	c(0, 12, 0, 6)	TRUE	FALSE	FALSE	42	NA	ACC	NA	YES	CCDS2056.1	NA	NA	NA	NA	intron_variant&feature_elongation	NA	NP_003845	NA	NA	NM_003854	Transcript	GeneID:8808	NA	HGNC:5999	2011-02-10	NA	NA	NA	NA	1	IL1RL2	EntrezGene	IL1RL2
2	105277538	105277539	2	+	AT	A	84	59	25	SAM3760480	550	84	0.297619	0	c(59, 0, 25, 0)	TRUE	FALSE	FALSE	264	NA	-	NA	YES	CCDS2067.1	NA	NA	NA	NA	intron_variant&feature_truncation	NA	NP_001136093	NA	NA	NM_001142621	Transcript	GeneID:9392	NA	HGNC:16836	2011-07-10	NA	NA	NA	NA	-1	TGFBRAP1	EntrezGene	TGFBRAP1
2	106123296	106123297	2	+	AG	A	26	22	4	SAM3760480	106	26	0.153846	0	c(0, 22, 0, 4)	TRUE	FALSE	FALSE	117	NA	-	NA	YES	CCDS58721.1	NA	NA	NA	NA	intron_variant&feature_truncation	NA	NP_001240804	NA	NA	NM_001253875	Transcript	GeneID:80146	NA	HGNC:17729	2011-08-13	NA	NA	NA	NA	-1	UXS1	EntrezGene	UXS1
2	106424371	106424371	1	+	T	C	37	30	7	SAM3760480	166	37	0.189189	1	c(13, 17, 4, 3)	FALSE	FALSE	FALSE	126	NA	C	K/R	YES	CCDS46379.1	3653	3596	NA	aAg/aGg	missense_variant	NA	NP_001137485	NA	20/23	NM_001144013	Transcript	GeneID:653489	deleterious(0.855)	HGNC:32416	NA	probably_damaging(0.968)	1199	deleterious(0)	NA	-1	RGPD3	EntrezGene	RGPD3
2	109574908	109574909	2	+	TA	T	27	22	5	SAM3760480	116	27	0.185185	0	c(0, 22, 0, 5)	TRUE	FALSE	FALSE	66	NA	-	NA	YES	CCDS46383.1	NA	NA	NA	NA	intron_variant&feature_truncation	NA	NP_653311	NA	NA	NM_144710	Transcript	GeneID:151011	NA	HGNC:14349	2011-04-09	NA	NA	NA	NA	-1	2011-09-09	EntrezGene	2011-09-09
2	113717856	113717857	2	+	GA	G	49	43	6	SAM3760480	89	48	0.122449	0	c(9, 34, 1, 5)	TRUE	FALSE	FALSE	120	NA	-	NA	YES	CCDS2119.1	NA	NA	NA	NA	splice_region_variant&intron_variant&feature_truncation	NA	NP_079457	NA	NA	NM_025181	Transcript	GeneID:80255	NA	HGNC:23617	14/15	NA	NA	NA	NA	-1	SLC35F5	EntrezGene	SLC35F5
2	115836099	115836101	3	+	ATG	A	24	8	16	SAM3760480	NA	24	0.666667	0	c(8, 0, 16, 0)	TRUE	TRUE	FALSE	57	NA	-	NA	YES	CCDS54388.1	NA	NA	NA	NA	intron_variant&feature_truncation	NA	NP_001171505	NA	NA	NM_001178034	Transcript	GeneID:57628	NA	HGNC:20823	21/25	NA	NA	NA	NA	1	DPP10	EntrezGene	DPP10
2	118993286	118993286	1	+	A	G	92	54	38	SAM3760480	991	92	0.413043	3	c(11, 43, 11, 27)	FALSE	FALSE	FALSE	385	NA	G	Y/C	YES	CCDS2124.1	1547	1415	NA	tAc/tGc	missense_variant	NA	NP_006761	NA	16/17	NM_006770	Transcript	GeneID:8685	NA	HGNC:6895	NA	unknown(0)	472	tolerated(0.1)	NA	1	MARCO	EntrezGene	MARCO
2	119639841	119639841	1	+	C	T	93	71	22	SAM3760480	525	93	0.236559	2	c(28, 43, 10, 12)	FALSE	FALSE	FALSE	301	NA	T	P/S	YES	CCDS33282.2	2320	2194	NA	Ccg/Tcg	missense_variant	NA	NP_001257978	NA	21/24	NM_001271049	Transcript	GeneID:200373	neutral(0.021)	HGNC:33720	NA	benign(0.009)	732	tolerated(0.36)	NA	1	CFAP221	EntrezGene	PCDP1
2	127203497	127203497	1	+	T	A	168	130	38	SAM3760480	913	168	0.22619	5	c(75, 55, 18, 20)	FALSE	FALSE	FALSE	439	NA	A	Y/F	YES	CCDS33285.1	184	53	NA	tAt/tTt	missense_variant	NA	NP_001001665	NA	2011-02-07	NM_001001665	Transcript	GeneID:339761	neutral(0.013)	HGNC:33480	NA	benign(0.001)	18	tolerated(0.43)	NA	-1	CYP27C1	EntrezGene	CYP27C1
2	127489238	127489239	2	+	GA	G	41	35	6	SAM3760480	116	40	0.146341	5	c(9, 26, 0, 6)	TRUE	FALSE	FALSE	156	NA	-	NA	YES	CCDS2146.1	NA	NA	NA	NA	splice_region_variant&intron_variant&feature_truncation	NA	NP_060439	NA	NA	NM_017969	Transcript	GeneID:55677	NA	HGNC:25467	2011-11-12	NA	NA	NA	NA	-1	IWS1	EntrezGene	IWS1
2	127708793	127708793	1	+	C	T	79	70	9	SAM3760480	157	79	0.113924	2	c(10, 60, 0, 9)	FALSE	FALSE	FALSE	216	NA	T	G/D	YES	CCDS2150.1	3864	3665	NA	gGc/gAc	missense_variant	NA	NP_060853	NA	21/22	NM_018383	Transcript	GeneID:55339	NA	HGNC:25651	NA	probably_damaging(0.959)	1222	NA	NA	-1	WDR33	EntrezGene	WDR33
2	127986791	127986791	1	+	G	A	101	70	31	SAM3760480	744	101	0.306931	5	c(49, 21, 18, 13)	FALSE	FALSE	FALSE	249	NA	A	T/I	YES	CCDS54397.1	2162	2030	NA	aCa/aTa	missense_variant	NA	NP_001139400	NA	14/21	NM_001145928	Transcript	GeneID:79595	deleterious(0.536)	HGNC:29813	NA	possibly_damaging(0.623)	677	tolerated(0.07)	NA	-1	SAP130	EntrezGene	SAP130
2	132417062	132417062	1	+	C	A	75	71	4	SAM3760480	81	75	0.0533333	0	c(42, 29, 2, 2)	FALSE	FALSE	FALSE	189	NA	A	P/Q	YES	CCDS2170.1	489	20	NA	cCg/cAg	missense_variant	NA	NP_001499	NA	2011-01-01	NM_001508	Transcript	GeneID:2863	neutral(0.391)	HGNC:4496	NA	benign(0.201)	7	deleterious(0.03)	NA	1	GPR39	EntrezGene	GPR39
2	132780920	132780921	2	+	CT	C	23	12	11	SAM3760480	354	23	0.478261	0	c(12, 0, 11, 0)	TRUE	FALSE	FALSE	69	NA	-	NA	YES	CCDS46418.1	NA	NA	NA	NA	intron_variant&feature_truncation	NA	NP_997246	NA	NA	NM_207363	Transcript	GeneID:344148	NA	HGNC:29847	15/19	NA	NA	NA	NA	-1	NCKAP5	EntrezGene	NCKAP5
2	137663213	137663213	1	+	T	TA	14	10	4	SAM3760480	119	14	0.285714	0	c(10, 0, 4, 0)	TRUE	FALSE	FALSE	60	NA	A	NA	YES	NA	NA	NA	NA	NA	intron_variant&feature_elongation	NA	NP_001073896	NA	NA	NM_001080427	Transcript	GeneID:80731	NA	HGNC:29348	25/27	NA	NA	NA	NA	1	THSD7B	EntrezGene	THSD7B
2	140324001	140324001	1	+	C	A	145	133	12	SAM3760480	252	145	0.0827586	1	c(46, 87, 5, 7)	FALSE	FALSE	FALSE	517	NA	A	G/C	YES	CCDS2182.1	13378	12406	NA	Ggt/Tgt	missense_variant	NA	NP_061027	NA	81/91	NM_018557	Transcript	GeneID:53353	deleterious(0.697)	HGNC:6693	NA	probably_damaging(0.965)	4136	tolerated(0.05)	NA	-1	LRP1B	EntrezGene	LRP1B
2	140850318	140850318	1	+	A	T	54	44	10	SAM3760480	217	54	0.185185	0	c(3, 41, 0, 10)	FALSE	FALSE	FALSE	189	NA	T	F/I	YES	CCDS2182.1	5695	4723	NA	Ttt/Att	missense_variant	NA	NP_061027	NA	29/91	NM_018557	Transcript	GeneID:53353	neutral(0.145)	HGNC:6693	NA	benign(0.307)	1575	tolerated(0.17)	NA	-1	LRP1B	EntrezGene	LRP1B
2	151551763	151551763	1	+	A	G	72	52	20	SAM3760480	508	72	0.277778	1	c(27, 25, 9, 11)	FALSE	FALSE	FALSE	319	NA	G	L/P	YES	CCDS74588.1	20122	19919	NA	cTt/cCt	missense_variant	NA	NP_001258137	NA	129/183	NM_001271208	Transcript	GeneID:4703	neutral(0.300)	HGNC:7720	NA	possibly_damaging(0.565)	6640	NA	NA	-1	NEB	EntrezGene	NEB
2	159349259	159349259	1	+	T	G	88	58	30	SAM3760480	758	88	0.340909	0	c(12, 46, 6, 24)	FALSE	FALSE	FALSE	282	NA	G	M/L	YES	CCDS2209.2	5237	4885	NA	Atg/Ctg	missense_variant	NA	NP_038478	NA	29/37	NM_013450	Transcript	GeneID:29994	NA	HGNC:963	NA	benign(0.008)	1629	NA	NA	-1	BAZ2B	EntrezGene	BAZ2B
2	159949668	159949668	1	+	G	A	55	39	16	SAM3760480	427	55	0.290909	1	c(17, 22, 8, 8)	FALSE	FALSE	FALSE	156	NA	A	R/C	YES	CCDS33309.1	3861	3649	NA	Cgc/Tgc	missense_variant	NA	NP_031392	NA	25/30	NM_007366	Transcript	GeneID:22925	neutral(0.406)	HGNC:9042	NA	probably_damaging(0.932)	1217	tolerated(0.17)	NA	-1	PLA2R1	EntrezGene	PLA2R1
2	161947669	161947669	1	+	C	A	209	189	20	SAM3760480	401	209	0.0956938	6	c(113, 76, 15, 5)	FALSE	FALSE	FALSE	629	NA	A	T/K	YES	CCDS54411.1	2391	2207	NA	aCa/aAa	missense_variant	NA	NP_001171486	NA	17/27	NM_001178015	Transcript	GeneID:57282	deleterious(0.796)	HGNC:13811	NA	probably_damaging(0.965)	736	deleterious(0)	NA	1	SLC4A10	EntrezGene	SLC4A10
2	164939450	164939450	1	+	C	A	58	33	25	SAM3760480	722	58	0.431034	5	c(32, 1, 22, 3)	FALSE	FALSE	FALSE	210	NA	A	K/N	YES	CCDS56142.1	700	369	NA	aaG/aaT	missense_variant&splice_region_variant	NA	NP_001186077	NA	2011-05-10	NM_001199148	Transcript	GeneID:151258	deleterious(0.945)	HGNC:26836	NA	probably_damaging(0.998)	123	deleterious(0.01)	NA	-1	SLC38A11	EntrezGene	SLC38A11
2	165996257	165996258	2	+	TA	T	24	20	4	SAM3760480	81	24	0.166667	0	c(0, 20, 0, 4)	TRUE	FALSE	FALSE	90	NA	-	NA	YES	CCDS33316.1	NA	NA	NA	NA	intron_variant&feature_truncation	NA	NP_008851	NA	NA	NM_006920	Transcript	GeneID:6323	NA	HGNC:10585	23/25	NA	NA	NA	NA	-1	SCN1A	EntrezGene	SCN1A
2	166423411	166423411	1	+	C	A	109	83	26	SAM3760480	615	109	0.238532	6	c(5, 78, 4, 22)	FALSE	FALSE	FALSE	397	NA	A	D/Y	YES	CCDS46442.1	3005	2875	NA	Gat/Tat	missense_variant	NA	NP_002967	NA	18/25	NM_002976	Transcript	GeneID:6332	deleterious(0.570)	HGNC:10594	NA	possibly_damaging(0.494)	959	deleterious(0.01)	NA	-1	SCN7A	EntrezGene	SCN7A
2	167247226	167247227	2	+	TA	T	75	48	27	SAM3760480	646	75	0.36	2	c(19, 29, 13, 14)	TRUE	FALSE	FALSE	249	NA	-	I/X	YES	CCDS42769.1	5924	5835	NA	atA/at	frameshift_variant&missense_variant&feature_truncation	NA	NP_689594	NA	2011-09-10	NM_152381	Transcript	GeneID:129446	NA	HGNC:14303	NA	NA	1945	NA	NA	1	XIRP2	EntrezGene	XIRP2
2	168140631	168140632	2	+	CT	C	69	47	22	SAM3760480	517	69	0.318841	0	c(39, 8, 18, 4)	TRUE	FALSE	FALSE	159	NA	-	NA	YES	CCDS42770.1	NA	NA	NA	NA	intron_variant&feature_truncation	NA	NP_037365	NA	NA	NM_013233	Transcript	GeneID:27347	NA	HGNC:17717	2011-06-16	NA	NA	NA	NA	-1	STK39	EntrezGene	STK39
2	168971876	168971876	1	+	C	T	162	136	26	SAM3760480	326	164	0.160494	2	c(73, 63, 12, 14)	FALSE	FALSE	FALSE	499	NA	T	A/T	YES	CCDS46444.1	1735	1609	NA	Gcc/Acc	missense_variant	NA	NP_003733	NA	14/28	NM_003742	Transcript	GeneID:8647	deleterious(0.851)	HGNC:42	NA	probably_damaging(0.964)	537	deleterious(0)	NA	-1	ABCB11	EntrezGene	ABCB11
2	169637144	169637144	1	+	G	A	98	88	10	SAM3760480	163	98	0.102041	3	c(32, 56, 5, 5)	FALSE	FALSE	FALSE	307	NA	A	R/Q	YES	CCDS2235.1	2106	1886	NA	cGg/cAg	missense_variant	NA	NP_004783	NA	14/14	NM_004792	Transcript	GeneID:9360	NA	HGNC:14650	NA	unknown(0)	629	deleterious(0.01)	NA	1	PPIG	EntrezGene	PPIG
2	169674685	169674686	2	+	AT	A	85	80	5	SAM3760480	83	85	0.0588235	0	c(29, 51, 2, 3)	TRUE	FALSE	FALSE	313	NA	-	K/X	YES	CCDS46445.1	646	552	NA	aaA/aa	frameshift_variant&missense_variant&feature_truncation	NA	NP_001078916	NA	2011-04-08	NM_001085447	Transcript	GeneID:129881	NA	HGNC:25064	NA	NA	184	NA	NA	-1	CCDC173	EntrezGene	C2orf77
2	171006444	171006444	1	+	T	TA	94	83	11	SAM3760480	196	92	0.117021	9	c(63, 20, 11, 0)	TRUE	FALSE	FALSE	243	NA	A	NA	YES	CCDS46447.1	NA	NA	NA	NA	intron_variant&feature_elongation	NA	NP_001130026	NA	NA	NM_001136554	Transcript	GeneID:9874	NA	HGNC:11841	17/20	NA	NA	NA	NA	-1	TLK1	EntrezGene	TLK1
2	175092992	175092993	2	+	GA	G	79	57	22	SAM3760480	396	79	0.278481	0	c(57, 0, 22, 0)	TRUE	FALSE	FALSE	228	NA	-	NA	YES	CCDS58738.1	NA	NA	NA	NA	intron_variant&feature_truncation	NA	NP_001243020	NA	NA	NM_001256091	Transcript	GeneID:1386	NA	HGNC:784	2011-12-12	NA	NA	NA	NA	-1	ATF2	EntrezGene	ATF2
2	175114864	175114864	1	+	A	G	103	94	9	SAM3760480	148	103	0.0873786	7	c(15, 79, 3, 6)	FALSE	FALSE	FALSE	376	NA	G	V/A	YES	CCDS58738.1	711	398	NA	gTa/gCa	missense_variant	NA	NP_001243020	NA	2011-08-13	NM_001256091	Transcript	GeneID:1386	neutral(0.012)	HGNC:784	NA	benign(0)	133	tolerated(0.64)	NA	-1	ATF2	EntrezGene	ATF2
2	175992303	175992303	1	+	T	A	79	44	35	SAM3760480	952	79	0.443038	1	c(26, 18, 18, 17)	FALSE	FALSE	FALSE	225	NA	A	Y/F	YES	CCDS33332.1	378	185	NA	tAt/tTt	missense_variant	NA	NP_085153	NA	2011-04-12	NM_030650	Transcript	GeneID:80856	neutral(0.392)	HGNC:21610	NA	benign(0.335)	62	deleterious(0)	NA	-1	KIAA1715	EntrezGene	KIAA1715
2	176131089	176131089	1	+	C	CT	30	23	7	SAM3760480	141	30	0.233333	0	c(13, 10, 4, 3)	TRUE	FALSE	FALSE	102	NA	T	NA	YES	CCDS2268.1	NA	NA	NA	NA	intron_variant&feature_elongation	NA	NP_062458	NA	NA	NM_019558	Transcript	GeneID:3234	NA	HGNC:5139	2010-12-31	NA	NA	NA	NA	1	HOXD8	EntrezGene	HOXD8
2	178604457	178604458	2	+	CT	C	23	16	7	SAM3760480	162	23	0.304348	2	c(3, 13, 2, 5)	TRUE	FALSE	FALSE	72	NA	-	NA	YES	CCDS74610.1	NA	NA	NA	NA	intron_variant&feature_truncation	NA	NP_001243779	NA	NA	NM_001256850	Transcript	GeneID:7273	NA	HGNC:12403	231/312	NA	NA	NA	NA	-1	TTN	EntrezGene	TTN
2	181524133	181524134	2	+	AT	A	55	49	6	SAM3760480	108	54	0.109091	0	c(48, 1, 6, 0)	TRUE	FALSE	FALSE	141	NA	-	NA	YES	CCDS42788.1	NA	NA	NA	NA	intron_variant&feature_truncation	NA	NP_000876	NA	NA	NM_000885	Transcript	GeneID:3676	NA	HGNC:6140	19/27	NA	NA	NA	NA	1	ITGA4	EntrezGene	ITGA4
2	186828794	186828795	2	+	TA	T	35	30	5	SAM3760480	97	34	0.142857	4	c(2, 28, 1, 4)	TRUE	FALSE	FALSE	93	NA	-	NA	YES	CCDS33348.1	NA	NA	NA	NA	splice_region_variant&intron_variant&feature_truncation	NA	NP_872327	NA	NA	NM_182521	Transcript	GeneID:151112	NA	HGNC:30990	2011-08-07	NA	NA	NA	NA	-1	ZSWIM2	EntrezGene	ZSWIM2
2	188999330	188999330	1	+	G	T	19	13	6	SAM3760480	146	19	0.315789	0	c(11, 2, 5, 1)	FALSE	FALSE	FALSE	57	NA	T	G/W	YES	CCDS2297.1	2185	2068	NA	Ggg/Tgg	missense_variant	NA	NP_000081	NA	30/51	NM_000090	Transcript	GeneID:1281	NA	HGNC:2201	NA	unknown(0)	690	NA	NA	1	COL3A1	EntrezGene	COL3A1
2	189011677	189011677	1	+	A	T	71	63	8	SAM3760480	180	71	0.112676	1	c(33, 30, 5, 3)	FALSE	FALSE	FALSE	222	NA	T	K/M	YES	CCDS2297.1	4421	4304	NA	aAg/aTg	missense_variant	NA	NP_000081	NA	51/51	NM_000090	Transcript	GeneID:1281	NA	HGNC:2201	NA	unknown(0)	1435	NA	NA	1	COL3A1	EntrezGene	COL3A1
2	189045329	189045329	1	+	C	CAT	23	19	4	SAM3760480	95	23	0.173913	0	c(0, 19, 0, 4)	TRUE	FALSE	FALSE	60	NA	AT	NA	YES	CCDS33350.1	NA	NA	NA	NA	intron_variant&feature_elongation	NA	NP_000384	NA	NA	NM_000393	Transcript	GeneID:1290	NA	HGNC:2210	46/53	NA	NA	NA	NA	-1	COL5A2	EntrezGene	COL5A2
2	190986752	190986753	2	+	AG	A	177	133	44	SAM3760480	1041	176	0.248588	0	c(133, 0, 44, 0)	TRUE	FALSE	FALSE	517	NA	-	NA	YES	CCDS2309.1	NA	NA	NA	NA	intron_variant&feature_truncation	NA	NP_009330	NA	NA	NM_007315	Transcript	GeneID:6772	NA	HGNC:11362	14/24	NA	NA	NA	NA	-1	STAT1	EntrezGene	STAT1
2	191396463	191396463	1	+	C	T	116	107	9	SAM3760480	172	116	0.0775862	2	c(47, 60, 5, 4)	FALSE	FALSE	FALSE	337	NA	T	A/V	YES	CCDS46477.1	2516	2261	NA	gCc/gTc	missense_variant	NA	NP_001123630	NA	21/31	NM_001130158	Transcript	GeneID:4430	neutral(0.011)	HGNC:7596	NA	benign(0.13)	754	tolerated(0.31)	NA	1	MYO1B	EntrezGene	MYO1B
2	200856620	200856620	1	+	T	TA	52	39	13	SAM3760480	311	52	0.25	0	c(38, 1, 13, 0)	TRUE	FALSE	FALSE	168	NA	A	NA	YES	CCDS2331.1	NA	NA	NA	NA	intron_variant&feature_elongation	NA	NP_004062	NA	NA	NM_004071	Transcript	GeneID:1195	NA	HGNC:2068	2011-09-11	NA	NA	NA	NA	-1	CLK1	EntrezGene	CLK1
2	201350835	201350836	2	+	CT	C	36	24	12	SAM3760480	348	36	0.333333	0	c(1, 23, 0, 12)	TRUE	FALSE	FALSE	72	NA	-	NA	YES	CCDS46488.1	NA	NA	NA	NA	intron_variant&feature_truncation	NA	NP_001120863	NA	NA	NM_001127391	Transcript	GeneID:130540	NA	HGNC:14439	2011-02-13	NA	NA	NA	NA	-1	ALS2CR12	EntrezGene	ALS2CR12
2	201575330	201575331	2	+	GA	G	94	84	10	SAM3760480	148	94	0.106383	0	c(1, 83, 0, 10)	TRUE	FALSE	FALSE	310	NA	-	NA	YES	CCDS54430.1	NA	NA	NA	NA	splice_region_variant&intron_variant&feature_truncation	NA	NP_001161693	NA	NA	NM_001168221	Transcript	GeneID:151254	NA	HGNC:14438	2011-05-14	NA	NA	NA	NA	-1	ALS2CR11	EntrezGene	ALS2CR11
2	201701769	201701769	1	+	C	CT	19	16	3	SAM3760480	73	19	0.157895	0	c(16, 0, 3, 0)	TRUE	FALSE	FALSE	90	NA	T	NA	YES	CCDS42800.1	5411-5412	NA	NA	NA	3_prime_UTR_variant&feature_elongation	NA	NP_065970	NA	34/34	NM_020919	Transcript	GeneID:57679	NA	HGNC:443	NA	NA	NA	NA	NA	-1	ALS2	EntrezGene	ALS2
2	202901047	202901047	1	+	A	G	50	43	7	SAM3760480	167	50	0.14	4	c(33, 10, 4, 3)	FALSE	FALSE	FALSE	129	NA	G	M/T	YES	CCDS2356.1	959	209	NA	aTg/aCg	missense_variant	NA	NP_060726	NA	2011-03-12	NM_018256	Transcript	GeneID:55759	neutral(0.459)	HGNC:14098	NA	benign(0.159)	70	deleterious(0)	NA	-1	WDR12	EntrezGene	WDR12
2	206160870	206160871	2	+	AT	A	22	17	5	SAM3760480	111	21	0.227273	0	c(0, 17, 0, 5)	TRUE	FALSE	FALSE	60	NA	-	NA	YES	CCDS2367.1	NA	NA	NA	NA	intron_variant&feature_truncation	NA	NP_001032752	NA	NA	NM_001037663	Transcript	GeneID:1933	NA	HGNC:3208	2011-03-05	NA	NA	NA	NA	1	EEF1B2	EntrezGene	EEF1B2
2	206310347	206310347	1	+	C	T	287	212	75	SAM3760480	1774	287	0.261324	1	c(85, 127, 32, 43)	FALSE	FALSE	FALSE	830	NA	T	A/V	YES	CCDS46501.1	6227	5819	NA	gCg/gTg	missense_variant	NA	NP_065974	NA	2011-05-04	NM_020923	Transcript	GeneID:57683	neutral(0.167)	HGNC:29313	NA	possibly_damaging(0.499)	1940	tolerated(1)	NA	1	ZDBF2	EntrezGene	ZDBF2
2	209820312	209820312	1	+	T	A	130	102	28	SAM3760480	676	130	0.215385	2	c(58, 44, 18, 10)	FALSE	FALSE	FALSE	343	NA	A	V/E	YES	CCDS46504.1	2044	1964	NA	gTa/gAa	missense_variant&splice_region_variant	NA	NP_115893	NA	13/64	NM_032504	Transcript	GeneID:285175	deleterious(0.879)	HGNC:26582	NA	probably_damaging(0.986)	655	deleterious(0)	NA	1	UNC80	EntrezGene	UNC80
2	209939705	209939706	2	+	GT	G	90	69	21	SAM3760480	353	90	0.233333	0	c(1, 68, 0, 21)	TRUE	FALSE	FALSE	228	NA	-	NA	YES	CCDS46504.1	NA	NA	NA	NA	intron_variant&feature_truncation	NA	NP_115893	NA	NA	NM_032504	Transcript	GeneID:285175	NA	HGNC:26582	42/63	NA	NA	NA	NA	1	UNC80	EntrezGene	UNC80
2	211387271	211387272	2	+	GT	G	40	35	5	SAM3760480	92	40	0.125	0	c(0, 35, 0, 5)	TRUE	FALSE	FALSE	156	NA	-	NA	YES	CCDS2394.1	NA	NA	NA	NA	intron_variant&feature_truncation	NA	NP_005226	NA	NA	NM_005235	Transcript	GeneID:2066	NA	HGNC:3432	26/27	NA	NA	NA	NA	-1	ERBB4	EntrezGene	ERBB4
2	214970424	214970425	2	+	AT	A	56	37	19	SAM3760480	453	54	0.339286	8	c(5, 32, 0, 19)	TRUE	FALSE	FALSE	165	NA	-	NA	YES	CCDS33372.1	NA	NA	NA	NA	intron_variant&feature_truncation	NA	NP_775099	NA	NA	NM_173076	Transcript	GeneID:26154	NA	HGNC:14637	36/52	NA	NA	NA	NA	-1	ABCA12	EntrezGene	ABCA12
2	214978926	214978926	1	+	C	T	92	61	31	SAM3760480	813	92	0.336957	3	c(20, 41, 13, 18)	FALSE	FALSE	FALSE	252	NA	T	V/I	YES	CCDS33372.1	5075	4855	NA	Gta/Ata	missense_variant	NA	NP_775099	NA	32/53	NM_173076	Transcript	GeneID:26154	deleterious(0.673)	HGNC:14637	NA	benign(0.264)	1619	tolerated(0.06)	NA	-1	ABCA12	EntrezGene	ABCA12
2	215312554	215312554	1	+	G	A	100	76	24	SAM3760480	541	101	0.24	2	c(21, 55, 8, 16)	FALSE	FALSE	FALSE	282	NA	A	A/T	YES	CCDS2398.1	263	76	NA	Gct/Act	missense_variant	NA	NP_004035	NA	2011-02-15	NM_004044	Transcript	GeneID:471	neutral(0.253)	HGNC:794	NA	benign(0.001)	26	tolerated(0.13)	NA	1	ATIC	EntrezGene	ATIC
2	216100325	216100325	1	+	G	T	134	98	36	SAM3760480	920	134	0.268657	0	c(43, 55, 16, 20)	FALSE	FALSE	FALSE	379	NA	T	G/V	YES	CCDS2401.1	917	677	NA	gGc/gTc	missense_variant	NA	NP_001135783	NA	2011-03-02	NM_001142311	Transcript	GeneID:92691	deleterious(0.824)	HGNC:25130	NA	probably_damaging(0.976)	226	deleterious(0.01)	NA	1	TMEM169	EntrezGene	TMEM169
2	217848163	217848166	4	+	GGCT	G	29	26	3	SAM3760480	75	29	0.103448	6	c(14, 12, 3, 0)	TRUE	FALSE	FALSE	78	NA	-	QP/P	YES	CCDS2407.1	2374-2376	1976-1978	NA	cAGCct/cct	inframe_deletion	NA	NP_072174	NA	17/33	NM_022648	Transcript	GeneID:7145	NA	HGNC:11973	NA	NA	659-660	NA	NA	-1	TNS1	EntrezGene	TNS1
2	217893391	217893393	3	+	TGC	T	26	22	4	SAM3760480	110	25	0.153846	0	c(22, 0, 4, 0)	TRUE	FALSE	FALSE	69	NA	-	NA	YES	CCDS2407.1	NA	NA	NA	NA	intron_variant&feature_truncation	NA	NP_072174	NA	NA	NM_022648	Transcript	GeneID:7145	NA	HGNC:11973	1928-07-31	NA	NA	NA	NA	-1	TNS1	EntrezGene	TNS1
2	218266875	218266875	1	+	A	G	101	67	34	SAM3760480	394	112	0.336634	2	c(40, 27, 18, 16)	FALSE	FALSE	FALSE	278	NA	G	V/A	YES	CCDS33378.1	590	506	NA	gTc/gCc	missense_variant	NA	NP_001078	NA	2011-04-10	NM_001087	Transcript	GeneID:14	neutral(0.366)	HGNC:18	NA	benign(0.03)	169	deleterious(0.03)	NA	-1	AAMP	EntrezGene	AAMP
2	218465866	218465867	2	+	CT	C	37	29	8	SAM3760480	168	37	0.216216	0	c(29, 0, 8, 0)	TRUE	FALSE	FALSE	102	NA	-	NA	YES	CCDS2418.1	NA	NA	NA	NA	intron_variant&feature_truncation	NA	NP_065986	NA	NA	NM_020935	Transcript	GeneID:57695	NA	HGNC:20063	21/25	NA	NA	NA	NA	-1	USP37	EntrezGene	USP37
2	219163686	219163686	1	+	G	GT	78	63	15	SAM3760480	311	75	0.192308	0	c(0, 63, 0, 15)	TRUE	FALSE	FALSE	165	NA	T	NA	YES	CCDS46518.1	NA	NA	NA	NA	intron_variant&feature_elongation	NA	NP_001138361	NA	NA	NM_001144889	Transcript	GeneID:151295	NA	HGNC:20601	2011-09-10	NA	NA	NA	NA	-1	SLC23A3	EntrezGene	SLC23A3
2	221426362	221426363	2	+	AT	A	37	23	14	SAM3760480	316	37	0.378378	0	c(14, 9, 9, 5)	TRUE	FALSE	FALSE	120	NA	-	NA	YES	CCDS2447.1	NA	NA	NA	NA	intron_variant&feature_truncation	NA	NP_004429	NA	NA	NM_004438	Transcript	GeneID:2043	NA	HGNC:3388	16/18	NA	NA	NA	NA	-1	EPHA4	EntrezGene	EPHA4
2	227923900	227923901	2	+	GA	G	34	28	6	SAM3760480	137	31	0.176471	0	c(27, 1, 6, 0)	TRUE	FALSE	FALSE	72	NA	-	NA	YES	CCDS2470.1	NA	NA	NA	NA	intron_variant&feature_truncation	NA	NP_849143	NA	NA	NM_178821	Transcript	GeneID:164781	NA	HGNC:26383	2011-12-11	NA	NA	NA	NA	1	DAW1	EntrezGene	WDR69
2	230172120	230172120	1	+	C	A	83	63	20	SAM3760480	495	83	0.240964	2	c(24, 39, 9, 11)	FALSE	FALSE	FALSE	282	NA	A	Q/H	YES	CCDS2475.1	2001	1761	NA	caG/caT	missense_variant	NA	NP_536349	NA	16/19	NM_080424	Transcript	GeneID:3431	deleterious(0.488)	HGNC:5401	NA	benign(0.387)	587	deleterious(0.03)	NA	-1	SP110	EntrezGene	SP110
2	230385242	230385242	1	+	G	A	157	130	27	SAM3760480	574	157	0.171975	5	c(70, 60, 18, 9)	FALSE	FALSE	FALSE	517	NA	A	G/D	YES	CCDS46538.1	813	722	NA	gGc/gAc	missense_variant	NA	NP_612411	NA	2011-09-18	NM_138402	Transcript	GeneID:93349	neutral(0.083)	HGNC:25105	NA	benign(0.238)	241	tolerated(0.16)	NA	1	SP140L	EntrezGene	SP140L
2	230467136	230467136	1	+	C	A	104	96	8	SAM3760480	142	104	0.0769231	3	c(42, 54, 2, 6)	FALSE	FALSE	FALSE	316	NA	A	H/Q	YES	CCDS42832.1	1353	1212	NA	caC/caA	missense_variant	NA	NP_001073860	NA	13/29	NM_001080391	Transcript	GeneID:6672	neutral(0.006)	HGNC:11206	NA	benign(0.161)	404	tolerated(0.34)	NA	1	SP100	EntrezGene	SP100
2	230504163	230504164	2	+	GA	G	64	42	22	SAM3760480	433	64	0.34375	0	c(42, 0, 22, 0)	TRUE	FALSE	FALSE	195	NA	-	NA	YES	CCDS42832.1	NA	NA	NA	NA	intron_variant&feature_truncation	NA	NP_001073860	NA	NA	NM_001080391	Transcript	GeneID:6672	NA	HGNC:11206	20/28	NA	NA	NA	NA	1	SP100	EntrezGene	SP100
2	238271435	238271435	1	+	A	G	76	42	34	SAM3760480	941	76	0.447368	6	c(15, 27, 7, 27)	FALSE	FALSE	FALSE	240	NA	G	C/R	YES	CCDS2528.1	886	649	NA	Tgt/Cgt	missense_variant	NA	NP_073728	NA	2011-06-22	NM_022817	Transcript	GeneID:8864	deleterious(0.469)	HGNC:8846	NA	benign(0.244)	217	deleterious(0)	NA	-1	PER2	EntrezGene	PER2
2	238329188	238329189	2	+	AG	A	52	39	13	SAM3760480	305	50	0.25	2	c(36, 3, 13, 0)	TRUE	FALSE	FALSE	111	NA	-	E/X	YES	CCDS46557.1	881	762	NA	gaG/ga	frameshift_variant&missense_variant&feature_truncation	NA	NP_001132962	NA	2011-05-14	NM_001139490	Transcript	GeneID:26146	NA	HGNC:17861	NA	NA	254	NA	NA	1	TRAF3IP1	EntrezGene	TRAF3IP1
2	240760902	240760903	2	+	CA	C	35	25	10	SAM3760480	290	35	0.285714	5	c(4, 21, 0, 10)	TRUE	FALSE	FALSE	126	NA	-	NA	YES	CCDS46561.1	NA	NA	NA	NA	intron_variant&feature_truncation	NA	NP_004312	NA	NA	NM_004321	Transcript	GeneID:547	NA	HGNC:888	22/45	NA	NA	NA	NA	-1	KIF1A	EntrezGene	KIF1A
3	363348	363348	1	+	G	A	88	68	20	SAM3760480	331	88	0.227273	0	c(31, 37, 9, 11)	FALSE	FALSE	FALSE	243	NA	A	G/E	YES	CCDS2556.1	2192	1550	NA	gGa/gAa	missense_variant	NA	NP_006605	NA	14/28	NM_006614	Transcript	GeneID:10752	deleterious(0.945)	HGNC:1939	NA	probably_damaging(1)	517	deleterious(0)	NA	1	CHL1	EntrezGene	CHL1
3	363354	363354	1	+	C	A	89	69	20	SAM3760480	327	89	0.224719	0	c(29, 40, 9, 11)	FALSE	FALSE	FALSE	246	NA	A	T/N	YES	CCDS2556.1	2198	1556	NA	aCt/aAt	missense_variant	NA	NP_006605	NA	14/28	NM_006614	Transcript	GeneID:10752	neutral(0.424)	HGNC:1939	NA	benign(0.326)	519	tolerated(0.05)	NA	1	CHL1	EntrezGene	CHL1
3	405647	405647	1	+	C	A	83	68	15	SAM3760480	369	83	0.180723	0	c(21, 47, 5, 10)	FALSE	FALSE	FALSE	246	NA	A	S/Y	YES	CCDS2556.1	4253	3611	NA	tCt/tAt	missense_variant	NA	NP_006605	NA	28/28	NM_006614	Transcript	GeneID:10752	neutral(0.375)	HGNC:1939	NA	possibly_damaging(0.888)	1204	tolerated(1)	NA	1	CHL1	EntrezGene	CHL1
3	2866914	2866914	1	+	T	TG	118	96	22	SAM3760480	583	117	0.186441	7	c(28, 68, 3, 19)	TRUE	FALSE	FALSE	273	NA	G	L/LX	YES	CCDS43041.1	956-957	617-618	NA	ctg/ctGg	frameshift_variant&feature_elongation	NA	NP_783200	NA	2011-08-24	NM_175607	Transcript	GeneID:152330	NA	HGNC:2174	NA	NA	206	NA	NA	1	CNTN4	EntrezGene	CNTN4
3	4667722	4667722	1	+	T	TG	12	8	4	SAM3760480	123	12	0.333333	0	c(0, 8, 0, 4)	TRUE	FALSE	FALSE	57	NA	G	NA	YES	CCDS46740.2	NA	NA	NA	NA	intron_variant&feature_elongation	NA	NP_001093422	NA	NA	NM_001099952	Transcript	GeneID:3708	NA	HGNC:6180	18/58	NA	NA	NA	NA	1	ITPR1	EntrezGene	ITPR1
3	4691276	4691276	1	+	T	G	130	103	27	SAM3760480	614	130	0.207692	0	c(61, 42, 17, 10)	FALSE	FALSE	FALSE	457	NA	G	F/V	YES	CCDS46740.2	4284	3934	NA	Ttc/Gtc	missense_variant	NA	NP_001093422	NA	32/59	NM_001099952	Transcript	GeneID:3708	deleterious(0.844)	HGNC:6180	NA	probably_damaging(0.939)	1312	deleterious(0)	NA	1	ITPR1	EntrezGene	ITPR1
3	8537280	8537280	1	+	C	T	250	193	57	SAM3760480	1318	250	0.228	6	c(160, 33, 43, 14)	FALSE	FALSE	FALSE	752	NA	T	S/F	YES	CCDS33688.1	359	227	NA	tCc/tTc	missense_variant	NA	NP_055398	NA	2011-03-05	NM_014583	Transcript	GeneID:29995	deleterious(0.886)	HGNC:6633	NA	probably_damaging(0.99)	76	deleterious(0)	NA	1	LMCD1	EntrezGene	LMCD1
3	9473205	9473206	2	+	GT	G	103	88	15	SAM3760480	310	102	0.145631	4	c(86, 2, 14, 1)	TRUE	FALSE	FALSE	310	NA	-	NA	YES	CCDS46741.1	NA	NA	NA	NA	intron_variant&feature_truncation	NA	NP_001073986	NA	NA	NM_001080517	Transcript	GeneID:55209	NA	HGNC:25566	19/22	NA	NA	NA	NA	1	SETD5	EntrezGene	SETD5
3	9783891	9783892	2	+	GT	G	11	5	6	SAM3760480	NA	10	0.545455	0	c(5, 0, 6, 0)	TRUE	TRUE	FALSE	51	NA	-	NA	YES	CCDS2583.1	NA	NA	NA	NA	intron_variant&feature_truncation	NA	NP_001265199	NA	NA	NM_001278270	Transcript	GeneID:10474	NA	HGNC:19422	2011-08-07	NA	NA	NA	NA	-1	TADA3	EntrezGene	TADA3
3	9938067	9938067	1	+	C	A	45	33	12	SAM3760480	270	45	0.266667	7	c(14, 19, 2, 10)	FALSE	FALSE	FALSE	141	NA	A	L/I	YES	CCDS2593.1	520	421	NA	Ctc/Atc	missense_variant	NA	NP_001070883	NA	2011-05-10	NM_001077415	Transcript	GeneID:78987	deleterious(0.496)	HGNC:14630	NA	benign(0.357)	141	deleterious(0.02)	NA	1	CRELD1	EntrezGene	CRELD1
3	12416956	12416956	1	+	C	A	61	48	13	SAM3760480	305	61	0.213115	2	c(18, 30, 3, 10)	FALSE	FALSE	FALSE	231	NA	A	L/M	YES	CCDS2609.1	1163	1072	NA	Ctg/Atg	missense_variant	NA	NP_056953	NA	2011-06-06	NM_015869	Transcript	GeneID:5468	neutral(0.084)	HGNC:9236	NA	benign(0.248)	358	tolerated(0.15)	NA	1	PPARG	EntrezGene	PPARG
3	12913430	12913430	1	+	C	A	19	14	5	SAM3760480	138	19	0.263158	2	c(8, 6, 4, 1)	FALSE	FALSE	FALSE	39	NA	A	V/L	YES	CCDS74902.1	2417	2314	NA	Gtg/Ttg	missense_variant&splice_region_variant	NA	NP_001127854	NA	2011-09-13	NM_001134382	Transcript	GeneID:9922	neutral(0.054)	HGNC:29112	NA	benign(0.207)	772	tolerated(0.26)	NA	-1	IQSEC1	EntrezGene	IQSEC1
3	17011999	17011999	1	+	G	T	194	181	13	SAM3760480	220	194	0.0670103	8	c(86, 95, 9, 4)	FALSE	FALSE	FALSE	529	NA	T	G/*	YES	CCDS74911.1	2734	2653	NA	Gga/Tga	stop_gained	NA	NP_001137854	NA	2011-02-05	NM_001144382	Transcript	GeneID:23228	deleterious(1.00)	HGNC:9064	NA	NA	885	NA	NA	1	PLCL2	EntrezGene	PLCL2
3	32138872	32138873	2	+	TA	T	33	24	9	SAM3760480	198	33	0.272727	5	c(0, 24, 1, 8)	TRUE	FALSE	FALSE	42	NA	-	NA	YES	CCDS33729.1	NA	NA	NA	NA	intron_variant&feature_truncation	NA	NP_055956	NA	NA	NM_015141	Transcript	GeneID:23171	NA	HGNC:28956	2011-03-06	NA	NA	NA	NA	1	GPD1L	EntrezGene	GPD1L
3	33686920	33686921	2	+	AT	A	28	23	5	SAM3760480	90	28	0.178571	0	c(21, 2, 5, 0)	TRUE	FALSE	FALSE	48	NA	-	NA	YES	NA	NA	NA	NA	NA	intron_variant&feature_truncation	NA	NP_055912	NA	NA	NM_015097	Transcript	GeneID:23122	NA	HGNC:17078	1935-04-30	NA	NA	NA	NA	-1	CLASP2	EntrezGene	CLASP2
3	37289211	37289212	2	+	CT	C	186	178	8	SAM3760480	109	182	0.0430108	0	c(159, 19, 7, 1)	TRUE	FALSE	FALSE	466	NA	-	NA	YES	CCDS54564.1	NA	NA	NA	NA	intron_variant&feature_truncation	NA	NP_001166184	NA	NA	NM_001172713	Transcript	GeneID:2803	NA	HGNC:4427	2011-05-21	NA	NA	NA	NA	1	GOLGA4	EntrezGene	GOLGA4
3	37975739	37975739	1	+	C	T	94	81	13	SAM3760480	245	94	0.138298	4	c(38, 43, 4, 9)	FALSE	FALSE	FALSE	349	NA	T	R/C	YES	CCDS33734.1	572	550	NA	Cgc/Tgc	missense_variant	NA	NP_001008393	NA	2011-07-07	NM_001008392	Transcript	GeneID:10217	deleterious(0.651)	HGNC:16890	NA	possibly_damaging(0.762)	184	deleterious(0.01)	NA	1	CTDSPL	EntrezGene	CTDSPL
3	38024391	38024391	1	+	G	A	33	25	8	SAM3760480	155	33	0.242424	6	c(10, 15, 1, 7)	FALSE	FALSE	FALSE	117	NA	A	L/F	YES	CCDS46793.1	397	43	NA	Ctc/Ttc	missense_variant	NA	NP_001124436	NA	2011-01-14	NM_001130964	Transcript	GeneID:5333	neutral(0.017)	HGNC:9060	NA	benign(0.125)	15	tolerated(0.57)	NA	-1	PLCD1	EntrezGene	PLCD1
3	39102841	39102841	1	+	T	A	125	94	31	SAM3760480	697	125	0.248	0	c(49, 45, 17, 14)	FALSE	FALSE	FALSE	376	NA	A	N/I	YES	CCDS2681.1	1007	185	NA	aAt/aTt	missense_variant	NA	NP_114105	NA	2011-03-08	NM_031899	Transcript	GeneID:64689	deleterious(0.620)	HGNC:16769	NA	possibly_damaging(0.473)	62	deleterious(0.03)	NA	-1	GORASP1	EntrezGene	GORASP1
3	41754256	41754257	2	+	TA	T	176	151	25	SAM3760480	389	175	0.142045	0	c(146, 5, 24, 1)	TRUE	FALSE	FALSE	532	NA	-	NA	YES	CCDS43071.1	NA	NA	NA	NA	intron_variant&feature_truncation	NA	NP_060356	NA	NA	NM_017886	Transcript	GeneID:54986	NA	HGNC:15784	22/36	NA	NA	NA	NA	-1	ULK4	EntrezGene	ULK4
3	42563538	42563538	1	+	C	T	114	92	22	SAM3760480	534	114	0.192982	3	c(60, 32, 12, 10)	FALSE	FALSE	FALSE	273	NA	T	A/T	YES	CCDS2700.1	541	331	NA	Gct/Act	missense_variant	NA	NP_116752	NA	2011-03-06	NM_032970	Transcript	GeneID:9117	neutral(0.051)	HGNC:16828	NA	benign(0.272)	111	tolerated(0.45)	NA	-1	SEC22C	EntrezGene	SEC22C
3	43032516	43032516	1	+	A	G	50	43	7	SAM3760480	151	50	0.14	1	c(17, 26, 2, 5)	FALSE	FALSE	FALSE	129	NA	G	R/G	YES	CCDS46808.1	629	253	NA	Agg/Ggg	missense_variant	NA	NP_001123380	NA	2011-02-04	NM_001129908	Transcript	GeneID:729085	neutral(0.386)	HGNC:24485	NA	benign(0.045)	85	deleterious(0.02)	NA	1	FAM198A	EntrezGene	FAM198A
3	44401225	44401225	1	+	C	T	184	163	21	SAM3760480	460	184	0.11413	1	c(76, 87, 11, 10)	FALSE	FALSE	FALSE	502	NA	T	H/Y	YES	CCDS2712.1	1386	1141	NA	Cat/Tat	missense_variant	NA	NP_001269842	NA	2011-10-10	NM_001282913	Transcript	GeneID:285343	deleterious(0.634)	HGNC:25241	NA	possibly_damaging(0.769)	381	deleterious(0.04)	NA	1	TCAIM	EntrezGene	C3orf23
3	44735281	44735281	1	+	C	CT	33	28	5	SAM3760480	93	32	0.151515	0	c(1, 27, 0, 5)	TRUE	FALSE	FALSE	114	NA	T	NA	YES	CCDS2720.2	1287-1288	NA	NA	NA	3_prime_UTR_variant&feature_elongation	NA	NP_659481	NA	2011-03-02	NM_145044	Transcript	GeneID:115560	NA	HGNC:23717	NA	NA	NA	NA	NA	1	ZNF501	EntrezGene	ZNF501
3	45400347	45400347	1	+	C	T	129	118	11	SAM3760480	201	129	0.0852713	1	c(22, 96, 1, 10)	FALSE	FALSE	FALSE	361	NA	T	R/W	YES	CCDS2728.1	522	337	NA	Cgg/Tgg	missense_variant	NA	NP_056155	NA	2011-04-21	NM_015340	Transcript	GeneID:23395	neutral(0.407)	HGNC:17095	NA	benign(0.033)	113	deleterious(0.01)	NA	1	LARS2	EntrezGene	LARS2
3	46897731	46897731	1	+	C	CA	20	15	5	SAM3760480	123	20	0.25	0	c(15, 0, 5, 0)	TRUE	FALSE	FALSE	63	NA	A	NA	YES	CCDS2747.1	NA	NA	NA	NA	intron_variant&feature_elongation	NA	NP_001171673	NA	NA	NM_001184744	Transcript	GeneID:5745	NA	HGNC:9608	2011-04-13	NA	NA	NA	NA	1	PTH1R	EntrezGene	PTH1R
3	47577158	47577158	1	+	C	A	79	64	15	SAM3760480	306	79	0.189873	14	c(45, 19, 6, 9)	FALSE	FALSE	FALSE	267	NA	A	G/*	YES	CCDS56253.1	1044	868	NA	Gga/Tga	stop_gained	NA	NP_001193872	NA	2011-02-04	NM_001206943	Transcript	GeneID:10675	deleterious(1.00)	HGNC:2467	NA	NA	290	NA	NA	-1	CSPG5	EntrezGene	CSPG5
3	47847512	47847512	1	+	G	A	32	27	5	SAM3760480	105	32	0.15625	0	c(3, 24, 0, 5)	FALSE	FALSE	FALSE	129	NA	A	E/K	YES	CCDS2759.1	2512	2086	NA	Gag/Aag	missense_variant	NA	NP_619520	NA	13/22	NM_138615	Transcript	GeneID:22907	neutral(0.005)	HGNC:16716	NA	benign(0.002)	696	tolerated(0.82)	NA	1	DHX30	EntrezGene	DHX30
3	48415219	48415219	1	+	G	A	74	56	18	SAM3760480	367	74	0.243243	5	c(32, 24, 7, 11)	FALSE	FALSE	FALSE	234	NA	A	P/L	YES	CCDS2765.1	4193	3923	NA	cCg/cTg	missense_variant	NA	NP_002664	NA	20/38	NM_002673	Transcript	GeneID:5364	neutral(0.297)	HGNC:9103	NA	benign(0.01)	1308	tolerated(0.09)	NA	-1	PLXNB1	EntrezGene	PLXNB1
3	48424202	48424202	1	+	G	T	20	15	5	SAM3760480	128	20	0.25	2	c(6, 9, 1, 4)	FALSE	FALSE	FALSE	57	NA	T	P/H	YES	CCDS2765.1	680	410	NA	cCt/cAt	missense_variant	NA	NP_002664	NA	1934-02-28	NM_002673	Transcript	GeneID:5364	deleterious(0.945)	HGNC:9103	NA	probably_damaging(1)	137	deleterious(0)	NA	-1	PLXNB1	EntrezGene	PLXNB1
3	48593610	48593610	1	+	C	T	179	171	8	SAM3760480	135	179	0.0446927	1	c(89, 82, 5, 3)	FALSE	FALSE	FALSE	484	NA	T	R/H	YES	CCDS2773.1	354	353	NA	cGc/cAc	missense_variant	NA	NP_000085	NA	3/118	NM_000094	Transcript	GeneID:1294	NA	HGNC:2214	NA	unknown(0)	118	NA	NA	-1	COL7A1	EntrezGene	COL7A1
3	49292546	49292546	1	+	G	C	22	18	4	SAM3760480	108	22	0.181818	0	c(9, 9, 2, 2)	FALSE	FALSE	FALSE	72	NA	C	P/A	YES	CCDS2793.1	2015	1936	NA	Cca/Gca	missense_variant	NA	NP_003354	NA	15/22	NM_003363	Transcript	GeneID:7375	neutral(0.001)	HGNC:12627	NA	benign(0.001)	646	tolerated(0.73)	NA	-1	USP4	EntrezGene	USP4
3	49298043	49298044	2	+	GA	G	36	31	5	SAM3760480	71	36	0.138889	0	c(1, 30, 0, 5)	TRUE	FALSE	FALSE	120	NA	-	NA	YES	CCDS2793.1	NA	NA	NA	NA	intron_variant&feature_truncation	NA	NP_003354	NA	NA	NM_003363	Transcript	GeneID:7375	NA	HGNC:12627	2011-12-20	NA	NA	NA	NA	-1	USP4	EntrezGene	USP4
3	49418982	49418982	1	+	C	A	72	64	8	SAM3760480	138	72	0.111111	8	c(37, 27, 7, 1)	FALSE	FALSE	FALSE	210	NA	A	S/I	YES	CCDS2797.1	1094	866	NA	aGt/aTt	missense_variant	NA	NP_000472	NA	2011-07-08	NM_000481	Transcript	GeneID:275	neutral(0.386)	HGNC:473	NA	benign(0.163)	289	deleterious(0.03)	NA	-1	AMT	EntrezGene	AMT
3	49686317	49686317	1	+	A	G	27	23	4	SAM3760480	74	27	0.148148	5	c(10, 13, 0, 4)	FALSE	FALSE	FALSE	78	NA	G	C/R	YES	CCDS33757.2	1084	1012	NA	Tgc/Cgc	missense_variant	NA	NP_066278	NA	2011-08-17	NM_020998	Transcript	GeneID:4485	deleterious(0.806)	HGNC:7380	NA	probably_damaging(0.957)	338	deleterious(0.01)	NA	-1	MST1	EntrezGene	MST1
3	49799133	49799133	1	+	C	A	138	114	24	SAM3760480	556	138	0.173913	7	c(72, 42, 11, 13)	FALSE	FALSE	FALSE	385	NA	A	Q/H	YES	CCDS46829.1	273	264	NA	caG/caT	missense_variant	NA	NP_001007541	NA	2011-03-18	NM_001007540	Transcript	GeneID:389118	neutral(0.383)	HGNC:34527	NA	benign(0.001)	88	deleterious(0.04)	NA	-1	CDHR4	EntrezGene	CDHR4
3	49898969	49898969	1	+	G	T	137	117	20	SAM3760480	448	137	0.145985	6	c(64, 53, 8, 12)	FALSE	FALSE	FALSE	463	NA	T	Y/*	YES	CCDS2807.1	1710	1446	NA	taC/taA	stop_gained	NA	NP_002438	NA	2011-03-19	NM_002447	Transcript	GeneID:4486	deleterious(1.00)	HGNC:7381	NA	NA	482	NA	NA	-1	MST1R	EntrezGene	MST1R
3	49967711	49967711	1	+	A	AG	139	119	20	SAM3760480	398	137	0.143885	10	c(57, 62, 14, 6)	TRUE	FALSE	FALSE	481	NA	G	R/RX	YES	CCDS2809.1	534-535	286-287	NA	agg/aGgg	frameshift_variant&feature_elongation	NA	NP_005768	NA	2011-03-20	NM_005777	Transcript	GeneID:10180	NA	HGNC:9903	NA	NA	96	NA	NA	1	RBM6	EntrezGene	RBM6
3	51420478	51420478	1	+	C	T	352	271	81	SAM3760480	2029	352	0.230114	2	c(118, 153, 39, 42)	FALSE	FALSE	FALSE	1109	NA	T	R/Q	YES	CCDS74943.1	2677	2492	NA	cGa/cAa	missense_variant	NA	NP_055518	NA	15/26	NM_014703	Transcript	GeneID:9730	neutral(0.013)	HGNC:30911	NA	benign(0.055)	831	tolerated(0.5)	NA	-1	VPRBP	EntrezGene	VPRBP
3	51421005	51421006	2	+	GA	G	267	260	7	SAM3760480	81	260	0.0262172	2	c(26, 234, 1, 6)	TRUE	FALSE	FALSE	707	NA	-	NA	YES	CCDS74943.1	NA	NA	NA	NA	intron_variant&feature_truncation	NA	NP_055518	NA	NA	NM_014703	Transcript	GeneID:9730	NA	HGNC:30911	14/25	NA	NA	NA	NA	-1	VPRBP	EntrezGene	VPRBP
3	51643791	51643799	9	+	TCTTTAAAA	T	34	28	6	SAM3760480	168	34	0.176471	0	c(28, 0, 6, 0)	TRUE	FALSE	FALSE	102	NA	-	NA	YES	CCDS33765.2	NA	NA	NA	NA	intron_variant&feature_truncation	NA	NP_055921	NA	NA	NM_015106	Transcript	GeneID:23132	NA	HGNC:29123	14/21	NA	NA	NA	NA	1	RAD54L2	EntrezGene	RAD54L2
3	52388431	52388431	1	+	A	G	39	33	6	SAM3760480	133	39	0.153846	0	c(14, 19, 3, 3)	FALSE	FALSE	FALSE	171	NA	G	E/G	YES	CCDS46842.1	9446	9185	NA	gAg/gGg	missense_variant	NA	NP_056327	NA	58/78	NM_015512	Transcript	GeneID:25981	neutral(0.360)	HGNC:2940	NA	benign(0.129)	3062	deleterious(0.04)	NA	1	DNAH1	EntrezGene	DNAH1
3	53226813	53226813	1	+	C	T	36	29	7	SAM3760480	132	36	0.194444	4	c(7, 22, 3, 4)	FALSE	FALSE	FALSE	99	NA	T	D/N	YES	CCDS2871.1	1811	1639	NA	Gac/Aac	missense_variant	NA	NP_001128527	NA	13/15	NM_001135055	Transcript	GeneID:7086	neutral(0.061)	HGNC:11834	NA	benign(0.037)	547	tolerated(0.16)	NA	-1	TKT	EntrezGene	TKT
3	53235055	53235055	1	+	C	T	134	105	29	SAM3760480	616	134	0.216418	0	c(71, 34, 19, 10)	FALSE	FALSE	FALSE	388	NA	T	R/H	YES	CCDS2871.1	729	557	NA	cGc/cAc	missense_variant	NA	NP_001128527	NA	2011-05-14	NM_001135055	Transcript	GeneID:7086	neutral(0.394)	HGNC:11834	NA	benign(0.27)	186	deleterious(0.03)	NA	-1	TKT	EntrezGene	TKT
3	56080833	56080833	1	+	T	C	168	154	14	SAM3760480	261	168	0.0833333	2	c(103, 51, 11, 3)	FALSE	FALSE	FALSE	514	NA	C	N/S	YES	CCDS46851.1	1881	1625	NA	aAt/aGt	missense_variant	NA	NP_056391	NA	2011-07-16	NM_015576	Transcript	GeneID:26059	neutral(0.301)	HGNC:31922	NA	NA	542	NA	NA	-1	ERC2	EntrezGene	ERC2
3	56617329	56617329	1	+	A	G	143	112	31	SAM3760480	754	143	0.216783	0	c(71, 41, 19, 12)	FALSE	FALSE	FALSE	337	NA	G	I/M	YES	CCDS46852.1	2148	2061	NA	atA/atG	missense_variant	NA	NP_001135419	NA	14/18	NM_001141947	Transcript	GeneID:285331	deleterious(0.528)	HGNC:27709	NA	benign(0.382)	687	deleterious(0.01)	NA	1	CCDC66	EntrezGene	CCDC66
3	57242892	57242893	2	+	CA	C	45	39	6	SAM3760480	112	45	0.133333	1	c(20, 19, 2, 4)	TRUE	FALSE	FALSE	156	NA	-	S/X	YES	CCDS2882.1	600	453	NA	tcA/tc	frameshift_variant&missense_variant&feature_truncation	NA	NP_036228	NA	2011-07-21	NM_012096	Transcript	GeneID:26060	NA	HGNC:24035	NA	NA	151	NA	NA	1	APPL1	EntrezGene	APPL1
3	63654858	63654859	2	+	TA	T	98	67	31	SAM3760480	571	97	0.316327	5	c(4, 63, 0, 31)	TRUE	FALSE	FALSE	279	NA	-	NA	YES	CCDS33779.1	NA	NA	NA	NA	intron_variant&feature_truncation	NA	NP_001074006	NA	NA	NM_001080537	Transcript	GeneID:132203	NA	HGNC:33706	2011-02-02	NA	NA	NA	NA	1	SNTN	EntrezGene	SNTN
3	63997706	63997707	2	+	AT	A	186	148	38	SAM3760480	713	186	0.204301	13	c(16, 132, 0, 38)	TRUE	FALSE	FALSE	520	NA	-	NA	YES	CCDS54603.1	NA	NA	NA	NA	intron_variant&feature_truncation	NA	NP_001170858	NA	NA	NM_001177387	Transcript	GeneID:6314	NA	HGNC:10560	2011-12-11	NA	NA	NA	NA	1	ATXN7	EntrezGene	ATXN7
3	64153247	64153247	1	+	G	T	279	269	10	SAM3760480	148	279	0.0358423	7	c(97, 172, 1, 9)	FALSE	FALSE	FALSE	788	NA	T	P/H	YES	CCDS2902.1	1308	722	NA	cCc/cAc	missense_variant	NA	NP_942559	NA	2011-06-07	NM_198859	Transcript	GeneID:166336	deleterious(0.911)	HGNC:20340	NA	probably_damaging(0.997)	241	deleterious(0)	NA	-1	PRICKLE2	EntrezGene	PRICKLE2
3	65436959	65436960	2	+	GA	G	23	17	6	SAM3760480	148	23	0.26087	0	c(17, 0, 6, 0)	TRUE	FALSE	FALSE	48	NA	-	NA	YES	CCDS33780.1	NA	NA	NA	NA	intron_variant&feature_truncation	NA	NP_001028229	NA	NA	NM_001033057	Transcript	GeneID:9223	NA	HGNC:946	2011-10-21	NA	NA	NA	NA	-1	MAGI1	EntrezGene	MAGI1
3	69965354	69965355	2	+	AT	A	51	41	10	SAM3760480	203	48	0.196078	0	c(0, 41, 0, 10)	TRUE	FALSE	FALSE	114	NA	-	NA	YES	CCDS43106.1	1833	NA	NA	NA	3_prime_UTR_variant&feature_truncation	NA	NP_937802	NA	2011-10-09	NM_198159	Transcript	GeneID:4286	NA	HGNC:7105	NA	NA	NA	NA	NA	1	MITF	EntrezGene	MITF
3	71130465	71130466	2	+	CA	C	56	45	11	SAM3760480	240	56	0.196429	7	c(45, 0, 10, 1)	TRUE	FALSE	FALSE	147	NA	-	NA	YES	CCDS2914.1	NA	NA	NA	NA	intron_variant&feature_truncation	NA	NP_001231743	NA	NA	NM_001244814	Transcript	GeneID:27086	NA	HGNC:3823	2011-02-15	NA	NA	NA	NA	-1	FOXP1	EntrezGene	FOXP1
3	98591122	98591122	1	+	C	A	174	149	25	SAM3760480	518	174	0.143678	16	c(53, 96, 3, 22)	FALSE	FALSE	FALSE	469	NA	A	G/V	YES	CCDS2932.1	697	590	NA	gGg/gTg	missense_variant	NA	NP_000088	NA	2011-02-06	NM_000097	Transcript	GeneID:1371	deleterious(0.935)	HGNC:2321	NA	probably_damaging(0.999)	197	deleterious(0)	NA	-1	CPOX	EntrezGene	CPOX
3	99924508	99924509	2	+	GT	G	77	61	16	SAM3760480	347	76	0.207792	0	c(0, 61, 0, 16)	TRUE	FALSE	FALSE	222	NA	-	NA	YES	CCDS43117.1	NA	NA	NA	NA	intron_variant&feature_truncation	NA	NP_878913	NA	NA	NM_182909	Transcript	GeneID:11259	NA	HGNC:24589	2011-03-04	NA	NA	NA	NA	-1	FILIP1L	EntrezGene	FILIP1L
3	99924508	99924509	2	+	GT	G	77	61	16	SAM3760480	347	76	0.207792	0	c(0, 61, 0, 16)	TRUE	FALSE	FALSE	222	NA	-	NA	YES	CCDS2935.1	NA	NA	NA	NA	intron_variant&feature_truncation	NA	NP_115735	NA	NA	NM_032359	Transcript	GeneID:84319	NA	HGNC:28666	2011-01-08	NA	NA	NA	NA	1	CMSS1	EntrezGene	C3orf26
3	100323569	100323570	2	+	AT	A	53	40	13	SAM3760480	242	53	0.245283	2	c(37, 3, 13, 0)	TRUE	FALSE	FALSE	75	NA	-	NA	YES	CCDS56265.1	NA	NA	NA	NA	intron_variant&feature_truncation	NA	NP_001186127	NA	NA	NM_001199198	Transcript	GeneID:55773	NA	HGNC:25622	18/18	NA	NA	NA	NA	1	TBC1D23	EntrezGene	TBC1D23
3	100365559	100365560	2	+	CT	C	192	179	13	SAM3760480	253	188	0.0677083	4	c(123, 56, 7, 6)	TRUE	FALSE	FALSE	568	NA	-	NA	YES	CCDS33807.1	2280	NA	NA	NA	3_prime_UTR_variant&feature_truncation	NA	NP_055635	NA	2011-12-11	NM_014820	Transcript	GeneID:9868	NA	HGNC:11985	NA	NA	NA	NA	NA	-1	TOMM70A	EntrezGene	TOMM70A
3	101801446	101801446	1	+	A	T	143	133	10	SAM3760480	137	144	0.0699301	4	c(51, 82, 2, 8)	FALSE	FALSE	FALSE	418	NA	T	D/V	YES	CCDS2945.1	942	305	NA	gAc/gTc	missense_variant	NA	NP_659474	NA	2011-05-07	NM_145037	Transcript	GeneID:91775	deleterious(0.708)	HGNC:28238	NA	possibly_damaging(0.724)	102	deleterious(0)	NA	1	NXPE3	EntrezGene	FAM55C
3	108355346	108355346	1	+	T	C	362	313	49	SAM3760480	1038	362	0.135359	2	c(155, 158, 27, 22)	FALSE	FALSE	FALSE	1092	NA	C	L/P	YES	CCDS46883.1	873	650	NA	cTg/cCg	missense_variant	NA	NP_001269485	NA	2011-05-09	NM_001282556	Transcript	GeneID:11148	deleterious(0.804)	HGNC:4905	NA	possibly_damaging(0.771)	217	deleterious(0.03)	NA	1	HHLA2	EntrezGene	HHLA2
3	109330737	109330737	1	+	T	A	144	134	10	SAM3760480	123	144	0.0694444	4	c(69, 65, 7, 3)	FALSE	FALSE	FALSE	412	NA	A	T/S	YES	CCDS33814.1	521	466	NA	Acg/Tcg	missense_variant	NA	NP_060659	NA	2011-05-06	NM_018189	Transcript	GeneID:55211	neutral(0.002)	HGNC:19200	NA	benign(0.005)	156	tolerated(0.74)	NA	-1	DPPA4	EntrezGene	DPPA4
3	109330757	109330757	1	+	A	C	131	125	6	SAM3760480	82	131	0.0458015	1	c(50, 75, 3, 3)	FALSE	FALSE	FALSE	376	NA	C	L/*	YES	CCDS33814.1	501	446	NA	tTa/tGa	stop_gained	NA	NP_060659	NA	2011-05-06	NM_018189	Transcript	GeneID:55211	deleterious(1.00)	HGNC:19200	NA	NA	149	NA	NA	-1	DPPA4	EntrezGene	DPPA4
3	109333981	109333981	1	+	C	A	95	86	9	SAM3760480	174	95	0.0947368	0	c(10, 76, 1, 8)	FALSE	FALSE	FALSE	233	NA	A	E/*	YES	CCDS33814.1	122	67	NA	Gag/Tag	stop_gained	NA	NP_060659	NA	2011-02-06	NM_018189	Transcript	GeneID:55211	deleterious(1.00)	HGNC:19200	NA	NA	23	NA	NA	-1	DPPA4	EntrezGene	DPPA4
3	112078799	112078799	1	+	T	G	77	66	11	SAM3760480	219	77	0.142857	3	c(20, 46, 2, 9)	FALSE	FALSE	FALSE	288	NA	G	L/R	YES	CCDS43129.2	2074	1904	NA	cTc/cGc	missense_variant	NA	NP_001036040	NA	15/16	NM_001042575	Transcript	GeneID:344805	neutral(0.248)	HGNC:30846	NA	benign(0.394)	635	tolerated(0.36)	NA	1	TMPRSS7	EntrezGene	TMPRSS7
3	112925060	112925061	2	+	GA	G	75	69	6	SAM3760480	115	75	0.08	0	c(68, 1, 6, 0)	TRUE	FALSE	FALSE	228	NA	-	NA	YES	CCDS2969.1	NA	NA	NA	NA	intron_variant&feature_truncation	NA	NP_620161	NA	NA	NM_138806	Transcript	GeneID:131450	NA	HGNC:24235	2011-06-06	NA	NA	NA	NA	-1	CD200R1	EntrezGene	CD200R1
3	114046746	114046747	2	+	GA	G	51	40	11	SAM3760480	198	51	0.215686	1	c(8, 32, 3, 8)	TRUE	FALSE	FALSE	168	NA	-	NA	YES	CCDS2977.1	NA	NA	NA	NA	intron_variant&feature_truncation	NA	NP_065868	NA	NA	NM_020817	Transcript	GeneID:57577	NA	HGNC:29272	2011-02-15	NA	NA	NA	NA	-1	KIAA1407	EntrezGene	KIAA1407
3	114236543	114236543	1	+	G	A	118	94	24	SAM3760480	586	118	0.20339	0	c(32, 62, 9, 15)	FALSE	FALSE	FALSE	391	NA	A	R/W	YES	CCDS2979.1	1036	532	NA	Cgg/Tgg	missense_variant	NA	NP_009067	NA	2010-12-31	NM_007136	Transcript	GeneID:7634	deleterious(0.818)	HGNC:13155	NA	probably_damaging(0.986)	178	deleterious(0.02)	NA	-1	ZNF80	EntrezGene	ZNF80
3	119458114	119458115	2	+	GA	G	131	100	31	SAM3760480	688	130	0.236641	0	c(38, 62, 13, 18)	TRUE	FALSE	FALSE	340	NA	-	F/X	YES	CCDS2987.1	660	239	NA	tTc/tc	frameshift_variant&missense_variant&feature_truncation	NA	NP_060736	NA	2011-03-08	NM_018266	Transcript	GeneID:55254	NA	HGNC:25600	NA	NA	80	NA	NA	-1	TMEM39A	EntrezGene	TMEM39A
3	121696924	121696924	1	+	T	C	311	268	43	SAM3760480	940	311	0.138264	1	c(117, 151, 20, 23)	FALSE	FALSE	FALSE	963	NA	C	Q/R	YES	CCDS3004.1	3722	3584	NA	cAg/cGg	missense_variant	NA	NP_004478	NA	13/22	NM_004487	Transcript	GeneID:2804	deleterious(0.935)	HGNC:4429	NA	probably_damaging(0.989)	1195	NA	NA	-1	GOLGB1	EntrezGene	GOLGB1
3	125110168	125110169	2	+	CA	C	189	183	6	SAM3760480	83	188	0.031746	14	c(115, 68, 1, 5)	TRUE	FALSE	FALSE	463	NA	-	NA	YES	CCDS43143.1	NA	NA	NA	NA	intron_variant&feature_truncation	NA	NP_078904	NA	NA	NM_024628	Transcript	GeneID:84561	NA	HGNC:15595	2011-09-12	NA	NA	NA	NA	-1	SLC12A8	EntrezGene	SLC12A8
3	126517631	126517631	1	+	G	GT	22	18	4	SAM3760480	108	19	0.181818	0	c(0, 18, 0, 4)	TRUE	FALSE	FALSE	54	NA	T	P/HX	YES	CCDS3038.1	142-143	88-89	NA	cct/cAct	frameshift_variant&feature_elongation	NA	NP_653240	NA	2011-01-19	NM_144639	Transcript	GeneID:131669	NA	HGNC:26444	NA	NA	30	NA	NA	-1	UROC1	EntrezGene	UROC1
3	126644217	126644217	1	+	G	GT	151	138	13	SAM3760480	178	150	0.0860927	0	c(121, 17, 12, 1)	TRUE	FALSE	FALSE	483	NA	T	NA	YES	NA	NA	NA	NA	NA	intron_variant&feature_elongation	NA	NP_443115	NA	NA	NM_052883	Transcript	GeneID:114112	NA	HGNC:20667	2011-04-14	NA	NA	NA	NA	-1	TXNRD3	EntrezGene	TXNRD3
3	128911035	128911035	1	+	A	ATG	19	14	5	SAM3760480	145	19	0.263158	0	c(0, 14, 0, 5)	TRUE	FALSE	FALSE	63	NA	TG	NA	YES	CCDS3053.1	NA	NA	NA	NA	intron_variant&feature_elongation	NA	NP_054768	NA	NA	NM_014049	Transcript	GeneID:28976	NA	HGNC:21497	17/17	NA	NA	NA	NA	1	ACAD9	EntrezGene	ACAD9
3	130665295	130665296	2	+	CT	C	26	21	5	SAM3760480	85	26	0.192308	0	c(0, 21, 0, 5)	TRUE	FALSE	FALSE	60	NA	-	NA	YES	CCDS46911.1	NA	NA	NA	NA	intron_variant&feature_truncation	NA	NP_001096078	NA	NA	NM_001102608	Transcript	GeneID:131873	NA	HGNC:27023	35/35	NA	NA	NA	NA	1	COL6A6	EntrezGene	COL6A6
3	134356214	134356215	2	+	TA	T	27	21	6	SAM3760480	128	26	0.222222	0	c(21, 0, 6, 0)	TRUE	FALSE	FALSE	129	NA	-	NA	YES	CCDS63784.1	4121	NA	NA	NA	3_prime_UTR_variant&feature_truncation	NA	NP_001265612	NA	2011-10-09	NM_001278683	Transcript	GeneID:51421	NA	HGNC:17812	NA	NA	NA	NA	NA	-1	AMOTL2	EntrezGene	AMOTL2
3	135154164	135154164	1	+	T	C	582	506	76	SAM3760480	1572	583	0.130584	4	c(271, 235, 36, 40)	FALSE	FALSE	FALSE	1652	NA	C	V/A	YES	CCDS46921.1	1685	1310	NA	gTt/gCt	missense_variant	NA	NP_004432	NA	2011-06-15	NM_004441	Transcript	GeneID:2047	deleterious(0.482)	HGNC:3392	NA	benign(0.443)	437	deleterious(0.01)	NA	1	EPHB1	EntrezGene	EPHB1
3	138024673	138024673	1	+	C	T	92	74	18	SAM3760480	411	92	0.195652	7	c(13, 61, 6, 12)	FALSE	FALSE	FALSE	352	NA	T	T/I	YES	CCDS33862.1	505	452	NA	aCa/aTa	missense_variant	NA	NP_001002026	NA	2011-03-04	NM_001002026	Transcript	GeneID:51208	neutral(0.204)	HGNC:2039	NA	benign(0.444)	151	tolerated(0.16)	NA	1	CLDN18	EntrezGene	CLDN18
3	138087002	138087002	1	+	C	T	98	75	23	SAM3760480	570	98	0.234694	0	c(25, 50, 8, 15)	FALSE	FALSE	FALSE	255	NA	T	V/M	YES	CCDS3096.1	1384	1021	NA	Gtg/Atg	missense_variant	NA	NP_775814	NA	2011-07-15	NM_173543	Transcript	GeneID:199221	neutral(0.000)	HGNC:26551	NA	benign(0)	341	tolerated(1)	NA	-1	DZIP1L	EntrezGene	DZIP1L
3	138495113	138495114	2	+	CT	C	37	29	8	SAM3760480	229	37	0.216216	0	c(1, 28, 0, 8)	TRUE	FALSE	FALSE	81	NA	-	NA	YES	CCDS3102.1	NA	NA	NA	NA	intron_variant&feature_truncation	NA	NP_077817	NA	NA	NM_024491	Transcript	GeneID:80321	NA	HGNC:29972	17/17	NA	NA	NA	NA	-1	CEP70	EntrezGene	CEP70
3	143832032	143832032	1	+	G	A	86	68	18	SAM3760480	452	86	0.209302	1	c(57, 11, 16, 2)	FALSE	FALSE	FALSE	228	NA	A	A/V	YES	CCDS33872.1	574	365	NA	gCt/gTt	missense_variant	NA	NP_775924	NA	2011-02-15	NM_173653	Transcript	GeneID:285195	deleterious(0.603)	HGNC:20653	NA	possibly_damaging(0.671)	122	deleterious(0.03)	NA	-1	SLC9A9	EntrezGene	SLC9A9
3	147391016	147391016	1	+	C	T	31	23	8	SAM3760480	183	31	0.258065	1	c(17, 6, 5, 3)	FALSE	FALSE	FALSE	126	NA	T	V/M	YES	CCDS54652.1	1255	1069	NA	Gtg/Atg	missense_variant	NA	NP_001161850	NA	2011-04-04	NM_001168378	Transcript	GeneID:84107	neutral(0.351)	HGNC:20393	NA	benign(0.165)	357	deleterious(0.02)	NA	-1	ZIC4	EntrezGene	ZIC4
3	148828147	148828148	2	+	GA	G	72	55	17	SAM3760480	290	72	0.236111	0	c(0, 55, 0, 17)	TRUE	FALSE	FALSE	207	NA	-	NA	YES	CCDS33874.1	NA	NA	NA	NA	intron_variant&feature_truncation	NA	NP_001862	NA	NA	NM_001871	Transcript	GeneID:1360	NA	HGNC:2299	2011-02-09	NA	NA	NA	NA	1	CPB1	EntrezGene	CPB1
3	148881501	148881502	2	+	AT	A	65	56	9	SAM3760480	129	64	0.138462	0	c(53, 3, 9, 0)	TRUE	FALSE	FALSE	219	NA	-	NA	YES	CCDS3138.1	NA	NA	NA	NA	intron_variant&feature_truncation	NA	NP_001861	NA	NA	NM_001870	Transcript	GeneID:1359	NA	HGNC:2298	2011-06-09	NA	NA	NA	NA	1	CPA3	EntrezGene	CPA3
3	149333468	149333468	1	+	T	TTC	29	14	15	SAM3760480	NA	29	0.517241	1	c(2, 12, 4, 11)	TRUE	TRUE	FALSE	54	NA	TC	NA	YES	CCDS3142.1	2011-04-04	NA	NA	NA	5_prime_UTR_variant&feature_elongation	NA	NP_001171652	NA	2011-01-04	NM_001184723	Transcript	GeneID:116441	NA	HGNC:25181	NA	NA	NA	NA	NA	-1	TM4SF18	EntrezGene	TM4SF18
3	149371821	149371821	1	+	G	A	106	75	31	SAM3760480	752	106	0.292453	0	c(10, 65, 4, 27)	FALSE	FALSE	FALSE	252	NA	A	H/Y	YES	CCDS3143.1	694	460	NA	Cac/Tac	missense_variant	NA	NP_055035	NA	2011-04-04	NM_014220	Transcript	GeneID:4071	deleterious(0.828)	HGNC:11853	NA	benign(0.077)	154	deleterious(0)	NA	-1	TM4SF1	EntrezGene	TM4SF1
3	149968568	149968569	2	+	GA	G	172	157	15	SAM3760480	121	168	0.0872093	0	c(8, 149, 0, 15)	TRUE	FALSE	FALSE	487	NA	-	NA	YES	CCDS3148.1	NA	NA	NA	NA	intron_variant&feature_truncation	NA	NP_444252	NA	NA	NM_053024	Transcript	GeneID:5217	NA	HGNC:8882	2011-01-01	NA	NA	NA	NA	-1	PFN2	EntrezGene	PFN2
3	151158913	151158914	2	+	GA	G	18	15	3	SAM3760480	74	17	0.166667	0	c(0, 15, 0, 3)	TRUE	FALSE	FALSE	54	NA	-	NA	YES	CCDS33876.1	NA	NA	NA	NA	intron_variant&feature_truncation	NA	NP_443728	NA	NA	NM_053002	Transcript	GeneID:116931	NA	HGNC:16050	1938-05-31	NA	NA	NA	NA	1	MED12L	EntrezGene	MED12L
3	158824391	158824392	2	+	AT	A	88	66	22	SAM3760480	530	87	0.25	0	c(1, 65, 0, 22)	TRUE	FALSE	FALSE	340	NA	-	NA	YES	CCDS3185.2	NA	NA	NA	NA	intron_variant&feature_truncation	NA	NP_073573	NA	NA	NM_022736	Transcript	GeneID:64747	NA	HGNC:25874	13/15	NA	NA	NA	NA	1	MFSD1	EntrezGene	MFSD1
3	172134581	172134582	2	+	GT	G	31	24	7	SAM3760480	111	31	0.225806	0	c(0, 24, 0, 7)	TRUE	FALSE	FALSE	105	NA	-	NA	YES	CCDS3217.1	NA	NA	NA	NA	intron_variant&feature_truncation	NA	NP_073600	NA	NA	NM_022763	Transcript	GeneID:64778	NA	HGNC:24670	2011-03-24	NA	NA	NA	NA	1	FNDC3B	EntrezGene	FNDC3B
3	172378419	172378420	2	+	TC	T	110	103	7	SAM3760480	116	108	0.0636364	0	c(26, 77, 2, 5)	TRUE	FALSE	FALSE	343	NA	-	V/X	YES	CCDS3217.1	3331	3159	NA	gtC/gt	frameshift_variant&missense_variant&feature_truncation	NA	NP_073600	NA	24/26	NM_022763	Transcript	GeneID:64778	NA	HGNC:24670	NA	NA	1053	NA	NA	1	FNDC3B	EntrezGene	FNDC3B
3	179742291	179742291	1	+	C	T	51	42	9	SAM3760480	204	51	0.176471	1	c(15, 27, 4, 5)	FALSE	FALSE	FALSE	189	NA	T	T/M	YES	CCDS3235.1	1556	1475	NA	aCg/aTg	missense_variant	NA	NP_003931	NA	2011-12-20	NM_003940	Transcript	GeneID:8975	deleterious(0.625)	HGNC:12611	NA	possibly_damaging(0.719)	492	deleterious(0.03)	NA	1	USP13	EntrezGene	USP13
3	182829767	182829768	2	+	CT	C	28	22	6	SAM3760480	142	28	0.214286	0	c(4, 18, 1, 5)	TRUE	FALSE	FALSE	72	NA	-	NA	YES	CCDS33896.1	NA	NA	NA	NA	intron_variant&feature_truncation	NA	NP_055431	NA	NA	NM_014616	Transcript	GeneID:23200	NA	HGNC:13553	2011-04-28	NA	NA	NA	NA	1	ATP11B	EntrezGene	ATP11B
3	182867404	182867404	1	+	G	GA	107	95	12	SAM3760480	307	107	0.11215	11	c(44, 51, 9, 3)	TRUE	FALSE	FALSE	322	NA	A	E/EX	YES	CCDS33896.1	1905-1906	1648-1649	NA	gaa/gAaa	frameshift_variant&feature_elongation	NA	NP_055431	NA	15/30	NM_014616	Transcript	GeneID:23200	NA	HGNC:13553	NA	NA	550	NA	NA	1	ATP11B	EntrezGene	ATP11B
3	182869211	182869212	2	+	AT	A	94	74	20	SAM3760480	399	94	0.212766	0	c(29, 45, 8, 12)	TRUE	FALSE	FALSE	225	NA	-	NA	YES	CCDS33896.1	NA	NA	NA	NA	intron_variant&feature_truncation	NA	NP_055431	NA	NA	NM_014616	Transcript	GeneID:23200	NA	HGNC:13553	16/29	NA	NA	NA	NA	1	ATP11B	EntrezGene	ATP11B
3	182965603	182965603	1	+	T	C	98	73	25	SAM3760480	637	98	0.255102	15	c(42, 31, 21, 4)	FALSE	FALSE	FALSE	264	NA	C	I/V	YES	CCDS3240.1	203	154	NA	Ata/Gta	missense_variant	NA	NP_065691	NA	2011-02-06	NM_020640	Transcript	GeneID:54165	neutral(0.015)	HGNC:18184	NA	benign(0.001)	52	tolerated(0.41)	NA	-1	DCUN1D1	EntrezGene	DCUN1D1
3	183205953	183205953	1	+	G	A	65	51	14	SAM3760480	316	65	0.215385	1	c(19, 32, 6, 8)	FALSE	FALSE	FALSE	231	NA	A	A/V	YES	CCDS3243.1	3099	2807	NA	gCa/gTa	missense_variant&splice_region_variant	NA	NP_055893	NA	25/30	NM_015078	Transcript	GeneID:23101	deleterious(0.836)	HGNC:30319	NA	probably_damaging(0.948)	936	deleterious(0)	NA	-1	MCF2L2	EntrezGene	MCF2L2
3	183736803	183736803	1	+	C	T	153	130	23	SAM3760480	513	153	0.150327	6	c(32, 98, 9, 14)	FALSE	FALSE	FALSE	337	NA	T	R/W	YES	CCDS43175.1	1093	898	NA	Cgg/Tgg	missense_variant	NA	NP_060493	NA	2011-08-30	NM_018023	Transcript	GeneID:55689	deleterious(0.770)	HGNC:25489	NA	possibly_damaging(0.846)	300	deleterious(0)	NA	1	YEATS2	EntrezGene	YEATS2
3	184323936	184323936	1	+	T	C	110	86	24	SAM3760480	554	110	0.218182	0	c(34, 52, 9, 15)	FALSE	FALSE	FALSE	367	NA	C	F/L	YES	CCDS54687.1	2666	2452	NA	Ttc/Ctc	missense_variant	NA	NP_001181876	NA	16/33	NM_001194947	Transcript	GeneID:1981	deleterious(0.897)	HGNC:3296	NA	probably_damaging(0.99)	818	deleterious(0)	NA	1	EIF4G1	EntrezGene	EIF4G1
3	186297489	186297489	1	+	G	GA	130	110	20	SAM3760480	367	128	0.153846	1	c(19, 91, 4, 16)	TRUE	FALSE	FALSE	361	NA	A	NA	YES	CCDS3274.1	NA	NA	NA	NA	splice_region_variant&intron_variant&feature_elongation	NA	NP_001337	NA	NA	NM_001346	Transcript	GeneID:1608	NA	HGNC:2853	2011-04-23	NA	NA	NA	NA	-1	DGKG	EntrezGene	DGKG
3	186298128	186298128	1	+	C	CT	87	67	20	SAM3760480	509	85	0.229885	1	c(43, 24, 14, 6)	TRUE	FALSE	FALSE	285	NA	T	K/KX	YES	CCDS3274.1	782-783	245-246	NA	aag/aaAg	frameshift_variant&feature_elongation	NA	NP_001337	NA	2011-04-24	NM_001346	Transcript	GeneID:1608	NA	HGNC:2853	NA	NA	82	NA	NA	-1	DGKG	EntrezGene	DGKG
3	186556399	186556399	1	+	T	TA	123	98	25	SAM3760480	600	122	0.203252	0	c(59, 39, 16, 9)	TRUE	FALSE	FALSE	301	NA	A	NA	YES	CCDS3276.1	NA	NA	NA	NA	intron_variant&feature_elongation	NA	NP_060608	NA	NA	NM_018138	Transcript	GeneID:55171	NA	HGNC:25546	2011-04-06	NA	NA	NA	NA	-1	TBCCD1	EntrezGene	TBCCD1
3	189310448	189310448	1	+	G	A	68	42	26	SAM3760480	677	68	0.382353	0	c(27, 15, 16, 10)	FALSE	FALSE	FALSE	225	NA	A	R/H	YES	CCDS3292.1	709	542	NA	cGc/cAc	missense_variant	NA	NP_940887	NA	2011-05-05	NM_198485	Transcript	GeneID:285386	deleterious(0.720)	NA	NA	possibly_damaging(0.751)	181	deleterious(0)	NA	1	TPRG1	EntrezGene	TPRG1
3	195289271	195289271	1	+	G	GA	46	37	9	SAM3760480	137	46	0.195652	0	c(1, 36, 0, 9)	TRUE	FALSE	FALSE	138	NA	A	NA	YES	CCDS33924.1	NA	NA	NA	NA	intron_variant&feature_elongation	NA	NP_036419	NA	NA	NM_012287	Transcript	GeneID:23527	NA	HGNC:16469	20/22	NA	NA	NA	NA	-1	ACAP2	EntrezGene	ACAP2
3	195297168	195297169	2	+	GA	G	135	125	10	SAM3760480	171	135	0.0740741	0	c(101, 24, 8, 2)	TRUE	FALSE	FALSE	436	NA	-	NA	YES	CCDS33924.1	NA	NA	NA	NA	intron_variant&feature_truncation	NA	NP_036419	NA	NA	NM_012287	Transcript	GeneID:23527	NA	HGNC:16469	16/22	NA	NA	NA	NA	-1	ACAP2	EntrezGene	ACAP2
3	195780391	195780391	1	+	T	G	356	338	18	SAM3760480	178	376	0.0505618	0	c(147, 191, 8, 10)	FALSE	FALSE	FALSE	1112	NA	G	H/P	YES	CCDS54700.1	11345	11189	NA	cAt/cCt	missense_variant	NA	NP_060876	NA	2011-02-24	NM_018406	Transcript	GeneID:4585	NA	HGNC:7514	NA	benign(0)	3730	NA	NA	-1	MUC4	EntrezGene	MUC4
3	195781629	195781629	1	+	G	C	173	161	12	SAM3760480	173	205	0.0693642	2	c(60, 101, 3, 9)	FALSE	FALSE	FALSE	776	NA	C	D/E	YES	CCDS54700.1	10107	9951	NA	gaC/gaG	missense_variant	NA	NP_060876	NA	2011-02-24	NM_018406	Transcript	GeneID:4585	NA	HGNC:7514	NA	benign(0.428)	3317	NA	NA	-1	MUC4	EntrezGene	MUC4
3	195781666	195781666	1	+	A	G	178	126	52	SAM3760480	999	210	0.292135	32	c(57, 69, 9, 43)	FALSE	FALSE	FALSE	710	NA	G	V/A	YES	CCDS54700.1	10070	9914	NA	gTa/gCa	missense_variant	NA	NP_060876	NA	2011-02-24	NM_018406	Transcript	GeneID:4585	NA	HGNC:7514	NA	benign(0.159)	3305	NA	NA	-1	MUC4	EntrezGene	MUC4
3	195788516	195788516	1	+	T	C	278	257	21	SAM3760480	85	296	0.0755396	0	c(114, 143, 9, 12)	FALSE	FALSE	FALSE	960	NA	C	T/A	YES	CCDS54700.1	3220	3064	NA	Acc/Gcc	missense_variant	NA	NP_060876	NA	2011-02-24	NM_018406	Transcript	GeneID:4585	NA	HGNC:7514	NA	unknown(0)	1022	NA	NA	-1	MUC4	EntrezGene	MUC4
3	197010788	197010788	1	+	G	A	76	57	19	SAM3760480	433	76	0.25	1	c(15, 42, 6, 13)	FALSE	FALSE	FALSE	231	NA	A	Q/*	YES	CCDS3325.1	1354	1240	NA	Cag/Tag	stop_gained	NA	NP_005920	NA	2011-10-15	NM_005929	Transcript	GeneID:4241	deleterious(1.00)	HGNC:7037	NA	NA	414	NA	NA	-1	MFI2	EntrezGene	MFI2
4	737322	737323	2	+	AT	A	37	33	4	SAM3760480	89	37	0.108108	0	c(33, 0, 4, 0)	TRUE	FALSE	FALSE	120	NA	-	NA	YES	CCDS3339.2	NA	NA	NA	NA	intron_variant&feature_truncation	NA	NP_006306	NA	NA	NM_006315	Transcript	GeneID:10336	NA	HGNC:10066	2011-05-09	NA	NA	NA	NA	1	PCGF3	EntrezGene	PCGF3
4	5584630	5584630	1	+	T	C	52	44	8	SAM3760480	151	52	0.153846	0	c(34, 10, 6, 2)	FALSE	FALSE	FALSE	168	NA	C	H/R	YES	CCDS3382.2	3104	3050	NA	cAc/cGc	missense_variant	NA	NP_667338	NA	17/22	NM_147127	Transcript	GeneID:132884	deleterious(0.633)	HGNC:19747	NA	possibly_damaging(0.765)	1017	deleterious(0.04)	NA	-1	EVC2	EntrezGene	EVC2
4	10446167	10446167	1	+	C	T	236	219	17	SAM3760480	238	236	0.0720339	0	c(121, 98, 10, 7)	FALSE	FALSE	FALSE	710	NA	T	M/I	YES	CCDS33960.1	649	162	NA	atG/atA	missense_variant	NA	NP_444270	NA	2011-03-02	NM_053042	Transcript	GeneID:85460	neutral(0.050)	HGNC:29365	NA	benign(0.006)	54	tolerated(0.19)	NA	-1	ZNF518B	EntrezGene	ZNF518B
4	10446198	10446198	1	+	A	G	242	229	13	SAM3760480	160	242	0.053719	5	c(125, 104, 5, 8)	FALSE	FALSE	FALSE	713	NA	G	L/S	YES	CCDS33960.1	618	131	NA	tTg/tCg	missense_variant	NA	NP_444270	NA	2011-03-02	NM_053042	Transcript	GeneID:85460	deleterious(0.667)	HGNC:29365	NA	possibly_damaging(0.834)	44	deleterious(0.04)	NA	-1	ZNF518B	EntrezGene	ZNF518B
4	16018430	16018430	1	+	G	A	146	118	28	SAM3760480	620	146	0.191781	0	c(36, 82, 9, 19)	FALSE	FALSE	FALSE	442	NA	A	R/W	YES	CCDS47029.1	1107	895	NA	Cgg/Tgg	missense_variant	NA	NP_006008	NA	2011-08-26	NM_006017	Transcript	GeneID:8842	deleterious(0.809)	HGNC:9454	NA	probably_damaging(0.948)	299	deleterious(0)	NA	-1	PROM1	EntrezGene	PROM1
4	21304041	21304069	29	+	GAGAGAGAGAGAGAGAGAGAGAGAGAGAC	G	13	8	5	SAM3760480	166	12	0.384615	0	c(1, 7, 1, 4)	TRUE	FALSE	FALSE	60	NA	-	NA	YES	CCDS43217.1	NA	NA	NA	NA	intron_variant&feature_truncation	NA	NP_001030175	NA	NA	NM_001035003	Transcript	GeneID:80333	NA	HGNC:30083	2011-01-06	NA	NA	NA	NA	-1	KCNIP4	EntrezGene	KCNIP4
4	22445039	22445039	1	+	A	G	76	64	12	SAM3760480	239	76	0.157895	0	c(29, 35, 6, 6)	FALSE	FALSE	FALSE	192	NA	G	C/R	YES	CCDS33964.1	910	640	NA	Tgt/Cgt	missense_variant	NA	NP_660333	NA	2011-06-18	NM_145290	Transcript	GeneID:166647	deleterious(0.789)	HGNC:13839	NA	possibly_damaging(0.907)	214	deleterious(0)	NA	-1	GPR125	EntrezGene	GPR125
4	39745742	39745743	2	+	AT	A	94	74	20	SAM3760480	459	94	0.212766	4	c(67, 7, 20, 0)	TRUE	FALSE	FALSE	291	NA	-	NA	YES	CCDS33976.1	NA	NA	NA	NA	intron_variant&feature_truncation	NA	NP_005330	NA	NA	NM_005339	Transcript	GeneID:3093	NA	HGNC:4914	2011-02-05	NA	NA	NA	NA	1	UBE2K	EntrezGene	UBE2K
4	41261885	41261885	1	+	G	A	75	50	25	SAM3760480	644	75	0.333333	5	c(15, 35, 4, 21)	FALSE	FALSE	FALSE	252	NA	A	A/T	YES	CCDS3462.1	517	421	NA	Gca/Aca	missense_variant	NA	NP_004172	NA	2011-06-08	NM_004181	Transcript	GeneID:7345	neutral(0.006)	HGNC:12513	NA	benign(0.006)	141	tolerated(0.54)	NA	1	UCHL1	EntrezGene	UCHL1
4	51877954	51877956	3	+	GGT	G	87	83	4	SAM3760480	91	81	0.045977	0	c(2, 81, 0, 4)	TRUE	FALSE	FALSE	255	NA	-	NA	YES	CCDS75123.1	NA	NA	NA	NA	intron_variant&feature_truncation	NA	NP_001274684	NA	NA	NM_001287755	Transcript	GeneID:23142	NA	HGNC:28998	2011-05-09	NA	NA	NA	NA	1	DCUN1D4	EntrezGene	DCUN1D4
4	69280982	69280982	1	+	C	T	268	203	65	SAM3760480	1647	268	0.242537	1	c(110, 93, 33, 32)	FALSE	FALSE	FALSE	749	NA	T	A/V	YES	CCDS3528.1	484	482	NA	gCt/gTt	missense_variant	NA	NP_444267	NA	2011-01-05	NM_053039	Transcript	GeneID:54490	deleterious(0.598)	HGNC:13479	NA	possibly_damaging(0.562)	161	deleterious(0.01)	NA	1	UGT2B28	EntrezGene	UGT2B28
4	70244788	70244789	2	+	AT	A	46	39	7	SAM3760480	97	45	0.152174	0	c(39, 0, 7, 0)	TRUE	FALSE	FALSE	183	NA	-	NA	YES	CCDS3538.1	NA	NA	NA	NA	intron_variant&feature_truncation	NA	NP_005203	NA	NA	NM_005212	Transcript	GeneID:1448	NA	HGNC:2446	2011-01-04	NA	NA	NA	NA	1	CSN3	EntrezGene	CSN3
4	70603324	70603325	2	+	GT	G	101	90	11	SAM3760480	193	101	0.108911	0	c(53, 37, 6, 5)	TRUE	FALSE	FALSE	328	NA	-	NA	YES	CCDS3543.1	NA	NA	NA	NA	splice_region_variant&intron_variant&feature_truncation	NA	NP_057603	NA	NA	NM_016519	Transcript	GeneID:258	NA	HGNC:452	2011-10-11	NA	NA	NA	NA	1	AMBN	EntrezGene	AMBN
4	70800178	70800179	2	+	TA	T	87	77	10	SAM3760480	201	86	0.114943	3	c(18, 59, 1, 9)	TRUE	FALSE	FALSE	192	NA	-	L/X	YES	CCDS34001.1	2191	1596	NA	ctA/ct	frameshift_variant&missense_variant&feature_truncation	NA	NP_001032519	NA	15/18	NM_001037442	Transcript	GeneID:22902	NA	HGNC:30285	NA	NA	532	NA	NA	1	RUFY3	EntrezGene	RUFY3
4	71029487	71029488	2	+	GT	G	65	55	10	SAM3760480	267	63	0.153846	0	c(0, 55, 0, 10)	TRUE	FALSE	FALSE	135	NA	-	NA	YES	CCDS3548.1	1181	NA	NA	NA	3_prime_UTR_variant&feature_truncation	NA	NP_000779	NA	2011-07-06	NM_000788	Transcript	GeneID:1633	NA	HGNC:2704	NA	NA	NA	NA	NA	1	DCK	EntrezGene	DCK
4	73090883	73090884	2	+	AG	A	283	255	28	SAM3760480	641	281	0.0989399	1	c(140, 115, 17, 11)	TRUE	FALSE	FALSE	1020	NA	-	P/X	YES	CCDS34004.1	6861	6744	NA	ccC/cc	frameshift_variant&missense_variant&feature_truncation	NA	NP_115593	NA	29/34	NM_032217	Transcript	GeneID:26057	NA	HGNC:23575	NA	NA	2248	NA	NA	-1	ANKRD17	EntrezGene	ANKRD17
4	74382668	74382668	1	+	T	C	117	104	13	SAM3760480	245	117	0.111111	1	c(63, 41, 9, 4)	FALSE	FALSE	FALSE	391	NA	C	V/A	YES	CCDS3564.1	468	302	NA	gTc/gCc	missense_variant	NA	NP_001423	NA	2011-04-04	NM_001432	Transcript	GeneID:2069	neutral(0.038)	HGNC:3443	NA	benign(0.011)	101	tolerated(0.24)	NA	1	EREG	EntrezGene	EREG
4	75046223	75046223	1	+	C	A	170	165	5	SAM3760480	80	170	0.0294118	7	c(55, 110, 0, 5)	FALSE	FALSE	FALSE	565	NA	A	N/K	YES	CCDS47077.1	1162	909	NA	aaC/aaA	missense_variant	NA	NP_056208	NA	2011-04-03	NM_015393	Transcript	GeneID:25849	deleterious(0.935)	HGNC:24536	NA	probably_damaging(0.999)	303	deleterious(0)	NA	1	PARM1	EntrezGene	PARM1
4	75564469	75564470	2	+	CA	C	197	169	28	SAM3760480	506	195	0.142132	0	c(2, 167, 0, 28)	TRUE	FALSE	FALSE	662	NA	-	A/X	YES	CCDS56334.1	503	468	NA	gcA/gc	frameshift_variant&missense_variant&feature_truncation	NA	NP_001193910	NA	2011-03-02	NM_001206981	Transcript	GeneID:152816	NA	HGNC:26300	NA	NA	156	NA	NA	1	C4orf26	EntrezGene	C4orf26
4	78865659	78865659	1	+	A	C	153	142	11	SAM3760480	233	153	0.0718954	6	c(56, 86, 2, 9)	FALSE	FALSE	FALSE	508	NA	C	Q/H	YES	CCDS47083.1	1336	1170	NA	caA/caC	missense_variant	NA	NP_942595	NA	2011-10-15	NM_198892	Transcript	GeneID:55589	neutral(0.327)	HGNC:18041	NA	benign(0.244)	390	tolerated(0.09)	NA	1	BMP2K	EntrezGene	BMP2K
4	83453756	83453756	1	+	C	A	252	209	43	SAM3760480	1019	252	0.170635	0	c(114, 95, 24, 19)	FALSE	FALSE	FALSE	885	NA	A	G/C	YES	CCDS3603.1	666	487	NA	Ggc/Tgc	missense_variant	NA	NP_598375	NA	2011-02-17	NM_133636	Transcript	GeneID:113510	neutral(0.379)	HGNC:18536	NA	benign(0.017)	163	deleterious(0.02)	NA	-1	HELQ	EntrezGene	HELQ
4	84604267	84604267	1	+	G	A	131	112	19	SAM3760480	431	131	0.145038	0	c(88, 24, 15, 4)	FALSE	FALSE	FALSE	352	NA	A	G/R	YES	CCDS3608.1	640	142	NA	Gga/Aga	missense_variant	NA	NP_001254	NA	2011-02-12	NM_001263	Transcript	GeneID:1040	neutral(0.013)	HGNC:1800	NA	benign(0.045)	48	tolerated(0.48)	NA	1	CDS1	EntrezGene	CDS1
4	86000603	86000603	1	+	G	T	139	110	29	SAM3760480	640	139	0.208633	5	c(41, 69, 7, 22)	FALSE	FALSE	FALSE	442	NA	T	D/Y	YES	CCDS34025.1	2577	2128	NA	Gat/Tat	missense_variant	NA	NP_001020787	NA	2011-10-09	NM_001025616	Transcript	GeneID:83478	deleterious(0.906)	HGNC:25361	NA	probably_damaging(0.996)	710	deleterious(0)	NA	1	ARHGAP24	EntrezGene	ARHGAP24
4	86775189	86775189	1	+	A	G	177	169	8	SAM3760480	99	177	0.0451977	0	c(134, 35, 7, 1)	FALSE	FALSE	FALSE	574	NA	G	T/A	YES	CCDS47093.1	6022	5542	NA	Act/Gct	missense_variant	NA	NP_542416	NA	34/48	NM_080685	Transcript	GeneID:5783	neutral(0.326)	HGNC:9646	NA	benign(0.05)	1848	tolerated(0.06)	NA	1	PTPN13	EntrezGene	PTPN13
4	103050359	103050359	1	+	T	C	57	35	22	SAM3760480	602	57	0.385965	0	c(9, 26, 5, 17)	FALSE	FALSE	FALSE	249	NA	C	I/V	YES	CCDS3662.1	1338	466	NA	Atc/Gtc	missense_variant	NA	NP_849155	NA	2011-05-11	NM_178833	Transcript	GeneID:133308	neutral(0.289)	HGNC:25143	NA	benign(0.047)	156	tolerated(0.19)	NA	-1	SLC9B2	EntrezGene	SLC9B2
4	103719634	103719635	2	+	AC	A	44	28	16	SAM3760480	457	43	0.363636	6	c(15, 13, 5, 11)	TRUE	FALSE	FALSE	120	NA	-	G/X	YES	CCDS3664.1	182	41	NA	gGt/gt	frameshift_variant&missense_variant&feature_truncation	NA	NP_001050	NA	2011-01-04	NM_001059	Transcript	GeneID:6870	NA	HGNC:11528	NA	NA	14	NA	NA	-1	TACR3	EntrezGene	TACR3
4	105396155	105396156	2	+	TA	T	43	39	4	SAM3760480	71	43	0.0930233	0	c(39, 0, 4, 0)	TRUE	FALSE	FALSE	96	NA	-	NA	YES	CCDS3667.1	NA	NA	NA	NA	intron_variant&feature_truncation	NA	NP_789845	NA	NA	NM_176869	Transcript	GeneID:27068	NA	HGNC:28883	2011-09-10	NA	NA	NA	NA	-1	PPA2	EntrezGene	PPA2
4	105897886	105897887	2	+	CT	C	21	13	8	SAM3760480	169	21	0.380952	2	c(11, 2, 8, 0)	TRUE	FALSE	FALSE	75	NA	-	NA	YES	CCDS54785.1	NA	NA	NA	NA	intron_variant&feature_truncation	NA	NP_001171620	NA	NA	NM_001184691	Transcript	GeneID:255743	NA	HGNC:27405	2011-01-11	NA	NA	NA	NA	1	NPNT	EntrezGene	NPNT
4	106331618	106331619	2	+	GT	G	108	84	24	SAM3760480	533	105	0.222222	0	c(84, 0, 24, 0)	TRUE	FALSE	FALSE	304	NA	-	NA	YES	CCDS47121.1	NA	NA	NA	NA	intron_variant&feature_truncation	NA	NP_001135888	NA	NA	NM_001142416	Transcript	GeneID:9255	NA	HGNC:10648	2011-04-05	NA	NA	NA	NA	1	AIMP1	EntrezGene	AIMP1
4	113356378	113356378	1	+	A	T	212	174	38	SAM3760480	846	212	0.179245	4	c(74, 100, 13, 25)	FALSE	FALSE	FALSE	608	NA	T	E/V	YES	CCDS3702.1	7860	7760	NA	gAg/gTg	missense_variant	NA	NP_001139	NA	38/46	NM_001148	Transcript	GeneID:287	NA	HGNC:493	NA	probably_damaging(1)	2587	NA	NA	1	ANK2	EntrezGene	ANK2
4	113537457	113537458	2	+	GA	G	62	46	16	SAM3760480	269	62	0.258065	0	c(0, 46, 0, 16)	TRUE	FALSE	FALSE	153	NA	-	NA	YES	CCDS3703.1	NA	NA	NA	NA	intron_variant&feature_truncation	NA	NP_001212	NA	NA	NM_001221	Transcript	GeneID:817	NA	HGNC:1462	2011-06-17	NA	NA	NA	NA	-1	CAMK2D	EntrezGene	CAMK2D
4	119029989	119029989	1	+	G	T	178	124	54	SAM3760480	1346	178	0.303371	2	c(36, 88, 13, 41)	FALSE	FALSE	FALSE	523	NA	T	R/M	YES	CCDS34054.1	1410	1214	NA	aGg/aTg	missense_variant	NA	NP_597734	NA	2011-04-04	NM_133477	Transcript	GeneID:171024	deleterious(0.835)	HGNC:17732	NA	probably_damaging(0.947)	405	deleterious(0)	NA	1	SYNPO2	EntrezGene	SYNPO2
4	122313789	122313790	2	+	TA	T	66	49	17	SAM3760480	308	64	0.257576	0	c(0, 49, 0, 17)	TRUE	FALSE	FALSE	183	NA	-	NA	YES	CCDS43267.1	NA	NA	NA	NA	intron_variant&feature_truncation	NA	NP_056127	NA	NA	NM_015312	Transcript	GeneID:84162	NA	HGNC:26953	58/83	NA	NA	NA	NA	1	KIAA1109	EntrezGene	KIAA1109
4	122979235	122979235	1	+	T	G	71	53	18	SAM3760480	453	71	0.253521	0	c(51, 2, 18, 0)	FALSE	FALSE	FALSE	195	NA	G	L/R	YES	CCDS3730.1	1791	1718	NA	cTc/cGc	missense_variant	NA	NP_660208	NA	2011-10-15	NM_145207	Transcript	GeneID:166378	deleterious(0.850)	HGNC:18119	NA	probably_damaging(0.963)	573	deleterious(0)	NA	1	SPATA5	EntrezGene	SPATA5
4	123090679	123090679	1	+	A	G	97	75	22	SAM3760480	510	97	0.226804	8	c(36, 39, 15, 7)	FALSE	FALSE	FALSE	331	NA	G	T/A	YES	CCDS3730.1	2387	2314	NA	Act/Gct	missense_variant	NA	NP_660208	NA	14/16	NM_145207	Transcript	GeneID:166378	deleterious(0.919)	HGNC:18119	NA	probably_damaging(0.998)	772	deleterious(0)	NA	1	SPATA5	EntrezGene	SPATA5
4	125415604	125415604	1	+	C	A	172	160	12	SAM3760480	252	172	0.0697674	1	c(77, 83, 5, 7)	FALSE	FALSE	FALSE	490	NA	A	A/D	YES	CCDS3732.3	6641	6641	NA	gCt/gAt	missense_variant	NA	NP_078858	NA	2011-05-16	NM_024582	Transcript	GeneID:79633	deleterious(0.766)	HGNC:23109	NA	probably_damaging(0.978)	2214	tolerated(0.05)	NA	1	FAT4	EntrezGene	FAT4
4	125416368	125416369	2	+	AT	A	116	103	13	SAM3760480	193	115	0.112069	0	c(103, 0, 13, 0)	TRUE	FALSE	FALSE	313	NA	-	NA	YES	CCDS3732.3	NA	NA	NA	NA	intron_variant&feature_truncation	NA	NP_078858	NA	NA	NM_024582	Transcript	GeneID:79633	NA	HGNC:23109	2011-05-15	NA	NA	NA	NA	1	FAT4	EntrezGene	FAT4
4	139511737	139511738	2	+	CG	C	82	65	17	SAM3760480	389	78	0.207317	6	c(23, 42, 3, 14)	TRUE	FALSE	FALSE	213	NA	-	P/X	YES	CCDS3748.1	1312	1026	NA	ccC/cc	frameshift_variant&missense_variant&feature_truncation	NA	NP_085151	NA	2011-08-07	NM_030648	Transcript	GeneID:80854	NA	HGNC:30412	NA	NA	342	NA	NA	-1	SETD7	EntrezGene	SETD7
4	145558090	145558095	6	+	AAAAAC	A	19	11	8	SAM3760480	181	19	0.421053	0	c(0, 11, 0, 8)	TRUE	FALSE	FALSE	63	NA	-	NA	YES	CCDS3765.1	1971-1975	NA	NA	NA	3_prime_UTR_variant&feature_truncation	NA	NP_005891	NA	2011-07-06	NM_005900	Transcript	GeneID:4086	NA	HGNC:6767	NA	NA	NA	NA	NA	1	SMAD1	EntrezGene	SMAD1
[truncated: 872 more rows]

## Sheet: M-R5
Table S3, related to Figure 3. Genetic alterations in M-R5 cells from exome-seq analysis
[truncated: 1,296 more rows]

[truncated: 4 more sheets: M-R7, G-Rpool, G-R1, G-R3]
