# Supplementary material for: Distinct resistance mechanisms arise to allosteric vs. ATP-competitive AKT inhibitors
Source: Nat Commun. 2022 Apr 19;13:2057. doi: 10.1038/s41467-022-29655-0 (PMC9019088; doi:10.1038/s41467-022-29655-0)
Supplement: Supplementary file 6 — Supplementary Dataset 4 [file 41467_2022_29655_MOESM6_ESM.xlsx]

## Sheet: TCGA UCEC and COAD
Table S4, related to Figure 3. AKT1 W80R prevalence in various cancer indications
AKT1 mutations in UCEC and COAD from TCGA
	All AKT1 non-synonymous missense mutations detected in coding region in UCEC (TCGA)
#	DNA change	Type	Gene	Alteration	# Affected cases in cohort	UCEC Cohort	Frequency	SIFT impact	SIFT score	PolyPhen impact	PolyPhen score
1	C>T	Missense	AKT1	E17K	9	32	0.2813	deleterious	0	probably_damaging	0.999
2	A>G	Missense	AKT1	W80R	2	32	0.0625	deleterious	0.01	possibly_damaging	0.905
3	C>T	Missense	AKT1	R346H	1	32	0.0313	tolerated	0.08	benign	0.216
4	A>T	Missense	AKT1	L52H	1	32	0.0313	deleterious	0	probably_damaging	1
5	C>T	Missense	AKT1	A131T	1	32	0.0313	tolerated	0.31	benign	0.003
6	C>T	Missense	AKT1	R465H	1	32	0.0313	tolerated	0.05	possibly_damaging	0.606
7	C>G	Missense	AKT1	E114Q	1	32	0.0313	tolerated	0.24	possibly_damaging	0.641
8	C>T	Missense	AKT1	E418K	1	32	0.0313	tolerated	0.28	benign	0.004
9	G>T	Missense	AKT1	Q79K	1	32	0.0313	deleterious	0.02	possibly_damaging	0.676
10	G>A	Missense	AKT1	S431L	1	32	0.0313	deleterious	0	probably_damaging	1
11	C>T	Missense	AKT1	D44N	1	32	0.0313	tolerated	0.31	probably_damaging	0.967
12	G>T	Missense	AKT1	P423T	1	32	0.0313	deleterious	0	benign	0.373
13	C>T	Missense	AKT1	R174H	1	32	0.0313	tolerated	0.15	benign	0.003
14	A>G	Missense	AKT1	L421P	1	32	0.0313	deleterious	0.04	probably_damaging	0.938
15	C>A	Missense	AKT1	E355D	1	32	0.0313	tolerated	0.34	benign	0.293
	All AKT1 non-synonymous missense mutations detected in coding region in COAD (TCGA)
#	DNA change	Type	Gene	Alteration	# Affected cases in cohort	UCEC Cohort	Frequency	SIFT impact	SIFT score	PolyPhen impact	PolyPhen score
1	C>T	Missense	AKT1	E17K	4	18	0.2222	deleterious	0	probably_damaging	0.999
2	A>G	Missense	AKT1	W80R	1	18	0.0556	deleterious	0.01	possibly_damaging	0.905
3	G>A	Missense	AKT1	T65M	1	18	0.0556	tolerated	0.07	probably_damaging	0.982
4	C>T	Missense	AKT1	R48H	1	18	0.0556	tolerated	0.59	possibly_damaging	0.883
5	G>A	Missense	AKT1	R121W	1	18	0.0556	deleterious	0.01	benign	0.004
6	G>A	Missense	AKT1	L384F	1	18	0.0556	deleterious	0.02	benign	0.294
7	G>A	Missense	AKT1	R96W	1	18	0.0556	deleterious	0.02	benign	0.052
8	G>A	Missense	AKT1	R370C	1	18	0.0556	deleterious	0.05	benign	0.138
9	C>T	Missense	AKT1	V192M	1	18	0.0556	deleterious	0	possibly_damaging	0.658

## Sheet: MSK Impact Colon and Prostate
Table S4, related to Figure 3. AKT1 W80R prevalence in various cancer indications
AKT mutations detected in colon and prostate cancer patients (MSK-IMPACT Clinical Sequencing Cohort (MSKCC, Nat Med 2017)
	All AKT1 non-synonymous missense mutations detected in coding region in Prostate Cancer (MSK Impact)
#	DNA change	Type	Gene	Alteration	# Affected cases in cohort	Prostate cohort	Frequency	SIFT impact	SIFT score	PolyPhen impact	PolyPhen score
1	C>T	Missense	AKT1	E17K	3	717	0.0041841	deleterious	0	probably_damaging	1
2	G>T	Missense	AKT1	Q79K	2	717	0.0027894	deleterious	0.02	possibly_damaging	0.967
3	A>G	Missense	AKT1	W80R	1	717	0.0013947	deleterious	0.01	probably_damaging	0.93
	All AKT1 non-synonymous missense mutations detected in coding region in Colon Cancer (MSK Impact)
#	DNA change	Type	Gene	Alteration	# Affected cases in cohort	Colon cohort	Frequency	SIFT impact	SIFT score	PolyPhen impact	PolyPhen score
1	C>T	Missense	AKT1	E17K	8	1006	0.00795229	deleterious	0	probably_damaging	1
2	A>G	Missense	AKT1	W80R	1	1006	0.000994036	deleterious	0.01	probably_damaging	0.93
3	C>T	Missense	AKT1	A399T	1	1006	0.000994036	deleterious	0.04	possibly_damaging	0.804
4	G>A	Missense	AKT1	P24S	1	1006	0.000994036	tolerated	0.18	possibly_damaging	0.817
5	C>T	Missense	AKT1	R222H	1	1006	0.000994036	tolerated	0.15	benign	0.211
6	C>T	Missense	AKT1	R67Q	1	1006	0.000994036	tolerated	0.06	benign	0.053

## Sheet: METABRIC Breast
Table S4, related to Figure 3. AKT1 W80R prevalence in various cancer indications
AKT1 mutations detected in breast cancer patients from METABRIC (Nature 2012 & Nat Commun 2016)
	All AKT1 non-synonymous mutations detected in coding region in Breast Cancer (METABRIC)
#	DNA change	Type	Gene	Alteration	# Affected cases in cohort	BC Cohort	Frequency	SIFT impact	SIFT score	PolyPhen impact	PolyPhen score
1	C>T	Missense	AKT1	E17K	79	2509	0.0314866	deleterious	0	probably_damaging	1
2	A>C	Missense	AKT1	L52R	5	2509	0.00199283	deleterious	0	probably_damaging	0.993
3	A>T	Missense	AKT1	W80R	2	2509	0.00079713	deleterious	0.01	probably_damaging	0.93
4	G>T	Missense	AKT1	Q79K	2	2509	0.00079713	deleterious	0.02	probably_damaging	0.967
5	C>T	Missense	AKT1	E94K	1	2509	0.000398565	tolerated	0.23	benign	0.049
6	C>T	Missense	AKT1	G303S	1	2509	0.000398565	tolerated	0.07	benign	0.125
7	C>A	Missense	AKT1	L235L	1	2509	0.000398565
8	A>G	Missense	AKT1	M227T	1	2509	0.000398565	deleterious	0	probably_damaging	0.998
9	C>A	Missense	AKT1	M446I	1	2509	0.000398565	tolerated	0.14	benign	0.044
10	- > CTGCAGGCAGCGGATGATGAAGGTGTTGGGCCGGGGCCGCTC	Insertion	AKT1	Q79_W80insSGPGPTPSSSAACR	1	2509	0.000398565
11	T>C	Missense	AKT1	D323G	1	2509	0.000398565	tolerated	0/1	possibly_damaging	0.664
12	G>A	Missense	AKT1	R174C	1	2509	0.000398565	tolerated	0.09	possibly_damaging	0.754
13	G>A	Missense	AKT1	S266L	1	2509	0.000398565	deleterious	0.05	benign	0.39
14	G>A	Missense	AKT1	T146T	1	2509	0.000398565
15	G>A	Missense	AKT1	T443M	1	2509	0.000398565	deleterious	0	probably_damaging	0.996
16	-> TGACAGTGGTCCACTGCAGGCAGC	Insertion	AKT1	V83_I84insAACSGPLS	1	2509	0.000398565
