# Supplementary material for: Distinct resistance mechanisms arise to allosteric vs. ATP-competitive AKT inhibitors
Source: Nat Commun. 2022 Apr 19;13:2057. doi: 10.1038/s41467-022-29655-0 (PMC9019088; doi:10.1038/s41467-022-29655-0)
Supplement: Supplementary file 7 — Supplementary Dataset 5 [file 41467_2022_29655_MOESM7_ESM.xlsx]

## Sheet: Sorted by Avg Delta MV 
Table S5 related to Figure 4. Chemical genetics screening results in Par, G-R1, and G-R3, sorted by Avg Delta MV
Delta MV = mean viability difference in G-R vs. parental; log2 FC = log2 fold change in G-R vs. parental. Compounds with Avg Delta MV ≤ - 0.1 or Avg log2 FC < -1 are highlighted: those that meet both criteria are highlighted in green, those that only meet Avg Delta MV ≤ - 0.1 are highlighted in blue, and those that only meet Avg log2 FC ≤ -1 are highlighted in red.
			Par+DMSO		G-R1+ipat				G-R3+ipat				Avg G-R1+G-R3 vs. par
gCGC ID	TARGET_NAME	TARGET_CLASS	Mean Viability	qIC50 (M)	Mean Viability	qIC50 (M)	Delta MV	log2 FC	Mean Viability	qIC50 (M)	Delta MV	log2 FC	Avg Delta MV	Avg log2 FC
gCGC00475 (GDC-0570)	PIM	Kinase (Ser/Thr)	0.881278	1e-05	0.707999	1e-05	-0.173279	3.20343e-16	0.521962	9.33166e-08	-0.359316	-6.74365	-0.266298	-3.37183
gCGC00486 (GNE-5775)	PIM	Kinase (Ser/Thr)	0.882777	1e-05	0.717635	1e-05	-0.165143	0	0.533496	1.3494e-07	-0.349281	-6.21154	-0.257212	-3.10577
gCGC00476 (GNE-1571)	PIM	Kinase (Ser/Thr)	0.878095	1e-05	0.749669	1e-05	-0.128426	0	0.521942	9.74485e-08	-0.356153	-6.68114	-0.242289	-3.34057
gCGC00304 (GDC-0339)	PIM	Kinase (Ser/Thr)	0.878495	8.91661e-06	0.74756	1e-05	-0.130934	0.165432	0.537819	1.12172e-07	-0.340675	-6.31271	-0.235805	-3.07364
gCGC00522	PAK1	Kinase (Ser/Thr)	0.993219	2e-05	0.824801	5.53465e-06	-0.168418	-1.85344	0.721551	1.31342e-06	-0.271668	-3.92861	-0.220043	-2.89102
gCGC00082 (GNE-5652)	PIM	Kinase (Ser/Thr)	0.92261	1e-05	0.799555	1e-05	-0.123055	0	0.621254	1e-05	-0.301357	0	-0.212206	0
gCGC00177	Mitochondrial decoupler	Undefined	0.636125	4.75153e-07	0.379943	8.44224e-08	-0.256182	-2.49269	0.537578	1.17031e-07	-0.0985467	-2.02151	-0.177364	-2.2571
gCGC00283	HDAC2, HDAC1	Histone Deacetylase	0.693759	9.61912e-07	0.587021	6.04937e-07	-0.106738	-0.669119	0.44838	1.58145e-07	-0.245378	-2.60465	-0.176058	-1.63689
gCGC00502	Anti-metabolite	Undefined	0.681968	9.55929e-06	0.556491	2.11834e-06	-0.125477	-2.17397	0.473719	1.30713e-06	-0.208249	-2.8705	-0.166863	-2.52224
gCGC00185	DNA synthesis	Other Enzyme	0.678265	1.90358e-07	0.557008	4.87405e-08	-0.121257	-1.96552	0.46872	2.88864e-08	-0.209546	-2.72025	-0.165402	-2.34289
gCGC00459	TNKS	Kinase (Ser/Thr)	0.892391	0.0002	0.782098	0.0002	-0.110292	-3.20343e-15	0.712975	0.0002	-0.179415	-3.20343e-15	-0.144854	-3.20343e-15
gCGC00511	PAK3, PAK2, PAK1	Kinase (Ser/Thr)	0.796878	4.31816e-06	0.676718	1.47673e-06	-0.12016	-1.548	0.631089	6.76623e-07	-0.165789	-2.67399	-0.142975	-2.111
gCGC00292	Muscarinic Receptor	GPCR	0.50363	8.24314e-08	0.415718	2.55072e-08	-0.0879119	-1.69229	0.312939	1.24414e-08	-0.190691	-2.72805	-0.139301	-2.21017
gCGC00458	B-Raf	Kinase (Ser/Thr)	0.999717	1e-05	0.954662	1e-05	-0.0450549	0	0.76643	1e-05	-0.233287	0	-0.139171	0
gCGC00129	multi-CDK	Kinase (Ser/Thr)	0.896818	8.18654e-06	0.769221	7.89835e-06	-0.127597	-0.0517014	0.748667	4.18569e-06	-0.148151	-0.967789	-0.137874	-0.509745
gCGC00316	PAK5, PAK4	Kinase (Ser/Thr)	0.863782	2.28282e-05	0.802347	3.22588e-05	-0.0614355	0.498876	0.649972	2.71834e-06	-0.213811	-3.07002	-0.137623	-1.28557
gCGC00284	TNKS	Kinase (Ser/Thr)	1.01905	1e-05	0.905514	1e-05	-0.113537	0	0.871061	1e-05	-0.14799	0	-0.130764	0
gCGC00300	DHFR	Other Enzyme	0.482362	4.18551e-08	0.40768	1.75182e-08	-0.074682	-1.25655	0.315046	9.46101e-09	-0.167316	-2.14534	-0.120999	-1.70094
gCGC00039	PLK1	Kinase (Ser/Thr)	0.76188	1.28595e-07	0.63969	4.01967e-08	-0.122189	-1.67769	0.644273	4.35071e-08	-0.117606	-1.56352	-0.119898	-1.6206
gCGC00413	MAP4K4	Kinase (Ser/Thr)	1.00079	2e-05	0.884768	2e-05	-0.116019	0	0.879612	2e-05	-0.121174	0	-0.118597	0
gCGC00179	DNA methyltransferase	Other Enzyme	0.749876	3.26769e-06	0.686046	1.56672e-06	-0.0638303	-1.06052	0.594127	8.67041e-07	-0.155749	-1.9141	-0.10979	-1.48731
gCGC00117	PI3K-A	Kinase (Lipid)	0.470221	9.36586e-08	0.384445	3.43995e-08	-0.0857759	-1.44502	0.351519	4.4163e-08	-0.118702	-1.08457	-0.102239	-1.2648
gCGC00461	multi-PAK	Kinase (Ser/Thr)	0.708197	4.45034e-06	0.657813	3.11453e-06	-0.0503839	-0.514898	0.555187	1.31987e-06	-0.15301	-1.75352	-0.101697	-1.13421
gCGC00248	DNA synthesis	Other Enzyme	0.956878	1e-05	0.843173	4.30118e-06	-0.113706	-1.2172	0.870521	5.70176e-06	-0.0863572	-0.810522	-0.100031	-1.01386
gCGC00318	Src	Kinase (Tyr)	0.821161	7.15247e-06	0.770775	6.947e-06	-0.0503854	-0.0420501	0.677791	1.75557e-06	-0.14337	-2.0265	-0.0968775	-1.03428
gCGC00373	DNA methyltransferase	Other Enzyme	0.796345	4.75388e-06	0.786379	9.07226e-06	-0.00996602	0.932358	0.612599	6.48992e-07	-0.183746	-2.87283	-0.0968558	-0.970236
gCGC00466	FGFR	Kinase (Tyr)	0.963514	1e-05	0.914707	1e-05	-0.0488074	0	0.828085	3.57582e-06	-0.135429	-1.48366	-0.0921182	-0.741828
gCGC00535	Mitochondrial ATPase	Other Enzyme	0.899397	1e-07	0.862376	8.93079e-08	-0.0370212	-0.16314	0.753936	2.28611e-08	-0.145461	-2.12903	-0.0912413	-1.14609
gCGC00406	PERK	Kinase (Ser/Thr)	0.933144	1e-05	0.822323	1e-05	-0.110821	0	0.865023	1e-05	-0.0681212	0	-0.089471	0
gCGC00259	Syk	Kinase (Tyr)	0.845597	7.2859e-06	0.782956	6.16336e-06	-0.0626409	-0.241391	0.730444	3.14034e-06	-0.115153	-1.21419	-0.088897	-0.72779
gCGC00130	ATM	Kinase (Ser/Thr)	0.886962	1.01376e-05	0.823119	1.22988e-05	-0.0638432	0.278801	0.778744	6.88224e-06	-0.108218	-0.558769	-0.0860307	-0.139984
gCGC00366	HDAC	Histone Deacetylase	0.531743	3.04245e-07	0.492621	2.34672e-07	-0.0391228	-0.374583	0.401775	9.92554e-08	-0.129968	-1.61601	-0.0845456	-0.995298
gCGC00452	ITK	Kinase (Tyr)	0.932686	1.54736e-05	0.908247	1.68594e-05	-0.0244385	0.123748	0.78969	2.25464e-06	-0.142996	-2.77884	-0.0837174	-1.32754
gCGC00348	bisphosphonate	Other non-Enzyme	0.95056	0.0001	0.891417	0.0001	-0.0591429	0	0.843289	0.0001	-0.10727	0	-0.0832066	0
gCGC00327	HSP70	Other Enzyme	0.881283	3.55282e-06	0.825493	4.40269e-06	-0.0557908	0.309421	0.7731	2.69358e-06	-0.108183	-0.399439	-0.0819869	-0.0450088
gCGC00532	Eg5	Other Enzyme	0.614923	2.61749e-07	0.539737	1.37055e-07	-0.0751864	-0.933423	0.526405	1.38241e-07	-0.0885175	-0.920993	-0.0818519	-0.927208
gCGC00027	ErbB2, EGFR	Kinase (Tyr)	0.958556	2e-05	0.897543	2e-05	-0.061013	0	0.858135	1.40266e-05	-0.100421	-0.511833	-0.0807171	-0.255916
gCGC00046	FGFR, KDR	Kinase (Tyr)	0.884669	8.62423e-06	0.860935	1.50261e-05	-0.0237343	0.801002	0.749685	4.44356e-06	-0.134984	-0.956679	-0.0793591	-0.0778386
gCGC00246	DNA synthesis	Other Enzyme	0.978068	1e-05	0.871181	1e-05	-0.106886	0	0.930061	1e-05	-0.0480061	0	-0.0774463	0
gCGC00029	multi-Kinase	Kinase (Tyr)	0.77912	2.50543e-07	0.744394	1.64349e-07	-0.0347255	-0.608297	0.660888	8.37219e-08	-0.118231	-1.58138	-0.0764785	-1.09484
gCGC00144	ER	NHR	1.03661	2e-05	0.978297	2e-05	-0.0583122	0	0.944004	2e-05	-0.0926048	0	-0.0754585	0
gCGC00105	p38 MAPK	Kinase (Ser/Thr)	1.01515	2e-05	0.948921	2e-05	-0.0662276	0	0.934502	2e-05	-0.0806469	0	-0.0734372	0
gCGC00063	Syk	Kinase (Tyr)	0.973183	0.0001	0.954593	0.0001	-0.0185907	0	0.84599	0.0001	-0.127193	0	-0.0728918	0
gCGC00075	B-Raf	Kinase (Ser/Thr)	1.01995	2e-05	0.976196	2e-05	-0.043757	0	0.925083	2e-05	-0.0948701	0	-0.0693136	0
gCGC00187	CDK9, CDK2, CDK1	Kinase (Ser/Thr)	1.0192	3e-06	0.954491	3e-06	-0.064705	0	0.946544	2.91316e-06	-0.0726517	-0.0423778	-0.0686783	-0.0211889
gCGC00034	multi-Kinase	Kinase (Tyr)	0.976372	5e-05	0.929731	5e-05	-0.0466412	0	0.887227	5e-05	-0.0891448	0	-0.067893	0
gCGC00052	p53/MDM2	Other non-Enzyme	0.991707	2e-05	0.940458	2e-05	-0.0512493	0	0.907239	2e-05	-0.0844682	0	-0.0678588	0
gCGC00002	Microtubule	Other non-Enzyme	0.620493	4.64368e-09	0.602572	3.04724e-09	-0.0179213	-0.607765	0.507877	1.21205e-09	-0.112616	-1.93782	-0.0652687	-1.27279
gCGC00109	PDE5	Phosphodiesterase	1.07763	1e-05	1.01975	1e-05	-0.0578784	0	1.00576	1e-05	-0.0718716	0	-0.064875	0
gCGC00229	HDAC	Histone Deacetylase	0.727813	1.59355e-06	0.720186	1.26897e-06	-0.00762743	-0.328592	0.606954	4.78191e-07	-0.120859	-1.73659	-0.0642431	-1.03259
gCGC00420	Mre11	Other Enzyme	1.00799	2e-05	0.956183	2e-05	-0.0518046	0	0.932971	2e-05	-0.0750161	0	-0.0634104	0
gCGC00454	ITK	Kinase (Tyr)	1.02002	2e-05	0.967127	2e-05	-0.0528896	0	0.947905	1.0486e-05	-0.072111	-0.931539	-0.0625003	-0.465769
gCGC00175	DNA	DNA	0.840181	2.65621e-05	0.807407	2.18519e-05	-0.0327741	-0.281612	0.75124	1.32424e-05	-0.0889417	-1.0042	-0.0608579	-0.642906
gCGC00442	Unknown	Undefined	0.427443	4.77464e-08	0.381087	3.74426e-08	-0.0463558	-0.350711	0.352458	3.62914e-08	-0.0749845	-0.395763	-0.0606701	-0.373237
gCGC00157	90S Ribosome	Other Enzyme	0.465712	9.88496e-08	0.43662	7.11667e-08	-0.0290913	-0.474034	0.375388	5.05607e-08	-0.0903234	-0.967219	-0.0597073	-0.720627
gCGC00352	Src, FGFR1	Kinase (Tyr)	0.679851	7.759e-07	0.657111	5.49432e-07	-0.0227399	-0.49793	0.583514	2.90161e-07	-0.0963368	-1.41901	-0.0595384	-0.958472
gCGC00166	DNA	DNA	0.75977	6.79915e-06	0.742682	7.86974e-06	-0.0170878	0.21096	0.657874	4.84738e-06	-0.101896	-0.488148	-0.0594918	-0.138594
gCGC00243	Aromatase	Other Enzyme	1.0282	1e-05	0.974743	1e-05	-0.0534518	0	0.964011	1e-05	-0.0641838	0	-0.0588178	0
gCGC00096	PDGFR, Kit	Kinase (Tyr)	0.969163	2e-05	0.927069	2e-05	-0.0420939	0	0.894312	1.89857e-05	-0.0748507	-0.0750836	-0.0584723	-0.0375418
gCGC00367	LAP3	Aminopeptidase	0.938607	1e-05	0.917966	1e-05	-0.0206404	0	0.845217	4.17168e-06	-0.0933895	-1.2613	-0.0570149	-0.63065
gCGC00186	ODC	Other Enzyme	0.919888	0.0001	0.902003	0.0001	-0.0178854	0	0.823916	0.0001	-0.0959718	0	-0.0569286	0
gCGC00032	Bcl-xL, Bcl-2	Other non-Enzyme	0.957123	3e-06	0.877781	3e-06	-0.0793425	0	0.923031	2.88931e-06	-0.0340921	-0.0542381	-0.0567173	-0.027119
gCGC00424	Iron chelation	Other non-Enzyme	1.0768	1e-05	1.02386	1e-05	-0.0529433	0	1.01706	1e-05	-0.0597446	0	-0.056344	0
gCGC00081	DNA synthesis	Other Enzyme	0.523416	2.87116e-06	0.502178	2.32491e-06	-0.0212384	-0.304459	0.432171	1.58775e-06	-0.0912455	-0.854648	-0.056242	-0.579554
gCGC00263	Mannosidase	Other Enzyme	0.99711	0.0001	0.964761	0.0001	-0.0323495	0	0.918196	0.0001	-0.0789146	0	-0.055632	0
gCGC00344	Hec1, NEK2	Other Enzyme, Kinase (Ser/Thr)	0.95659	2e-05	0.896596	2e-05	-0.0599938	0	0.906689	2e-05	-0.0499002	0	-0.054947	0
gCGC00399	bisphosphonate	Other non-Enzyme	0.997229	2e-05	0.939927	2e-05	-0.0573013	0	0.946001	2e-05	-0.0512275	0	-0.0542644	0
gCGC00241	NPC1L1	Transporter	0.921505	0.0001	0.880851	0.0001	-0.0406545	0	0.855001	0.0001	-0.0665042	0	-0.0535794	0
gCGC00008	Topoisomerase II	Other Enzyme	0.563885	5.99197e-08	0.561697	9.59312e-08	-0.00218809	0.67897	0.459262	4.15532e-08	-0.104623	-0.528073	-0.0534054	0.0754485
gCGC00071	G6PD	Other Enzyme	0.593716	1.07557e-05	0.571524	6.88777e-06	-0.0221919	-0.642991	0.511237	3.65575e-06	-0.0824781	-1.55686	-0.052335	-1.09993
gCGC00119	DNA-PK	Kinase (Ser/Thr)	0.96405	1e-05	0.916647	1e-05	-0.047403	0	0.906913	1e-05	-0.0571371	0	-0.0522701	0
gCGC00303	Calpain	Protease	0.939136	5e-05	0.913595	5e-05	-0.0255413	0	0.862649	5e-05	-0.076487	0	-0.0510142	0
gCGC00431	ERK	Kinase (Ser/Thr)	0.995223	1e-05	0.957171	1e-05	-0.0380525	0	0.931444	1e-05	-0.0637795	0	-0.050916	0
gCGC00230	COX-2	Other Enzyme	1.01469	2e-05	0.981448	2e-05	-0.0332406	0	0.946483	2e-05	-0.0682057	0	-0.0507231	0
gCGC00432	STAT3	Transcription factor	0.984912	2e-05	0.90876	2e-05	-0.0761524	0	0.960577	2e-05	-0.0243348	0	-0.0502436	0
gCGC00279	ERK	Kinase (Ser/Thr)	0.908808	2e-05	0.840439	1.89233e-05	-0.0683696	-0.0798347	0.876961	1.88733e-05	-0.0318471	-0.0836527	-0.0501083	-0.0817437
gCGC00372	p38 MAPK	Kinase (Ser/Thr)	0.991319	1e-05	0.947478	1e-05	-0.0438415	0	0.935766	1e-05	-0.055553	0	-0.0496973	0
gCGC00202	Androgen Receptor	NHR	0.951028	1e-05	0.900326	1e-05	-0.0507016	0	0.903263	1e-05	-0.0477651	0	-0.0492333	0
gCGC00376	Antioxidant	Undefined	0.832353	2.09043e-05	0.80877	1.26586e-05	-0.0235827	-0.723681	0.758042	7.75814e-06	-0.0743112	-1.43002	-0.0489469	-1.07685
gCGC00262	MEK2, MEK1	Kinase (Ser/Thr)	0.998215	1e-05	0.94826	1e-05	-0.0499552	0	0.952896	1e-05	-0.0453198	0	-0.0476375	0
gCGC00443	EGFR(T790M)	Kinase (Tyr)	0.888693	1.65101e-05	0.846139	1.61551e-05	-0.0425535	-0.0313601	0.836355	1.1678e-05	-0.0523378	-0.499561	-0.0474457	-0.265461
gCGC00338	BET	bromo	0.820964	6.3913e-07	0.797315	5.429e-07	-0.0236498	-0.235424	0.75024	2.07055e-07	-0.0707242	-1.62609	-0.047187	-0.930758
gCGC00328	GlcNAc phosphotransferase	Other Enzyme	0.921645	5.5053e-07	0.865355	9.2803e-07	-0.0562899	0.753351	0.886518	7.23353e-07	-0.0351269	0.393879	-0.0457084	0.573615
gCGC00131	L-type calcium channel	Ion Channel	0.993732	2.5e-05	0.926359	2.5e-05	-0.0673736	0	0.969738	2.5e-05	-0.0239942	0	-0.0456839	0
gCGC00423	CDK1	Kinase (Ser/Thr)	0.873675	5.86361e-06	0.852878	6.3875e-06	-0.0207971	0.123461	0.804051	3.94696e-06	-0.0696243	-0.571046	-0.0452107	-0.223793
gCGC00507	L3MBTL3	Other Enzyme	1.01686	2e-05	0.997127	2e-05	-0.0197365	0	0.9469	2e-05	-0.0699632	0	-0.0448498	0
gCGC00017	VEGFR, PDGFR, Kit	Kinase (Tyr)	0.883087	8.12766e-05	0.90929	0.0001	0.0262029	0.299088	0.767453	2.07954e-05	-0.115634	-1.96658	-0.0447156	-0.833744
gCGC00319	ER	NHR	0.877058	2e-05	0.874149	2e-05	-0.00290912	0	0.790995	6.8136e-06	-0.0860625	-1.55351	-0.0444858	-0.776756
gCGC00101	IRE1	Kinase (Ser/Thr)	0.915995	6.65739e-05	0.89438	6.90331e-05	-0.0216144	0.0523322	0.84899	4.30045e-05	-0.0670049	-0.63047	-0.0443096	-0.289069
gCGC00219	PDGFR, Kit, Flt3	Kinase (Tyr)	1.00284	1e-06	0.925428	1e-06	-0.0774073	0	0.992032	1e-06	-0.0108035	0	-0.0441054	0
gCGC00040	p38 MAPK	Kinase (Ser/Thr)	0.897585	5.55331e-05	0.880495	6.8511e-05	-0.0170898	0.302989	0.826643	2.97085e-05	-0.070942	-0.902473	-0.0440159	-0.299742
gCGC00385	PARP2	Other Enzyme	1.00346	1e-05	0.979094	1e-05	-0.0243635	0	0.939984	1e-05	-0.0634731	0	-0.0439183	0
gCGC00387	ALK2	Kinase (Ser/Thr)	0.973484	1e-05	0.931121	1e-05	-0.0423626	0	0.929836	1e-05	-0.0436482	0	-0.0430054	0
gCGC00061	ALK	Kinase (Tyr)	0.977037	1e-06	0.942195	1e-06	-0.0348416	0	0.926446	1e-06	-0.0505912	0	-0.0427164	0
gCGC00402	DNA synthesis	Other Enzyme	0.916247	8.36849e-06	0.90568	8.35478e-06	-0.0105664	-0.00236685	0.844044	4.17265e-06	-0.0722026	-1.00401	-0.0413845	-0.503186
gCGC00062	MEK2, MEK1	Kinase (Ser/Thr)	0.961305	1e-05	0.944532	1e-05	-0.0167735	0	0.89572	1e-05	-0.0655859	0	-0.0411797	0
gCGC00136	PPAR-gamma	NHR	0.728303	1.72747e-05	0.736709	1.66664e-05	0.0084058	-0.051712	0.637588	1.00689e-05	-0.0907155	-0.778758	-0.0411549	-0.415235
gCGC00481	ITK	Kinase (Tyr)	1.01079	2e-05	0.955175	2e-05	-0.0556185	0	0.984624	2e-05	-0.0261697	0	-0.0408941	0
gCGC00258	Microtubule	Other non-Enzyme	0.646692	9.65432e-07	0.617081	9.08937e-07	-0.0296106	-0.0869944	0.596417	7.13036e-07	-0.0502742	-0.437201	-0.0399424	-0.262098
gCGC00011	Microtubule	Other non-Enzyme	0.411871	4.10587e-08	0.379628	3.76576e-08	-0.0322434	-0.124748	0.364469	2.86261e-08	-0.0474029	-0.520357	-0.0398232	-0.322552
gCGC00120	DAG kinase	Kinase (Lipid)	1.01561	2e-05	0.98133	2e-05	-0.0342799	0	0.971486	2e-05	-0.0441241	0	-0.039202	0
gCGC00290	Transketolase	Other Enzyme	1.02215	1e-05	1.02389	1e-05	0.00173187	0	0.942391	1e-05	-0.079763	0	-0.0390156	0
gCGC00324	Cdc25C, Cdc25B, Cdc25A	Phosphatase	0.726973	2.66691e-06	0.730909	2.86089e-06	0.00393617	0.101297	0.645644	1.21618e-06	-0.081329	-1.13281	-0.0386964	-0.515757
gCGC00362	Na+-Glucose Transport	Transporter	1.01139	1e-06	0.969948	1e-06	-0.0414378	0	0.976051	1e-06	-0.0353355	0	-0.0383867	0
gCGC00428	BTK	Kinase (Tyr)	0.873244	7.22084e-06	0.882442	7.95206e-06	0.00919765	0.139163	0.788318	2.19047e-06	-0.0849262	-1.72092	-0.0378643	-0.790881
gCGC00321	Glycolysis	Undefined	0.94597	0.0001	0.929018	0.0001	-0.0169522	0	0.888856	0.0001	-0.0571138	0	-0.037033	0
gCGC00250	DNA	DNA	0.941879	0.0001	0.916434	0.0001	-0.0254453	0	0.893474	0.0001	-0.048405	0	-0.0369251	0
gCGC00519	IRAK4	Kinase (Ser/Thr)	0.772773	4.42942e-06	0.771908	5.80321e-06	-0.000865102	0.389732	0.7	2.3711e-06	-0.072773	-0.901564	-0.0368191	-0.255916
gCGC00323	multi-Kinase	Kinase (Tyr)	0.866461	7.69397e-05	0.85937	8.72615e-05	-0.00709087	0.181616	0.802034	4.3605e-05	-0.0644267	-0.819236	-0.0357588	-0.31881
gCGC00280	HDAC2, HDAC1	Histone Deacetylase	1.05336	1e-06	1.00431	1e-06	-0.0490503	0	1.03125	1e-06	-0.0221033	0	-0.0355768	0
gCGC00503	CECR2	Other Enzyme	0.935108	2e-05	0.898802	2e-05	-0.0363058	0	0.900307	2e-05	-0.0348016	0	-0.0355537	0
gCGC00358	NAMPRT	Other Enzyme	1.0387	1e-05	1.02991	1e-05	-0.00878096	0	0.976834	1e-05	-0.0618623	0	-0.0353216	0
gCGC00245	Topoisomerase II	Other Enzyme	0.994822	5e-05	0.970712	5e-05	-0.0241099	0	0.949218	5e-05	-0.0456045	0	-0.0348572	0
gCGC00124	ALK6, ALK3, ALK2	Kinase (Ser/Thr)	0.895736	5e-05	0.891575	5e-05	-0.00416034	0	0.831664	5e-05	-0.0640718	0	-0.0341161	0
gCGC00271	Unknown	Undefined	0.778457	2.17255e-08	0.777979	2.07941e-08	-0.000477493	-0.0632151	0.711666	9.77717e-09	-0.0667907	-1.1519	-0.0336341	-0.607559
gCGC00525	17,20 Lyase	Other Enzyme	0.962792	2e-05	0.936612	2e-05	-0.0261799	0	0.923766	2e-05	-0.039026	0	-0.0326029	0
gCGC00207	Androgen Receptor	NHR	0.83891	1e-05	0.811448	1e-05	-0.0274622	0	0.801767	1e-05	-0.0371438	0	-0.032303	0
gCGC00353	Topoisomerase II	Other Enzyme	0.379778	1.71898e-07	0.360473	1.88308e-07	-0.0193052	0.131535	0.335093	1.31285e-07	-0.0446853	-0.388849	-0.0319952	-0.128657
gCGC00253	HDAC	Histone Deacetylase	0.439803	1.97243e-07	0.439677	2.47238e-07	-0.000125617	0.325927	0.376025	1.19484e-07	-0.0637779	-0.72316	-0.0319517	-0.198617
gCGC00343	COX-1	Other Enzyme	0.860794	2.76952e-05	0.848	5e-05	-0.0127936	0.85229	0.810571	2.2134e-05	-0.050223	-0.323371	-0.0315083	0.264459
gCGC00267	multi-CDK	Kinase (Ser/Thr)	0.79474	5.75234e-06	0.849273	2e-05	0.0545331	1.79778	0.677874	1.19675e-06	-0.116866	-2.26502	-0.0311666	-0.233622
gCGC00069	PDGFR, Kit	Kinase (Tyr)	1.01127	1e-05	0.977122	1e-05	-0.0341507	0	0.983219	1e-05	-0.0280536	0	-0.0311021	0
gCGC00382	RAR_alpha	NHR	1.03843	1e-05	1.01039	1e-05	-0.0280375	0	1.00506	1e-05	-0.0333663	0	-0.0307019	0
gCGC00357	CDK9, CDK5	Kinase (Ser/Thr)	0.985378	1e-05	0.95891	1e-05	-0.0264674	0	0.951092	1e-05	-0.034286	0	-0.0303767	0
gCGC00030	multi-CDK	Kinase (Ser/Thr)	0.554335	1.45948e-07	0.542034	2.88012e-07	-0.0123013	0.980672	0.506849	1.94995e-07	-0.0474868	0.417984	-0.0298941	0.699328
gCGC00125	CDK4	Kinase (Ser/Thr)	0.964207	2e-05	0.946304	2e-05	-0.017903	0	0.922717	2e-05	-0.0414897	0	-0.0296963	0
gCGC00054	B-Raf	Kinase (Ser/Thr)	1.01182	1e-05	0.963014	1e-05	-0.0488027	0	1.00244	1e-05	-0.00937891	0	-0.0290908	0
gCGC00299	HDAC3	Histone Deacetylase	0.975007	1e-05	0.946779	1e-05	-0.0282283	0	0.945574	1e-05	-0.0294338	0	-0.0288311	0
gCGC00315	IRAK4	Kinase (Ser/Thr)	0.915713	1.48361e-05	0.938848	2e-05	0.0231344	0.430893	0.835645	8.50274e-06	-0.0800679	-0.803107	-0.0284668	-0.186107
gCGC00189	nNOS, iNOS, eNOS	Other Enzyme	0.926288	2e-05	0.883045	2e-05	-0.0432433	0	0.913889	2e-05	-0.0123985	0	-0.0278209	0
gCGC00155	GR	NHR	0.996407	2e-05	0.949358	2e-05	-0.047049	0	0.987955	2e-05	-0.00845176	0	-0.0277504	0
gCGC00398	multi-Kinase	Kinase (Tyr)	0.949802	1e-05	0.890566	1e-05	-0.059236	0	0.954335	1e-05	0.00453341	0	-0.0273513	0
gCGC00453	BTK	Kinase (Tyr)	0.891624	1.18082e-05	0.896807	2e-05	0.00518316	0.760215	0.83194	7.70104e-06	-0.0596839	-0.616659	-0.0272504	0.0717782
gCGC00354	PDGFR, Kit, Flt3	Kinase (Tyr)	0.827804	2.24947e-05	0.831568	2.50633e-05	0.00376344	0.155994	0.770132	1.60585e-05	-0.0576717	-0.486249	-0.0269541	-0.165128
gCGC00234	CDK6, CDK4	Kinase (Ser/Thr)	0.931726	1e-05	0.94306	1e-05	0.0113342	0	0.866858	1e-05	-0.0648677	0	-0.0267668	0
gCGC00414	Topoisomerase II	Other Enzyme	0.487652	1.22418e-07	0.499708	2.04205e-07	0.0120559	0.738202	0.422085	9.91638e-08	-0.0655671	-0.303928	-0.0267556	0.217137
gCGC00049	ROS1, Met, ALK	Kinase (Ser/Thr), Kinase (Tyr)	1.0056	1e-06	1.00239	1e-06	-0.00320935	0	0.955613	1e-06	-0.0499898	0	-0.0265996	0
gCGC00084	K+ channel	Ion Channel	0.967176	9e-05	0.967688	9e-05	0.000511706	0	0.913577	7.8534e-05	-0.0535992	-0.196608	-0.0265438	-0.098304
gCGC00233	CDK9, CDK7, CDK2	Kinase (Ser/Thr)	0.869434	8.26201e-06	0.864861	1.21317e-05	-0.00457263	0.554217	0.821492	9.21628e-06	-0.0479423	0.157691	-0.0262575	0.355954
gCGC00379	DNA synthesis	Other Enzyme	0.583633	2.09074e-08	0.616939	3.98726e-08	0.0333064	0.931381	0.49798	1.29376e-08	-0.0856528	-0.692452	-0.0261732	0.119464
gCGC00295	JAK2	Kinase (Tyr)	0.871646	7.09994e-06	0.842043	8.89231e-06	-0.0296029	0.324752	0.849844	5.51214e-06	-0.0218028	-0.365193	-0.0257029	-0.0202208
gCGC00529	DGAT-1	Other Enzyme	0.901443	7.76829e-05	0.891511	0.0001	-0.00993216	0.364331	0.860549	0.0001	-0.0408936	0.364331	-0.0254129	0.364331
gCGC00239	COX-2	Other Enzyme	1.03706	2e-07	1.01949	2e-07	-0.0175705	0	1.00426	2e-07	-0.0328007	0	-0.0251856	0
gCGC00188	PNMT	Other Enzyme	1.03663	1e-05	0.999374	1e-05	-0.0372592	0	1.02461	1e-05	-0.0120199	0	-0.0246395	0
gCGC00232	DNA synthesis	Other Enzyme	0.993322	1e-06	0.953759	1e-06	-0.0395635	0	0.985113	1e-06	-0.00820965	0	-0.0238866	0
gCGC00018	Ret, KDR, EGFR	Kinase (Tyr)	0.817588	7.80451e-05	0.846146	9.04935e-05	0.028558	0.213505	0.743043	5.14899e-05	-0.0745444	-0.600019	-0.0229932	-0.193257
gCGC00176	ACE	Other Enzyme	0.840159	4.07228e-05	0.850573	9.38355e-05	0.0104135	1.2043	0.783821	4.76107e-05	-0.0563383	0.22545	-0.0229624	0.714874
gCGC00493	Actin	Other non-Enzyme	0.271849	2.2717e-08	0.287392	2.60335e-08	0.0155428	0.196595	0.210528	1.30914e-08	-0.0613212	-0.79515	-0.0228892	-0.299278
gCGC00074	TLR7	Other non-Enzyme	0.963047	5e-05	0.963308	5e-05	0.000260949	0	0.917843	5e-05	-0.0452038	0	-0.0224714	0
gCGC00021	B-Raf, PDGFR, KDR	Kinase (Ser/Thr), Kinase (Tyr)	0.679421	9.03934e-06	0.699134	1.02293e-05	0.0197132	0.178415	0.614902	8.8872e-06	-0.0645193	-0.0244896	-0.0224031	0.0769627
gCGC00060	MEK2, MEK1	Kinase (Ser/Thr)	0.94888	1e-05	0.901261	1e-05	-0.0476191	0	0.951705	1e-05	0.00282544	0	-0.0223968	0
gCGC00158	SIRT1	Protein Deacetylase	0.895123	3.13647e-05	0.897675	2.70858e-05	0.00255251	-0.211609	0.848354	2.25027e-05	-0.0467689	-0.479048	-0.0221082	-0.345328
gCGC00436	Unknown	Undefined	0.838589	0.0001	0.857383	0.0001	0.0187941	0	0.775815	0.0001	-0.0627741	0	-0.02199	0
gCGC00455	KDM6B	Histone Lysine Demethylase	0.835823	2.99969e-06	0.818665	2.29658e-06	-0.0171573	-0.385327	0.809557	3.10608e-06	-0.0262661	0.0502828	-0.0217117	-0.167522
gCGC00390	DNA-PK	Kinase (Ser/Thr)	0.847351	3.3751e-06	0.857322	3.56216e-06	0.00997108	0.0778227	0.794192	3.30011e-06	-0.0531592	-0.0324122	-0.0215941	0.0227053
gCGC00183	DNA	DNA	0.995084	0.0001	1.02144	0.0001	0.0263566	0	0.926445	0.0001	-0.0686388	0	-0.0211411	0
gCGC00010	DNA	DNA	1.00559	0.0003	1.01859	0.0003	0.012992	0	0.950332	0.0003	-0.0552615	0	-0.0211347	0
gCGC00208	JAK1	Kinase (Tyr)	1.03864	1e-05	1.02165	1e-05	-0.0169951	0	1.0134	1e-05	-0.025242	0	-0.0211185	0
gCGC00296	MAP4K4	Kinase (Ser/Thr)	0.984191	1e-06	0.976515	1e-06	-0.00767541	0	0.950403	1e-06	-0.033788	0	-0.0207317	0
gCGC00013	EGFR	Kinase (Tyr)	0.942742	1e-05	0.94714	1e-05	0.00439805	0	0.897186	1e-05	-0.0455561	0	-0.020579	0
gCGC00396	LPA1	GPCR	0.996162	1e-05	0.942166	1e-05	-0.0539958	0	1.00935	1e-05	0.0131841	0	-0.0204058	0
gCGC00297	TNKS	Kinase (Ser/Thr)	0.965346	1e-05	0.911524	1e-05	-0.0538225	0	0.978428	1e-05	0.0130818	0	-0.0203703	0
gCGC00116	multi-Kinase	Kinase (Tyr)	0.715391	1.15677e-07	0.71383	1.43587e-07	-0.00156075	0.311823	0.676759	1.11186e-07	-0.0386319	-0.0571347	-0.0200963	0.127344
gCGC00469	EZH2	Histone Lysine Methyltransferase	0.871739	1.07712e-05	0.880723	1.90976e-05	0.00898463	0.826211	0.822577	8.94582e-06	-0.0491616	-0.267892	-0.0200885	0.27916
gCGC00198	Unknown	Undefined	0.867338	2.9966e-05	0.872186	4.19475e-05	0.00484794	0.485256	0.822772	3.16869e-05	-0.044566	0.0805559	-0.019859	0.282906
gCGC00178	HMG-CoA reductase	Other Enzyme	0.983955	6.48666e-06	1.00442	1e-05	0.0204675	0.624453	0.923869	7.192e-06	-0.0600855	0.148919	-0.019809	0.386686
gCGC00285	BTK	Kinase (Tyr)	0.944061	1e-05	0.921157	1e-05	-0.0229036	0	0.927589	1e-05	-0.0164716	0	-0.0196876	0
gCGC00401	Unknown	Undefined	0.776141	4.33228e-05	0.805812	4.21009e-05	0.0296709	-0.0412753	0.707754	2.08157e-05	-0.0683873	-1.05745	-0.0193582	-0.549364
gCGC00047	IAP	Other non-Enzyme	1.01621	1e-05	0.944113	1e-05	-0.0720937	0	1.04966	1e-05	0.0334555	0	-0.0193191	0
gCGC00114	SCD1	Other Enzyme	0.83937	1e-05	0.819242	1e-05	-0.0201279	0	0.820963	1e-05	-0.0184068	0	-0.0192674	0
gCGC00257	NAPH oxidase	Other Enzyme	0.978402	1e-05	0.961048	1e-05	-0.0173547	0	0.957472	1e-05	-0.0209304	0	-0.0191426	0
gCGC00167	ER	NHR	0.955899	5e-06	0.951708	5e-06	-0.0041911	0	0.92189	5e-06	-0.0340092	0	-0.0191001	0
gCGC00276	NAMPT	Other Enzyme	0.444984	6.41564e-08	0.442046	7.43227e-08	-0.00293797	0.212211	0.409893	4.41942e-08	-0.0350908	-0.537737	-0.0190144	-0.162763
gCGC00312	CK2	Kinase (Ser/Thr)	1.01919	2e-05	0.997941	2e-05	-0.021251	0	1.00298	2e-05	-0.0162082	0	-0.0187296	0
gCGC00112	SIRT1	Protein Deacetylase	1.01955	1e-05	0.999284	1e-05	-0.0202694	0	1.00256	1e-05	-0.0169957	0	-0.0186325	0
gCGC00335	NAMPT	Other Enzyme	0.479159	1.21923e-07	0.448618	1.11316e-07	-0.0305414	-0.131318	0.473051	1.09739e-07	-0.00610781	-0.1519	-0.0183246	-0.141609
gCGC00022	PDGFR, Kit, KDR	Kinase (Tyr)	0.869178	1.78937e-05	0.913398	4.11324e-05	0.0442199	1.20082	0.7885	1.10274e-05	-0.0806782	-0.698367	-0.0182292	0.251227
gCGC00441	Topoisomerase II	Other Enzyme	0.308649	1.90025e-07	0.349781	2.66974e-07	0.0411312	0.490515	0.231945	8.81442e-08	-0.0767045	-1.10825	-0.0177867	-0.308867
gCGC00434	DNA	DNA	0.791538	4.25266e-06	0.810465	4.80902e-06	0.0189273	0.177377	0.737292	3.06293e-06	-0.0542464	-0.473453	-0.0176595	-0.148038
gCGC00531	Ionophore signaling	Ion Channel	0.761152	1.04903e-06	0.797308	2.52639e-06	0.0361567	1.26803	0.689761	8.47076e-07	-0.0713905	-0.308487	-0.0176169	0.47977
gCGC00388	Golgi	Undefined	0.884603	7.18573e-06	0.888901	6.93889e-06	0.00429755	-0.0504295	0.845312	6.7337e-06	-0.039291	-0.0937352	-0.0174967	-0.0720824
gCGC00160	autophagy	Undefined	0.954303	3e-05	0.951965	3e-05	-0.00233787	0	0.921679	3e-05	-0.0326242	0	-0.017481	0
gCGC00337	PAK2, PAK1	Kinase (Ser/Thr)	0.676192	7.28596e-07	0.699126	2.39821e-06	0.0229345	1.71876	0.618486	1.04042e-06	-0.0577055	0.513969	-0.0173855	1.11637
gCGC00100	ROCK2, ROCK1	Kinase (Ser/Thr)	0.964448	1e-05	0.944833	1e-05	-0.0196152	0	0.949732	1e-05	-0.0147163	0	-0.0171658	0
gCGC00148	Cerebulin	Other Enzyme	0.87595	0.0001	0.856624	0.0001	-0.0193262	0	0.861112	0.0001	-0.0148379	0	-0.017082	0
gCGC00197	LDHA	Other Enzyme	0.92273	0.0005	0.905149	0.0005	-0.0175813	0	0.906151	0.0005	-0.0165793	0	-0.0170803	0
gCGC00377	FAS	Other Enzyme	0.71467	2.87722e-05	0.74279	4.37947e-05	0.02812	0.606078	0.652449	1.96995e-05	-0.0622209	-0.54652	-0.0170505	0.0297789
gCGC00146	K+ channel	Ion Channel	1.00011	0.0005	0.979783	0.0005	-0.0203312	0	0.986618	0.0005	-0.0134954	0	-0.0169133	0
gCGC00170	GR	NHR	1.01447	1e-06	0.979772	1e-06	-0.0346987	0	1.01556	1e-06	0.00109065	0	-0.016804	0
gCGC00001	COX-2, COX-1	Other Enzyme	0.832313	0.00055164	0.828469	0.000540435	-0.00384343	-0.029605	0.802619	0.000456722	-0.0296938	-0.272412	-0.0167686	-0.151008
gCGC00115	IKK_epsilon, PDK, TBK1, IKK_alpha	Kinase (Ser/Thr)	0.839581	3.19458e-06	0.822858	2e-05	-0.0167238	2.6463	0.823051	2e-05	-0.0165303	2.6463	-0.016627	2.6463
gCGC00106	CerK	Other Enzyme	0.981041	2e-08	0.961656	2e-08	-0.0193847	0	0.967286	2e-08	-0.013755	0	-0.0165699	0
gCGC00006	Microtubule	Other non-Enzyme	0.879876	1.78554e-08	0.886632	1.97452e-08	0.00675571	0.145141	0.841329	1.79689e-08	-0.0385468	0.00914596	-0.0158955	0.0771434
gCGC00356	COX-2	Other Enzyme	0.99736	2e-05	0.977141	2e-05	-0.0202183	0	0.985844	2e-05	-0.0115157	0	-0.015867	0
gCGC00311	BTK	Kinase (Tyr)	0.959676	1e-05	0.944058	1e-05	-0.0156182	0	0.943609	1e-05	-0.016067	0	-0.0158426	0
gCGC00404	AT II R	GPCR	1.00819	1e-05	0.977455	1e-05	-0.0307361	0	1.0079	1e-05	-0.000291944	0	-0.015514	0
gCGC00462	Unknown	Undefined	0.970879	1e-05	0.964527	1e-05	-0.00635159	0	0.947243	1e-05	-0.0236354	0	-0.0149935	0
gCGC00392	p70S6K	Kinase (Ser/Thr)	0.937348	1e-05	0.931823	1e-05	-0.00552446	0	0.913266	1e-05	-0.0240819	0	-0.0148032	0
gCGC00526	Nedd8	Other non-Enzyme	0.563358	1.35065e-07	0.580183	8.32747e-08	0.0168254	-0.697705	0.516947	7.50327e-08	-0.0464103	-0.848064	-0.0147924	-0.772884
gCGC00273	G9a	Histone Lysine Methyltransferase	0.986052	2e-05	0.966412	2e-05	-0.0196407	0	0.97614	2e-05	-0.00991184	0	-0.0147763	0
gCGC00400	PDE5	Phosphodiesterase	0.984851	2e-05	0.951939	2e-05	-0.0329125	0	0.988993	2e-05	0.00414133	0	-0.0143856	0
gCGC00056	PARP2, PARP1	Other Enzyme	0.96725	1e-05	0.954457	1e-05	-0.0127932	0	0.951455	1e-05	-0.0157948	0	-0.014294	0
gCGC00139	PDE	Phosphodiesterase	0.837266	1.77734e-05	0.836238	2.29929e-05	-0.00102818	0.371474	0.809746	1.64665e-05	-0.0275204	-0.110181	-0.0142743	0.130646
gCGC00237	DPP-4	Protease	0.996755	5e-06	0.981115	5e-06	-0.0156395	0	0.984382	5e-06	-0.0123727	0	-0.0140061	0
gCGC00351	Rac	GTPase	0.952207	5e-06	0.965642	5e-06	0.0134354	0	0.911186	5e-06	-0.041021	0	-0.0137928	0
gCGC00435	FABP	Other non-Enzyme	0.762486	6.06259e-05	0.764434	6.29049e-05	0.00194806	0.0532395	0.733081	4.60166e-05	-0.0294049	-0.39778	-0.0137284	-0.17227
gCGC00326	FAK	Kinase (Tyr)	0.92984	1.94014e-05	0.934507	2e-05	0.00466704	0.043838	0.898785	1.89993e-05	-0.0310553	-0.0302177	-0.0131941	0.00681018
gCGC00159	HMG-CoA reductase	Other Enzyme	0.892994	1.22065e-05	0.905328	2e-05	0.0123345	0.712346	0.854331	1.42052e-05	-0.0386626	0.218767	-0.013164	0.465557
gCGC00528	Cathepsin K	Protease	0.997742	1e-06	1.00775	1e-06	0.0100037	0	0.961488	1e-06	-0.036254	0	-0.0131252	0
gCGC00491	Unknown	Undefined	0.907919	1.52355e-05	0.916485	1.91124e-05	0.00856555	0.327072	0.873144	1.31616e-05	-0.0347754	-0.211106	-0.0131049	0.0579832
gCGC00504	EGFR(T790M)	Kinase (Tyr)	0.895118	6.91458e-06	0.921664	9.9356e-06	0.0265451	0.522966	0.842389	4.62134e-06	-0.0527292	-0.581331	-0.0130921	-0.0291823
gCGC00416	PDE5	Phosphodiesterase	0.963306	1e-05	0.938964	1e-05	-0.0243422	0	0.962446	1e-05	-0.000860274	0	-0.0126013	0
gCGC00310	Axl	Kinase (Tyr)	0.931623	5.32283e-06	0.947382	1e-05	0.0157589	0.909736	0.890675	9.13409e-06	-0.0409482	0.779068	-0.0125947	0.844402
gCGC00456	CDK8	Kinase (Ser/Thr)	0.950068	5e-05	0.942307	5e-05	-0.00776047	0	0.932652	5e-05	-0.0174158	0	-0.0125881	0
gCGC00383	FFAR1	GPCR	0.986771	1e-05	0.975517	1e-05	-0.0112537	0	0.972924	1e-05	-0.0138466	0	-0.0125502	0
gCGC00051	IAP	Other non-Enzyme	0.796075	8.24814e-06	0.796915	6.95894e-06	0.000840306	-0.245202	0.770522	5.4558e-06	-0.0255529	-0.596278	-0.0123563	-0.42074
gCGC00397	Caspase	Protease	0.936095	2e-05	0.906637	2e-05	-0.0294581	0	0.94099	2e-05	0.00489515	0	-0.0122815	0
gCGC00019	20S Proteasome	Protease	0.552944	2.54382e-08	0.554843	2.25263e-08	0.0018993	-0.175388	0.526593	2.35624e-08	-0.0263509	-0.110507	-0.0122258	-0.142948
gCGC00240	SSRI	Transporter	0.937135	0.0002	0.920871	0.0002	-0.0162638	0	0.929198	0.0002	-0.0079363	0	-0.0121001	0
gCGC00473	NIK	Kinase (Ser/Thr)	1.02526	2e-05	1.01675	2e-05	-0.00850809	0	1.00981	2e-05	-0.0154473	0	-0.0119777	0
gCGC00320	PDK1	Kinase (Ser/Thr)	0.718419	1.45222e-06	0.752958	6.15793e-06	0.0345393	2.08418	0.660271	1.62659e-06	-0.0581482	0.163587	-0.0118045	1.12388
gCGC00135	GAGAa	Other non-Enzyme	0.99569	1e-05	0.977347	1e-05	-0.0183427	0	0.990542	1e-05	-0.00514787	0	-0.0117453	0
gCGC00488	CARM1	Histone Arginine Methyltransferase	0.965434	2e-05	0.957986	2e-05	-0.00744772	0	0.949711	2e-05	-0.0157229	0	-0.0115853	0
gCGC00174	Proton Pump	Transporter	0.936497	5e-05	0.928044	5e-05	-0.00845242	0	0.923285	5e-05	-0.0132116	0	-0.010832	0
gCGC00024	B-Raf	Kinase (Ser/Thr)	1.02966	2e-05	1.01415	2e-05	-0.0155135	0	1.0236	2e-05	-0.00606728	0	-0.0107904	0
gCGC00055	PARP2, PARP1	Other Enzyme	0.910463	1e-05	0.894055	1e-05	-0.0164081	0	0.905822	8.3564e-06	-0.00464118	-0.259046	-0.0105247	-0.129523
gCGC00123	ATR, ATM	Kinase (Ser/Thr)	0.90553	2.11291e-05	0.930036	2.00944e-05	0.0245054	-0.0724349	0.860322	1.69378e-05	-0.0452078	-0.318982	-0.0103512	-0.195708
gCGC00254	ACE	Other Enzyme	1.02461	2.5e-05	0.99617	2.5e-05	-0.0284442	0	1.03372	2.5e-05	0.00910664	0	-0.00966877	0
gCGC00016	Unknown	Undefined	0.546385	2.81228e-09	0.540925	1.53781e-09	-0.00546002	-0.870858	0.533987	1.8655e-09	-0.0123984	-0.592173	-0.00892919	-0.731516
gCGC00261	ICE, Caspase	Protease	1.02014	1e-05	1.01567	1e-05	-0.00446498	0	1.00699	1e-05	-0.0131427	0	-0.00880384	0
gCGC00307	ERK	Kinase (Ser/Thr)	0.987188	2e-05	0.944064	2e-05	-0.0431234	0	1.01286	2e-05	0.0256729	0	-0.00872523	0
gCGC00437	p53/MDM2	Other non-Enzyme	0.974388	1e-05	0.959652	1e-05	-0.0147358	0	0.97185	1e-05	-0.00253808	0	-0.00863695	0
gCGC00242	DAG lipase	Lipase	0.987175	1e-05	0.995323	1e-05	0.00814801	0	0.962405	1e-05	-0.0247703	0	-0.00831112	0
gCGC00341	P2Y12	GPCR	0.902146	0.0001	0.906818	0.0001	0.00467241	0	0.880967	0.0001	-0.0211787	0	-0.00825316	0
gCGC00077	Bcl-2	Other non-Enzyme	0.935764	3e-06	0.89113	3e-06	-0.0446343	0	0.96399	3e-06	0.0282258	0	-0.00820425	0
gCGC00076	mTOR	Kinase (Ser/Thr)	0.566203	3.51649e-07	0.606129	6.53151e-07	0.0399262	0.893279	0.509984	2.73727e-07	-0.0562192	-0.3614	-0.00814649	0.26594
gCGC00474	SETD7	Histone Lysine Methyltransferase	0.958281	2e-05	0.969516	2e-05	0.0112349	0	0.930977	2e-05	-0.0273038	0	-0.00803444	0
gCGC00149	PPAR-alpha	NHR	0.868058	0.0001	0.87233	0.0001	0.00427157	0	0.849348	0.0001	-0.0187104	0	-0.0072194	0
gCGC00359	ACC	Other Enzyme	0.849999	1e-07	0.881747	1e-07	0.0317488	0	0.803839	1e-07	-0.04616	0	-0.00720564	0
gCGC00332	RSK3, RSK2, RSK1	Kinase (Ser/Thr)	0.981303	1e-05	0.964593	1e-05	-0.0167099	0	0.983673	1e-05	0.00236988	0	-0.00716999	0
gCGC00288	Acetyl-CoA carboxylase	Other Enzyme	0.811993	2.86297e-06	0.86296	5.79306e-06	0.0509673	1.01681	0.747115	1.54526e-06	-0.0648779	-0.889662	-0.0069553	0.0635756
gCGC00517	PKD1	Kinase (Ser/Thr)	0.881831	2e-05	0.862761	1.79299e-05	-0.01907	-0.157633	0.88748	1.29942e-05	0.00564927	-0.622133	-0.00671038	-0.389883
gCGC00050	Cerebulin	Other Enzyme	0.957191	5e-05	0.928209	5e-05	-0.0289814	0	0.973333	5e-05	0.0161425	0	-0.00641942	0
gCGC00228	HDAC	Histone Deacetylase	0.966891	1e-07	0.974215	1e-07	0.00732374	0	0.946765	1e-07	-0.0201256	0	-0.00640094	0
gCGC00212	CPT1b	Other Enzyme	0.99519	1e-05	1.01336	1e-05	0.0181716	0	0.964259	1e-05	-0.0309304	0	-0.0063794	0
gCGC00403	AT II R	GPCR	0.918738	0.0001	0.928158	0.0001	0.00942045	0	0.896744	0.0001	-0.0219942	0	-0.00628686	0
gCGC00331	Topoisomerase I	Other Enzyme	0.631428	8.02925e-07	0.660714	1.17936e-06	0.0292864	0.554672	0.589594	6.20877e-07	-0.0418333	-0.370957	-0.00627345	0.0918577
gCGC00118	multi-Kinase	Kinase (Tyr)	0.765235	8.44631e-06	0.78729	1.16159e-05	0.0220553	0.459706	0.73089	8.96924e-06	-0.0343446	0.0866648	-0.00614461	0.273185
gCGC00205	HMT	Other Enzyme	0.905828	3.04174e-06	0.907955	5.83282e-06	0.00212651	0.939296	0.891749	4.44667e-06	-0.0140793	0.547826	-0.00597641	0.743561
gCGC00181	NFKB	Other non-Enzyme	0.94208	1e-05	0.955462	1e-05	0.0133813	0	0.916983	1e-05	-0.0250975	0	-0.00585809	0
gCGC00206	HMG-CoA reductase	Other Enzyme	0.744228	6.32731e-06	0.762574	5.77851e-06	0.0183455	-0.130896	0.714182	4.03002e-06	-0.0300463	-0.650807	-0.0058504	-0.390852
gCGC00041	Aurora_A	Kinase (Ser/Thr)	1.02286	1e-06	1.03483	1e-06	0.0119742	0	0.999531	1e-06	-0.0233296	0	-0.00567767	0
gCGC00426	20S Proteasome	Protease	0.784117	2.46375e-07	0.786761	3.8084e-07	0.0026443	0.628333	0.770452	2.96601e-07	-0.0136646	0.26767	-0.00551015	0.448001
gCGC00217	Cholinesterase	Other Enzyme	0.976641	1e-05	0.972449	1e-05	-0.00419205	0	0.970224	1e-05	-0.00641781	0	-0.00530493	0
gCGC00090	Eg5	Other Enzyme	0.973719	3e-05	0.973648	3e-05	-7.09891e-05	0	0.964085	3e-05	-0.00963408	0	-0.00485253	0
gCGC00317	CPT1A	Other Enzyme	0.944349	1e-05	0.950869	1e-05	0.00651962	0	0.928548	1e-05	-0.0158014	0	-0.00464091	0
gCGC00192	PDE	Phosphodiesterase	0.973925	1e-05	0.951066	1e-05	-0.0228596	0	0.987649	1e-05	0.0137234	0	-0.00456813	0
gCGC00334	multi-CDK	Kinase (Ser/Thr)	0.784982	1.2607e-07	0.802513	2.16004e-07	0.0175315	0.776835	0.758976	1.48041e-07	-0.026006	0.231767	-0.00423723	0.504301
gCGC00222	Golgi	Undefined	0.831659	3.64377e-08	0.864767	4.89209e-08	0.0331076	0.425019	0.790214	3.17039e-08	-0.0414453	-0.20077	-0.00416887	0.112124
gCGC00439	PLK1	Kinase (Ser/Thr)	0.948781	1e-06	0.945008	1e-06	-0.0037725	0	0.944555	1e-06	-0.00422537	0	-0.00399894	0
gCGC00411	GLS	Other Enzyme	0.972098	2e-05	0.986831	2e-05	0.014733	0	0.949818	2e-05	-0.0222799	0	-0.00377345	0
gCGC00368	TGBR2	Kinase (Ser/Thr)	1.05126	1e-05	1.04231	1e-05	-0.00895524	0	1.0529	1e-05	0.00163722	0	-0.00365901	0
gCGC00014	EGFR	Kinase (Tyr)	0.993052	2e-06	0.995878	2e-06	0.00282574	0	0.982942	2e-06	-0.01011	0	-0.00364214	0
gCGC00199	Guanylyl Cyclase	Other Enzyme	0.918186	1e-05	0.897023	1e-05	-0.0211632	0	0.934339	1e-05	0.016153	0	-0.00250509	0
gCGC00492	LSD1	Histone Lysine Demethylase	0.919801	8.16494e-06	0.933074	2e-05	0.0132734	1.29249	0.901786	1.35908e-05	-0.0180144	0.735121	-0.00237048	1.0138
gCGC00035	MEK2, MEK1	Kinase (Ser/Thr)	1.00546	2e-05	1.00599	2e-05	0.000533581	0	1.00026	2e-05	-0.00520098	0	-0.0023337	0
gCGC00023	SMO	Other non-Enzyme	1.01057	5e-06	1.02022	5e-06	0.00964308	0	0.996412	5e-06	-0.014163	0	-0.00225994	0
gCGC00275	G9a	Histone Lysine Methyltransferase	0.772686	3.84612e-06	0.808745	7.37123e-06	0.0360598	0.938503	0.732241	2.76092e-06	-0.0404441	-0.478255	-0.00219214	0.230124
gCGC00515	NIK	Kinase (Ser/Thr)	0.98336	2e-05	0.966819	2e-05	-0.0165406	0	0.995923	2e-05	0.0125639	0	-0.00198832	0
gCGC00227	TrioN RhoGEF	GEF	0.95901	0.0001	0.956405	0.0001	-0.0026046	0	0.957925	0.0001	-0.00108445	0	-0.00184453	0
gCGC00137	AMPK	Kinase (Ser/Thr)	0.811309	0.0005	0.849713	0.0005	0.0384038	0	0.769396	0.0005	-0.0419136	0	-0.00175491	0
gCGC00005	Microtubule	Other non-Enzyme	0.849642	4.0702e-08	0.879342	4.06518e-08	0.0296994	-0.0017778	0.816667	3.84113e-08	-0.0329755	-0.0835671	-0.00163805	-0.0426725
gCGC00339	multi-Kinase	Kinase (Tyr)	0.847447	4.01079e-06	0.891284	3.76932e-06	0.043837	-0.089582	0.800677	2.26064e-06	-0.0467699	-0.827151	-0.00146648	-0.458367
gCGC00210	p53	Other non-Enzyme	1.00311	1e-05	1.02154	1e-05	0.0184214	0	0.981914	1e-05	-0.0212008	0	-0.00138971	0
gCGC00313	CHK1	Kinase (Ser/Thr)	0.589421	3.62001e-07	0.617461	4.16e-07	0.0280402	0.200592	0.558616	2.69669e-07	-0.030805	-0.424803	-0.00138238	-0.112105
gCGC00322	Actin	Other non-Enzyme	0.832197	3.9855e-07	0.864795	8.20403e-07	0.0325976	1.04157	0.797711	2.81658e-07	-0.0344856	-0.500815	-0.000943989	0.27038
gCGC00193	Hif1alpha	Other Enzyme	0.935066	0.0001	0.954219	0.0001	0.0191528	0	0.914226	0.0001	-0.02084	0	-0.000843585	0
gCGC00278	SCD1	Other Enzyme	0.892283	1e-05	0.900219	1e-05	0.00793582	0	0.883081	1e-05	-0.009202	0	-0.000633091	0
gCGC00471	BAZ2B, BAZ2A	Bromodomain	0.946194	2e-05	0.986147	2e-05	0.0399528	0	0.905047	2e-05	-0.0411473	0	-0.000597239	0
gCGC00012	Sarco/ER Ca2+ ATPase	Transporter	0.770899	2.07232e-07	0.790913	2.81093e-07	0.0200138	0.439805	0.750488	1.62564e-07	-0.0204113	-0.350237	-0.000198752	0.0447841
gCGC00108	PPAR-gamma	NHR	0.961463	5e-06	0.973276	5e-06	0.0118131	0	0.950427	5e-06	-0.0110362	0	0.000388443	0
gCGC00065	Bcl-xL, Bcl-2	Other non-Enzyme	0.906743	3e-06	0.911352	3e-06	0.00460958	0	0.90333	3e-06	-0.00341225	0	0.000598669	0
gCGC00333	Lipase	Lipase	0.948865	3e-05	0.955361	3e-05	0.00649577	0	0.944152	3e-05	-0.00471288	0	0.000891447	0
gCGC00163	COX-2, COX-1	Other Enzyme	0.848952	8.44562e-05	0.865637	7.97038e-05	0.0166847	-0.0835541	0.834463	7.18743e-05	-0.0144885	-0.232728	0.0010981	-0.158141
gCGC00086	Hexokinase	Other Enzyme	0.974385	2e-05	0.988705	2e-05	0.0143204	0	0.962459	2e-05	-0.0119256	0	0.00119743	0
gCGC00151	Norepinephrine reuptake	Transporter	0.768784	3.60933e-05	0.782934	4.21955e-05	0.01415	0.225358	0.757554	2.77572e-05	-0.01123	-0.378867	0.00145999	-0.0767546
gCGC00371	GSK3_beta	Kinase (Ser/Thr)	0.686449	7.96273e-06	0.720957	1.32947e-05	0.0345079	0.739521	0.655187	8.20069e-06	-0.0312625	0.0424812	0.00162274	0.391001
gCGC00209	LRRK2	Kinase (Ser/Thr)	1.01371	1e-05	1.00145	1e-05	-0.0122581	0	1.03002	1e-05	0.0163099	0	0.0020259	0
gCGC00527	Rac-GEF	GEF	0.912362	0.0001	0.940269	0.0001	0.0279074	0	0.889019	9.15969e-05	-0.0233424	-0.126629	0.0022825	-0.0633143
gCGC00225	PPAR-gamma	NHR	0.975883	1e-05	0.975719	1e-05	-0.000163615	0	0.980774	1e-05	0.00489098	0	0.00236368	0
gCGC00236	sPLA2	Phospholipase	0.944478	1e-05	0.939449	1e-05	-0.00502872	0	0.95467	1e-05	0.010192	0	0.00258166	0
gCGC00070	COX-2, COX-1	Other Enzyme	0.94898	1e-05	0.951555	1e-05	0.00257558	0	0.951575	1e-05	0.00259513	0	0.00258535	0
gCGC00003	Topoisomerase II	Other Enzyme	0.393082	5.82151e-08	0.423807	1.20084e-07	0.0307246	1.04458	0.368304	6.47017e-08	-0.0247785	0.152411	0.00297303	0.598495
gCGC00395	MMP-3	Protease	0.90371	5e-06	0.903403	5e-06	-0.000307858	0	0.91103	5e-06	0.00731915	0	0.00350565	0
gCGC00104	bisphosphonate	Other non-Enzyme	0.948763	5e-05	0.953785	5e-05	0.00502211	0	0.951204	5e-05	0.00244081	0	0.00373146	0
gCGC00043	p38 MAPK	Kinase (Ser/Thr)	0.963153	2e-05	0.999481	2e-05	0.0363282	0	0.934946	2e-05	-0.0282067	0	0.00406075	0
gCGC00302	Cysteine Protease	Protease	1.01088	5e-06	1.02293	5e-06	0.0120426	0	1.00756	5e-06	-0.00332499	0	0.00435883	0
gCGC00490	EZH2	Histone Lysine Methyltransferase	0.873695	2e-05	0.907918	2e-05	0.0342233	0	0.848393	2e-05	-0.0253022	0	0.00446051	0
gCGC00264	ERK	Kinase (Ser/Thr)	0.956448	2e-05	0.944162	2e-05	-0.0122858	0	0.977681	2e-05	0.0212328	0	0.00447354	0
gCGC00238	H1 Receptor	GPCR	0.856558	5e-06	0.845848	5e-06	-0.0107095	0	0.876363	5e-06	0.0198059	0	0.00454822	0
gCGC00211	Unknown	Undefined	0.953781	5e-05	0.948753	5e-05	-0.00502795	0	0.96802	5e-05	0.0142394	0	0.00460574	0
gCGC00345	S1P1	GPCR	0.916721	4.26827e-05	0.948528	0.0001	0.0318074	1.22828	0.894243	4.63556e-05	-0.0224782	0.119093	0.00466463	0.673686
gCGC00087	p38 MAPK	Kinase (Ser/Thr)	0.929936	2e-05	0.970319	2e-05	0.0403832	0	0.899098	1.66918e-05	-0.0308384	-0.26086	0.00477239	-0.13043
gCGC00418	monocarboxylate transporters	Transporter	0.8992	0.0001	0.930023	0.0001	0.0308229	0	0.878149	0.0001	-0.0210509	0	0.00488603	0
gCGC00080	DNA	DNA	0.878003	2e-05	0.889294	2e-05	0.0112911	0	0.876705	2e-05	-0.00129789	0	0.00499663	0
gCGC00349	p38 MAPK	Kinase (Ser/Thr)	0.621839	3.60148e-07	0.619872	3.71344e-07	-0.00196779	0.0441645	0.633995	3.69109e-07	0.0121558	0.035455	0.00509399	0.0398098
gCGC00196	eNOS, bNOS	Other Enzyme	0.976209	1e-05	1.01398	1e-05	0.0377686	0	0.949263	1e-05	-0.0269457	0	0.00541148	0
gCGC00308	NAMPT	Other Enzyme	0.240369	1.14813e-08	0.248786	1.26347e-08	0.0084175	0.138104	0.244383	1.24001e-08	0.00401424	0.11107	0.00621587	0.124587
gCGC00523	PRMT3	Histone Arginine Methyltransferase	0.973884	2e-05	1.00224	2e-05	0.0283602	0	0.959552	2e-05	-0.0143322	0	0.00701401	0
gCGC00444	DNA	DNA	0.27515	1.15202e-06	0.316737	1.56218e-06	0.0415873	0.439392	0.24874	9.36771e-07	-0.0264099	-0.298401	0.00758871	0.0704953
gCGC00154	DNA polymerase	Other Enzyme	1.00014	0.0001	1.00237	0.0001	0.00223255	0	1.01339	0.0001	0.0132452	0	0.00773889	0
gCGC00168	PLC, Guanylyl Cyclase	Phospholipase, Other Enzyme	0.944307	5e-05	0.969071	5e-05	0.024764	0	0.935106	5e-05	-0.00920105	0	0.00778148	0
gCGC00381	ACAT	Other Enzyme	0.892362	2e-06	0.909672	2e-06	0.0173101	0	0.890867	2e-06	-0.001495	0	0.00790757	0
gCGC00171	SSRI	Transporter	1.01428	2e-08	1.01727	2e-08	0.00298643	0	1.02728	2e-08	0.0129974	0	0.00799191	0
gCGC00489	ERK	Kinase (Ser/Thr)	0.954354	1e-05	0.946946	1e-05	-0.00740874	0	0.979027	1e-05	0.0246723	0	0.00863177	0
gCGC00463	LSD1	Histone Lysine Demethylase	1.02746	1e-05	1.01448	1e-05	-0.0129815	0	1.05853	1e-05	0.0310639	0	0.00904119	0
gCGC00191	GluR	Ion Channel	0.960584	0.00015	0.969453	0.00015	0.00886929	0	0.97047	0.00015	0.00988621	0	0.00937775	0
gCGC00072	JAK2, JAK1	Kinase (Tyr)	0.965394	1e-05	0.978686	1e-05	0.0132913	0	0.971433	1e-05	0.00603807	0	0.00966468	0
gCGC00113	Antioxidant	Undefined	0.986672	1e-05	0.973906	1e-05	-0.0127656	0	1.0197	1e-05	0.0330237	0	0.010129	0
gCGC00036	PARP2, PARP1	Other Enzyme	0.856339	7.34714e-06	0.867041	1e-05	0.0107026	0.444745	0.866292	7.00295e-06	0.0099535	-0.06922	0.0103281	0.187762
gCGC00251	MCT1 lactate/H+ symporter	Transporter	0.987471	1e-05	0.979606	1e-05	-0.00786418	0	1.01606	1e-05	0.0285848	0	0.0103603	0
gCGC00143	GR	NHR	0.960029	1e-05	0.958011	1e-05	-0.00201821	0	0.983258	1e-05	0.0232286	0	0.0106052	0
gCGC00329	PLK1	Kinase (Ser/Thr)	0.665726	1.30077e-06	0.668219	1.25393e-06	0.00249213	-0.0529059	0.68649	1.35498e-06	0.0207638	0.0589061	0.0116279	0.00300009
gCGC00289	PI3K-G, PI3K-D	Kinase (Lipid)	0.911299	5.85745e-06	0.933839	1e-05	0.0225391	0.771656	0.912307	6.93488e-06	0.00100732	0.243598	0.0117732	0.507627
gCGC00203	bisphosphonate	Other non-Enzyme	0.94597	0.0002	0.956443	0.0002	0.0104734	0	0.959466	0.0002	0.0134965	0	0.011985	0
gCGC00369	ACE	Other Enzyme	0.940238	3e-05	0.951054	3e-05	0.0108157	0	0.953575	3e-05	0.0133376	0	0.0120766	0
gCGC00287	RAR	NHR	0.980498	0.0001	0.994538	0.0001	0.0140395	0	0.993259	0.0001	0.0127611	0	0.0134003	0
gCGC00391	TrkB, TrkA	Kinase (Tyr)	0.970371	2e-05	0.983386	2e-05	0.0130147	0	0.984183	2e-05	0.0138119	0	0.0134133	0
gCGC00421	20S Proteasome	Protease	0.794054	9.89391e-07	0.809875	1.01028e-06	0.0158215	0.0301432	0.806366	9.11428e-07	0.0123119	-0.118412	0.0140667	-0.0441342
gCGC00336	IGF1R	Kinase (Tyr)	0.847874	9.04134e-06	0.883661	1.14517e-05	0.0357875	0.340953	0.840381	8.27233e-06	-0.00749266	-0.128243	0.0141474	0.106355
gCGC00417	AMPK	Kinase (Ser/Thr)	0.991822	1e-05	1.03058	1e-05	0.0387558	0	0.981821	1e-05	-0.0100006	0	0.0143776	0
gCGC00223	HMG-CoA reductase	Other Enzyme	0.953965	2e-05	0.993728	2e-05	0.0397627	0	0.9432	2e-05	-0.0107655	0	0.0144986	0
gCGC00447	LDHB, LDHA	Other Enzyme	0.876245	2.03402e-05	0.902704	2.01627e-05	0.0264589	-0.0126479	0.878932	3.15733e-05	0.00268716	0.634369	0.014573	0.310861
gCGC00214	CETP	Other Enzyme	0.951853	1e-05	0.975601	1e-05	0.0237474	0	0.958111	1e-05	0.00625777	0	0.0150026	0
gCGC00162	GR	NHR	0.975815	1e-06	0.958663	1e-06	-0.0171515	0	1.02317	1e-06	0.0473564	0	0.0151025	0
gCGC00195	FLAP	Other Enzyme	0.720666	2.22048e-05	0.748084	2.44277e-05	0.0274175	0.137645	0.724084	1.85974e-05	0.00341815	-0.255774	0.0154178	-0.0590643
gCGC00083	CHK1	Kinase (Ser/Thr)	0.806286	2.2847e-06	0.851383	2.8818e-06	0.0450974	0.334964	0.792364	1.70117e-06	-0.013922	-0.42548	0.0155877	-0.0452579
gCGC00346	P-gp	Transporter	0.725471	2.19754e-05	0.759556	3.25515e-05	0.0340842	0.566834	0.723894	2.11513e-05	-0.00157756	-0.0551458	0.0162533	0.255844
gCGC00405	Unknown	Undefined	0.993352	1e-05	1.02943	1e-05	0.0360824	0	0.991324	1e-05	-0.00202793	0	0.0170273	0
gCGC00501	Actin	Other non-Enzyme	0.834075	4.1306e-07	0.895624	1e-06	0.0615482	1.27558	0.806972	2.85545e-07	-0.0271033	-0.532631	0.0172225	0.371473
gCGC00249	MMP	Protease	0.945227	1e-05	0.981829	1e-05	0.0366016	0	0.943383	1e-05	-0.00184429	0	0.0173787	0
gCGC00524	CARM1	Histone Arginine Methyltransferase	0.939546	2e-05	0.958879	2e-05	0.0193331	0	0.955185	2e-05	0.0156389	0	0.017486	0
gCGC00350	PDK	Kinase (Ser/Thr)	0.979614	1e-05	1.01066	1e-05	0.0310456	0	0.985628	1e-05	0.00601465	0	0.0185301	0
gCGC00201	Na+-Glucose Transport	Transporter	0.841137	5e-05	0.880211	5e-05	0.0390739	0	0.8408	3.83095e-05	-0.000337005	-0.384226	0.0193685	-0.192113
gCGC00190	DNA synthesis	Other non-Enzyme	0.986915	1e-05	1.00942	1e-05	0.0225011	0	1.00321	1e-05	0.0162952	0	0.0193982	0
gCGC00355	DNA synthesis	Other Enzyme	0.0996074	2.65973e-09	0.156852	2.09065e-08	0.0572448	2.9746	0.0823437	1.47786e-08	-0.0172637	2.47416	0.0199905	2.72438
gCGC00422	HMG-CoA reductase	Other Enzyme	0.980517	2e-08	1.00602	2e-08	0.0255006	0	0.995372	2e-08	0.014855	0	0.0201778	0
gCGC00516	PKD1	Kinase (Ser/Thr)	0.875636	1e-07	0.891133	1e-07	0.0154971	0	0.901346	1e-07	0.02571	0	0.0206036	0
gCGC00053	JAK, JAK3, JAK2	Kinase (Tyr)	0.994193	1e-05	0.99927	1e-05	0.00507671	0	1.03112	1e-05	0.0369264	0	0.0210016	0
gCGC00293	Adenylyl Cyclase	Other Enzyme	0.918287	2e-05	0.941369	2e-05	0.0230824	0	0.940027	2e-05	0.0217403	0	0.0224113	0
gCGC00361	Na+/H+ exchanger	Transporter	0.93331	2e-05	0.975015	2e-05	0.0417043	0	0.936709	2e-05	0.00339836	0	0.0225513	0
gCGC00126	multi-Kinase	Kinase (Tyr)	0.912612	9.15027e-06	0.944681	2e-05	0.0320691	1.12811	0.92783	8.87759e-06	0.0152181	-0.0436467	0.0236436	0.542234
gCGC00347	GGTase	Other Enzyme	0.885254	2.12217e-05	0.927311	4.91497e-05	0.0420569	1.21164	0.891792	3.04013e-05	0.00653785	0.518595	0.0242974	0.86512
gCGC00007	Topoisomerase I	Other Enzyme	0.134529	4.50141e-09	0.217241	9.02406e-09	0.0827122	1.0034	0.10162	3.75179e-09	-0.0329089	-0.262797	0.0249017	0.370302
gCGC00215	Vitamin K Epoxide Reductase	Other Enzyme	0.812544	0.0001	0.817697	0.0001	0.00515318	0	0.857386	0.0001	0.0448418	0	0.0249975	0
gCGC00370	ATM	Kinase (Ser/Thr)	0.873199	8.61496e-06	0.952986	1e-05	0.0797866	0.215083	0.843476	6.31304e-06	-0.0297229	-0.44851	0.0250318	-0.116714
gCGC00094	RIPK1	Kinase (Ser/Thr)	0.886384	5e-05	0.905354	5e-05	0.0189693	0	0.918881	5e-05	0.032497	0	0.0257331	0
gCGC00360	Unknown	Undefined	0.874589	1e-05	0.909476	1e-05	0.034887	0	0.891314	1e-05	0.0167254	0	0.0258062	0
gCGC00164	Iron chelation	Other non-Enzyme	0.685022	6.71719e-06	0.768019	1.21075e-05	0.0829972	0.849973	0.654883	6.62614e-06	-0.0301389	-0.0196895	0.0264292	0.415142
gCGC00438	HSP90	Other Enzyme	0.874392	5e-08	0.892824	5e-08	0.0184325	0	0.90942	5e-08	0.0350283	0	0.0267304	0
gCGC00098	CHK1	Kinase (Ser/Thr)	0.550225	1.50543e-07	0.628529	1.34055e-07	0.0783046	-0.167351	0.526805	1.20084e-07	-0.0234193	-0.326132	0.0274427	-0.246741
gCGC00265	ER	NHR	1.00052	1e-05	0.995125	1e-05	-0.00539297	0	1.06259	1e-05	0.062075	0	0.028341	0
gCGC00140	BAR	GPCR	0.9554	0.0001	0.988921	0.0001	0.0335215	0	0.979575	0.0001	0.0241756	0	0.0288486	0
gCGC00122	multi-Kinase	Kinase (Tyr)	0.77402	1.24676e-06	0.876562	1.5139e-06	0.102542	0.280082	0.729264	1.016e-06	-0.0447556	-0.295286	0.0288932	-0.00760195
gCGC00252	Mitochondrial decoupler	Undefined	0.632273	4.38452e-06	0.676558	3.91399e-06	0.0442846	-0.163778	0.646277	2.75891e-06	0.014004	-0.668323	0.0291443	-0.416051
gCGC00448	ITK	Kinase (Tyr)	0.88606	5.08812e-06	0.948186	2e-05	0.062126	1.9748	0.883522	6.9557e-06	-0.00253844	0.451063	0.0297938	1.21293
gCGC00425	ERK	Kinase (Ser/Thr)	1.03394	1e-05	1.04891	1e-05	0.014971	0	1.07986	1e-05	0.0459194	0	0.0304452	0
gCGC00009	DNA synthesis	Other Enzyme	0.431071	3.86147e-08	0.467009	5.26066e-08	0.0359378	0.446094	0.459115	5.59003e-08	0.0280434	0.533707	0.0319906	0.4899
gCGC00450	EGFR(T790M)	Kinase (Tyr)	0.915989	1.35288e-05	0.97118	2e-05	0.0551902	0.563969	0.926219	1.97282e-05	0.0102294	0.544228	0.0327098	0.554098
gCGC00256	Muscarinic Receptor	GPCR	1.0049	5e-06	1.03949	5e-06	0.0345945	0	1.03881	5e-06	0.0339096	0	0.034252	0
gCGC00093	SphK	Other Enzyme	0.852189	8.15842e-06	0.890805	8.11089e-06	0.0386162	-0.00842942	0.882319	6.47574e-06	0.0301307	-0.333244	0.0343735	-0.170837
gCGC00255	Urease	Other Enzyme	0.972743	1e-05	0.997816	1e-05	0.0250734	0	1.01891	1e-05	0.0461635	0	0.0356185	0
gCGC00004	Microtubule	Other non-Enzyme	0.839433	7.17643e-08	0.899958	4.64311e-08	0.0605248	-0.628175	0.850555	4.32456e-08	0.0111215	-0.730712	0.0358231	-0.679443
gCGC00153	PPAR	NHR	0.853015	2e-05	0.884257	2e-05	0.0312425	0	0.894357	2e-05	0.0413418	0	0.0362922	0
gCGC00325	Cytidine deaminase	Other Enzyme	0.848293	0.000142042	0.931814	0.000139364	0.0835204	-0.0274663	0.838326	8.49877e-05	-0.00996697	-0.740994	0.0367767	-0.38423
gCGC00121	Met	Kinase (Tyr)	0.778448	1.52007e-05	0.833642	0.0001	0.0551935	2.71779	0.798446	0.0001	0.0199981	2.71779	0.0375958	2.71779
gCGC00340	IRE1 RNase	Other Enzyme	0.878873	4.25924e-05	0.928212	5e-05	0.0493389	0.23133	0.906058	5e-05	0.0271848	0.23133	0.0382619	0.23133
gCGC00298	Bcl-xL	Other non-Enzyme	0.891327	1.22256e-06	0.929136	3e-06	0.037809	1.29506	0.930206	3e-06	0.038879	1.29506	0.038344	1.29506
gCGC00386	5-HT2 Receptor	Ion Channel	0.980248	1e-06	1.02328	1e-06	0.0430346	0	1.01704	1e-06	0.0367924	0	0.0399135	0
gCGC00330	HSP90	Other Enzyme	0.55954	4.18464e-07	0.609061	5.9033e-07	0.0495213	0.496418	0.59166	5.26773e-07	0.0321201	0.332078	0.0408207	0.414248
gCGC00309	NAMPT	Other Enzyme	0.463181	6.98468e-08	0.472472	6.61806e-08	0.00929019	-0.0777869	0.538052	6.6478e-08	0.0748708	-0.0713188	0.0420805	-0.0745528
gCGC00419	20S Proteasome	Protease	0.66857	2.885e-06	0.729965	4.36545e-06	0.0613944	0.597561	0.692114	3.62009e-06	0.0235434	0.327457	0.0424689	0.462509
gCGC00224	PPAR-gamma	NHR	0.926627	5e-05	0.971137	5e-05	0.0445102	0	0.971999	5e-05	0.0453719	0	0.0449411	0
gCGC00181	NFKB	Other non-Enzyme	0.876674	8.21421e-06	0.955624	2e-05	0.0789503	1.28381	0.888363	1.31974e-05	0.0116887	0.684058	0.0453195	0.983932
gCGC00180	iPLA2 beta	Other Enzyme	0.968794	2e-05	1.0216	2e-05	0.0528038	0	1.00759	2e-05	0.0387923	0	0.0457981	0
gCGC00277	TTK	Kinase (Ser/Thr)	0.856733	4.08651e-06	0.919964	2e-05	0.0632315	2.29106	0.88787	6.03654e-06	0.0311373	0.562854	0.0471844	1.42696
gCGC00141	ADH	Other Enzyme	0.913212	2e-06	1.01128	2e-06	0.0980694	0	0.911658	2e-06	-0.00155324	0	0.0482581	0
gCGC00378	SIRT2, SIRT1	Protein Deacetylase	0.793765	2.96282e-05	0.837246	6.17821e-05	0.0434812	1.06022	0.853555	4.31908e-05	0.05979	0.543753	0.0516356	0.801986
gCGC00194	HMG-CoA reductase	Other Enzyme	0.804037	1.58094e-05	0.861743	2e-05	0.0577061	0.339217	0.851646	1.59387e-05	0.0476091	0.0117468	0.0526576	0.175482
gCGC00037	PI3K-A	Kinase (Lipid)	0.814157	2e-05	0.89719	2e-05	0.0830323	0	0.837115	2e-05	0.0229577	0	0.052995	0
gCGC00464	Microtubule	Other non-Enzyme	0.572201	5.93103e-09	0.670353	1.68206e-08	0.098152	1.50387	0.583445	9.8075e-09	0.0112442	0.725602	0.0546981	1.11474
gCGC00530	HSP90	Other Enzyme	0.849538	3.4299e-07	0.921236	4.36083e-07	0.071698	0.346436	0.887876	3.50873e-07	0.0383379	0.0327823	0.0550179	0.189609
gCGC00375	WEE-1	Kinase (Ser/Thr)	0.53466	2.45629e-07	0.629395	3.69966e-07	0.0947352	0.59091	0.559669	1.70055e-07	0.025009	-0.530484	0.0598721	0.0302131
gCGC00200	Guanylyl Cyclase	Other Enzyme	0.894752	1e-05	0.95873	1e-05	0.0639783	0	0.951999	1e-05	0.057247	0	0.0606127	0
gCGC00161	IMPDH	Other Enzyme	0.718934	7.8281e-07	0.806299	2e-06	0.087365	1.35327	0.758324	8.72276e-07	0.0393897	0.156123	0.0633773	0.754695
gCGC00044	PI3K, mTOR	Kinase (Lipid), Kinase (Ser/Thr)	0.496855	1.82064e-07	0.598264	5.35518e-07	0.101409	1.55649	0.522309	2.58901e-07	0.0254542	0.507956	0.0634316	1.03222
gCGC00465	Aurora_B, Aurora_A	Kinase (Ser/Thr)	0.738601	1.65201e-07	0.851179	3e-06	0.112577	4.18267	0.756186	2.4609e-07	0.0175846	0.574963	0.0650811	2.37882
gCGC00268	Vitamin D Receptor	NHR	0.89928	1e-05	1.00195	1e-05	0.102674	0	0.938872	1e-05	0.0395923	0	0.0711332	0
gCGC00482	Microtubule	Other non-Enzyme	0.558156	3.69589e-10	0.682152	1.93904e-09	0.123996	2.39135	0.577214	7.26799e-10	0.0190582	0.975633	0.0715269	1.68349
gCGC00150	Unknown	Undefined	0.835854	3.84821e-06	0.941914	9.88201e-06	0.106059	1.36062	0.873691	4.02028e-06	0.0378365	0.0631092	0.0719479	0.711863
gCGC00497	Microtubule	Other non-Enzyme	0.892834	1e-07	0.974956	1e-07	0.0821216	0	0.955594	1e-07	0.0627603	0	0.072441	0
gCGC00045	Aurora_B	Kinase (Ser/Thr)	0.766197	1.90697e-07	0.902464	3e-06	0.136267	3.97561	0.778975	3.24737e-07	0.0127779	0.767993	0.0745227	2.3718
gCGC00133	Aurora_B, Aurora_A	Kinase (Ser/Thr)	0.854011	5.28958e-07	0.949778	1e-06	0.0957673	0.918774	0.908782	1e-06	0.0547707	0.918774	0.075269	0.918774
gCGC00220	Eg5	Other Enzyme	0.631602	1.97569e-07	0.719366	1e-05	0.0877641	5.6615	0.699289	2.61411e-07	0.0676869	0.403969	0.0777255	3.03274
gCGC00260	PI3K-A	Kinase (Lipid)	0.570068	3.76201e-07	0.686803	1.3352e-06	0.116735	1.82748	0.610384	6.41859e-07	0.0403154	0.770755	0.0785249	1.29912
gCGC00221	PDE	Phosphodiesterase	0.730574	2e-05	0.812368	2e-05	0.0817944	0	0.808853	2e-05	0.0782794	0	0.0800369	0
gCGC00498	DNA	DNA	0.608152	3.09717e-06	0.740617	1.43984e-05	0.132466	2.21689	0.637426	6.25922e-06	0.0292748	1.01503	0.0808703	1.61596
gCGC00506	HSP90	Other Enzyme	0.53409	2.63143e-07	0.645767	4.80534e-07	0.111677	0.86879	0.585988	2.80978e-07	0.0518977	0.0946061	0.0817871	0.481698
gCGC00301	TYK2	Kinase (Tyr)	0.683326	2e-05	0.80773	2e-05	0.124405	0	0.729628	2e-05	0.0463028	0	0.0853537	0
gCGC00281	DNA synthesis	Other Enzyme	0.877451	0.001	0.991526	0.001	0.114076	0	0.93849	0.001	0.0610388	0	0.0875572	0
gCGC00099	PI3K-D	Kinase (Lipid)	0.830456	4.01549e-06	0.936887	1e-05	0.106431	1.31635	0.915833	1e-05	0.0853769	1.31635	0.0959038	1.31635
gCGC00025	AKT2, AKT1	Kinase (Ser/Thr)	0.692909	1.74697e-06	0.793106	8.9257e-06	0.100197	2.35311	0.794358	5.29039e-06	0.101448	1.59852	0.100823	1.97582
gCGC00064	Src	Kinase (Tyr)	0.832297	1e-07	0.945141	1e-07	0.112843	0	0.940351	1e-07	0.108054	0	0.110449	0
gCGC00020	Aurora_B, Aurora_A	Kinase (Ser/Thr)	0.569678	2.30783e-07	0.767865	2.28424e-05	0.198187	6.62903	0.595631	8.71667e-08	0.0259528	-1.40469	0.11207	2.61217
gCGC00184	DNA	DNA	0.79202	0.001	0.934215	0.001	0.142195	0	0.88609	0.001	0.0940697	0	0.118132	0
gCGC00374	HSP90	Other Enzyme	0.451462	1.14937e-07	0.638114	2.82148e-07	0.186652	1.29561	0.530549	1.35456e-07	0.0790866	0.236988	0.132869	0.7663
gCGC00478	Microtubule	Other non-Enzyme	0.503163	7.04974e-09	0.680113	4.12897e-08	0.17695	2.55014	0.616153	1.79405e-08	0.11299	1.34758	0.14497	1.94886
gCGC00156	Progesterone Receptor	NHR	0.838398	1e-05	0.945689	1e-05	0.107291	0	1.02561	1e-05	0.187216	0	0.147253	0
gCGC00026	Aurora_B	Kinase (Ser/Thr)	0.697001	1.73771e-06	0.860169	1.31768e-05	0.163168	2.92274	0.838732	7.5921e-06	0.141732	2.12731	0.15245	2.52503
gCGC00015	ErbB4, ErbB2, EGFR	Kinase (Tyr)	0.676909	1.66199e-06	0.866275	2e-05	0.189366	3.58902	0.819088	1.1274e-05	0.14218	2.76202	0.165773	3.17552
gCGC00342	Unknown	Undefined	0.315536	5.53869e-09	0.502389	3.44216e-08	0.186854	2.6357	0.474059	2.877e-08	0.158524	2.37695	0.172689	2.50632
gCGC00092	PI3K-A	Kinase (Lipid)	0.621446	4.72751e-07	0.827866	8.40813e-06	0.20642	4.15263	0.765944	3.73419e-06	0.144498	2.98164	0.175459	3.56714
gCGC00088 (MK-2206)	AKT3, AKT2, AKT1	Kinase (Ser/Thr)	0.77259	4.09383e-07	0.973545	1e-05	0.200955	4.61041	0.952149	1e-05	0.179559	4.61041	0.190257	4.61041
gCGC00048	PI3K-D	Kinase (Lipid)	0.672817	8.61978e-07	0.963456	1e-05	0.29064	3.5362	0.901486	1e-05	0.228669	3.5362	0.259654	3.5362
gCGC00270	Androgen Receptor	NHR	0.784273	1e-05	1.10616	1e-05	0.321887	0	1.11615	1e-05	0.331877	0	0.326882	0
gCGC00038 (GDC-0068)	AKT3, AKT2, AKT1	Kinase (Ser/Thr)	0.46836	2.12627e-07	0.875634	2e-05	0.407274	6.55553	0.899351	2e-05	0.430991	6.55553	0.419132	6.55553
Mean effect													-0.012108	0.0291098

## Sheet: Sorted by Avg log2 FC
Table S5 related to Figure 4. Chemical genetics screening results in Par, G-R1, and G-R3, sorted by Avg log2 FC
Delta MV = mean viability difference in G-R vs. parental; log2 FC = log2 fold change in G-R vs. parental. Compounds with Avg Delta MV ≤ - 0.1 or Avg log2 FC < -1 are highlighted: those that meet both criteria are highlighted in green, those that only meet Avg Delta MV ≤ - 0.1 are highlighted in blue, and those that only meet Avg log2 FC ≤ -1 are highlighted in red.
			Par+DMSO		G-R1+ipat				G-R3+ipat				Avg G-R1+G-R3 vs. par
gCGC ID	TARGET_NAME	TARGET_CLASS	Mean Viability	qIC50 (M)	Mean Viability	qIC50 (M)	Delta MV	log2 FC	Mean Viability	qIC50 (M)	Delta MV	log2 FC	Avg Delta MV	Avg Log2 FC
gCGC00475 (GDC-0570)	PIM	Kinase (Ser/Thr)	0.881278	1e-05	0.707999	1e-05	-0.173279	3.20343e-16	0.521962	9.33166e-08	-0.359316	-6.74365	-0.266298	-3.37183
gCGC00476 (GNE-1571)	PIM	Kinase (Ser/Thr)	0.878095	1e-05	0.749669	1e-05	-0.128426	0	0.521942	9.74485e-08	-0.356153	-6.68114	-0.242289	-3.34057
gCGC00486 (GNE-5775)	PIM	Kinase (Ser/Thr)	0.882777	1e-05	0.717635	1e-05	-0.165143	0	0.533496	1.3494e-07	-0.349281	-6.21154	-0.257212	-3.10577
gCGC00304 (GDC-0339)	PIM	Kinase (Ser/Thr)	0.878495	8.91661e-06	0.74756	1e-05	-0.130934	0.165432	0.537819	1.12172e-07	-0.340675	-6.31271	-0.235805	-3.07364
gCGC00522	PAK1	Kinase (Ser/Thr)	0.993219	2e-05	0.824801	5.53465e-06	-0.168418	-1.85344	0.721551	1.31342e-06	-0.271668	-3.92861	-0.220043	-2.89102
gCGC00502	Anti-metabolite	Undefined	0.681968	9.55929e-06	0.556491	2.11834e-06	-0.125477	-2.17397	0.473719	1.30713e-06	-0.208249	-2.8705	-0.166863	-2.52224
gCGC00185	DNA synthesis	Other Enzyme	0.678265	1.90358e-07	0.557008	4.87405e-08	-0.121257	-1.96552	0.46872	2.88864e-08	-0.209546	-2.72025	-0.165402	-2.34289
gCGC00177	Mitochondrial decoupler	Undefined	0.636125	4.75153e-07	0.379943	8.44224e-08	-0.256182	-2.49269	0.537578	1.17031e-07	-0.0985467	-2.02151	-0.177364	-2.2571
gCGC00292	Muscarinic Receptor	GPCR	0.50363	8.24314e-08	0.415718	2.55072e-08	-0.0879119	-1.69229	0.312939	1.24414e-08	-0.190691	-2.72805	-0.139301	-2.21017
gCGC00511	PAK3, PAK2, PAK1	Kinase (Ser/Thr)	0.796878	4.31816e-06	0.676718	1.47673e-06	-0.12016	-1.548	0.631089	6.76623e-07	-0.165789	-2.67399	-0.142975	-2.111
gCGC00300	DHFR	Other Enzyme	0.482362	4.18551e-08	0.40768	1.75182e-08	-0.074682	-1.25655	0.315046	9.46101e-09	-0.167316	-2.14534	-0.120999	-1.70094
gCGC00283	HDAC2, HDAC1	Histone Deacetylase	0.693759	9.61912e-07	0.587021	6.04937e-07	-0.106738	-0.669119	0.44838	1.58145e-07	-0.245378	-2.60465	-0.176058	-1.63689
gCGC00039	PLK1	Kinase (Ser/Thr)	0.76188	1.28595e-07	0.63969	4.01967e-08	-0.122189	-1.67769	0.644273	4.35071e-08	-0.117606	-1.56352	-0.119898	-1.6206
gCGC00179	DNA methyltransferase	Other Enzyme	0.749876	3.26769e-06	0.686046	1.56672e-06	-0.0638303	-1.06052	0.594127	8.67041e-07	-0.155749	-1.9141	-0.10979	-1.48731
gCGC00452	ITK	Kinase (Tyr)	0.932686	1.54736e-05	0.908247	1.68594e-05	-0.0244385	0.123748	0.78969	2.25464e-06	-0.142996	-2.77884	-0.0837174	-1.32754
gCGC00316	PAK5, PAK4	Kinase (Ser/Thr)	0.863782	2.28282e-05	0.802347	3.22588e-05	-0.0614355	0.498876	0.649972	2.71834e-06	-0.213811	-3.07002	-0.137623	-1.28557
gCGC00002	Microtubule	Other non-Enzyme	0.620493	4.64368e-09	0.602572	3.04724e-09	-0.0179213	-0.607765	0.507877	1.21205e-09	-0.112616	-1.93782	-0.0652687	-1.27279
gCGC00117	PI3K-A	Kinase (Lipid)	0.470221	9.36586e-08	0.384445	3.43995e-08	-0.0857759	-1.44502	0.351519	4.4163e-08	-0.118702	-1.08457	-0.102239	-1.2648
gCGC00535	Mitochondrial ATPase	Other Enzyme	0.899397	1e-07	0.862376	8.93079e-08	-0.0370212	-0.16314	0.753936	2.28611e-08	-0.145461	-2.12903	-0.0912413	-1.14609
gCGC00461	multi-PAK	Kinase (Ser/Thr)	0.708197	4.45034e-06	0.657813	3.11453e-06	-0.0503839	-0.514898	0.555187	1.31987e-06	-0.15301	-1.75352	-0.101697	-1.13421
gCGC00071	G6PD	Other Enzyme	0.593716	1.07557e-05	0.571524	6.88777e-06	-0.0221919	-0.642991	0.511237	3.65575e-06	-0.0824781	-1.55686	-0.052335	-1.09993
gCGC00029	multi-Kinase	Kinase (Tyr)	0.77912	2.50543e-07	0.744394	1.64349e-07	-0.0347255	-0.608297	0.660888	8.37219e-08	-0.118231	-1.58138	-0.0764785	-1.09484
gCGC00376	Antioxidant	Undefined	0.832353	2.09043e-05	0.80877	1.26586e-05	-0.0235827	-0.723681	0.758042	7.75814e-06	-0.0743112	-1.43002	-0.0489469	-1.07685
gCGC00318	Src	Kinase (Tyr)	0.821161	7.15247e-06	0.770775	6.947e-06	-0.0503854	-0.0420501	0.677791	1.75557e-06	-0.14337	-2.0265	-0.0968775	-1.03428
gCGC00229	HDAC	Histone Deacetylase	0.727813	1.59355e-06	0.720186	1.26897e-06	-0.00762743	-0.328592	0.606954	4.78191e-07	-0.120859	-1.73659	-0.0642431	-1.03259
gCGC00248	DNA synthesis	Other Enzyme	0.956878	1e-05	0.843173	4.30118e-06	-0.113706	-1.2172	0.870521	5.70176e-06	-0.0863572	-0.810522	-0.100031	-1.01386
gCGC00366	HDAC	Histone Deacetylase	0.531743	3.04245e-07	0.492621	2.34672e-07	-0.0391228	-0.374583	0.401775	9.92554e-08	-0.129968	-1.61601	-0.0845456	-0.995298
gCGC00373	DNA methyltransferase	Other Enzyme	0.796345	4.75388e-06	0.786379	9.07226e-06	-0.00996602	0.932358	0.612599	6.48992e-07	-0.183746	-2.87283	-0.0968558	-0.970236
gCGC00352	Src, FGFR1	Kinase (Tyr)	0.679851	7.759e-07	0.657111	5.49432e-07	-0.0227399	-0.49793	0.583514	2.90161e-07	-0.0963368	-1.41901	-0.0595384	-0.958472
gCGC00338	BET	bromo	0.820964	6.3913e-07	0.797315	5.429e-07	-0.0236498	-0.235424	0.75024	2.07055e-07	-0.0707242	-1.62609	-0.047187	-0.930758
gCGC00532	Eg5	Other Enzyme	0.614923	2.61749e-07	0.539737	1.37055e-07	-0.0751864	-0.933423	0.526405	1.38241e-07	-0.0885175	-0.920993	-0.0818519	-0.927208
gCGC00017	VEGFR, PDGFR, Kit	Kinase (Tyr)	0.883087	8.12766e-05	0.90929	0.0001	0.0262029	0.299088	0.767453	2.07954e-05	-0.115634	-1.96658	-0.0447156	-0.833744
gCGC00428	BTK	Kinase (Tyr)	0.873244	7.22084e-06	0.882442	7.95206e-06	0.00919765	0.139163	0.788318	2.19047e-06	-0.0849262	-1.72092	-0.0378643	-0.790881
gCGC00319	ER	NHR	0.877058	2e-05	0.874149	2e-05	-0.00290912	0	0.790995	6.8136e-06	-0.0860625	-1.55351	-0.0444858	-0.776756
gCGC00526	Nedd8	Other non-Enzyme	0.563358	1.35065e-07	0.580183	8.32747e-08	0.0168254	-0.697705	0.516947	7.50327e-08	-0.0464103	-0.848064	-0.0147924	-0.772884
gCGC00466	FGFR	Kinase (Tyr)	0.963514	1e-05	0.914707	1e-05	-0.0488074	0	0.828085	3.57582e-06	-0.135429	-1.48366	-0.0921182	-0.741828
gCGC00016	Unknown	Undefined	0.546385	2.81228e-09	0.540925	1.53781e-09	-0.00546002	-0.870858	0.533987	1.8655e-09	-0.0123984	-0.592173	-0.00892919	-0.731516
gCGC00259	Syk	Kinase (Tyr)	0.845597	7.2859e-06	0.782956	6.16336e-06	-0.0626409	-0.241391	0.730444	3.14034e-06	-0.115153	-1.21419	-0.088897	-0.72779
gCGC00157	90S Ribosome	Other Enzyme	0.465712	9.88496e-08	0.43662	7.11667e-08	-0.0290913	-0.474034	0.375388	5.05607e-08	-0.0903234	-0.967219	-0.0597073	-0.720627
gCGC00004	Microtubule	Other non-Enzyme	0.839433	7.17643e-08	0.899958	4.64311e-08	0.0605248	-0.628175	0.850555	4.32456e-08	0.0111215	-0.730712	0.0358231	-0.679443
gCGC00175	DNA	DNA	0.840181	2.65621e-05	0.807407	2.18519e-05	-0.0327741	-0.281612	0.75124	1.32424e-05	-0.0889417	-1.0042	-0.0608579	-0.642906
gCGC00367	LAP3	Aminopeptidase	0.938607	1e-05	0.917966	1e-05	-0.0206404	0	0.845217	4.17168e-06	-0.0933895	-1.2613	-0.0570149	-0.63065
gCGC00271	Unknown	Undefined	0.778457	2.17255e-08	0.777979	2.07941e-08	-0.000477493	-0.0632151	0.711666	9.77717e-09	-0.0667907	-1.1519	-0.0336341	-0.607559
gCGC00081	DNA synthesis	Other Enzyme	0.523416	2.87116e-06	0.502178	2.32491e-06	-0.0212384	-0.304459	0.432171	1.58775e-06	-0.0912455	-0.854648	-0.056242	-0.579554
gCGC00401	Unknown	Undefined	0.776141	4.33228e-05	0.805812	4.21009e-05	0.0296709	-0.0412753	0.707754	2.08157e-05	-0.0683873	-1.05745	-0.0193582	-0.549364
gCGC00324	Cdc25C, Cdc25B, Cdc25A	Phosphatase	0.726973	2.66691e-06	0.730909	2.86089e-06	0.00393617	0.101297	0.645644	1.21618e-06	-0.081329	-1.13281	-0.0386964	-0.515757
gCGC00129	multi-CDK	Kinase (Ser/Thr)	0.896818	8.18654e-06	0.769221	7.89835e-06	-0.127597	-0.0517014	0.748667	4.18569e-06	-0.148151	-0.967789	-0.137874	-0.509745
gCGC00402	DNA synthesis	Other Enzyme	0.916247	8.36849e-06	0.90568	8.35478e-06	-0.0105664	-0.00236685	0.844044	4.17265e-06	-0.0722026	-1.00401	-0.0413845	-0.503186
gCGC00454	ITK	Kinase (Tyr)	1.02002	2e-05	0.967127	2e-05	-0.0528896	0	0.947905	1.0486e-05	-0.072111	-0.931539	-0.0625003	-0.465769
gCGC00339	multi-Kinase	Kinase (Tyr)	0.847447	4.01079e-06	0.891284	3.76932e-06	0.043837	-0.089582	0.800677	2.26064e-06	-0.0467699	-0.827151	-0.00146648	-0.458367
gCGC00051	IAP	Other non-Enzyme	0.796075	8.24814e-06	0.796915	6.95894e-06	0.000840306	-0.245202	0.770522	5.4558e-06	-0.0255529	-0.596278	-0.0123563	-0.42074
gCGC00252	Mitochondrial decoupler	Undefined	0.632273	4.38452e-06	0.676558	3.91399e-06	0.0442846	-0.163778	0.646277	2.75891e-06	0.014004	-0.668323	0.0291443	-0.416051
gCGC00136	PPAR-gamma	NHR	0.728303	1.72747e-05	0.736709	1.66664e-05	0.0084058	-0.051712	0.637588	1.00689e-05	-0.0907155	-0.778758	-0.0411549	-0.415235
gCGC00206	HMG-CoA reductase	Other Enzyme	0.744228	6.32731e-06	0.762574	5.77851e-06	0.0183455	-0.130896	0.714182	4.03002e-06	-0.0300463	-0.650807	-0.0058504	-0.390852
gCGC00517	PKD1	Kinase (Ser/Thr)	0.881831	2e-05	0.862761	1.79299e-05	-0.01907	-0.157633	0.88748	1.29942e-05	0.00564927	-0.622133	-0.00671038	-0.389883
gCGC00325	Cytidine deaminase	Other Enzyme	0.848293	0.000142042	0.931814	0.000139364	0.0835204	-0.0274663	0.838326	8.49877e-05	-0.00996697	-0.740994	0.0367767	-0.38423
gCGC00442	Unknown	Undefined	0.427443	4.77464e-08	0.381087	3.74426e-08	-0.0463558	-0.350711	0.352458	3.62914e-08	-0.0749845	-0.395763	-0.0606701	-0.373237
gCGC00158	SIRT1	Protein Deacetylase	0.895123	3.13647e-05	0.897675	2.70858e-05	0.00255251	-0.211609	0.848354	2.25027e-05	-0.0467689	-0.479048	-0.0221082	-0.345328
gCGC00011	Microtubule	Other non-Enzyme	0.411871	4.10587e-08	0.379628	3.76576e-08	-0.0322434	-0.124748	0.364469	2.86261e-08	-0.0474029	-0.520357	-0.0398232	-0.322552
gCGC00323	multi-Kinase	Kinase (Tyr)	0.866461	7.69397e-05	0.85937	8.72615e-05	-0.00709087	0.181616	0.802034	4.3605e-05	-0.0644267	-0.819236	-0.0357588	-0.31881
gCGC00441	Topoisomerase II	Other Enzyme	0.308649	1.90025e-07	0.349781	2.66974e-07	0.0411312	0.490515	0.231945	8.81442e-08	-0.0767045	-1.10825	-0.0177867	-0.308867
gCGC00040	p38 MAPK	Kinase (Ser/Thr)	0.897585	5.55331e-05	0.880495	6.8511e-05	-0.0170898	0.302989	0.826643	2.97085e-05	-0.070942	-0.902473	-0.0440159	-0.299742
gCGC00493	Actin	Other non-Enzyme	0.271849	2.2717e-08	0.287392	2.60335e-08	0.0155428	0.196595	0.210528	1.30914e-08	-0.0613212	-0.79515	-0.0228892	-0.299278
gCGC00101	IRE1	Kinase (Ser/Thr)	0.915995	6.65739e-05	0.89438	6.90331e-05	-0.0216144	0.0523322	0.84899	4.30045e-05	-0.0670049	-0.63047	-0.0443096	-0.289069
gCGC00443	EGFR(T790M)	Kinase (Tyr)	0.888693	1.65101e-05	0.846139	1.61551e-05	-0.0425535	-0.0313601	0.836355	1.1678e-05	-0.0523378	-0.499561	-0.0474457	-0.265461
gCGC00258	Microtubule	Other non-Enzyme	0.646692	9.65432e-07	0.617081	9.08937e-07	-0.0296106	-0.0869944	0.596417	7.13036e-07	-0.0502742	-0.437201	-0.0399424	-0.262098
gCGC00027	ErbB2, EGFR	Kinase (Tyr)	0.958556	2e-05	0.897543	2e-05	-0.061013	0	0.858135	1.40266e-05	-0.100421	-0.511833	-0.0807171	-0.255916
gCGC00519	IRAK4	Kinase (Ser/Thr)	0.772773	4.42942e-06	0.771908	5.80321e-06	-0.000865102	0.389732	0.7	2.3711e-06	-0.072773	-0.901564	-0.0368191	-0.255916
gCGC00098	CHK1	Kinase (Ser/Thr)	0.550225	1.50543e-07	0.628529	1.34055e-07	0.0783046	-0.167351	0.526805	1.20084e-07	-0.0234193	-0.326132	0.0274427	-0.246741
gCGC00267	multi-CDK	Kinase (Ser/Thr)	0.79474	5.75234e-06	0.849273	2e-05	0.0545331	1.79778	0.677874	1.19675e-06	-0.116866	-2.26502	-0.0311666	-0.233622
gCGC00423	CDK1	Kinase (Ser/Thr)	0.873675	5.86361e-06	0.852878	6.3875e-06	-0.0207971	0.123461	0.804051	3.94696e-06	-0.0696243	-0.571046	-0.0452107	-0.223793
gCGC00253	HDAC	Histone Deacetylase	0.439803	1.97243e-07	0.439677	2.47238e-07	-0.000125617	0.325927	0.376025	1.19484e-07	-0.0637779	-0.72316	-0.0319517	-0.198617
gCGC00123	ATR, ATM	Kinase (Ser/Thr)	0.90553	2.11291e-05	0.930036	2.00944e-05	0.0245054	-0.0724349	0.860322	1.69378e-05	-0.0452078	-0.318982	-0.0103512	-0.195708
gCGC00018	Ret, KDR, EGFR	Kinase (Tyr)	0.817588	7.80451e-05	0.846146	9.04935e-05	0.028558	0.213505	0.743043	5.14899e-05	-0.0745444	-0.600019	-0.0229932	-0.193257
gCGC00201	Na+-Glucose Transport	Transporter	0.841137	5e-05	0.880211	5e-05	0.0390739	0	0.8408	3.83095e-05	-0.000337005	-0.384226	0.0193685	-0.192113
gCGC00315	IRAK4	Kinase (Ser/Thr)	0.915713	1.48361e-05	0.938848	2e-05	0.0231344	0.430893	0.835645	8.50274e-06	-0.0800679	-0.803107	-0.0284668	-0.186107
gCGC00435	FABP	Other non-Enzyme	0.762486	6.06259e-05	0.764434	6.29049e-05	0.00194806	0.0532395	0.733081	4.60166e-05	-0.0294049	-0.39778	-0.0137284	-0.17227
gCGC00093	SphK	Other Enzyme	0.852189	8.15842e-06	0.890805	8.11089e-06	0.0386162	-0.00842942	0.882319	6.47574e-06	0.0301307	-0.333244	0.0343735	-0.170837
gCGC00455	KDM6B	Histone Lysine Demethylase	0.835823	2.99969e-06	0.818665	2.29658e-06	-0.0171573	-0.385327	0.809557	3.10608e-06	-0.0262661	0.0502828	-0.0217117	-0.167522
gCGC00354	PDGFR, Kit, Flt3	Kinase (Tyr)	0.827804	2.24947e-05	0.831568	2.50633e-05	0.00376344	0.155994	0.770132	1.60585e-05	-0.0576717	-0.486249	-0.0269541	-0.165128
gCGC00276	NAMPT	Other Enzyme	0.444984	6.41564e-08	0.442046	7.43227e-08	-0.00293797	0.212211	0.409893	4.41942e-08	-0.0350908	-0.537737	-0.0190144	-0.162763
gCGC00163	COX-2, COX-1	Other Enzyme	0.848952	8.44562e-05	0.865637	7.97038e-05	0.0166847	-0.0835541	0.834463	7.18743e-05	-0.0144885	-0.232728	0.0010981	-0.158141
gCGC00001	COX-2, COX-1	Other Enzyme	0.832313	0.00055164	0.828469	0.000540435	-0.00384343	-0.029605	0.802619	0.000456722	-0.0296938	-0.272412	-0.0167686	-0.151008
gCGC00434	DNA	DNA	0.791538	4.25266e-06	0.810465	4.80902e-06	0.0189273	0.177377	0.737292	3.06293e-06	-0.0542464	-0.473453	-0.0176595	-0.148038
gCGC00019	20S Proteasome	Protease	0.552944	2.54382e-08	0.554843	2.25263e-08	0.0018993	-0.175388	0.526593	2.35624e-08	-0.0263509	-0.110507	-0.0122258	-0.142948
gCGC00335	NAMPT	Other Enzyme	0.479159	1.21923e-07	0.448618	1.11316e-07	-0.0305414	-0.131318	0.473051	1.09739e-07	-0.00610781	-0.1519	-0.0183246	-0.141609
gCGC00130	ATM	Kinase (Ser/Thr)	0.886962	1.01376e-05	0.823119	1.22988e-05	-0.0638432	0.278801	0.778744	6.88224e-06	-0.108218	-0.558769	-0.0860307	-0.139984
gCGC00166	DNA	DNA	0.75977	6.79915e-06	0.742682	7.86974e-06	-0.0170878	0.21096	0.657874	4.84738e-06	-0.101896	-0.488148	-0.0594918	-0.138594
gCGC00087	p38 MAPK	Kinase (Ser/Thr)	0.929936	2e-05	0.970319	2e-05	0.0403832	0	0.899098	1.66918e-05	-0.0308384	-0.26086	0.00477239	-0.13043
gCGC00055	PARP2, PARP1	Other Enzyme	0.910463	1e-05	0.894055	1e-05	-0.0164081	0	0.905822	8.3564e-06	-0.00464118	-0.259046	-0.0105247	-0.129523
gCGC00353	Topoisomerase II	Other Enzyme	0.379778	1.71898e-07	0.360473	1.88308e-07	-0.0193052	0.131535	0.335093	1.31285e-07	-0.0446853	-0.388849	-0.0319952	-0.128657
gCGC00370	ATM	Kinase (Ser/Thr)	0.873199	8.61496e-06	0.952986	1e-05	0.0797866	0.215083	0.843476	6.31304e-06	-0.0297229	-0.44851	0.0250318	-0.116714
gCGC00313	CHK1	Kinase (Ser/Thr)	0.589421	3.62001e-07	0.617461	4.16e-07	0.0280402	0.200592	0.558616	2.69669e-07	-0.030805	-0.424803	-0.00138238	-0.112105
gCGC00084	K+ channel	Ion Channel	0.967176	9e-05	0.967688	9e-05	0.000511706	0	0.913577	7.8534e-05	-0.0535992	-0.196608	-0.0265438	-0.098304
gCGC00279	ERK	Kinase (Ser/Thr)	0.908808	2e-05	0.840439	1.89233e-05	-0.0683696	-0.0798347	0.876961	1.88733e-05	-0.0318471	-0.0836527	-0.0501083	-0.0817437
gCGC00046	FGFR, KDR	Kinase (Tyr)	0.884669	8.62423e-06	0.860935	1.50261e-05	-0.0237343	0.801002	0.749685	4.44356e-06	-0.134984	-0.956679	-0.0793591	-0.0778386
gCGC00151	Norepinephrine reuptake	Transporter	0.768784	3.60933e-05	0.782934	4.21955e-05	0.01415	0.225358	0.757554	2.77572e-05	-0.01123	-0.378867	0.00145999	-0.0767546
gCGC00309	NAMPT	Other Enzyme	0.463181	6.98468e-08	0.472472	6.61806e-08	0.00929019	-0.0777869	0.538052	6.6478e-08	0.0748708	-0.0713188	0.0420805	-0.0745528
gCGC00388	Golgi	Undefined	0.884603	7.18573e-06	0.888901	6.93889e-06	0.00429755	-0.0504295	0.845312	6.7337e-06	-0.039291	-0.0937352	-0.0174967	-0.0720824
gCGC00527	Rac-GEF	GEF	0.912362	0.0001	0.940269	0.0001	0.0279074	0	0.889019	9.15969e-05	-0.0233424	-0.126629	0.0022825	-0.0633143
gCGC00195	FLAP	Other Enzyme	0.720666	2.22048e-05	0.748084	2.44277e-05	0.0274175	0.137645	0.724084	1.85974e-05	0.00341815	-0.255774	0.0154178	-0.0590643
gCGC00083	CHK1	Kinase (Ser/Thr)	0.806286	2.2847e-06	0.851383	2.8818e-06	0.0450974	0.334964	0.792364	1.70117e-06	-0.013922	-0.42548	0.0155877	-0.0452579
gCGC00327	HSP70	Other Enzyme	0.881283	3.55282e-06	0.825493	4.40269e-06	-0.0557908	0.309421	0.7731	2.69358e-06	-0.108183	-0.399439	-0.0819869	-0.0450088
gCGC00421	20S Proteasome	Protease	0.794054	9.89391e-07	0.809875	1.01028e-06	0.0158215	0.0301432	0.806366	9.11428e-07	0.0123119	-0.118412	0.0140667	-0.0441342
gCGC00005	Microtubule	Other non-Enzyme	0.849642	4.0702e-08	0.879342	4.06518e-08	0.0296994	-0.0017778	0.816667	3.84113e-08	-0.0329755	-0.0835671	-0.00163805	-0.0426725
gCGC00096	PDGFR, Kit	Kinase (Tyr)	0.969163	2e-05	0.927069	2e-05	-0.0420939	0	0.894312	1.89857e-05	-0.0748507	-0.0750836	-0.0584723	-0.0375418
gCGC00504	EGFR(T790M)	Kinase (Tyr)	0.895118	6.91458e-06	0.921664	9.9356e-06	0.0265451	0.522966	0.842389	4.62134e-06	-0.0527292	-0.581331	-0.0130921	-0.0291823
gCGC00032	Bcl-xL, Bcl-2	Other non-Enzyme	0.957123	3e-06	0.877781	3e-06	-0.0793425	0	0.923031	2.88931e-06	-0.0340921	-0.0542381	-0.0567173	-0.027119
gCGC00187	CDK9, CDK2, CDK1	Kinase (Ser/Thr)	1.0192	3e-06	0.954491	3e-06	-0.064705	0	0.946544	2.91316e-06	-0.0726517	-0.0423778	-0.0686783	-0.0211889
gCGC00295	JAK2	Kinase (Tyr)	0.871646	7.09994e-06	0.842043	8.89231e-06	-0.0296029	0.324752	0.849844	5.51214e-06	-0.0218028	-0.365193	-0.0257029	-0.0202208
gCGC00122	multi-Kinase	Kinase (Tyr)	0.77402	1.24676e-06	0.876562	1.5139e-06	0.102542	0.280082	0.729264	1.016e-06	-0.0447556	-0.295286	0.0288932	-0.00760195
gCGC00459	TNKS	Kinase (Ser/Thr)	0.892391	0.0002	0.782098	0.0002	-0.110292	-3.20343e-15	0.712975	0.0002	-0.179415	-3.20343e-15	-0.144854	-3.20343e-15
gCGC00082 (GNE-5652)	PIM	Kinase (Ser/Thr)	0.92261	1e-05	0.799555	1e-05	-0.123055	0	0.621254	1e-05	-0.301357	0	-0.212206	0
gCGC00458	B-Raf	Kinase (Ser/Thr)	0.999717	1e-05	0.954662	1e-05	-0.0450549	0	0.76643	1e-05	-0.233287	0	-0.139171	0
gCGC00284	TNKS	Kinase (Ser/Thr)	1.01905	1e-05	0.905514	1e-05	-0.113537	0	0.871061	1e-05	-0.14799	0	-0.130764	0
gCGC00413	MAP4K4	Kinase (Ser/Thr)	1.00079	2e-05	0.884768	2e-05	-0.116019	0	0.879612	2e-05	-0.121174	0	-0.118597	0
gCGC00406	PERK	Kinase (Ser/Thr)	0.933144	1e-05	0.822323	1e-05	-0.110821	0	0.865023	1e-05	-0.0681212	0	-0.089471	0
gCGC00348	bisphosphonate	Other non-Enzyme	0.95056	0.0001	0.891417	0.0001	-0.0591429	0	0.843289	0.0001	-0.10727	0	-0.0832066	0
gCGC00246	DNA synthesis	Other Enzyme	0.978068	1e-05	0.871181	1e-05	-0.106886	0	0.930061	1e-05	-0.0480061	0	-0.0774463	0
gCGC00144	ER	NHR	1.03661	2e-05	0.978297	2e-05	-0.0583122	0	0.944004	2e-05	-0.0926048	0	-0.0754585	0
gCGC00105	p38 MAPK	Kinase (Ser/Thr)	1.01515	2e-05	0.948921	2e-05	-0.0662276	0	0.934502	2e-05	-0.0806469	0	-0.0734372	0
gCGC00063	Syk	Kinase (Tyr)	0.973183	0.0001	0.954593	0.0001	-0.0185907	0	0.84599	0.0001	-0.127193	0	-0.0728918	0
gCGC00075	B-Raf	Kinase (Ser/Thr)	1.01995	2e-05	0.976196	2e-05	-0.043757	0	0.925083	2e-05	-0.0948701	0	-0.0693136	0
gCGC00034	multi-Kinase	Kinase (Tyr)	0.976372	5e-05	0.929731	5e-05	-0.0466412	0	0.887227	5e-05	-0.0891448	0	-0.067893	0
gCGC00052	p53/MDM2	Other non-Enzyme	0.991707	2e-05	0.940458	2e-05	-0.0512493	0	0.907239	2e-05	-0.0844682	0	-0.0678588	0
gCGC00109	PDE5	Phosphodiesterase	1.07763	1e-05	1.01975	1e-05	-0.0578784	0	1.00576	1e-05	-0.0718716	0	-0.064875	0
gCGC00420	Mre11	Other Enzyme	1.00799	2e-05	0.956183	2e-05	-0.0518046	0	0.932971	2e-05	-0.0750161	0	-0.0634104	0
gCGC00243	Aromatase	Other Enzyme	1.0282	1e-05	0.974743	1e-05	-0.0534518	0	0.964011	1e-05	-0.0641838	0	-0.0588178	0
gCGC00186	ODC	Other Enzyme	0.919888	0.0001	0.902003	0.0001	-0.0178854	0	0.823916	0.0001	-0.0959718	0	-0.0569286	0
gCGC00424	Iron chelation	Other non-Enzyme	1.0768	1e-05	1.02386	1e-05	-0.0529433	0	1.01706	1e-05	-0.0597446	0	-0.056344	0
gCGC00263	Mannosidase	Other Enzyme	0.99711	0.0001	0.964761	0.0001	-0.0323495	0	0.918196	0.0001	-0.0789146	0	-0.055632	0
gCGC00344	Hec1, NEK2	Other Enzyme, Kinase (Ser/Thr)	0.95659	2e-05	0.896596	2e-05	-0.0599938	0	0.906689	2e-05	-0.0499002	0	-0.054947	0
gCGC00399	bisphosphonate	Other non-Enzyme	0.997229	2e-05	0.939927	2e-05	-0.0573013	0	0.946001	2e-05	-0.0512275	0	-0.0542644	0
gCGC00241	NPC1L1	Transporter	0.921505	0.0001	0.880851	0.0001	-0.0406545	0	0.855001	0.0001	-0.0665042	0	-0.0535794	0
gCGC00119	DNA-PK	Kinase (Ser/Thr)	0.96405	1e-05	0.916647	1e-05	-0.047403	0	0.906913	1e-05	-0.0571371	0	-0.0522701	0
gCGC00303	Calpain	Protease	0.939136	5e-05	0.913595	5e-05	-0.0255413	0	0.862649	5e-05	-0.076487	0	-0.0510142	0
gCGC00431	ERK	Kinase (Ser/Thr)	0.995223	1e-05	0.957171	1e-05	-0.0380525	0	0.931444	1e-05	-0.0637795	0	-0.050916	0
gCGC00230	COX-2	Other Enzyme	1.01469	2e-05	0.981448	2e-05	-0.0332406	0	0.946483	2e-05	-0.0682057	0	-0.0507231	0
gCGC00432	STAT3	Transcription factor	0.984912	2e-05	0.90876	2e-05	-0.0761524	0	0.960577	2e-05	-0.0243348	0	-0.0502436	0
gCGC00372	p38 MAPK	Kinase (Ser/Thr)	0.991319	1e-05	0.947478	1e-05	-0.0438415	0	0.935766	1e-05	-0.055553	0	-0.0496973	0
gCGC00202	Androgen Receptor	NHR	0.951028	1e-05	0.900326	1e-05	-0.0507016	0	0.903263	1e-05	-0.0477651	0	-0.0492333	0
gCGC00262	MEK2, MEK1	Kinase (Ser/Thr)	0.998215	1e-05	0.94826	1e-05	-0.0499552	0	0.952896	1e-05	-0.0453198	0	-0.0476375	0
gCGC00131	L-type calcium channel	Ion Channel	0.993732	2.5e-05	0.926359	2.5e-05	-0.0673736	0	0.969738	2.5e-05	-0.0239942	0	-0.0456839	0
gCGC00507	L3MBTL3	Other Enzyme	1.01686	2e-05	0.997127	2e-05	-0.0197365	0	0.9469	2e-05	-0.0699632	0	-0.0448498	0
gCGC00219	PDGFR, Kit, Flt3	Kinase (Tyr)	1.00284	1e-06	0.925428	1e-06	-0.0774073	0	0.992032	1e-06	-0.0108035	0	-0.0441054	0
gCGC00385	PARP2	Other Enzyme	1.00346	1e-05	0.979094	1e-05	-0.0243635	0	0.939984	1e-05	-0.0634731	0	-0.0439183	0
gCGC00387	ALK2	Kinase (Ser/Thr)	0.973484	1e-05	0.931121	1e-05	-0.0423626	0	0.929836	1e-05	-0.0436482	0	-0.0430054	0
gCGC00061	ALK	Kinase (Tyr)	0.977037	1e-06	0.942195	1e-06	-0.0348416	0	0.926446	1e-06	-0.0505912	0	-0.0427164	0
gCGC00062	MEK2, MEK1	Kinase (Ser/Thr)	0.961305	1e-05	0.944532	1e-05	-0.0167735	0	0.89572	1e-05	-0.0655859	0	-0.0411797	0
gCGC00481	ITK	Kinase (Tyr)	1.01079	2e-05	0.955175	2e-05	-0.0556185	0	0.984624	2e-05	-0.0261697	0	-0.0408941	0
gCGC00120	DAG kinase	Kinase (Lipid)	1.01561	2e-05	0.98133	2e-05	-0.0342799	0	0.971486	2e-05	-0.0441241	0	-0.039202	0
gCGC00290	Transketolase	Other Enzyme	1.02215	1e-05	1.02389	1e-05	0.00173187	0	0.942391	1e-05	-0.079763	0	-0.0390156	0
gCGC00362	Na+-Glucose Transport	Transporter	1.01139	1e-06	0.969948	1e-06	-0.0414378	0	0.976051	1e-06	-0.0353355	0	-0.0383867	0
gCGC00321	Glycolysis	Undefined	0.94597	0.0001	0.929018	0.0001	-0.0169522	0	0.888856	0.0001	-0.0571138	0	-0.037033	0
gCGC00250	DNA	DNA	0.941879	0.0001	0.916434	0.0001	-0.0254453	0	0.893474	0.0001	-0.048405	0	-0.0369251	0
gCGC00280	HDAC2, HDAC1	Histone Deacetylase	1.05336	1e-06	1.00431	1e-06	-0.0490503	0	1.03125	1e-06	-0.0221033	0	-0.0355768	0
gCGC00503	CECR2	Other Enzyme	0.935108	2e-05	0.898802	2e-05	-0.0363058	0	0.900307	2e-05	-0.0348016	0	-0.0355537	0
gCGC00358	NAMPRT	Other Enzyme	1.0387	1e-05	1.02991	1e-05	-0.00878096	0	0.976834	1e-05	-0.0618623	0	-0.0353216	0
gCGC00245	Topoisomerase II	Other Enzyme	0.994822	5e-05	0.970712	5e-05	-0.0241099	0	0.949218	5e-05	-0.0456045	0	-0.0348572	0
gCGC00124	ALK6, ALK3, ALK2	Kinase (Ser/Thr)	0.895736	5e-05	0.891575	5e-05	-0.00416034	0	0.831664	5e-05	-0.0640718	0	-0.0341161	0
gCGC00525	17,20 Lyase	Other Enzyme	0.962792	2e-05	0.936612	2e-05	-0.0261799	0	0.923766	2e-05	-0.039026	0	-0.0326029	0
gCGC00207	Androgen Receptor	NHR	0.83891	1e-05	0.811448	1e-05	-0.0274622	0	0.801767	1e-05	-0.0371438	0	-0.032303	0
gCGC00069	PDGFR, Kit	Kinase (Tyr)	1.01127	1e-05	0.977122	1e-05	-0.0341507	0	0.983219	1e-05	-0.0280536	0	-0.0311021	0
gCGC00382	RAR_alpha	NHR	1.03843	1e-05	1.01039	1e-05	-0.0280375	0	1.00506	1e-05	-0.0333663	0	-0.0307019	0
gCGC00357	CDK9, CDK5	Kinase (Ser/Thr)	0.985378	1e-05	0.95891	1e-05	-0.0264674	0	0.951092	1e-05	-0.034286	0	-0.0303767	0
gCGC00125	CDK4	Kinase (Ser/Thr)	0.964207	2e-05	0.946304	2e-05	-0.017903	0	0.922717	2e-05	-0.0414897	0	-0.0296963	0
gCGC00054	B-Raf	Kinase (Ser/Thr)	1.01182	1e-05	0.963014	1e-05	-0.0488027	0	1.00244	1e-05	-0.00937891	0	-0.0290908	0
gCGC00299	HDAC3	Histone Deacetylase	0.975007	1e-05	0.946779	1e-05	-0.0282283	0	0.945574	1e-05	-0.0294338	0	-0.0288311	0
gCGC00189	nNOS, iNOS, eNOS	Other Enzyme	0.926288	2e-05	0.883045	2e-05	-0.0432433	0	0.913889	2e-05	-0.0123985	0	-0.0278209	0
gCGC00155	GR	NHR	0.996407	2e-05	0.949358	2e-05	-0.047049	0	0.987955	2e-05	-0.00845176	0	-0.0277504	0
gCGC00398	multi-Kinase	Kinase (Tyr)	0.949802	1e-05	0.890566	1e-05	-0.059236	0	0.954335	1e-05	0.00453341	0	-0.0273513	0
gCGC00234	CDK6, CDK4	Kinase (Ser/Thr)	0.931726	1e-05	0.94306	1e-05	0.0113342	0	0.866858	1e-05	-0.0648677	0	-0.0267668	0
gCGC00049	ROS1, Met, ALK	Kinase (Ser/Thr), Kinase (Tyr)	1.0056	1e-06	1.00239	1e-06	-0.00320935	0	0.955613	1e-06	-0.0499898	0	-0.0265996	0
gCGC00239	COX-2	Other Enzyme	1.03706	2e-07	1.01949	2e-07	-0.0175705	0	1.00426	2e-07	-0.0328007	0	-0.0251856	0
gCGC00188	PNMT	Other Enzyme	1.03663	1e-05	0.999374	1e-05	-0.0372592	0	1.02461	1e-05	-0.0120199	0	-0.0246395	0
gCGC00232	DNA synthesis	Other Enzyme	0.993322	1e-06	0.953759	1e-06	-0.0395635	0	0.985113	1e-06	-0.00820965	0	-0.0238866	0
gCGC00074	TLR7	Other non-Enzyme	0.963047	5e-05	0.963308	5e-05	0.000260949	0	0.917843	5e-05	-0.0452038	0	-0.0224714	0
gCGC00060	MEK2, MEK1	Kinase (Ser/Thr)	0.94888	1e-05	0.901261	1e-05	-0.0476191	0	0.951705	1e-05	0.00282544	0	-0.0223968	0
gCGC00436	Unknown	Undefined	0.838589	0.0001	0.857383	0.0001	0.0187941	0	0.775815	0.0001	-0.0627741	0	-0.02199	0
gCGC00183	DNA	DNA	0.995084	0.0001	1.02144	0.0001	0.0263566	0	0.926445	0.0001	-0.0686388	0	-0.0211411	0
gCGC00010	DNA	DNA	1.00559	0.0003	1.01859	0.0003	0.012992	0	0.950332	0.0003	-0.0552615	0	-0.0211347	0
gCGC00208	JAK1	Kinase (Tyr)	1.03864	1e-05	1.02165	1e-05	-0.0169951	0	1.0134	1e-05	-0.025242	0	-0.0211185	0
gCGC00296	MAP4K4	Kinase (Ser/Thr)	0.984191	1e-06	0.976515	1e-06	-0.00767541	0	0.950403	1e-06	-0.033788	0	-0.0207317	0
gCGC00013	EGFR	Kinase (Tyr)	0.942742	1e-05	0.94714	1e-05	0.00439805	0	0.897186	1e-05	-0.0455561	0	-0.020579	0
gCGC00396	LPA1	GPCR	0.996162	1e-05	0.942166	1e-05	-0.0539958	0	1.00935	1e-05	0.0131841	0	-0.0204058	0
gCGC00297	TNKS	Kinase (Ser/Thr)	0.965346	1e-05	0.911524	1e-05	-0.0538225	0	0.978428	1e-05	0.0130818	0	-0.0203703	0
gCGC00285	BTK	Kinase (Tyr)	0.944061	1e-05	0.921157	1e-05	-0.0229036	0	0.927589	1e-05	-0.0164716	0	-0.0196876	0
gCGC00047	IAP	Other non-Enzyme	1.01621	1e-05	0.944113	1e-05	-0.0720937	0	1.04966	1e-05	0.0334555	0	-0.0193191	0
gCGC00114	SCD1	Other Enzyme	0.83937	1e-05	0.819242	1e-05	-0.0201279	0	0.820963	1e-05	-0.0184068	0	-0.0192674	0
gCGC00257	NAPH oxidase	Other Enzyme	0.978402	1e-05	0.961048	1e-05	-0.0173547	0	0.957472	1e-05	-0.0209304	0	-0.0191426	0
gCGC00167	ER	NHR	0.955899	5e-06	0.951708	5e-06	-0.0041911	0	0.92189	5e-06	-0.0340092	0	-0.0191001	0
gCGC00312	CK2	Kinase (Ser/Thr)	1.01919	2e-05	0.997941	2e-05	-0.021251	0	1.00298	2e-05	-0.0162082	0	-0.0187296	0
gCGC00112	SIRT1	Protein Deacetylase	1.01955	1e-05	0.999284	1e-05	-0.0202694	0	1.00256	1e-05	-0.0169957	0	-0.0186325	0
gCGC00160	autophagy	Undefined	0.954303	3e-05	0.951965	3e-05	-0.00233787	0	0.921679	3e-05	-0.0326242	0	-0.017481	0
gCGC00100	ROCK2, ROCK1	Kinase (Ser/Thr)	0.964448	1e-05	0.944833	1e-05	-0.0196152	0	0.949732	1e-05	-0.0147163	0	-0.0171658	0
gCGC00148	Cerebulin	Other Enzyme	0.87595	0.0001	0.856624	0.0001	-0.0193262	0	0.861112	0.0001	-0.0148379	0	-0.017082	0
gCGC00197	LDHA	Other Enzyme	0.92273	0.0005	0.905149	0.0005	-0.0175813	0	0.906151	0.0005	-0.0165793	0	-0.0170803	0
gCGC00146	K+ channel	Ion Channel	1.00011	0.0005	0.979783	0.0005	-0.0203312	0	0.986618	0.0005	-0.0134954	0	-0.0169133	0
gCGC00170	GR	NHR	1.01447	1e-06	0.979772	1e-06	-0.0346987	0	1.01556	1e-06	0.00109065	0	-0.016804	0
gCGC00106	CerK	Other Enzyme	0.981041	2e-08	0.961656	2e-08	-0.0193847	0	0.967286	2e-08	-0.013755	0	-0.0165699	0
gCGC00356	COX-2	Other Enzyme	0.99736	2e-05	0.977141	2e-05	-0.0202183	0	0.985844	2e-05	-0.0115157	0	-0.015867	0
gCGC00311	BTK	Kinase (Tyr)	0.959676	1e-05	0.944058	1e-05	-0.0156182	0	0.943609	1e-05	-0.016067	0	-0.0158426	0
gCGC00404	AT II R	GPCR	1.00819	1e-05	0.977455	1e-05	-0.0307361	0	1.0079	1e-05	-0.000291944	0	-0.015514	0
gCGC00462	Unknown	Undefined	0.970879	1e-05	0.964527	1e-05	-0.00635159	0	0.947243	1e-05	-0.0236354	0	-0.0149935	0
gCGC00392	p70S6K	Kinase (Ser/Thr)	0.937348	1e-05	0.931823	1e-05	-0.00552446	0	0.913266	1e-05	-0.0240819	0	-0.0148032	0
gCGC00273	G9a	Histone Lysine Methyltransferase	0.986052	2e-05	0.966412	2e-05	-0.0196407	0	0.97614	2e-05	-0.00991184	0	-0.0147763	0
gCGC00400	PDE5	Phosphodiesterase	0.984851	2e-05	0.951939	2e-05	-0.0329125	0	0.988993	2e-05	0.00414133	0	-0.0143856	0
gCGC00056	PARP2, PARP1	Other Enzyme	0.96725	1e-05	0.954457	1e-05	-0.0127932	0	0.951455	1e-05	-0.0157948	0	-0.014294	0
gCGC00237	DPP-4	Protease	0.996755	5e-06	0.981115	5e-06	-0.0156395	0	0.984382	5e-06	-0.0123727	0	-0.0140061	0
gCGC00351	Rac	GTPase	0.952207	5e-06	0.965642	5e-06	0.0134354	0	0.911186	5e-06	-0.041021	0	-0.0137928	0
gCGC00528	Cathepsin K	Protease	0.997742	1e-06	1.00775	1e-06	0.0100037	0	0.961488	1e-06	-0.036254	0	-0.0131252	0
gCGC00416	PDE5	Phosphodiesterase	0.963306	1e-05	0.938964	1e-05	-0.0243422	0	0.962446	1e-05	-0.000860274	0	-0.0126013	0
gCGC00456	CDK8	Kinase (Ser/Thr)	0.950068	5e-05	0.942307	5e-05	-0.00776047	0	0.932652	5e-05	-0.0174158	0	-0.0125881	0
gCGC00383	FFAR1	GPCR	0.986771	1e-05	0.975517	1e-05	-0.0112537	0	0.972924	1e-05	-0.0138466	0	-0.0125502	0
gCGC00397	Caspase	Protease	0.936095	2e-05	0.906637	2e-05	-0.0294581	0	0.94099	2e-05	0.00489515	0	-0.0122815	0
gCGC00240	SSRI	Transporter	0.937135	0.0002	0.920871	0.0002	-0.0162638	0	0.929198	0.0002	-0.0079363	0	-0.0121001	0
gCGC00473	NIK	Kinase (Ser/Thr)	1.02526	2e-05	1.01675	2e-05	-0.00850809	0	1.00981	2e-05	-0.0154473	0	-0.0119777	0
gCGC00135	GAGAa	Other non-Enzyme	0.99569	1e-05	0.977347	1e-05	-0.0183427	0	0.990542	1e-05	-0.00514787	0	-0.0117453	0
gCGC00488	CARM1	Histone Arginine Methyltransferase	0.965434	2e-05	0.957986	2e-05	-0.00744772	0	0.949711	2e-05	-0.0157229	0	-0.0115853	0
gCGC00174	Proton Pump	Transporter	0.936497	5e-05	0.928044	5e-05	-0.00845242	0	0.923285	5e-05	-0.0132116	0	-0.010832	0
gCGC00024	B-Raf	Kinase (Ser/Thr)	1.02966	2e-05	1.01415	2e-05	-0.0155135	0	1.0236	2e-05	-0.00606728	0	-0.0107904	0
gCGC00254	ACE	Other Enzyme	1.02461	2.5e-05	0.99617	2.5e-05	-0.0284442	0	1.03372	2.5e-05	0.00910664	0	-0.00966877	0
gCGC00261	ICE, Caspase	Protease	1.02014	1e-05	1.01567	1e-05	-0.00446498	0	1.00699	1e-05	-0.0131427	0	-0.00880384	0
gCGC00307	ERK	Kinase (Ser/Thr)	0.987188	2e-05	0.944064	2e-05	-0.0431234	0	1.01286	2e-05	0.0256729	0	-0.00872523	0
gCGC00437	p53/MDM2	Other non-Enzyme	0.974388	1e-05	0.959652	1e-05	-0.0147358	0	0.97185	1e-05	-0.00253808	0	-0.00863695	0
gCGC00242	DAG lipase	Lipase	0.987175	1e-05	0.995323	1e-05	0.00814801	0	0.962405	1e-05	-0.0247703	0	-0.00831112	0
gCGC00341	P2Y12	GPCR	0.902146	0.0001	0.906818	0.0001	0.00467241	0	0.880967	0.0001	-0.0211787	0	-0.00825316	0
gCGC00077	Bcl-2	Other non-Enzyme	0.935764	3e-06	0.89113	3e-06	-0.0446343	0	0.96399	3e-06	0.0282258	0	-0.00820425	0
gCGC00474	SETD7	Histone Lysine Methyltransferase	0.958281	2e-05	0.969516	2e-05	0.0112349	0	0.930977	2e-05	-0.0273038	0	-0.00803444	0
gCGC00149	PPAR-alpha	NHR	0.868058	0.0001	0.87233	0.0001	0.00427157	0	0.849348	0.0001	-0.0187104	0	-0.0072194	0
gCGC00359	ACC	Other Enzyme	0.849999	1e-07	0.881747	1e-07	0.0317488	0	0.803839	1e-07	-0.04616	0	-0.00720564	0
gCGC00332	RSK3, RSK2, RSK1	Kinase (Ser/Thr)	0.981303	1e-05	0.964593	1e-05	-0.0167099	0	0.983673	1e-05	0.00236988	0	-0.00716999	0
gCGC00050	Cerebulin	Other Enzyme	0.957191	5e-05	0.928209	5e-05	-0.0289814	0	0.973333	5e-05	0.0161425	0	-0.00641942	0
gCGC00228	HDAC	Histone Deacetylase	0.966891	1e-07	0.974215	1e-07	0.00732374	0	0.946765	1e-07	-0.0201256	0	-0.00640094	0
gCGC00212	CPT1b	Other Enzyme	0.99519	1e-05	1.01336	1e-05	0.0181716	0	0.964259	1e-05	-0.0309304	0	-0.0063794	0
gCGC00403	AT II R	GPCR	0.918738	0.0001	0.928158	0.0001	0.00942045	0	0.896744	0.0001	-0.0219942	0	-0.00628686	0
gCGC00181	NFKB	Other non-Enzyme	0.94208	1e-05	0.955462	1e-05	0.0133813	0	0.916983	1e-05	-0.0250975	0	-0.00585809	0
gCGC00041	Aurora_A	Kinase (Ser/Thr)	1.02286	1e-06	1.03483	1e-06	0.0119742	0	0.999531	1e-06	-0.0233296	0	-0.00567767	0
gCGC00217	Cholinesterase	Other Enzyme	0.976641	1e-05	0.972449	1e-05	-0.00419205	0	0.970224	1e-05	-0.00641781	0	-0.00530493	0
gCGC00090	Eg5	Other Enzyme	0.973719	3e-05	0.973648	3e-05	-7.09891e-05	0	0.964085	3e-05	-0.00963408	0	-0.00485253	0
gCGC00317	CPT1A	Other Enzyme	0.944349	1e-05	0.950869	1e-05	0.00651962	0	0.928548	1e-05	-0.0158014	0	-0.00464091	0
gCGC00192	PDE	Phosphodiesterase	0.973925	1e-05	0.951066	1e-05	-0.0228596	0	0.987649	1e-05	0.0137234	0	-0.00456813	0
gCGC00439	PLK1	Kinase (Ser/Thr)	0.948781	1e-06	0.945008	1e-06	-0.0037725	0	0.944555	1e-06	-0.00422537	0	-0.00399894	0
gCGC00411	GLS	Other Enzyme	0.972098	2e-05	0.986831	2e-05	0.014733	0	0.949818	2e-05	-0.0222799	0	-0.00377345	0
gCGC00368	TGBR2	Kinase (Ser/Thr)	1.05126	1e-05	1.04231	1e-05	-0.00895524	0	1.0529	1e-05	0.00163722	0	-0.00365901	0
gCGC00014	EGFR	Kinase (Tyr)	0.993052	2e-06	0.995878	2e-06	0.00282574	0	0.982942	2e-06	-0.01011	0	-0.00364214	0
gCGC00199	Guanylyl Cyclase	Other Enzyme	0.918186	1e-05	0.897023	1e-05	-0.0211632	0	0.934339	1e-05	0.016153	0	-0.00250509	0
gCGC00035	MEK2, MEK1	Kinase (Ser/Thr)	1.00546	2e-05	1.00599	2e-05	0.000533581	0	1.00026	2e-05	-0.00520098	0	-0.0023337	0
gCGC00023	SMO	Other non-Enzyme	1.01057	5e-06	1.02022	5e-06	0.00964308	0	0.996412	5e-06	-0.014163	0	-0.00225994	0
gCGC00515	NIK	Kinase (Ser/Thr)	0.98336	2e-05	0.966819	2e-05	-0.0165406	0	0.995923	2e-05	0.0125639	0	-0.00198832	0
gCGC00227	TrioN RhoGEF	GEF	0.95901	0.0001	0.956405	0.0001	-0.0026046	0	0.957925	0.0001	-0.00108445	0	-0.00184453	0
gCGC00137	AMPK	Kinase (Ser/Thr)	0.811309	0.0005	0.849713	0.0005	0.0384038	0	0.769396	0.0005	-0.0419136	0	-0.00175491	0
gCGC00210	p53	Other non-Enzyme	1.00311	1e-05	1.02154	1e-05	0.0184214	0	0.981914	1e-05	-0.0212008	0	-0.00138971	0
gCGC00193	Hif1alpha	Other Enzyme	0.935066	0.0001	0.954219	0.0001	0.0191528	0	0.914226	0.0001	-0.02084	0	-0.000843585	0
gCGC00278	SCD1	Other Enzyme	0.892283	1e-05	0.900219	1e-05	0.00793582	0	0.883081	1e-05	-0.009202	0	-0.000633091	0
gCGC00471	BAZ2B, BAZ2A	Bromodomain	0.946194	2e-05	0.986147	2e-05	0.0399528	0	0.905047	2e-05	-0.0411473	0	-0.000597239	0
gCGC00108	PPAR-gamma	NHR	0.961463	5e-06	0.973276	5e-06	0.0118131	0	0.950427	5e-06	-0.0110362	0	0.000388443	0
gCGC00065	Bcl-xL, Bcl-2	Other non-Enzyme	0.906743	3e-06	0.911352	3e-06	0.00460958	0	0.90333	3e-06	-0.00341225	0	0.000598669	0
gCGC00333	Lipase	Lipase	0.948865	3e-05	0.955361	3e-05	0.00649577	0	0.944152	3e-05	-0.00471288	0	0.000891447	0
gCGC00086	Hexokinase	Other Enzyme	0.974385	2e-05	0.988705	2e-05	0.0143204	0	0.962459	2e-05	-0.0119256	0	0.00119743	0
gCGC00209	LRRK2	Kinase (Ser/Thr)	1.01371	1e-05	1.00145	1e-05	-0.0122581	0	1.03002	1e-05	0.0163099	0	0.0020259	0
gCGC00225	PPAR-gamma	NHR	0.975883	1e-05	0.975719	1e-05	-0.000163615	0	0.980774	1e-05	0.00489098	0	0.00236368	0
gCGC00236	sPLA2	Phospholipase	0.944478	1e-05	0.939449	1e-05	-0.00502872	0	0.95467	1e-05	0.010192	0	0.00258166	0
gCGC00070	COX-2, COX-1	Other Enzyme	0.94898	1e-05	0.951555	1e-05	0.00257558	0	0.951575	1e-05	0.00259513	0	0.00258535	0
gCGC00395	MMP-3	Protease	0.90371	5e-06	0.903403	5e-06	-0.000307858	0	0.91103	5e-06	0.00731915	0	0.00350565	0
gCGC00104	bisphosphonate	Other non-Enzyme	0.948763	5e-05	0.953785	5e-05	0.00502211	0	0.951204	5e-05	0.00244081	0	0.00373146	0
gCGC00043	p38 MAPK	Kinase (Ser/Thr)	0.963153	2e-05	0.999481	2e-05	0.0363282	0	0.934946	2e-05	-0.0282067	0	0.00406075	0
gCGC00302	Cysteine Protease	Protease	1.01088	5e-06	1.02293	5e-06	0.0120426	0	1.00756	5e-06	-0.00332499	0	0.00435883	0
gCGC00490	EZH2	Histone Lysine Methyltransferase	0.873695	2e-05	0.907918	2e-05	0.0342233	0	0.848393	2e-05	-0.0253022	0	0.00446051	0
gCGC00264	ERK	Kinase (Ser/Thr)	0.956448	2e-05	0.944162	2e-05	-0.0122858	0	0.977681	2e-05	0.0212328	0	0.00447354	0
gCGC00238	H1 Receptor	GPCR	0.856558	5e-06	0.845848	5e-06	-0.0107095	0	0.876363	5e-06	0.0198059	0	0.00454822	0
gCGC00211	Unknown	Undefined	0.953781	5e-05	0.948753	5e-05	-0.00502795	0	0.96802	5e-05	0.0142394	0	0.00460574	0
gCGC00418	monocarboxylate transporters	Transporter	0.8992	0.0001	0.930023	0.0001	0.0308229	0	0.878149	0.0001	-0.0210509	0	0.00488603	0
gCGC00080	DNA	DNA	0.878003	2e-05	0.889294	2e-05	0.0112911	0	0.876705	2e-05	-0.00129789	0	0.00499663	0
gCGC00196	eNOS, bNOS	Other Enzyme	0.976209	1e-05	1.01398	1e-05	0.0377686	0	0.949263	1e-05	-0.0269457	0	0.00541148	0
gCGC00523	PRMT3	Histone Arginine Methyltransferase	0.973884	2e-05	1.00224	2e-05	0.0283602	0	0.959552	2e-05	-0.0143322	0	0.00701401	0
gCGC00154	DNA polymerase	Other Enzyme	1.00014	0.0001	1.00237	0.0001	0.00223255	0	1.01339	0.0001	0.0132452	0	0.00773889	0
gCGC00168	PLC, Guanylyl Cyclase	Phospholipase, Other Enzyme	0.944307	5e-05	0.969071	5e-05	0.024764	0	0.935106	5e-05	-0.00920105	0	0.00778148	0
gCGC00381	ACAT	Other Enzyme	0.892362	2e-06	0.909672	2e-06	0.0173101	0	0.890867	2e-06	-0.001495	0	0.00790757	0
gCGC00171	SSRI	Transporter	1.01428	2e-08	1.01727	2e-08	0.00298643	0	1.02728	2e-08	0.0129974	0	0.00799191	0
gCGC00489	ERK	Kinase (Ser/Thr)	0.954354	1e-05	0.946946	1e-05	-0.00740874	0	0.979027	1e-05	0.0246723	0	0.00863177	0
gCGC00463	LSD1	Histone Lysine Demethylase	1.02746	1e-05	1.01448	1e-05	-0.0129815	0	1.05853	1e-05	0.0310639	0	0.00904119	0
gCGC00191	GluR	Ion Channel	0.960584	0.00015	0.969453	0.00015	0.00886929	0	0.97047	0.00015	0.00988621	0	0.00937775	0
gCGC00072	JAK2, JAK1	Kinase (Tyr)	0.965394	1e-05	0.978686	1e-05	0.0132913	0	0.971433	1e-05	0.00603807	0	0.00966468	0
gCGC00113	Antioxidant	Undefined	0.986672	1e-05	0.973906	1e-05	-0.0127656	0	1.0197	1e-05	0.0330237	0	0.010129	0
gCGC00251	MCT1 lactate/H+ symporter	Transporter	0.987471	1e-05	0.979606	1e-05	-0.00786418	0	1.01606	1e-05	0.0285848	0	0.0103603	0
gCGC00143	GR	NHR	0.960029	1e-05	0.958011	1e-05	-0.00201821	0	0.983258	1e-05	0.0232286	0	0.0106052	0
gCGC00203	bisphosphonate	Other non-Enzyme	0.94597	0.0002	0.956443	0.0002	0.0104734	0	0.959466	0.0002	0.0134965	0	0.011985	0
gCGC00369	ACE	Other Enzyme	0.940238	3e-05	0.951054	3e-05	0.0108157	0	0.953575	3e-05	0.0133376	0	0.0120766	0
gCGC00287	RAR	NHR	0.980498	0.0001	0.994538	0.0001	0.0140395	0	0.993259	0.0001	0.0127611	0	0.0134003	0
gCGC00391	TrkB, TrkA	Kinase (Tyr)	0.970371	2e-05	0.983386	2e-05	0.0130147	0	0.984183	2e-05	0.0138119	0	0.0134133	0
gCGC00417	AMPK	Kinase (Ser/Thr)	0.991822	1e-05	1.03058	1e-05	0.0387558	0	0.981821	1e-05	-0.0100006	0	0.0143776	0
gCGC00223	HMG-CoA reductase	Other Enzyme	0.953965	2e-05	0.993728	2e-05	0.0397627	0	0.9432	2e-05	-0.0107655	0	0.0144986	0
gCGC00214	CETP	Other Enzyme	0.951853	1e-05	0.975601	1e-05	0.0237474	0	0.958111	1e-05	0.00625777	0	0.0150026	0
gCGC00162	GR	NHR	0.975815	1e-06	0.958663	1e-06	-0.0171515	0	1.02317	1e-06	0.0473564	0	0.0151025	0
gCGC00405	Unknown	Undefined	0.993352	1e-05	1.02943	1e-05	0.0360824	0	0.991324	1e-05	-0.00202793	0	0.0170273	0
gCGC00249	MMP	Protease	0.945227	1e-05	0.981829	1e-05	0.0366016	0	0.943383	1e-05	-0.00184429	0	0.0173787	0
gCGC00524	CARM1	Histone Arginine Methyltransferase	0.939546	2e-05	0.958879	2e-05	0.0193331	0	0.955185	2e-05	0.0156389	0	0.017486	0
gCGC00350	PDK	Kinase (Ser/Thr)	0.979614	1e-05	1.01066	1e-05	0.0310456	0	0.985628	1e-05	0.00601465	0	0.0185301	0
gCGC00190	DNA synthesis	Other non-Enzyme	0.986915	1e-05	1.00942	1e-05	0.0225011	0	1.00321	1e-05	0.0162952	0	0.0193982	0
gCGC00422	HMG-CoA reductase	Other Enzyme	0.980517	2e-08	1.00602	2e-08	0.0255006	0	0.995372	2e-08	0.014855	0	0.0201778	0
gCGC00516	PKD1	Kinase (Ser/Thr)	0.875636	1e-07	0.891133	1e-07	0.0154971	0	0.901346	1e-07	0.02571	0	0.0206036	0
gCGC00053	JAK, JAK3, JAK2	Kinase (Tyr)	0.994193	1e-05	0.99927	1e-05	0.00507671	0	1.03112	1e-05	0.0369264	0	0.0210016	0
gCGC00293	Adenylyl Cyclase	Other Enzyme	0.918287	2e-05	0.941369	2e-05	0.0230824	0	0.940027	2e-05	0.0217403	0	0.0224113	0
gCGC00361	Na+/H+ exchanger	Transporter	0.93331	2e-05	0.975015	2e-05	0.0417043	0	0.936709	2e-05	0.00339836	0	0.0225513	0
gCGC00215	Vitamin K Epoxide Reductase	Other Enzyme	0.812544	0.0001	0.817697	0.0001	0.00515318	0	0.857386	0.0001	0.0448418	0	0.0249975	0
gCGC00094	RIPK1	Kinase (Ser/Thr)	0.886384	5e-05	0.905354	5e-05	0.0189693	0	0.918881	5e-05	0.032497	0	0.0257331	0
gCGC00360	Unknown	Undefined	0.874589	1e-05	0.909476	1e-05	0.034887	0	0.891314	1e-05	0.0167254	0	0.0258062	0
gCGC00438	HSP90	Other Enzyme	0.874392	5e-08	0.892824	5e-08	0.0184325	0	0.90942	5e-08	0.0350283	0	0.0267304	0
gCGC00265	ER	NHR	1.00052	1e-05	0.995125	1e-05	-0.00539297	0	1.06259	1e-05	0.062075	0	0.028341	0
gCGC00140	BAR	GPCR	0.9554	0.0001	0.988921	0.0001	0.0335215	0	0.979575	0.0001	0.0241756	0	0.0288486	0
gCGC00425	ERK	Kinase (Ser/Thr)	1.03394	1e-05	1.04891	1e-05	0.014971	0	1.07986	1e-05	0.0459194	0	0.0304452	0
gCGC00256	Muscarinic Receptor	GPCR	1.0049	5e-06	1.03949	5e-06	0.0345945	0	1.03881	5e-06	0.0339096	0	0.034252	0
gCGC00255	Urease	Other Enzyme	0.972743	1e-05	0.997816	1e-05	0.0250734	0	1.01891	1e-05	0.0461635	0	0.0356185	0
gCGC00153	PPAR	NHR	0.853015	2e-05	0.884257	2e-05	0.0312425	0	0.894357	2e-05	0.0413418	0	0.0362922	0
gCGC00386	5-HT2 Receptor	Ion Channel	0.980248	1e-06	1.02328	1e-06	0.0430346	0	1.01704	1e-06	0.0367924	0	0.0399135	0
gCGC00224	PPAR-gamma	NHR	0.926627	5e-05	0.971137	5e-05	0.0445102	0	0.971999	5e-05	0.0453719	0	0.0449411	0
gCGC00180	iPLA2 beta	Other Enzyme	0.968794	2e-05	1.0216	2e-05	0.0528038	0	1.00759	2e-05	0.0387923	0	0.0457981	0
gCGC00141	ADH	Other Enzyme	0.913212	2e-06	1.01128	2e-06	0.0980694	0	0.911658	2e-06	-0.00155324	0	0.0482581	0
gCGC00037	PI3K-A	Kinase (Lipid)	0.814157	2e-05	0.89719	2e-05	0.0830323	0	0.837115	2e-05	0.0229577	0	0.052995	0
gCGC00200	Guanylyl Cyclase	Other Enzyme	0.894752	1e-05	0.95873	1e-05	0.0639783	0	0.951999	1e-05	0.057247	0	0.0606127	0
gCGC00268	Vitamin D Receptor	NHR	0.89928	1e-05	1.00195	1e-05	0.102674	0	0.938872	1e-05	0.0395923	0	0.0711332	0
gCGC00497	Microtubule	Other non-Enzyme	0.892834	1e-07	0.974956	1e-07	0.0821216	0	0.955594	1e-07	0.0627603	0	0.072441	0
gCGC00221	PDE	Phosphodiesterase	0.730574	2e-05	0.812368	2e-05	0.0817944	0	0.808853	2e-05	0.0782794	0	0.0800369	0
gCGC00301	TYK2	Kinase (Tyr)	0.683326	2e-05	0.80773	2e-05	0.124405	0	0.729628	2e-05	0.0463028	0	0.0853537	0
gCGC00281	DNA synthesis	Other Enzyme	0.877451	0.001	0.991526	0.001	0.114076	0	0.93849	0.001	0.0610388	0	0.0875572	0
gCGC00064	Src	Kinase (Tyr)	0.832297	1e-07	0.945141	1e-07	0.112843	0	0.940351	1e-07	0.108054	0	0.110449	0
gCGC00184	DNA	DNA	0.79202	0.001	0.934215	0.001	0.142195	0	0.88609	0.001	0.0940697	0	0.118132	0
gCGC00156	Progesterone Receptor	NHR	0.838398	1e-05	0.945689	1e-05	0.107291	0	1.02561	1e-05	0.187216	0	0.147253	0
gCGC00270	Androgen Receptor	NHR	0.784273	1e-05	1.10616	1e-05	0.321887	0	1.11615	1e-05	0.331877	0	0.326882	0
gCGC00329	PLK1	Kinase (Ser/Thr)	0.665726	1.30077e-06	0.668219	1.25393e-06	0.00249213	-0.0529059	0.68649	1.35498e-06	0.0207638	0.0589061	0.0116279	0.00300009
gCGC00326	FAK	Kinase (Tyr)	0.92984	1.94014e-05	0.934507	2e-05	0.00466704	0.043838	0.898785	1.89993e-05	-0.0310553	-0.0302177	-0.0131941	0.00681018
gCGC00390	DNA-PK	Kinase (Ser/Thr)	0.847351	3.3751e-06	0.857322	3.56216e-06	0.00997108	0.0778227	0.794192	3.30011e-06	-0.0531592	-0.0324122	-0.0215941	0.0227053
gCGC00377	FAS	Other Enzyme	0.71467	2.87722e-05	0.74279	4.37947e-05	0.02812	0.606078	0.652449	1.96995e-05	-0.0622209	-0.54652	-0.0170505	0.0297789
gCGC00375	WEE-1	Kinase (Ser/Thr)	0.53466	2.45629e-07	0.629395	3.69966e-07	0.0947352	0.59091	0.559669	1.70055e-07	0.025009	-0.530484	0.0598721	0.0302131
gCGC00349	p38 MAPK	Kinase (Ser/Thr)	0.621839	3.60148e-07	0.619872	3.71344e-07	-0.00196779	0.0441645	0.633995	3.69109e-07	0.0121558	0.035455	0.00509399	0.0398098
gCGC00012	Sarco/ER Ca2+ ATPase	Transporter	0.770899	2.07232e-07	0.790913	2.81093e-07	0.0200138	0.439805	0.750488	1.62564e-07	-0.0204113	-0.350237	-0.000198752	0.0447841
gCGC00491	Unknown	Undefined	0.907919	1.52355e-05	0.916485	1.91124e-05	0.00856555	0.327072	0.873144	1.31616e-05	-0.0347754	-0.211106	-0.0131049	0.0579832
gCGC00288	Acetyl-CoA carboxylase	Other Enzyme	0.811993	2.86297e-06	0.86296	5.79306e-06	0.0509673	1.01681	0.747115	1.54526e-06	-0.0648779	-0.889662	-0.0069553	0.0635756
gCGC00444	DNA	DNA	0.27515	1.15202e-06	0.316737	1.56218e-06	0.0415873	0.439392	0.24874	9.36771e-07	-0.0264099	-0.298401	0.00758871	0.0704953
gCGC00453	BTK	Kinase (Tyr)	0.891624	1.18082e-05	0.896807	2e-05	0.00518316	0.760215	0.83194	7.70104e-06	-0.0596839	-0.616659	-0.0272504	0.0717782
gCGC00008	Topoisomerase II	Other Enzyme	0.563885	5.99197e-08	0.561697	9.59312e-08	-0.00218809	0.67897	0.459262	4.15532e-08	-0.104623	-0.528073	-0.0534054	0.0754485
gCGC00021	B-Raf, PDGFR, KDR	Kinase (Ser/Thr), Kinase (Tyr)	0.679421	9.03934e-06	0.699134	1.02293e-05	0.0197132	0.178415	0.614902	8.8872e-06	-0.0645193	-0.0244896	-0.0224031	0.0769627
gCGC00006	Microtubule	Other non-Enzyme	0.879876	1.78554e-08	0.886632	1.97452e-08	0.00675571	0.145141	0.841329	1.79689e-08	-0.0385468	0.00914596	-0.0158955	0.0771434
gCGC00331	Topoisomerase I	Other Enzyme	0.631428	8.02925e-07	0.660714	1.17936e-06	0.0292864	0.554672	0.589594	6.20877e-07	-0.0418333	-0.370957	-0.00627345	0.0918577
gCGC00336	IGF1R	Kinase (Tyr)	0.847874	9.04134e-06	0.883661	1.14517e-05	0.0357875	0.340953	0.840381	8.27233e-06	-0.00749266	-0.128243	0.0141474	0.106355
gCGC00222	Golgi	Undefined	0.831659	3.64377e-08	0.864767	4.89209e-08	0.0331076	0.425019	0.790214	3.17039e-08	-0.0414453	-0.20077	-0.00416887	0.112124
gCGC00379	DNA synthesis	Other Enzyme	0.583633	2.09074e-08	0.616939	3.98726e-08	0.0333064	0.931381	0.49798	1.29376e-08	-0.0856528	-0.692452	-0.0261732	0.119464
gCGC00308	NAMPT	Other Enzyme	0.240369	1.14813e-08	0.248786	1.26347e-08	0.0084175	0.138104	0.244383	1.24001e-08	0.00401424	0.11107	0.00621587	0.124587
gCGC00116	multi-Kinase	Kinase (Tyr)	0.715391	1.15677e-07	0.71383	1.43587e-07	-0.00156075	0.311823	0.676759	1.11186e-07	-0.0386319	-0.0571347	-0.0200963	0.127344
gCGC00139	PDE	Phosphodiesterase	0.837266	1.77734e-05	0.836238	2.29929e-05	-0.00102818	0.371474	0.809746	1.64665e-05	-0.0275204	-0.110181	-0.0142743	0.130646
gCGC00194	HMG-CoA reductase	Other Enzyme	0.804037	1.58094e-05	0.861743	2e-05	0.0577061	0.339217	0.851646	1.59387e-05	0.0476091	0.0117468	0.0526576	0.175482
gCGC00036	PARP2, PARP1	Other Enzyme	0.856339	7.34714e-06	0.867041	1e-05	0.0107026	0.444745	0.866292	7.00295e-06	0.0099535	-0.06922	0.0103281	0.187762
gCGC00530	HSP90	Other Enzyme	0.849538	3.4299e-07	0.921236	4.36083e-07	0.071698	0.346436	0.887876	3.50873e-07	0.0383379	0.0327823	0.0550179	0.189609
gCGC00414	Topoisomerase II	Other Enzyme	0.487652	1.22418e-07	0.499708	2.04205e-07	0.0120559	0.738202	0.422085	9.91638e-08	-0.0655671	-0.303928	-0.0267556	0.217137
gCGC00275	G9a	Histone Lysine Methyltransferase	0.772686	3.84612e-06	0.808745	7.37123e-06	0.0360598	0.938503	0.732241	2.76092e-06	-0.0404441	-0.478255	-0.00219214	0.230124
gCGC00340	IRE1 RNase	Other Enzyme	0.878873	4.25924e-05	0.928212	5e-05	0.0493389	0.23133	0.906058	5e-05	0.0271848	0.23133	0.0382619	0.23133
gCGC00022	PDGFR, Kit, KDR	Kinase (Tyr)	0.869178	1.78937e-05	0.913398	4.11324e-05	0.0442199	1.20082	0.7885	1.10274e-05	-0.0806782	-0.698367	-0.0182292	0.251227
gCGC00346	P-gp	Transporter	0.725471	2.19754e-05	0.759556	3.25515e-05	0.0340842	0.566834	0.723894	2.11513e-05	-0.00157756	-0.0551458	0.0162533	0.255844
gCGC00343	COX-1	Other Enzyme	0.860794	2.76952e-05	0.848	5e-05	-0.0127936	0.85229	0.810571	2.2134e-05	-0.050223	-0.323371	-0.0315083	0.264459
gCGC00076	mTOR	Kinase (Ser/Thr)	0.566203	3.51649e-07	0.606129	6.53151e-07	0.0399262	0.893279	0.509984	2.73727e-07	-0.0562192	-0.3614	-0.00814649	0.26594
gCGC00322	Actin	Other non-Enzyme	0.832197	3.9855e-07	0.864795	8.20403e-07	0.0325976	1.04157	0.797711	2.81658e-07	-0.0344856	-0.500815	-0.000943989	0.27038
gCGC00118	multi-Kinase	Kinase (Tyr)	0.765235	8.44631e-06	0.78729	1.16159e-05	0.0220553	0.459706	0.73089	8.96924e-06	-0.0343446	0.0866648	-0.00614461	0.273185
gCGC00469	EZH2	Histone Lysine Methyltransferase	0.871739	1.07712e-05	0.880723	1.90976e-05	0.00898463	0.826211	0.822577	8.94582e-06	-0.0491616	-0.267892	-0.0200885	0.27916
gCGC00198	Unknown	Undefined	0.867338	2.9966e-05	0.872186	4.19475e-05	0.00484794	0.485256	0.822772	3.16869e-05	-0.044566	0.0805559	-0.019859	0.282906
gCGC00447	LDHB, LDHA	Other Enzyme	0.876245	2.03402e-05	0.902704	2.01627e-05	0.0264589	-0.0126479	0.878932	3.15733e-05	0.00268716	0.634369	0.014573	0.310861
gCGC00233	CDK9, CDK7, CDK2	Kinase (Ser/Thr)	0.869434	8.26201e-06	0.864861	1.21317e-05	-0.00457263	0.554217	0.821492	9.21628e-06	-0.0479423	0.157691	-0.0262575	0.355954
gCGC00529	DGAT-1	Other Enzyme	0.901443	7.76829e-05	0.891511	0.0001	-0.00993216	0.364331	0.860549	0.0001	-0.0408936	0.364331	-0.0254129	0.364331
gCGC00007	Topoisomerase I	Other Enzyme	0.134529	4.50141e-09	0.217241	9.02406e-09	0.0827122	1.0034	0.10162	3.75179e-09	-0.0329089	-0.262797	0.0249017	0.370302
gCGC00501	Actin	Other non-Enzyme	0.834075	4.1306e-07	0.895624	1e-06	0.0615482	1.27558	0.806972	2.85545e-07	-0.0271033	-0.532631	0.0172225	0.371473
gCGC00178	HMG-CoA reductase	Other Enzyme	0.983955	6.48666e-06	1.00442	1e-05	0.0204675	0.624453	0.923869	7.192e-06	-0.0600855	0.148919	-0.019809	0.386686
gCGC00371	GSK3_beta	Kinase (Ser/Thr)	0.686449	7.96273e-06	0.720957	1.32947e-05	0.0345079	0.739521	0.655187	8.20069e-06	-0.0312625	0.0424812	0.00162274	0.391001
gCGC00330	HSP90	Other Enzyme	0.55954	4.18464e-07	0.609061	5.9033e-07	0.0495213	0.496418	0.59166	5.26773e-07	0.0321201	0.332078	0.0408207	0.414248
gCGC00164	Iron chelation	Other non-Enzyme	0.685022	6.71719e-06	0.768019	1.21075e-05	0.0829972	0.849973	0.654883	6.62614e-06	-0.0301389	-0.0196895	0.0264292	0.415142
gCGC00426	20S Proteasome	Protease	0.784117	2.46375e-07	0.786761	3.8084e-07	0.0026443	0.628333	0.770452	2.96601e-07	-0.0136646	0.26767	-0.00551015	0.448001
gCGC00419	20S Proteasome	Protease	0.66857	2.885e-06	0.729965	4.36545e-06	0.0613944	0.597561	0.692114	3.62009e-06	0.0235434	0.327457	0.0424689	0.462509
gCGC00159	HMG-CoA reductase	Other Enzyme	0.892994	1.22065e-05	0.905328	2e-05	0.0123345	0.712346	0.854331	1.42052e-05	-0.0386626	0.218767	-0.013164	0.465557
gCGC00531	Ionophore signaling	Ion Channel	0.761152	1.04903e-06	0.797308	2.52639e-06	0.0361567	1.26803	0.689761	8.47076e-07	-0.0713905	-0.308487	-0.0176169	0.47977
gCGC00506	HSP90	Other Enzyme	0.53409	2.63143e-07	0.645767	4.80534e-07	0.111677	0.86879	0.585988	2.80978e-07	0.0518977	0.0946061	0.0817871	0.481698
gCGC00009	DNA synthesis	Other Enzyme	0.431071	3.86147e-08	0.467009	5.26066e-08	0.0359378	0.446094	0.459115	5.59003e-08	0.0280434	0.533707	0.0319906	0.4899
gCGC00334	multi-CDK	Kinase (Ser/Thr)	0.784982	1.2607e-07	0.802513	2.16004e-07	0.0175315	0.776835	0.758976	1.48041e-07	-0.026006	0.231767	-0.00423723	0.504301
gCGC00289	PI3K-G, PI3K-D	Kinase (Lipid)	0.911299	5.85745e-06	0.933839	1e-05	0.0225391	0.771656	0.912307	6.93488e-06	0.00100732	0.243598	0.0117732	0.507627
gCGC00126	multi-Kinase	Kinase (Tyr)	0.912612	9.15027e-06	0.944681	2e-05	0.0320691	1.12811	0.92783	8.87759e-06	0.0152181	-0.0436467	0.0236436	0.542234
gCGC00450	EGFR(T790M)	Kinase (Tyr)	0.915989	1.35288e-05	0.97118	2e-05	0.0551902	0.563969	0.926219	1.97282e-05	0.0102294	0.544228	0.0327098	0.554098
gCGC00328	GlcNAc phosphotransferase	Other Enzyme	0.921645	5.5053e-07	0.865355	9.2803e-07	-0.0562899	0.753351	0.886518	7.23353e-07	-0.0351269	0.393879	-0.0457084	0.573615
gCGC00003	Topoisomerase II	Other Enzyme	0.393082	5.82151e-08	0.423807	1.20084e-07	0.0307246	1.04458	0.368304	6.47017e-08	-0.0247785	0.152411	0.00297303	0.598495
gCGC00345	S1P1	GPCR	0.916721	4.26827e-05	0.948528	0.0001	0.0318074	1.22828	0.894243	4.63556e-05	-0.0224782	0.119093	0.00466463	0.673686
gCGC00030	multi-CDK	Kinase (Ser/Thr)	0.554335	1.45948e-07	0.542034	2.88012e-07	-0.0123013	0.980672	0.506849	1.94995e-07	-0.0474868	0.417984	-0.0298941	0.699328
gCGC00150	Unknown	Undefined	0.835854	3.84821e-06	0.941914	9.88201e-06	0.106059	1.36062	0.873691	4.02028e-06	0.0378365	0.0631092	0.0719479	0.711863
gCGC00176	ACE	Other Enzyme	0.840159	4.07228e-05	0.850573	9.38355e-05	0.0104135	1.2043	0.783821	4.76107e-05	-0.0563383	0.22545	-0.0229624	0.714874
gCGC00205	HMT	Other Enzyme	0.905828	3.04174e-06	0.907955	5.83282e-06	0.00212651	0.939296	0.891749	4.44667e-06	-0.0140793	0.547826	-0.00597641	0.743561
gCGC00161	IMPDH	Other Enzyme	0.718934	7.8281e-07	0.806299	2e-06	0.087365	1.35327	0.758324	8.72276e-07	0.0393897	0.156123	0.0633773	0.754695
gCGC00374	HSP90	Other Enzyme	0.451462	1.14937e-07	0.638114	2.82148e-07	0.186652	1.29561	0.530549	1.35456e-07	0.0790866	0.236988	0.132869	0.7663
gCGC00378	SIRT2, SIRT1	Protein Deacetylase	0.793765	2.96282e-05	0.837246	6.17821e-05	0.0434812	1.06022	0.853555	4.31908e-05	0.05979	0.543753	0.0516356	0.801986
gCGC00310	Axl	Kinase (Tyr)	0.931623	5.32283e-06	0.947382	1e-05	0.0157589	0.909736	0.890675	9.13409e-06	-0.0409482	0.779068	-0.0125947	0.844402
gCGC00347	GGTase	Other Enzyme	0.885254	2.12217e-05	0.927311	4.91497e-05	0.0420569	1.21164	0.891792	3.04013e-05	0.00653785	0.518595	0.0242974	0.86512
gCGC00133	Aurora_B, Aurora_A	Kinase (Ser/Thr)	0.854011	5.28958e-07	0.949778	1e-06	0.0957673	0.918774	0.908782	1e-06	0.0547707	0.918774	0.075269	0.918774
gCGC00181	NFKB	Other non-Enzyme	0.876674	8.21421e-06	0.955624	2e-05	0.0789503	1.28381	0.888363	1.31974e-05	0.0116887	0.684058	0.0453195	0.983932
gCGC00492	LSD1	Histone Lysine Demethylase	0.919801	8.16494e-06	0.933074	2e-05	0.0132734	1.29249	0.901786	1.35908e-05	-0.0180144	0.735121	-0.00237048	1.0138
gCGC00044	PI3K, mTOR	Kinase (Lipid), Kinase (Ser/Thr)	0.496855	1.82064e-07	0.598264	5.35518e-07	0.101409	1.55649	0.522309	2.58901e-07	0.0254542	0.507956	0.0634316	1.03222
gCGC00464	Microtubule	Other non-Enzyme	0.572201	5.93103e-09	0.670353	1.68206e-08	0.098152	1.50387	0.583445	9.8075e-09	0.0112442	0.725602	0.0546981	1.11474
gCGC00337	PAK2, PAK1	Kinase (Ser/Thr)	0.676192	7.28596e-07	0.699126	2.39821e-06	0.0229345	1.71876	0.618486	1.04042e-06	-0.0577055	0.513969	-0.0173855	1.11637
gCGC00320	PDK1	Kinase (Ser/Thr)	0.718419	1.45222e-06	0.752958	6.15793e-06	0.0345393	2.08418	0.660271	1.62659e-06	-0.0581482	0.163587	-0.0118045	1.12388
gCGC00448	ITK	Kinase (Tyr)	0.88606	5.08812e-06	0.948186	2e-05	0.062126	1.9748	0.883522	6.9557e-06	-0.00253844	0.451063	0.0297938	1.21293
gCGC00298	Bcl-xL	Other non-Enzyme	0.891327	1.22256e-06	0.929136	3e-06	0.037809	1.29506	0.930206	3e-06	0.038879	1.29506	0.038344	1.29506
gCGC00260	PI3K-A	Kinase (Lipid)	0.570068	3.76201e-07	0.686803	1.3352e-06	0.116735	1.82748	0.610384	6.41859e-07	0.0403154	0.770755	0.0785249	1.29912
gCGC00099	PI3K-D	Kinase (Lipid)	0.830456	4.01549e-06	0.936887	1e-05	0.106431	1.31635	0.915833	1e-05	0.0853769	1.31635	0.0959038	1.31635
gCGC00277	TTK	Kinase (Ser/Thr)	0.856733	4.08651e-06	0.919964	2e-05	0.0632315	2.29106	0.88787	6.03654e-06	0.0311373	0.562854	0.0471844	1.42696
gCGC00498	DNA	DNA	0.608152	3.09717e-06	0.740617	1.43984e-05	0.132466	2.21689	0.637426	6.25922e-06	0.0292748	1.01503	0.0808703	1.61596
gCGC00482	Microtubule	Other non-Enzyme	0.558156	3.69589e-10	0.682152	1.93904e-09	0.123996	2.39135	0.577214	7.26799e-10	0.0190582	0.975633	0.0715269	1.68349
gCGC00478	Microtubule	Other non-Enzyme	0.503163	7.04974e-09	0.680113	4.12897e-08	0.17695	2.55014	0.616153	1.79405e-08	0.11299	1.34758	0.14497	1.94886
gCGC00025	AKT2, AKT1	Kinase (Ser/Thr)	0.692909	1.74697e-06	0.793106	8.9257e-06	0.100197	2.35311	0.794358	5.29039e-06	0.101448	1.59852	0.100823	1.97582
gCGC00045	Aurora_B	Kinase (Ser/Thr)	0.766197	1.90697e-07	0.902464	3e-06	0.136267	3.97561	0.778975	3.24737e-07	0.0127779	0.767993	0.0745227	2.3718
gCGC00465	Aurora_B, Aurora_A	Kinase (Ser/Thr)	0.738601	1.65201e-07	0.851179	3e-06	0.112577	4.18267	0.756186	2.4609e-07	0.0175846	0.574963	0.0650811	2.37882
gCGC00342	Unknown	Undefined	0.315536	5.53869e-09	0.502389	3.44216e-08	0.186854	2.6357	0.474059	2.877e-08	0.158524	2.37695	0.172689	2.50632
gCGC00026	Aurora_B	Kinase (Ser/Thr)	0.697001	1.73771e-06	0.860169	1.31768e-05	0.163168	2.92274	0.838732	7.5921e-06	0.141732	2.12731	0.15245	2.52503
gCGC00020	Aurora_B, Aurora_A	Kinase (Ser/Thr)	0.569678	2.30783e-07	0.767865	2.28424e-05	0.198187	6.62903	0.595631	8.71667e-08	0.0259528	-1.40469	0.11207	2.61217
gCGC00115	IKK_epsilon, PDK, TBK1, IKK_alpha	Kinase (Ser/Thr)	0.839581	3.19458e-06	0.822858	2e-05	-0.0167238	2.6463	0.823051	2e-05	-0.0165303	2.6463	-0.016627	2.6463
gCGC00121	Met	Kinase (Tyr)	0.778448	1.52007e-05	0.833642	0.0001	0.0551935	2.71779	0.798446	0.0001	0.0199981	2.71779	0.0375958	2.71779
gCGC00355	DNA synthesis	Other Enzyme	0.0996074	2.65973e-09	0.156852	2.09065e-08	0.0572448	2.9746	0.0823437	1.47786e-08	-0.0172637	2.47416	0.0199905	2.72438
gCGC00220	Eg5	Other Enzyme	0.631602	1.97569e-07	0.719366	1e-05	0.0877641	5.6615	0.699289	2.61411e-07	0.0676869	0.403969	0.0777255	3.03274
gCGC00015	ErbB4, ErbB2, EGFR	Kinase (Tyr)	0.676909	1.66199e-06	0.866275	2e-05	0.189366	3.58902	0.819088	1.1274e-05	0.14218	2.76202	0.165773	3.17552
gCGC00048	PI3K-D	Kinase (Lipid)	0.672817	8.61978e-07	0.963456	1e-05	0.29064	3.5362	0.901486	1e-05	0.228669	3.5362	0.259654	3.5362
gCGC00092	PI3K-A	Kinase (Lipid)	0.621446	4.72751e-07	0.827866	8.40813e-06	0.20642	4.15263	0.765944	3.73419e-06	0.144498	2.98164	0.175459	3.56714
gCGC00088 (MK-2206)	AKT3, AKT2, AKT1	Kinase (Ser/Thr)	0.77259	4.09383e-07	0.973545	1e-05	0.200955	4.61041	0.952149	1e-05	0.179559	4.61041	0.190257	4.61041
gCGC00038 (GDC-0068)	AKT3, AKT2, AKT1	Kinase (Ser/Thr)	0.46836	2.12627e-07	0.875634	2e-05	0.407274	6.55553	0.899351	2e-05	0.430991	6.55553	0.419132	6.55553
Mean effect													-0.012108	0.0291098
