# Supplementary material for: Distinct resistance mechanisms arise to allosteric vs. ATP-competitive AKT inhibitors
Source: Nat Commun. 2022 Apr 19;13:2057. doi: 10.1038/s41467-022-29655-0 (PMC9019088; doi:10.1038/s41467-022-29655-0)
Supplement: Supplementary file 9 — Source Data [file 41467_2022_29655_MOESM9_ESM.xlsx]

## Sheet: 1a
Fig. 1
a, Representative MK-2206 or ipatasertib (ipat) dose response curves (n = 4 replicates) on Par or M-R cells.
MK2206 μM	Par				M-Rpool				M-R3				M-R5				M-R7
0	104	99.5	96.6	99.4	104	103	93.6	100	99.2	98.1	97.6	105	103	106	91.7	98.7	106	99.7	88.1	106
0.003	107	97.7	92.3	93	96.3	98.9	92.2	101	94.1	101	89.3	105	108	101	92.5	99.1	98.9	96.8	89.7	92.7
0.009	108	92.1	86.9	81.6	97.2	93.3	91.1	94.9	95.2	96.2	92.8	94.3	107	96.7	101	102	98.4	95.5	89.6	101
0.027	98.2	89.9	81.3	80.3	97.5	93.7	85	90.3	99.5	93.4	91.2	89.5	112	97	92.1	91.3	93.1	93.4	87.4	91.8
0.082	88.6	80	65.5	63	98.1	93.9	81.4	92.8	97.6	92.1	84.2	89.6	102	108	89.7	100	97.4	93.4	84.8	87.3
0.247	58.9	20.1	15.7	15.9	84.4	81.6	73.3	77.9	84.9	88.1	83.2	91.4	104	92	74.4	88.2	90.8	79.9	71.2	84.6
0.741	16.6	7.94	7.35	7.16	67.7	71.7	66	71	79.1	80.4	74.5	83.9	95.5	87.3	75.6	81.5	88.3	81	72.9	75
2.222	10.2	5.44	5.01	5.39	45.1	45.1	44.6	53.2	69.8	70.2	70.6	71.5	85.1	73.6	64.1	58.9	59.5	59.9	52.6	61.9
6.667	6.52	2.53	0.48	0.59	10.2	10.8	11.5	13.7	26.6	29.6	38.6	41.6	66.9	56.6	32.4	18	12.5	11.6	12.5	12.2
20	0.92	0.22	0.22	0.43	0.27	0.75	0.34	0.54	0.24	0.41	0.57	1.26	12.4	1.66	0.3	0.45	0.41	0.41	0.48	0.48
ipat μM	Par				M-Rpool				M-R3				M-R5				M-R7
0	105	101	99.9	93.8	107	102	92.9	97.8	97.5	106	99.1	97.9	106	100	92.3	102	103	101	101	95.7
0.003	102	96.6	93.6	99.9	95.8	102	89.1	94.6	96.3	97.9	88.6	95.4	104	97.3	92.9	94.4	97.2	98.3	99.2	101
0.009	96.3	93.3	87.1	85.6	89.1	82	75.8	80.1	88.1	85.1	90.3	92.7	97.8	92.6	88.6	94.7	97.5	86.1	84.2	97
0.027	89	92.8	83.8	86.6	83.7	77.8	72.2	77.9	76.8	79.7	81.7	84.6	91.1	83.7	69.7	75.1	85.8	80.7	78.9	87.1
0.082	91.1	43.3	22.6	23.1	54.8	53.4	58.4	66	70.1	72.8	72.1	78.6	87.1	78.6	58.2	57.9	65.2	64.5	62.5	63.5
0.247	58.4	25.9	11.8	9.68	27.3	28.1	28.7	34.8	33.7	35.4	40	48.3	70	43.1	21.6	21.8	35.3	31.1	36.6	34.3
0.741	12.7	6.77	3.69	3.53	9.39	10.6	11.4	12.8	13	12.8	15.3	13.5	30.2	19.9	15	14.4	15.8	15.1	13.7	16.9
2.222	3.75	3.02	2.58	1.68	7.01	6.9	6.15	7.11	6.56	5.41	6.32	7.1	12.4	10.7	7.1	8.3	7.17	6.96	7.31	7.31
6.667	1.96	1.18	1.68	1.29	5.27	4.13	5.27	4.55	3.69	2.87	3.77	3.45	7.55	6.06	5.53	5.38	4.52	3.94	3.8	4.16
20	1.68	1.34	1.34	1.04	1.57	1.71	1.42	1.42	1.31	1.64	1.48	1.15	5.91	4.86	4.49	1.79	2.08	1	2.08	1.79
Scatter plots depicting absolute IC50 values from independent experiments from a 4-day viability assay with LNCaP parental (Par) or M-R cell lines.
Compound	MK-2206 IC50					ipatasertib IC50
Cell line	Parental	M-Rpool	M-R3	M-R5	M-R7	Parental	M-Rpool	M-R3	M-R5	M-R7
	0.18	0.97	6.29	4.45	2.74	0.14	0.14	0.62	0.33	0.3
	0.14	7.17	3.76	11.48	10.31	0.11	0.41	0.16	1.13	0.61
	0.3	3.45	3.59	5.09	9.23	0.08	0.13		0.17	1.67
	0.17	16.4		13.2	4.18	0.12	1.4		1.05	0.37
	0.17	6.58		3.79	3.14	0.12	0.67		0.19	0.4
	0.27	5.34		4.56	14.15	0.15	0.11		0.35	1.13
	0.21	1.8		5.55	14.83	0.1			0.55	1.45
	0.12			5.77	6.12	0.12			0.56	0.31
	0.39			5.44	7.4	0.24			0.51	0.76
	0.09			20	8.57	0.35			1.07	0.61
	0.27			6.98	10.91	0.12			0.18	1.13
	0.46			5.59	6.34	0.24				0.75
	0.39			5	20	0.16				1.48
	0.21				4.26	0.15				0.04
	0.18				10.61	0.22				0.13
	0.28				6.49	0.13
	0.16				2.8	0.1
	0.53					0.28
	0.53					0.28
	0.1					0.06
	0.18					0.14
	0.1					0.06
	0.2					0.12
	0.11					0.08
	0.1					0.04
	0.13					0.06
	0.11					0.06
	0.08					0.11
	0.19					0.12
	0.18					0.06
	0.18					0.15
	0.21					0.14
	0.14					0.16
						0.16
						0.06
n	33	7	3	13	17	35	6	2	11	15
Average	0.213939	5.95857	4.54667	7.45385	8.35765	0.136857	0.476667	0.39	0.553636	0.742667
SD	0.121756	5.15966	1.51216	4.684	4.77355	0.0715283	0.502461	0.325269	0.368464	0.517418
SEM	0.0211951	1.95017	0.873047	1.29911	1.15776	0.0120905	0.205129	0.23	0.111096	0.133597
p value		5.83558e-08	1.98307e-19	1.40773e-11	3.61752e-13		0.000267847	0.000423062	7.0404e-08	1.17419e-08
Graphs plotted and statistical calculations in Prism 9 version 9.3.1

## Sheet: 1b
Fig. 1
b, Representative ipatasertib (ipat) or MK-2206 dose response curves (n = 4 replicates) on Par or G-R cells.
ipat μM	Par				G-Rpool				G-R1				G-R3
0	101	100	99.2	99.7	99.5	102	99	100	103	95.7	96.8	105	103	103	97.8	96.1
0.003	104	97	98.6	96.1	98.9	103	98	99.6	97.5	95.5	92.1	98.9	100	98.3	96.3	94.7
0.009	104	95.8	87.1	90.8	101	97.7	93.6	95.9	96.5	89.9	86.9	90.9	99.5	98.9	91.9	92.8
0.027	99.6	92.5	84.9	87.7	99.5	94	94.9	95	95.8	94.3	92.2	85.7	101	100	99.4	95.1
0.082	95.7	80.2	74.1	60.9	96.6	88.1	85.8	91.5	97.2	89.1	83.5	95	98.6	95.3	92.3	91.8
0.247	58.1	17.1	10.9	11.2	86.7	82.5	85.4	88.9	91.2	87.3	78.8	85.3	96.8	91.6	85.6	88
0.741	10.4	8.08	5.96	5.33	79.4	72	73.3	72.4	71.2	66.1	68.6	70.3	85.8	82.4	69.7	63.2
2.222	4.59	3.55	3.09	3.15	56.6	48.4	51.1	55.5	51.5	44.3	48.3	43.6	61.2	54.6	53.2	43.4
6.667	2.41	1.2	1.83	1.72	35.7	31.8	34.1	31.6	29.9	29.7	28.2	28.5	47.8	37.6	39.1	34.9
20	1.55	1.78	1.58	1.52	18.3	17.8	16.6	16.8	20.9	18.9	18.3	14.3	30.3	23.4	25.3	20.5
MK2206 μM	Par				G-Rpool				G-R1				G-R3
0	107	103	93.7	96.5	104	102	96.5	97.2	105	104	96.7	94.8	103	98.8	98	100
0.003	104	98.4	96.5	96.5	99.4	99.3	93.7	97.5	98.7	96.8	90.8	94.6	98.8	101	98.8	102
0.009	97.5	96.1	90.8	90.4	97.5	97.6	93.2	96	97.8	96	88.7	99.1	101	99.4	95.7	98.9
0.027	101	88.4	84.6	86.7	91.5	92	89.1	94	94.5	95.6	92.7	93.5	103	98.5	92.4	98.3
0.082	89	79.6	68.1	66.1	93.3	90.2	82.7	93.6	93.6	88	86.4	94.9	99	94.5	94	90.8
0.247	57.3	45	26	25.7	79.6	77.3	72.5	79.9	90.1	80.4	77.2	83.6	96.4	87.8	71	70.6
0.741	20.6	13.6	10.2	11.3	60.8	56.7	56.3	64.1	72	71.4	70.4	75.1	82.3	72.6	58.9	55
2.222	13.3	11	8.22	6.7	43.3	39	38.1	41.2	44.7	38.6	41.1	46.2	55.7	48	39.3	29
6.667	6.93	4.87	2.35	1.35	9.21	9.79	11	15.5	28.6	27	29.5	24.7	35.2	30.3	17.6	9
20	1.29	0.53	0.59	0.59	0.54	0.48	0.59	0.29	0.51	0.44	0.57	0.38	12.5	0.5	0.7	0.5
Scatter plots depicting absolute IC50 values from independent experiments from a 4-day viability assay with LNCaP parental (Par) or G-R cell lines.
Compound	MK-2206 IC50				ipatasertib IC50
Cell line	Parental	G-Rpool	G-R1	G-R3	Parental	G-Rpool	G-R1	G-R3
	0.18	0.12	1.3	0.9	0.14	0.14	1.7	1.29
	0.14	1.36	0.56	0.64	0.11	1.07	1.07	0.91
	0.3	1.02	0.28	0.69	0.08	0.92	0.58	0.57
	0.17	0.53	1.42	1.06	0.12	0.66	0.87	1.4
	0.17	0.36	1.72	0.36	0.12	0.55	1.4	0.63
	0.27	1.28	0.71	1.89	0.15	2.79	0.97	1.7
	0.21	1.15	1.22	0.96	0.1	2.52	1.36	2.8
	0.12	1.97	0.41	0.74	0.12	3.25	1.64	0.59
	0.39		0.61	1.67	0.24		0.4	1.49
	0.09		1.84	1.38	0.35		2	1.18
	0.27		1.3	2.76	0.12		1.17	0.96
	0.46		4.03	0.23	0.24		3.97	2.16
	0.39		2.42	1.66	0.16		0.84	3.05
	0.21		2.14	1.29	0.15		1.08	2.81
	0.18		1.66	1.54	0.22		2.19	3.87
	0.28		1.87	1.98	0.13		2.45	4.8
	0.16		2.92	1.09	0.1		2.62	2.06
	0.53		0.99		0.28		6.29
	0.53				0.28		1.35
	0.1				0.06
	0.18				0.14
	0.1				0.06
	0.2				0.12
	0.11				0.08
	0.1				0.04
	0.13				0.06
	0.11				0.06
	0.08				0.11
	0.19				0.12
	0.18				0.06
	0.18				0.15
	0.21				0.14
	0.14				0.16
					0.16
					0.06
n	33	8	18	17	35	8	19	17
Average	0.213939	0.97375	1.52222	1.22588	0.136857	1.4875	1.78684	1.89824
SD	0.121756	0.606063	0.951535	0.647419	0.0715283	1.17988	1.37672	1.21591
SEM	0.0211951	0.214276	0.224279	0.157022	0.0120905	0.417149	0.315841	0.294901
p value		2.94598e-08	3.28389e-10	1.58368e-11		0.818494	3.0665e-09	1.78821e-11
Graphs plotted and statistical calculations in Prism 9 version 9.3.1

## Sheet: 1e,f
Fig. 1
e, The response of Par, M-R7, and M-R7 IW cells to MK2206.
MK2206 μM	Par				M-R7				M-R7 IW
0	108	104	94.4	93.7	100	98.7	98.4	103	107	97.1	98.4	97.9
0.003	105	98.3	99.5	96.1	97.5	98.6	85.5	101	107	101	96.1	102
0.009	99.6	99.5	94.7	91.3	98	96	91	98.2	101	103	99.5	99
0.027	105	99.7	94.5	87.6	103	94.4	98.6	98.1	99.8	99.8	96.5	96.3
0.082	88.2	45.3	32.7	31.8	99.4	95.3	86.7	97.6	98.3	93.6	87.5	98.8
0.247	70.3	45.1	20.4	20.6	89	81.1	85.8	90.9	90.4	86.3	85.4	87.9
0.741	28	13.4	8.87	8.95	80.1	78.3	75.6	81.3	79.4	75.2	70.6	75.6
2.222	10.2	6.02	5.29	5.7	59.4	55.7	60	60.2	70.2	61.1	56.9	55.4
6.667	5.7	4.78	4.41	3.22	12.3	11.9	12.1	14.8	14.6	11.6	11.5	11.8
20	0.48	0.27	0.38	0.38	0.54	0.54	0.74	0.27	0.46	0.34	0.57	0.4
f, The response of Par, G-R1, G-R3, G-R1 IW and G-R3 IW cells to ipatasertib.
ipat μM	Par				G-R1				G-R3				G-R1 IW				G-R3 IW
0	100	97.7	103	99.2	99.7	98.3	99.6	102	102	98.4	97.3	103	103	101	97.2	99	94.9	102	103	100
0.003	103	100	93.8	101	97.9	102	95.7	97.9	101	96.3	94.4	94.7	94.7	100	95.9	97.1	94.4	96.1	94.5	103
0.009	95.7	94.4	95.1	95	98	95.2	95.8	96.6	101	97	94.3	94.2	94.4	96.2	96.1	99.5	100	100	94.6	94.1
0.027	101	97.9	91.6	97.7	99.6	94.8	93.4	96.9	99.7	100	95.6	89.6	102	99.1	94	98.8	92	97.6	92.3	100
0.082	96.9	78	54.9	45.2	94.5	93.4	93.2	94.5	96.4	96.5	92.7	90.4	98.8	97	98.7	96.1	91.7	85.5	92	93.5
0.247	55.5	43.4	34.6	21.7	86.3	88.6	89.9	90.7	94.2	92.2	84.3	82.4	83.7	91.1	86.4	85.6	76	76.4	79	76.5
0.741	23.7	3.71	3.29	4.14	80.6	79.4	80.1	86.9	83.5	80.7	80.5	77.2	51.6	55.1	56.8	53	40.6	42.7	36.7	41.7
2.222	4	3.71	2.93	2.24	48.3	45.2	46	53	69.8	56.9	49.6	43.4	27.3	30.7	29.7	29.6	22.6	21.3	22.8	23.6
6.667	2.32	2.15	2.29	2.44	30.6	29.7	35.9	34.6	51.6	45.3	39.9	36.5	21.3	20.9	20.7	18.8	15.9	14	15.3	14.5
20	1.76	1.76	1.8	1.37	15.5	12.8	14.6	16.3	36.3	28.4	23.9	22.7	13.7	14.5	15.4	17.5	11.3	12.4	12	13.1
Graphs plotted and statistical calculations in Prism 9 version 9.3.1

## Sheet: 2e,g
Fig. 2
e, Viability of indicated cell lines was assessed 4 days after addition of MK-2206. Data are presented as Mean ± SEM; n = 4 replicates.
MK-2206 μM	Par N/T				M-R7 N/T				M-R7 siControl				M-R7 siAKT3
0	99.6	98.8	99.9	102	97.7	100	99.2	103	99.8	98	102	100	103	95.7	101	100
0.003	100	100	97.1	97	95.4	92	97.6	97.2	88.6	92.4	96.4	99	106	104	104	97.1
0.009	94.2	94	95.9	92.3	94.8	94.7	91.3	96.8	93.8	95.8	97.8	97.5	102	90.9	101	101
0.027	90	91.7	86.6	96.4	91.7	92.1	92.2	92.7	97.3	92.3	94.7	94.9	100	87.7	104	99.8
0.082	73.4	72.6	73.8	76.7	93.5	91.2	95	92.7	98.5	92.6	97.8	96.3	99.7	94.2	96.5	95.9
0.247	35.4	33.5	37.6	40.1	94.8	93.1	94.8	91.9	90.7	94.9	95.6	93	93.8	84.1	89.3	94.6
0.741	13.6	14.4	13.3	14.7	91.6	88.6	90.3	91.7	91.2	89.8	93.5	93.9	85.5	75.3	83	81.1
2.222	6.91	6.44	6.86	6.4	85	83.9	86.1	88	85.3	85.9	85.5	86.4	60.8	72.2	71.7	68.8
6.667	2.99	3.73	3.96	4.01	69.5	61.7	67	66.2	59.3	60.1	66.2	63.7	38.1	34.1	43.3	41.6
20	0.23	0.28	0.28	0.05	2.35	2.95	2.95	4.01	1.58	0.93	1.63	2.65	1.51	1.25	1.92	2.17
g, The response of Par, EV, or AKT3-GFP cells to MK-2206 was assessed with a 4-day viability assay. Data are presented as Mean ± SEM; n = 4 replicates.
MK2206 μM	Par				EV				AKT3-GFP
0	100	102	98.9	99.3	99	96.1	105	99.5	97	102	101	99.7
0.003	106	104	104	103	99.1	93.8	99.5	103	101	92.9	105	95.1
0.009	106	102	98.6	98	100	95.4	90.9	94.6	104	99.5	98.3	98.8
0.027	100	96.6	101	103	87.7	88.5	82.3	92.6	95.5	100	96.1	95.4
0.082	85.7	85.7	86	81	69.7	62.5	67.9	75.1	87.6	82.5	84.9	82.7
0.247	31.9	31.7	31.8	37.2	21.6	20.9	23.6	23.5	55.7	66.2	59.5	63.5
0.741	7.68	7.32	7.68	8.33	4.87	6.22	5.59	6.5	35.1	37.8	32.8	31.9
2.222	2.8	2.8	2.99	2.93	2.57	2.71	2.53	2.44	14.5	13.9	14.4	14.2
6.667	1.5	1.85	2.21	1.72	1.53	1.71	1.89	1.62	6.38	4.91	5.69	5.89
20	1.5	1.01	1.56	1.37	1.44	1.44	1.44	1.44	4.46	3.68	4.32	4.02
Graphs plotted and statistical calculations in Prism 9 version 9.3.1

## Sheet: 3a,c,d,e,f,g
Fig. 3
a, Par or M-R7 cells were either not-transfected (N/T) or transfected with siControl or siRNA targeting AKT1 (siAKT1) and grown overnight. Cells were then treated with MK-2206 and viability was assessed 4 days later.
MK-2206 μM	Par N/T				M-R7 N/T				M-R7 siControl				M-R7 siAKT1
0	99.4	99.5	100	101	100	99.3	102	98.7	102	99.2	98.2	101	99.5	89.2	101	110
0.003	99.3	106	102	100	97.5	98.7	99.8	94.9	99.7	98.4	103	101	105	95.2	104	108
0.009	101	99.1	101	102	91.8	96.5	96.6	99.5	105	95.1	101	99.2	101	93.7	105	109
0.027	96.1	94	96.8	96.9	98	95.1	99.8	90.7	96.7	96.6	98.2	99.6	98.1	97.9	98.5	103
0.082	73	69.3	74.1	71.2	96.5	90.4	93.9	99.5	95.1	92	98.6	97.2	131	85.3	85.3	96.6
0.247	30.2	32.6	33.4	32	89.9	87.3	90.4	91.3	93.7	87.8	90.4	86.5	66.8	69.1	70	82.3
0.741	10.7	11.1	11.6	10.9	82.8	82.3	87.8	81.8	82.9	83.2	84.4	83.5	48.6	40.8	41.4	47.8
2.222	5.83	6.09	5.37	5.37	78	74.2	73.1	75.8	74.3	73	71.5	75.6	27.1	23.8	27.9	21.3
6.667	3.46	3.12	3.7	3.29	33.3	32.3	36.1	32.9	30.5	30.6	31.9	28.9	11	9.93	10.1	9.93
20	0.4	0.46	0.29	0.46	0.66	0.78	0.66	0.9	1.48	1.12	1	1.3	0.83	1.24	0.41	1.24
c, LNCaP Par, M-R7 or Par cells stably overexpressing cumate-inducible, siRNA-resistant AKT1 WT or W80C, or EV were treated with 10 μg/ml cumate and 4 days later, re-plated in 10 μg/ml cumate. The following day, cells were treated with a dose range of MK-2206 and viability was assessed after a further 4 days.
MK2206 μM	Par				M-R7				Par EV				Par AKT1 WT				Par AKT1 W80C
0	103	100	98.7	97.6	100	98.7	98.4	103	98.7	99.6	99.5	102	101	99.6	99	101	102	97	99.5	102
0.003	106	98.2	102	101	97.5	98.6	85.5	101	99.2	98.7	93.2	93.8	101	100	99.3	101	99.6	99.6	101	97.1
0.009	101	98.1	96.8	97.2	98	96	91	98.2	98.5	95.3	93.6	94	101	102	101	101	106	99	105	98.5
0.027	93	92.8	91.2	89.8	103	94.4	98.6	98.1	92.6	92.7	90.1	90.8	106	104	99.6	102	108	105	105	104
0.082	56.9	53.5	54.2	58.1	99.4	95.3	86.7	97.6	55.6	51.6	53	52.9	94.2	91.7	95.8	96.5	104	104	106	101
0.247	22.4	22.8	23.4	22.8	89	81.1	85.8	90.9	21.7	22.9	22.1	22.7	54.9	56.8	63.1	72.9	101	99.4	101	108
0.741	10.2	9.62	9.84	13.2	80.1	78.3	75.6	81.3	14.5	13.9	12.5	10	25.7	23.5	23.7	25.9	104	108	97.8	105
2.222	6.36	5.18	5.63	5.06	59.4	55.7	60	60.2	8.64	5.63	5.73	6.29	12.2	13.2	14.2	14.3	107	101	103	102
6.667	2.11	1.52	2.53	2.03	12.3	11.9	12.1	14.8	0.72	0.77	0.72	0.92	6.56	6.48	7.6	6.19	108	111	112	108
20	0.45	0.45	0.39	0.23	0.54	0.54	0.74	0.27	0.36	0.31	0.41	0.61	0.37	0.33	0.42	0.42	57.9	25.8	5.72	3.49
d, Response of M-R7 cells stably overexpressing cumate-inducible siRNA-resistant AKT1 WT or W80C, or EV to MK-2206 was assessed as in c.
MK2206 μM	Par				M-R7				M-R7 EV				M-R7 AKT1 WT				M-R7 AKT1 W80C
0	97.4	101	97.5	104	100	99.3	102	98.7	100	98.9	102	99.2	95.3	97.7	106	101	97.9	96.2	107	98.6
0.003	102	99.2	93.3	94.1	97.5	98.7	99.8	94.9	96.6	103	102	102	107	96.5	101	97.7	106	91.7	99.8	95
0.009	94.8	98	98.8	92.1	91.8	96.5	96.6	99.5	97.5	97.8	109	101	104	102	104	104	87.1	92.5	101	100
0.027	94.5	98.6	96.1	94.5	98	95.1	99.8	90.7	104	102	106	101	99.9	107	106	104	97.6	95.2	118	93.4
0.082	87.6	84.2	78.4	77.3	96.5	90.4	93.9	99.5	103	97	96.6	95.9	86.5	94.7	98.3	91.2	96.7	96.8	107	89.2
0.247	44.2	44	43.2	38.9	89.9	87.3	90.4	91.3	91.3	89.2	93.4	93.9	73.4	74.3	75	76.7	100	90.3	105	88
0.741	13.2	14.1	11.1	24.1	82.8	82.3	87.8	81.8	90.2	85.1	87.2	83.6	54	54.9	50.7	52.2	85.6	94.7	104	92.5
2.222	7.84	6.54	7.25	6.86	78	74.2	73.1	75.8	71.9	72.9	72.7	69.4	31.7	31.1	27.8	28.5	100	108	114	87
6.667	3.3	3.69	4.01	4.14	33.3	32.3	36.1	32.9	38.2	39.3	40.6	36.2	17.9	18.1	15.8	17.3	90.1	77.9	93.7	94.2
20	0.19	0.26	0.58	0.19	0.66	0.78	0.66	0.9	1.89	2.05	3.66	3.49	0.58	0.26	0.58	0.71	14.6	14.2	18.3	16.1
e, As in d except M-R7 EV, AKT1 WT and AKT1 W80C lines were transfected with siAKT1 when re-plating in 10 μg/ml cumate.
MK2206 μM	Par				M-R7				M-R7 siAKT1+EV				M-R7 siAKT1+AKT1 WT				M-R7 siAKT1 +W80C
0	97.4	101	97.5	104	100	99.3	102	98.7	97.8	115	90.4	97.2	88	113	99.8	99.4	103	97.7	106	93.2
0.003	102	99.2	93.3	94.1	97.5	98.7	99.8	94.9	113	121	103	99.4	112	111	117	111	104	110	115	107
0.009	94.8	98	98.8	92.1	91.8	96.5	96.6	99.5	137	115	118	100	108	94	97.5	116	104	110	122	114
0.027	94.5	98.6	96.1	94.5	98	95.1	99.8	90.7	114	122	102	109	93.7	113	103	103	116	98.3	137	109
0.082	87.6	84.2	78.4	77.3	96.5	90.4	93.9	99.5	144	115	108	111	86.1	70.8	69.2	77.1	140	125	128	120
0.247	44.2	44	43.2	38.9	89.9	87.3	90.4	91.3	86.8	104	92.1	90.3	58.6	68.8	56.4	56.1	103	126	110	95.5
0.741	13.2	14.1	11.1	24.1	82.8	82.3	87.8	81.8	53.3	50.2	55.7	77.3	48.4	40.2	33.1	38.2	116	124	108	121
2.222	7.84	6.54	7.25	6.86	78	74.2	73.1	75.8	31.6	35.6	33.5	32.4	39.5	20.7	33.8	35.1	103	132	92.6	128
6.667	3.3	3.69	4.01	4.14	33.3	32.3	36.1	32.9	11.5	15.4	16.1	13.4	10.8	14	17.8	14	92	92.6	94.9	81.8
20	0.19	0.26	0.58	0.19	0.66	0.78	0.66	0.9	1.34	2.41	1.61	2.41	1.91	0.64	0	0.64	25.6	25.6	17	29.5
f, As in e except the response of cells to ipatasertib was assessed.
MK2206 μM	Par				M-R7				M-R7 siAKT1+EV				M-R7 siAKT1+AKT1 WT				M-R7 siAKT1 +W80C
0	99.6	101	96.5	103	101	98.4	100	100	92.1	149	81	77.7	99.2	88.8	127	85.1	90.7	137	80.4	92.3
0.003	98.4	94.3	99.5	96.1	98.8	102	98.8	97.6	79.8	99.5	103	89.2	102	87.5	85.1	80.7	109	99	98.5	118
0.009	96.1	96.4	99.3	98.8	96.7	96.3	103	98.5	91.3	77.9	80.2	72.9	105	79.5	86.3	102	73.2	89.7	96.9	95.4
0.027	92.7	93.3	93	92.9	96.4	96.9	96.7	105	74.1	78.2	96	102	82.6	80.1	67.2	89.4	79.9	69.1	79.4	104
0.082	70.3	68.2	68.7	71.4	88.2	88.7	87.2	87.2	43.9	46.8	51.9	47.4	65.3	59.5	61.6	56.7	65.5	68.6	63.4	62.4
0.247	22.6	21.9	24.4	21.6	66.4	63.5	64.1	65.8	19.1	15.8	18.7	19.9	41.6	35.4	38.2	51.2	44.3	43.3	42.8	55.7
0.741	5.18	5.32	4.38	5.39	20.3	22.9	24.9	22.8	9.44	7.9	9.03	12.9	23.7	24.7	21.9	20	34.5	25.8	28.4	29.1
2.222	1.55	1.41	1.48	1.55	7.19	6.89	8.14	7.73	6.15	6.15	6.36	7.59	12.9	11.7	12.3	14.8	18	16.5	19.6	16
6.667	1.21	0.81	1.04	1.01	3.57	3.68	4.58	5.17	4.72	4.1	5.95	4.72	10.5	8.01	5.24	6.16	12.4	7.73	10.8	10.8
20	1.01	0.94	0.74	0.88	2.44	2.44	2.56	2.11	3.59	3.08	2.87	3.38	3.08	4.93	3.7	3.7	4.64	5.67	5.15	6.19
g, Response of Ba/F3 cells simultaneously overexpressing MEK1 N3 and AKT1 WT, E17K or W80R to MK-2206 (left) or ipatasertib (right) was assessed 4 days after plating cells in the absence of IL-3 with the viability assay.
MK2206 μM	BAF3 MEK1 N3 + AKT1 WT				BAF3 MEK1 N3 + AKT1 E17K				BAF3 MEK1 N3 + AKT1 W80R				BAF3 MEK1 N3 + AKT1 Q79K
0	104	99	94	103	105	111	97	86.4	88.2	111	81.7	119	89.097	93.045	109.48	108.38
0.003	76	66	78	69	104	102	107	85.8	124	115	98.9	110	90.302	73.944	104.38	89.635
0.009	58	44	50	45	82.5	104	85.2	77.9	84.5	103	100	110	59.381	64.765	100.33	24.204
0.027	27	23	23	22	72.5	64	73.1	72.5	109	107	110	122	33.382	44.356	79.482	70.56
0.082	7	7	6	5	37.8	42.3	34.4	43.7	91	100	98.1	87.9	7.2047	6.2304	48.305	21.204
0.247	4	4	3	3	15.7	17.8	13.1	18.5	109	100	68.7	78	1.1538	0.7948	19.178	2.0768
0.741	3	3	3	3	5	5.11	5.98	5.3	50.9	83.1	97.8	43.5	0.5384	0.5384	4.8458	0.7179
2.222	1	1	1	1	1.63	1.87	1.98	1.74	52	21.5	21.5	12.7	5.7945	0.2308	0.9999	0.4615
6.667	0	0	0	0	1.11	1.01	1.11	0.87	0.57	0.57	0.85	0.85	0.2308	0.2308	0.4871	0.359
20	1	0	1	0	0.41	0.24	0.35	0.19	0.85	0.85	0.57	0.85	0.5128	0.282	0.4615	0.359
ipat μM	BAF3 MEK1 N3 + AKT1 WT				BAF3 MEK1 N3 + AKT1 E17K				BAF3 MEK1 N3 + AKT1 W80R				BAF3 MEK1 N3 + AKT1 Q79K
0	90.6103	93.662	113.146	102.582	103.317	86.6441	111.378	98.6607	93.9086	131.98	82.9949	91.1168	103.63	98.607	99.638	98.124
0.003	95.3052	159.624	83.8028	95.5399	91.9264	89.8235	84.7666	89.7734	99.2386	75.6345	94.9239	86.5482	81.448	75.787	98.585	83.971
0.009	109.155	81.2207	97.4178	92.0188	95.5564	85.8681	89.4981	86.4939	101.523	72.0812	93.1472	103.807	85.507	73.417	94.767	85.507
0.027	91.784	93.1925	89.4366	84.9765	73.451	74.3272	61.2092	79.7096	75.8883	64.7208	63.198	93.401	74.844	75.414	88.579	85.464
0.082	84.507	84.9765	92.9577	71.1268	65.0144	70.4469	59.657	71.6235	62.9442	58.1218	52.2843	70.5584	57.137	52.463	96.829	86.648
0.247	72.5352	60.7981	72.77	72.3005	52.9728	58.1049	72.3995	54.9506	49.4924	34.0102	48.4772	33.2487	29.622	18.607	54.262	41.755
0.741	52.5822	39.9061	39.9061	41.3146	30.5921	35.4487	24.9093	30.517	20.3046	15.4822	14.7208	15.736	6.6923	9.2814	40.285	21.262
2.222	41.3146	26.0563	31.2207	26.5258	17.1986	20.5783	15.1959	15.6966	12.6904	7.86802	8.62944	9.64467	2.3478	2.1503	14.328	5.7268
6.667	18.5446	18.7793	17.8404	17.1362	8.01102	7.61046	8.18626	8.13619	4.56853	2.53807	5.32995	4.06091	0.7241	0.5266	5.9024	0.8996
20	8.4507	9.85915	7.74648	9.62441	1.75241	1.82751	1.452	1.70234	2.53807	2.28426	3.5533	2.28426	0.6363	10.247	0.9874	0.5047
Graphs plotted and statistical calculations in Prism 9 version 9.3.1

## Sheet: 4b,c
Fig. 4
b, The response of Par cells plated in DMSO-control medium or of G-R cells plated in 5 μM ipatasertib-containing medium to the PIMi GNE-1571 was assessed using a 4-day viability assay.
GNE-1571 μM	Par				G-Rpool+ipat				G-R1+ipat				G-R3+ipat
0	100	101	101	98.2	107	111	85.2	96.3	121	108	73.4	97.3	106	103	89.9	101
0.003	95.2	96.8	89.7	93.9	62.4	55.8	47.5	48.9	65.8	62.5	47.6	58.9	56.3	48.4	48.7	52.8
0.009	97.4	96.6	89.5	92.5	48.5	52.1	37.5	52.3	64.8	54.8	36.8	44.3	52.4	46.7	40.4	51.9
0.027	93.5	91.8	85	87.1	48.7	42.3	23.6	39.8	51.2	51	29.4	38.9	47.7	39.7	32.8	35.6
0.082	96.1	95.5	84.5	87.8	35.6	34.8	19	30.4	45.1	34.5	73.5	19.9	40.4	38	27.7	34.8
0.247	96.9	87.2	74.3	74.8	31.8	36.2	20.5	24.6	45.1	44.3	21.8	25.9	34.8	33.8	26.9	32.5
0.741	89.3	85.8	78.8	76.7	35.8	33	22.4	25.9	46.1	39	31.3	31.7	36.5	35.7	28	30.7
2.222	85.2	76.1	77.6	67.8	36.5	35.5	22.7	33.6	42.7	37.7	31.2	32.2	33.8	33.1	25.5	29.4
6.667	75.8	68.4	54.2	42	16.2	15.9	13.9	21.5	35.4	24	16.1	18.7	15	9.5	8.73	10.4
20	29	18.1	9.89	2.04	0.5	0.99	0.62	0.25	2.63	1.23	0.82	1.31	0.99	0.7	0.56	0.56
c, As in b except all cells were plated in DMSO-control medium.
GNE-1571 μM	Par				G-Rpool				G-R1				G-R3
0	103	96.4	104	96.9	97.9	103	95.6	104	94.7	102	97.1	106	99.1	107	92.3	102
0.003	100	98.2	90.7	94.5	91.2	89.9	87.4	92.8	95.2	93.8	91.1	91.9	102	95.1	81.3	87
0.009	96.5	96.7	92.9	91.6	89.6	90.5	83.9	91	87.4	91.2	85.8	85	94.8	96.3	80.8	86.7
0.027	88.1	93.3	90.6	90.8	86.9	87.4	85.3	88.7	87.2	84.6	85.6	85.8	87.2	86.3	79.8	87.2
0.082	96.7	95.2	91.2	91.8	86.7	84.2	85.6	87.2	86.6	85	82.7	84.1	91.1	90.9	78	77.8
0.247	97.1	88.8	84.5	86.2	85	81.2	85.6	82.1	82.5	80.7	81.4	84.7	87.8	84	74.2	78.1
0.741	97.3	86.5	89.6	86.6	85	78.6	77.1	82.9	83.2	79.5	79.9	82.7	89.3	78.7	68.4	75.9
2.222	94.1	88.3	89.4	80.1	77	74.6	73	79.4	77.8	77.3	78.5	78.3	74.6	76	63.5	75.9
6.667	84.6	77.3	70.5	50.8	47.1	42.4	48.7	44.8	62	60.4	66.5	63.8	64.3	52.5	51.5	43.9
20	27	20.3	10.9	1.13	0.53	0.37	0.37	0.75	3.64	6.46	10.3	11.9	19.4	13.8	9.36	1.23
Graphs plotted and statistical calculations in Prism 9 version 9.3.1

## Sheet: 4d
Fig. 4
d, Mean Bliss sum values from independent biological replicates are depicted in scatter plots.
ipat + GNE-1571
Parental	G-R3
-58	575
112.87	525.62
29.58	704.88
ipat + GDC-0339
Parental	G-R3
154.6	740.4
-129.5	431.9
	796.5
Graphs plotted and statistical calculations in Prism 9 version 9.3.1

## Sheet: 5d
Fig. 5
d, N/T, siControl or siPIM3-transfected Par or G-R3 cells were grown overnight and treated with a dose range of ipatasertib. Viability was assessed 4 days later.
ipat μM	Par				Par siControl				Par siPIM3				G-R3				G-R3 siControl				G-R3 siPIM3
0	101	102	94.5	102	102	95	99.9	103	92.1	100	108	99.9	101	98.8	98.4	102	98.9	99.9	100	101	100	96.2	105	98.5
0.003	104	102	99.2	99	95.4	97.3	98.2	98.6	89.6	96	91.9	87.7	95.5	101	92.1	98.5	92.7	92.4	97.1	93.3	102	96.1	95.3	97.4
0.009	103	99.2	99.3	96.9	98.6	95.4	95.7	90.3	75.5	84.6	76.5	83.3	96.9	95.9	93.6	97.2	90.5	93.9	96.6	98.5	101	108	93.1	94.5
0.027	98.6	95	89.1	93.6	98.2	89.4	88.7	91.3	72	76.6	71.4	69.2	95.1	95	91.7	93.7	95.2	93.9	93.8	100	103	94.1	101	95.3
0.082	72.6	67.2	71.3	68.4	71.2	66.4	70.7	69	41.6	38.3	35.6	37.8	92.8	95.4	93.4	90.8	92.8	93.5	92.8	94.9	89.8	86.6	85.1	92.3
0.247	27.9	25.6	24.5	26.8	28.6	28.7	25.7	29.3	13.6	10.5	12.9	10.5	94.6	89.8	84.4	84.4	89.2	92.4	91	91.8	65.6	64	65.7	75.3
0.741	7.86	6.47	7.16	7.01	8.25	7.57	7.21	7.82	3.48	3.88	2.79	3.39	77.3	79.7	72.6	74.7	77.7	72.2	76.4	73.4	28.5	34.1	36	40.6
2.222	3.57	3.08	3.81	2.6	3.66	2.69	3.18	3.3	1.89	0.65	1.89	1.69	60.1	55.1	56.7	58.4	52.8	53.8	55.2	56.8	21.4	17.3	23	22.2
6.667	2.24	2	2.12	1.66	1.77	2.75	1.83	1.83	1.39	0.6	1.1	1.59	40.3	40.6	36.9	40.6	36.6	35.5	37.4	36.5	11.3	13.1	13	15.3
20	1.39	1.21	1.27	1.81	1.47	1.65	1.77	1.47	1	0.55	0.75	1.39	22	21.5	25	24	23.5	22.8	23.3	22.6	9.43	7.96	11.4	10.7
Graphs plotted and statistical calculations in Prism 9 version 9.3.1

## Sheet: 5e
Fig. 5
e, Scatter plot depicts fold reduction in ipatasertib IC50 in cells transfected with siControl or siPIM3 vs. non-transfected (N/T) cells. Error bars represent SEM; n = 3 independent experiments.
	ipat IC50
Experiment	Parental N/T	Parental siControl	Parental siPIM3	G-Rpool N/T	G-Rpool siControl	G-Rpool siPIM3	G-R1 N/T	G-R1 siControl	G-R1 siPIM3	G-R3 N/T	G-R3 siControl	G-R3 siPIM3
1	0.132951	0.140672	0.058349	5.93884	5.4766	0.71925	2.86214	2.92695	0.717029	3.80435	3.12811	0.449245
2	0.144823	0.134424	0.041179	3.92603	3.83435	0.512817	2.57008	2.48337	0.384923	2.12664	2.0041	0.460035
3	0.163756	0.159026	0.055339	7.37581	7.85977	0.982636	2.59039	2.45171	0.532439	2.60681	2.50524	0.597538
Mean	0.147176	0.144708	0.0516223	5.74689	5.72357	0.738234	2.6742	2.62068	0.544797	2.84593	2.54581	0.502272
SD	0.0155371	0.0127878	0.00916858	1.73288	2.02404	0.235484	0.163073	0.265713	0.166397	0.864041	0.563102	0.0826786
	ipat IC50 Fold Reduction (vs. N/T)
Experiment	Parental N/T	Parental siControl	Parental siPIM3	G-Rpool N/T	G-Rpool siControl	G-Rpool siPIM3	G-R1 N/T	G-R1 siControl	G-R1 siPIM3	G-R3 N/T	G-R3 siControl	G-R3 siPIM3
1	1	0.945109	2.27854	1	1.0844	8.25699	1	0.977856	3.99166	#REF!	#REF!	#REF!
2	1	1.07735	3.51691	1	1.02391	7.65582	1	1.03492	6.67687	#REF!	#REF!	#REF!
3	1	1.02974	2.95914	1	0.938426	7.50615	1	1.05656	4.86513	#REF!	#REF!	#REF!
Mean	1	1.0174	2.9182	1	1.01558	7.80632	1	1.02311	5.17789	#REF!	#REF!	#REF!
SD	0	0.0669809	0.6202	0	0.0733441	0.397399	0	0.0406597	1.36965	#REF!	#REF!	#REF!
Graph plotted and statistical calculations in Prism 9 version 9.3.1

## Sheet: 5g
Fig. 5
g, Quantification of the indicated phosphoproteins in ipat-treated cells as in f, expressed as percentage of each corresponding DMSO-treated (-ipat) cells normalized to -tubulin (pBAD and p4EBP1) or total S6 (pS6).
pBAD/b-tubulin % ipat-treated vs DMSO-treated
Dox	-										+
Construct	Vec		PIM1		PIM2		PIM3		PIM3 K69M		Vec		PIM1		PIM2		PIM3		PIM3 K69M
Treatment	DMSO	ipat	DMSO	ipat	DMSO	ipat	DMSO	ipat	DMSO	ipat	DMSO	ipat	DMSO	ipat	DMSO	ipat	DMSO	ipat	DMSO	ipat
Experiment 1	100	40.137	100	36.3773	100	24.9229	100	27.9828	100	27.5228	100	25.7075	100	81.7795	100	77.0342	100	91.919	100	20.2693
Experiment 1	100	30.6767	100	33.7567	100	23.5981	100	26.6971	100	21.8072	100	23.0867	100	85.249	100	88.7748	100	60.0466	100	18.87
Experiment 1	100	37.4298	100	51.1021	100	29.8927	100	35.1535	100	28.1862	100	24.7508	100	77.2721	100	83.6284	100	104.565	100	34.0453
Average	100	36.0811	100	40.412	100	26.1379	100	29.9445	100	25.8387	100	24.515	100	81.4335	100	83.1458	100	85.5101	100	24.3949
SD		4.8722		9.35013		3.31854		4.55672		3.5071		1.3262		3.99968		5.88515		22.9406		8.38674
SEM		2.81297		5.3983		1.91596		2.63082		2.02483		0.765684		2.30922		3.39779		13.2448		4.84209
p4EBP1/b-tubulin % ipat-treated vs DMSO-treated
Dox	-										+
Construct	Vec		PIM1		PIM2		PIM3		PIM3 K69M		Vec		PIM1		PIM2		PIM3		PIM3 K69M
Treatment	DMSO	ipat	DMSO	ipat	DMSO	ipat	DMSO	ipat	DMSO	ipat	DMSO	ipat	DMSO	ipat	DMSO	ipat	DMSO	ipat	DMSO	ipat
Experiment 1	100	36.793	100	27.0608	100	30.5772	100	34.1682	100	41.3385	100	20.5701	100	37.2798	100	60.3847	100	90.1807	100	33.7116
Experiment 1	100	66.8083	100	32.7671	100	40.1135	100	35.5921	100	40.0831	100	25.4719	100	67.0488	100	75.983	100	60.2416	100	36.6219
Experiment 1	100	53.4224	100	29.8902	100	41.3544	100	44.595	100	49.4802	100	32.849	100	62.5092	100	74.0617	100	89.6376	100	41.4301
Average	100	52.3412	100	29.9061	100	37.3484	100	38.1184	100	43.6339	100	26.297	100	55.6126	100	70.1431	100	80.02	100	37.2545
SD		15.0368		2.8532		5.89672		5.65385		5.10175		6.18093		16.0381		8.50549		17.1307		3.89794
SEM		8.68151		1.64729		3.40447		3.26425		2.94549		3.56856		9.2596		4.91065		9.89043		2.25048
pS6/tS6 % ipat-treated vs DMSO-treated
Dox	-										+
Construct	Vec		PIM1		PIM2		PIM3		PIM3 K69M		Vec		PIM1		PIM2		PIM3		PIM3 K69M
Treatment	DMSO	ipat	DMSO	ipat	DMSO	ipat	DMSO	ipat	DMSO	ipat	DMSO	ipat	DMSO	ipat	DMSO	ipat	DMSO	ipat	DMSO	ipat
Experiment 1	100	7.11886	100	10.2635	100	7.98426	100	6.47471	100	6.1578	100	5.60235	100	24.6553	100	34.0017	100	59.7951	100	4.8888
Experiment 1	100	5.09408	100	11.3235	100	4.22287	100	4.09661	100	3.16586	100	3.25121	100	20.8814	100	22.5044	100	18.4849	100	3.20894
Experiment 1	100	6.28438	100	11.2106	100	7.13453	100	6.92614	100	6.65041	100	5.06391	100	25.4865	100	35.159	100	56.7243	100	4.77928
Average	100	6.16577	100	10.9326	100	6.44722	100	5.83249	100	5.32469	100	4.63916	100	23.6744	100	30.555	100	45.0014	100	4.29234
SD		1.01759		0.582136		1.97264		1.52017		1.88576		1.23178		2.45426		6.99601		23.0153		0.93985
SEM		0.587505		0.336097		1.13891		0.877669		1.08874		0.711169		1.41697		4.03915		13.2879		0.542623
Graphs plotted and statistical calculations in Prism 9 version 9.3.1

[truncated: 18 more sheets: 6a, 6c,d, 6e, S1b, S2a, S5, S7e, S7f, S8b, S10g, S10h, S11a,b, S11c, S12c, S12d, S13c, S13g, S13h]
